# Supplementary material for: Rapid Detection of Volatile Organic Metabolites in Urine by High-Pressure Photoionization Mass Spectrometry for Breast Cancer Screening: A Pilot Study
Source: Metabolites. 2023 Jul 21;13(7):870. doi: 10.3390/metabo13070870 (PMC10385751; doi:10.3390/metabo13070870)
Supplement: Supplementary file 1 [file metabolites-13-00870-s001.zip]

Archive with 56 entries (53 files):
- DATA.xlsx
- Mass_data/
- Mass_data/BC/
- Mass_data/BC/BC1.txt
- Mass_data/BC/BC10.txt
- Mass_data/BC/BC11.txt
- Mass_data/BC/BC12.txt
- Mass_data/BC/BC13.txt
- Mass_data/BC/BC14.txt
- Mass_data/BC/BC15.txt
- Mass_data/BC/BC16.txt
- Mass_data/BC/BC17.txt
- Mass_data/BC/BC18.txt
- Mass_data/BC/BC19.txt
- Mass_data/BC/BC2.txt
- Mass_data/BC/BC20.txt
- Mass_data/BC/BC21.txt
- Mass_data/BC/BC22.txt
- Mass_data/BC/BC23.txt
- Mass_data/BC/BC24.txt
- Mass_data/BC/BC3.txt
- Mass_data/BC/BC4.txt
- Mass_data/BC/BC5.txt
- Mass_data/BC/BC6.txt
- Mass_data/BC/BC7.txt
- Mass_data/BC/BC8.txt
- Mass_data/BC/BC9.txt
- Mass_data/CTL/
- Mass_data/CTL/CTL1.txt
- Mass_data/CTL/CTL10.txt
- Mass_data/CTL/CTL11.txt
- Mass_data/CTL/CTL12.txt
- Mass_data/CTL/CTL13.txt
- Mass_data/CTL/CTL14.txt
- Mass_data/CTL/CTL15.txt
- Mass_data/CTL/CTL16.txt
- Mass_data/CTL/CTL17.txt
- Mass_data/CTL/CTL18.txt
- Mass_data/CTL/CTL19.txt
- Mass_data/CTL/CTL2.txt
- Mass_data/CTL/CTL20.txt
- Mass_data/CTL/CTL21.txt
- Mass_data/CTL/CTL22.txt
- Mass_data/CTL/CTL23.txt
- Mass_data/CTL/CTL24.txt
- Mass_data/CTL/CTL25.txt
- Mass_data/CTL/CTL26.txt
- Mass_data/CTL/CTL27.txt
- Mass_data/CTL/CTL3.txt
- Mass_data/CTL/CTL4.txt
- Mass_data/CTL/CTL5.txt
- Mass_data/CTL/CTL6.txt
- Mass_data/CTL/CTL7.txt
- Mass_data/CTL/CTL8.txt
- Mass_data/CTL/CTL9.txt
- Supporting information.pdf
