# Supplementary material for: Rapid Detection of Volatile Organic Metabolites in Urine by High-Pressure Photoionization Mass Spectrometry for Breast Cancer Screening: A Pilot Study
Source: Metabolites. 2023 Jul 21;13(7):870. doi: 10.3390/metabo13070870 (PMC10385751; doi:10.3390/metabo13070870)
Supplement: Supplementary file 1 [file metabolites-13-00870-s001.zip › DATA.xlsx]

## Sheet: Normalized_data
Label	Group	47.048	48	49.008	57.036	61.028	65.06	68.024	69.072	72.06	73.068	80.044	82.076	83.048	86.072	87.08	88.036	88.084	89.044	90.068	91.076	92.064	93.036	93.988	94.076	94.992	95.988	96.052	97.048	98.072	100.084	101.096	102.064	104.08	105.088	106.088	107.068	110.072	111.072	112.084	114.012	114.1	115.108	120.072	121.072	124.084	128.036	130.092	131.1
BC1	BC	0.479719	1.47552	0.864137	-0.687481	1.15222	0.616334	1.19171	0.71124	-0.545124	-1.19551	1.05376	1.39801	0.315098	-0.0511916	-0.257759	-0.656642	-0.833153	-0.664348	1.16823	-0.844366	0.0313063	-0.270337	0.330904	-0.298089	0.0834742	0.188396	2.02517	0.831958	2.91879	0.368147	1.76324	-0.626622	-0.407283	-0.775945	-0.342762	-0.173581	2.54076	0.615057	0.801124	0.572171	1.47043	1.27937	-0.169887	-0.2374	0.139877	-1.07286	-0.224322	-1.55224
BC2	BC	0.87693	-3.06112	-1.77228	-0.847107	-2.65337	0.91487	-3.5734	-0.353362	-1.45809	-0.0411536	-0.404079	4.39026	1.39929	-0.638433	0.851561	-0.0952897	0.569395	-0.453166	-1.32637	0.631163	-0.723237	3.59536	-2.79533	0.585533	-1.25729	-1.60505	-1.27047	-2.24232	-0.756777	-0.485379	-0.109171	0.491983	0.0174035	4.04382	1.89833	0.0621749	-1.79495	1.19971	0.969526	-1.5468	-1.21686	-0.266135	-0.789953	0.559505	-0.597178	-0.120567	-0.0171417	1.45485
BC3	BC	-1.55951	-0.619749	-0.886182	-0.0536302	2.2821	-2.42567	-0.307089	-0.654834	0.106308	-0.698356	1.51958	-0.780145	-1.74292	0.070237	0.217345	-1.5713	-0.847146	-1.40742	-0.622946	-1.06041	0.0994808	-0.667391	-3.30276	0.280096	-1.54959	-1.87766	-0.258125	0.214182	-0.578299	-0.296063	-1.23018	-0.27057	-0.331955	-0.752759	-0.313281	-1.24516	-0.21364	-0.372132	-0.981878	-1.15288	-2.42902	-2.03025	2.32561	-0.0719465	-0.449856	0.647539	3.27232	3.30239
BC4	BC	-0.936817	-0.317822	-0.390026	-0.764608	-0.839318	-1.40962	-0.127141	-0.867956	-1.10142	-1.55528	3.93724	-0.508322	-1.75217	0.547078	-0.269554	-1.16215	-0.998089	-1.17867	-0.949633	-1.66705	2.582	-1.88424	3.11051	2.01901	1.38111	1.7731	-0.209486	-0.690355	0.742351	-0.880863	-0.189589	-1.24437	-0.179059	-2.13922	-0.973375	-1.11552	-0.594739	1.06916	0.236597	-0.567476	-1.1496	-1.21628	-0.511333	0.535068	-0.295344	-1.76919	-1.61463	-2.40834
BC5	BC	0.281368	-1.498	-1.26082	-0.300527	-1.19265	0.325646	-0.761131	-1.29854	-0.392322	-1.08579	-1.00826	-0.266008	-0.0538198	-1.98205	-2.4313	-1.48989	-0.336488	-0.964357	-0.233574	-1.18257	0.0625565	-0.369578	6.50261	-0.102443	3.05428	3.88642	-0.939138	-1.12098	-0.960754	-1.48179	-1.20255	-0.700985	-1.30306	-1.16084	-0.587052	0.365638	-1.33374	-0.969658	-1.06696	-1.47706	-1.67773	-1.87315	-0.498716	-0.296758	-0.934509	-0.396249	-1.10322	-1.68994
BC6	BC	-0.284084	1.52427	0.810662	0.0983741	3.02337	-0.474895	1.65613	0.874105	0.0590596	-0.13995	0.759475	-0.56551	-0.340028	-1.2028	-1.65992	1.03651	-1.1404	0.767297	-0.131171	-0.21523	-0.186344	0.667696	-0.946015	-0.189793	-0.420938	-0.504638	0.244757	1.47835	2.59812	-0.438719	0.331629	-0.0356175	-1.26093	-1.9044	-0.485952	-0.27748	0.885727	0.582635	-1.41823	-0.619252	3.4487	2.40591	0.472879	-0.0625671	0.205754	-1.10722	-0.716562	-0.927089
BC7	BC	2.71903	-0.398682	-0.133843	0.38314	-1.69688	3.7347	0.0385731	0.314587	0.674855	1.81081	0.663688	-0.565705	1.83544	-1.76358	-1.64376	-0.76615	0.912194	-0.645462	0.115364	1.58271	0.469933	0.0275787	-1.86063	1.2577	-0.896445	-1.02927	-0.604908	-1.51531	-0.506311	-0.90886	-0.742341	-0.614307	-0.840029	3.40118	1.48895	1.29037	-0.458906	1.28158	-0.52341	-0.726674	-1.28201	-0.917003	-1.64199	1.20382	-0.0710372	0.223674	-0.275009	1.48078
BC8	BC	-0.237861	1.0559	0.600725	0.759248	1.6101	-0.257425	1.66203	0.0123462	0.991116	0.761805	0.504358	0.205192	-0.210694	1.70066	1.33026	-1.04672	-0.534926	-0.856499	0.793857	0.468978	0.029872	0.620666	-0.390755	-0.604091	0.064334	-0.215031	0.08156	1.3536	2.89141	0.0358745	1.08798	-0.618618	0.789848	-0.321037	0.0282771	-0.188782	-0.167934	-0.330912	-0.123964	1.82936	-0.0589352	-0.19262	0.062512	-0.0192549	0.130867	-1.6722	0.0631117	-0.375507
BC9	BC	-0.439272	0.0550101	0.161472	-0.120075	-0.157851	-0.681203	0.47354	1.26603	-0.19936	0.261136	-0.421695	-0.508903	-0.514601	0.592682	0.672083	-0.628158	-0.33573	0.0281263	-0.367127	-0.078405	0.666086	-0.341905	0.0710232	-0.747537	0.110431	0.0389292	3.39108	0.0172476	-0.451838	-0.146593	-0.435534	-0.166082	-0.0338032	-0.240655	-0.280852	0.0161804	0.0829666	-0.421706	-0.250177	-0.162781	1.25755	1.35184	-0.0735982	-0.577893	-0.0110811	-0.0472961	0.145442	0.563045
BC10	BC	-0.297388	0.980497	0.0237965	2.29851	2.49569	-0.484951	0.968866	-0.517925	3.21231	1.32653	0.662857	0.26778	-0.426471	2.74194	0.566986	-0.69827	-0.243229	1.12281	2.0659	0.827247	2.47194	1.60676	-2.5732	-0.0807196	-1.20031	-1.3699	0.410928	1.3854	-0.0248482	-0.250652	-0.261509	1.33543	1.31115	-1.2089	-1.60102	1.11841	1.47269	0.139915	-0.112771	0.591256	-0.491595	-1.13997	-0.180649	-0.239035	0.295772	1.06743	0.12105	-0.856097
BC11	BC	0.441932	0.321754	0.229895	1.53624	-0.446745	0.792502	0.154681	1.20003	2.04239	2.71786	0.187297	-0.497379	0.297335	-0.728622	-1.14556	-0.611639	-0.73195	-0.349031	1.20347	2.28509	0.137073	1.00227	1.65021	-0.27823	0.775433	0.940927	0.0204276	-0.179459	-0.157159	-1.11546	-0.434613	-0.446657	-0.835268	-1.02756	-0.225105	-0.0866561	0.609278	-0.126834	0.311779	0.659194	-0.599459	-0.3806	-0.559237	-0.0163084	0.0576371	0.741637	-0.0141866	0.827009
BC12	BC	1.87493	0.396496	0.298072	0.0168754	-1.20724	2.75875	0.155851	0.188136	0.123469	0.576497	-0.229198	0.261979	1.35319	-1.44529	-1.55515	-0.0398307	0.939449	-0.156863	0.464109	0.661188	-0.283573	-0.123186	0.532386	0.0944139	0.219276	0.339931	0.221024	-0.896236	-0.255721	-0.606044	-0.117312	-0.170832	-0.945495	0.201052	-0.000947561	0.814446	0.230111	0.496056	0.0812965	-0.114953	2.00546	1.65621	-1.60607	0.264306	0.556015	0.0233225	-0.709176	-0.657299
BC13	BC	-0.344622	0.11182	0.159239	0.758164	0.460135	-0.715047	0.18651	-0.502837	1.03628	1.47941	-0.456165	-0.372409	-0.56045	0.681237	1.16764	-1.42095	-0.146155	-0.322797	0.273189	0.823546	-0.620517	-0.241087	-2.392	-0.627208	-1.10628	-0.664118	-0.704715	-0.45751	-0.751623	0.359518	-0.572768	0.152464	-0.102155	0.212533	-0.0850186	-0.0847081	0.0617763	-0.421085	-0.772222	-0.598283	0.707273	0.698695	0.199595	-0.61481	-0.617451	-0.355114	1.47347	2.64426
BC14	BC	1.09676	0.94715	0.64311	1.0377	1.22405	1.53291	1.11689	-0.280877	1.45124	1.65389	0.148492	-0.365387	0.66505	-0.0883948	-0.130928	-1.03833	1.05628	0.104065	0.613707	1.14228	-0.297106	0.246932	-1.58468	-0.287342	-0.693575	-0.826548	2.83357	0.919091	-0.188194	1.42868	-0.195252	1.29619	-0.250132	0.836863	0.661825	1.63628	1.35318	0.23166	0.181021	-0.344959	-1.47674	-1.2248	0.322211	-0.17611	1.14639	0.262491	0.447835	1.19517
BC15	BC	2.12264	-0.571083	-0.432602	1.11014	-2.14312	2.85029	0.0448454	-0.58718	1.36794	2.09686	-0.917902	-0.890714	1.39202	-2.84072	-2.78677	-1.92077	1.6393	0.287948	0.473857	1.56789	1.25732	0.10833	3.39019	0.870323	1.47756	1.83858	-0.376033	-1.76383	-0.766346	-1.2656	-1.30884	-0.405185	-1.87441	-0.333034	-0.107087	0.602004	0.508496	0.522884	-0.701476	-1.12802	-1.80049	-1.69264	-1.2321	0.941653	0.190199	-0.249974	-1.14681	-0.510439
BC16	BC	0.340436	0.48058	-0.10075	1.55734	0.998392	0.403016	0.567571	-0.738079	2.21748	1.09463	0.115334	0.837005	0.197766	1.00616	-0.206953	-0.547383	0.957639	1.74449	1.94686	0.821219	1.48054	1.08854	-2.56905	0.29605	-1.18036	-1.35363	3.79958	0.83095	0.202633	1.00245	0.0901921	2.08255	0.34344	-1.12107	-1.80875	1.93672	1.89769	0.320514	0.62419	-0.165972	0.953389	-0.0134069	0.553393	-0.116491	1.4039	0.624328	0.30727	-0.548599
BC17	BC	0.0143517	-1.2942	-1.07469	0.620143	-0.988048	0.00894764	-0.556374	-0.599552	0.789229	0.0618066	-0.784744	-0.70335	-0.148359	-2.3668	-2.69322	-0.941389	-0.10199	-0.423833	0.186395	-0.189348	0.820818	0.165292	5.69606	-0.309133	2.75323	3.31301	-0.694307	-0.699647	-0.0626025	-1.04051	-1.96408	-0.187283	-1.66095	-1.28096	-0.116627	0.41966	-0.575871	-0.3322	-0.829729	-0.707079	-1.65054	-1.76583	1.84041	0.347923	-0.358732	-0.845793	-0.564572	-0.615134
BC18	BC	1.57986	0.279825	-0.157287	0.649031	0.454874	2.32354	1.28634	-0.265278	0.908096	0.604952	-0.187979	-0.140827	1.10012	-2.16242	-2.28921	-1.00173	0.852117	0.656282	0.523345	0.584516	1.02286	1.09019	2.19857	-0.326142	0.910559	1.18334	-0.0207983	0.0179721	0.022133	-0.109201	-0.534899	0.333776	-1.40744	-0.138626	0.230506	1.85324	-0.442725	0.119646	0.0524848	-0.517979	-0.236555	-0.645947	0.268745	0.377002	0.00632765	0.975675	-0.642707	-0.588364
BC19	BC	2.3122	-0.233997	0.132122	0.377916	-1.74956	3.01417	-0.253339	0.0363083	0.555814	1.8117	-1.05342	-0.101003	1.30039	-0.51339	-0.189582	0.333358	1.41487	0.162216	0.25053	1.3484	0.198132	-0.231719	-1.55133	0.492084	-0.70951	-0.827796	-0.754206	-1.53287	-0.130942	-0.168922	0.0981196	-0.577451	-0.26281	2.50878	1.07855	1.15879	-0.202332	0.322869	0.397283	-0.544784	-0.646533	-0.188014	-1.67227	0.599853	-0.430603	-0.0631244	0.187355	1.41116
BC20	BC	-0.168752	-0.34295	-0.452602	0.219084	0.812781	-0.540001	0.339609	0.304275	0.275339	0.094793	-0.395846	-0.75654	-0.531768	0.932208	0.851204	-1.92507	0.14327	0.683516	-0.386034	-0.298483	1.14609	-0.174253	0.306725	-0.247811	0.0515739	0.104871	-0.816039	-0.373852	-0.436507	1.06658	-0.626921	0.745266	0.221159	0.818135	0.301188	0.907942	-0.95185	-0.755704	-0.0946939	-0.695625	-1.71196	-1.48696	0.511716	-0.307166	-0.459454	-0.25229	1.12418	1.5617
BC21	BC	0.667268	-0.557406	-0.600654	2.33587	-0.324162	0.816544	-0.488004	-1.12183	3.01658	2.57273	-0.713382	-1.19785	0.249656	-2.26079	-2.28973	-1.90639	0.410019	0.425185	1.49425	1.96448	1.36047	1.07404	2.70654	-0.123401	1.1565	1.38157	-0.453476	-0.6609	0.180494	-0.537948	-1.21193	0.335766	-0.814117	-0.700955	0.306147	1.10087	-1.01094	-0.549071	-0.820099	-0.64523	-1.50296	-1.60828	-0.574842	0.824848	-0.4536	0.0835795	0.422827	1.2291
BC22	BC	-0.948607	0.593669	0.47308	-0.342467	0.0451193	-1.41175	-1.30067	0.335602	-0.350374	-0.236585	-0.265692	-0.114262	-0.710365	1.8838	1.91515	0.303097	-0.195609	-0.731361	-0.115535	-0.295319	-0.543759	-0.331356	1.85982	-0.54489	0.752268	1.0788	-0.667823	0.0956625	2.71427	0.232747	1.36767	-0.504272	0.828795	-0.376607	-0.253844	-0.982086	0.891863	-0.0651912	0.835591	0.131866	0.137604	0.348921	-0.375798	-0.620765	-0.0442136	-1.76554	-0.359527	-0.622937
BC23	BC	2.25486	-1.0011	-0.93253	0.389913	-0.328298	3.49189	1.37637	-0.256647	0.474632	0.193809	0.518125	0.405546	1.87578	-0.456017	-1.02052	-1.2961	0.0857226	-0.145302	0.756852	0.496757	0.803814	1.64822	-0.602045	3.97585	0.0330079	-0.316246	0.647241	-0.0798491	0.0888679	-0.775535	-0.332876	-0.491338	0.0628922	0.333333	0.683232	1.82526	-0.557469	1.54154	0.154216	0.889129	-0.849447	-0.934874	0.454523	0.490631	2.5535	1.02398	-0.782783	-1.16778
BC24	BC	-0.551705	-1.46876	-1.11173	3.18833	-0.270337	-0.848237	0.384386	-0.679665	4.28068	4.51489	-0.449025	-0.135736	-0.596441	-1.21839	-1.20143	-0.571192	-0.911952	-0.339058	2.5728	3.68806	-1.54671	2.19941	-1.5334	-0.266221	-0.31029	-0.904149	-0.100159	-0.219035	-0.133753	-0.826445	-0.0742544	2.25832	-0.781709	-2.15834	0.105531	-0.499754	0.534552	-0.054418	0.456126	-0.379171	1.0139	0.795563	0.399868	-0.152892	-0.412679	0.804589	0.656446	1.28863
CTL1	CTL	-0.718511	1.36684	0.831178	-0.861776	1.20764	-0.905778	-0.652726	-0.473213	-0.710992	-1.43649	0.430039	-0.026661	-0.496527	1.03834	0.466321	-1.20368	-0.715781	-0.686081	-0.0214275	-1.08509	-0.397942	-0.243547	-0.0302417	-0.645389	0.0555182	-0.00558142	0.453266	1.48641	0.0750022	0.17517	0.951287	-0.320424	0.518239	-1.09348	-0.0780704	-0.204203	0.440151	-0.367929	0.108323	1.12449	3.80711	2.61054	-0.193036	-0.146788	0.0042232	2.30127	-0.74916	-1.87208
CTL2	CTL	-1.25214	-0.0309538	-0.077689	0.0541841	-0.0490683	-1.84123	0.364947	1.29064	0.114659	-0.0154692	-0.341706	-0.339226	-0.894159	1.95638	1.30468	0.852213	-0.473304	-0.612685	-0.0695071	-0.195311	-0.532451	0.173645	1.71394	-0.0899964	0.838843	0.914899	1.15945	-0.0433189	-0.185706	-0.429085	0.592235	-0.745432	0.741922	-0.824617	-0.534782	-1.08524	-0.0868056	-0.233853	-0.0979391	-0.519135	0.401892	0.208101	-0.34459	0.438911	-0.000471925	0.775101	-0.107795	-0.661396
CTL3	CTL	-0.476329	0.0148218	-0.102853	-0.321749	0.497043	-0.460416	-1.04759	-0.132274	-0.466633	-0.668983	0.0663172	-0.154877	-0.163408	0.204685	0.164273	4.7871	-0.500207	2.34505	0.0649137	-0.339186	-0.0710498	-0.232079	-1.37618	-0.0353241	-0.679108	-0.770603	-0.179435	0.92256	-0.160715	-0.392023	0.00619506	-0.420027	0.214618	-0.213796	-0.186407	-0.315557	-0.632506	-0.632966	-0.0231297	0.710043	0.645582	0.418035	0.335859	-0.488179	-0.208174	-0.0306482	0.116872	-0.0901321
CTL4	CTL	-1.6319	-1.21498	-1.03915	-1.38497	-1.13096	-2.49269	-0.821833	-0.352089	-1.7215	-2.11581	-1.14623	-0.820027	-1.44291	-0.914287	-0.491393	-0.847868	-0.906361	-0.602521	-1.58988	-2.01962	-0.871318	-1.48495	-0.380851	-0.875153	-0.184611	-0.180842	-0.738936	-1.18725	-0.755382	0.594616	-2.03503	-0.392652	-0.766357	-0.309385	-0.403796	-1.03907	-1.58699	-0.758575	-0.767721	-0.301804	-1.50384	-1.26351	0.610843	-0.867458	-0.723258	-0.878193	1.55105	1.7152
CTL5	CTL	-0.14513	1.84208	1.38171	-0.830144	0.212321	-0.0588366	2.56963	1.15353	-1.05324	-1.03669	0.587922	0.764015	0.127909	-1.23241	-1.51747	0.593649	-0.835243	-0.490655	-0.0423823	-0.770999	0.393161	-0.129933	1.53318	0.352413	0.684591	0.728235	0.0267716	0.498447	0.128938	-0.399917	0.52082	-0.20192	-1.17021	-1.88062	-0.506952	-0.85979	0.675428	0.0439557	0.600788	0.650466	2.21741	1.97295	-0.536228	-0.0873208	0.967137	0.237938	-1.09772	-1.80368
CTL6	CTL	0.684359	0.637467	0.473555	0.624834	-0.0836936	1.30406	0.496775	-0.437433	0.741833	0.739193	-0.243475	-0.532432	0.943283	1.17963	0.83883	-0.579698	0.824004	0.0375231	0.696348	1.16175	-0.111086	0.493535	-0.76333	-0.0517904	-0.352797	-0.393542	-0.21428	0.472022	-0.409838	0.723791	0.258013	0.75151	3.71467	0.265773	0.233867	0.855923	-0.603887	-0.55546	-0.106699	0.814363	0.104796	-0.134587	-0.0437146	0.458463	-0.220437	-0.00491608	-0.262325	-0.26514
CTL7	CTL	-0.562983	-0.337878	-0.149952	0.142682	-0.104812	-1.04059	-1.01814	0.11213	0.191374	0.470467	-0.0316043	-0.751977	-0.779321	0.112627	0.859214	1.61097	0.0131234	0.561457	-0.406359	-0.0428469	-0.641336	-0.55095	-1.68414	-0.731281	-0.762547	-0.93949	-0.298938	-0.829489	-0.471974	1.44859	0.210009	0.321084	-0.43406	0.504678	-0.0283533	-0.108955	-0.279574	-0.454304	-0.188377	-0.522002	-0.565339	-0.191298	0.455263	0.738172	-0.381694	-0.359857	1.55734	3.08137
CTL8	CTL	0.973837	0.906062	0.670781	0.292229	-0.121811	1.47283	1.33162	-0.247169	0.34079	0.44966	-0.401361	-0.634796	1.26879	1.87001	1.38704	-0.815865	3.46827	1.05903	0.0358564	0.266044	0.126762	0.0108005	-1.07633	-0.152453	-0.546846	-0.642037	-0.324797	-0.0588965	-0.461675	2.90579	0.215316	2.59128	1.24149	0.853981	0.612533	1.53414	-0.618025	-0.643979	-0.312573	-0.259098	-1.5749	-1.43844	-0.21793	-0.287075	-0.301508	0.819277	-0.117263	-0.683028
CTL9	CTL	-1.47698	0.0594578	0.0478325	-0.435681	0.301244	-2.10835	-0.197176	-0.565952	-0.764216	-0.789576	-0.247162	-0.464075	-0.980949	1.86894	2.34269	-0.588109	-0.219267	-1.2777	-0.556984	-0.544539	-0.667402	-0.512791	-0.520781	-0.821976	-0.320207	-0.323348	-0.530734	0.260266	-0.65026	-0.591894	0.0130292	-0.765421	1.2248	0.272503	-0.0406204	-1.29605	0.228873	-0.372354	-0.232152	0.267472	-1.98191	-1.496	0.482325	-0.598939	-0.288938	0.922131	0.563512	0.655999
CTL10	CTL	-0.981064	0.153861	0.350409	-0.80066	-1.30148	-1.45139	-0.425304	-0.317862	-1.12979	-0.762485	-0.290191	-0.296822	-0.83867	1.66447	2.27395	0.456589	-0.0734274	-0.610922	-0.597714	-0.68129	-0.754336	-0.894187	0.97847	-0.855936	0.446064	0.632031	-0.196085	-0.84355	-0.441988	-0.816391	0.271648	-0.959944	0.926404	0.0389227	-0.141642	-1.08846	1.4999	0.151736	-0.183769	0.243675	1.26407	1.7507	-0.740333	-0.659	0.0203335	-0.576868	-0.624837	-0.96904
CTL11	CTL	-1.17761	0.288585	0.196637	-0.182689	0.450689	-1.4992	-0.194601	1.91609	-0.387	-0.416008	0.979071	-0.293723	-0.769997	1.02307	0.826075	1.57746	-0.53396	0.115037	-0.022417	-0.0680437	0.00609475	-0.138029	0.835648	0.249596	0.361523	0.436516	0.14896	0.811469	-0.277962	0.0213474	0.558892	-0.706418	0.742063	-0.656373	-0.123021	-0.943892	0.23172	-0.147961	0.17453	0.220735	0.380939	0.263198	0.148181	-0.405028	0.112772	1.12224	-0.108569	-0.149452
CTL12	CTL	-0.469524	1.98968	1.88367	-0.70837	0.73315	-0.397671	0.476031	-0.21012	-1.02755	-0.734371	0.690882	-0.166145	0.0363613	0.544758	0.830832	-1.3264	-0.473696	-0.732744	-0.497153	-0.325461	0.537139	-0.197795	0.146375	0.503612	-0.0170246	0.117647	0.326351	1.60979	-0.438337	-0.179943	0.138376	-0.222141	0.544083	0.0697564	-0.109733	-0.377654	-0.0930565	0.203034	-0.133569	-0.262387	0.70846	0.905414	0.189499	0.27761	0.106013	-0.0133195	-0.830192	-1.03278
CTL13	CTL	2.21525	-0.616594	-0.099321	-0.808153	-2.22733	2.8823	-1.82574	0.392202	-1.13991	-0.25908	-1.02256	-0.742022	1.37378	-0.0382088	0.737559	1.30009	0.423916	0.0883691	-1.04404	-0.163839	-0.840434	-1.07432	-1.77302	1.08657	-0.81827	-0.966124	-0.531318	-1.87579	-0.604762	-0.203045	0.757887	-0.70538	2.50276	3.75564	1.65232	0.431671	-0.645579	1.13575	-0.0862751	-0.670812	-0.420202	0.0985235	-1.69755	0.35156	-0.14327	-0.518889	-0.651831	0.157422
CTL14	CTL	-0.922003	-2.88624	-1.69314	-0.591845	-0.883236	-1.20714	-2.45928	-0.205648	-0.818744	-0.507958	1.04973	6.65338	-1.80113	0.139775	1.08107	-0.306787	-0.106096	-0.885144	-0.501314	0.104037	-0.725757	-0.123306	-0.205652	-0.80062	-0.156537	-0.155295	-0.863575	-0.0494429	-0.232228	0.997243	1.27187	1.34941	0.34999	0.134137	-0.0601445	-0.801324	-0.966044	-0.737864	1.52311	-0.429884	0.131589	0.751929	-0.0989318	1.63695	-0.338948	0.313515	0.353094	0.239054
CTL15	CTL	0.493968	1.77511	1.26588	-0.442699	1.06797	1.31456	2.17763	0.42233	-0.538208	-0.685785	0.369539	0.00139268	1.16694	-1.4127	-1.53328	-0.518086	0.128651	0.0808055	0.23049	0.0992544	-0.0695966	0.795403	0.720734	0.514885	0.246108	0.267021	1.0063	2.09041	0.115249	0.556036	-0.074146	0.741431	-0.845316	-0.398392	0.1053	0.755328	0.870915	0.0569775	0.594085	1.13603	0.205651	0.124168	0.539256	1.32988	0.96763	0.735508	-0.677218	-1.192
CTL16	CTL	0.108474	1.55967	1.40522	-0.741312	1.05609	0.594343	1.78554	0.565198	-1.10366	-0.953163	0.259499	0.0487949	0.729425	-0.628296	-0.390343	0.0925846	-0.314126	0.104643	-0.0244411	-0.0913163	-0.225614	0.117138	1.60982	-0.326032	0.67066	0.772318	-0.0324291	1.78508	-0.0389275	0.638138	0.275686	0.508776	-0.277665	-0.231208	0.00336632	0.209642	0.590599	-0.0636797	0.213356	4.11064	-0.892392	-0.615865	0.312349	-0.217331	0.167501	0.500215	-0.540087	-0.876566
CTL17	CTL	-0.517751	0.326454	0.509353	-0.384631	-1.00602	-0.571371	-1.52624	-0.159269	-0.674767	-0.284784	-0.786727	-0.744495	-0.163438	0.646225	1.34991	4.29263	0.322003	2.63167	-0.533333	-0.0868056	-0.84046	-0.602707	-1.75513	-1.15671	-0.723353	-0.923299	-0.805678	-0.272819	-0.389313	1.28088	0.380506	0.460756	0.64685	0.99076	0.28	0.114417	0.770623	-0.0683694	-0.268051	0.984547	-1.20499	-0.683504	-0.0212407	-0.415998	-0.918329	-0.426216	0.235379	0.739622
CTL18	CTL	-1.31523	0.670543	0.32845	-0.606706	2.12655	-1.78399	0.679899	0.343499	-0.605546	-1.17806	0.844905	0.163921	-0.792304	0.143258	0.0880803	1.16901	-0.731769	-0.195565	0.0251885	-0.711485	0.204555	-0.145251	-0.56369	0.0155839	-0.40346	-0.441044	-0.355905	2.67396	-0.00947002	0.0690466	0.883056	-0.432806	0.215184	-1.01426	-0.175976	-1.08789	0.175568	-0.205345	0.368867	1.86997	0.965638	0.540083	1.22264	0.0862637	0.160894	0.0712595	0.572683	-0.300652
CTL19	CTL	-0.230273	2.59737	2.33765	-0.0527901	1.05725	-0.382483	2.85708	1.32032	-0.27171	0.377588	-0.0437401	-0.487431	-0.398302	0.202621	0.487787	0.0412198	-0.622863	-0.748112	-0.298725	0.224275	-0.283502	-0.143744	1.90489	-0.138533	0.849035	1.02139	0.0341424	0.38488	-0.174314	-0.181132	0.895117	-0.451013	-0.416095	-1.25147	-0.729957	-1.29036	1.07763	0.0160663	0.307808	-0.0247736	0.0929509	0.359884	-0.0671438	-0.626248	0.713146	0.444588	-1.21093	-1.13954
CTL20	CTL	-1.26603	-0.233273	-0.247832	-0.923348	0.204064	-1.86756	-0.667619	-0.573925	-1.19084	-1.35379	-0.305953	-0.486416	-1.06804	0.824979	1.02263	-1.30961	-0.577214	-1.29143	-1.10002	-1.36765	-0.777971	-0.809386	0.374277	-0.633037	0.105011	0.133841	-0.212688	0.0644025	-0.574949	-0.616283	-0.404746	-0.588612	0.205763	-0.302026	-0.409197	-0.968341	-0.218069	-0.511966	-0.209701	0.250422	1.2992	1.21574	0.525272	-0.737818	-0.447529	-1.82009	0.201042	-0.114492
CTL21	CTL	-0.338015	1.08314	1.13737	-0.537422	0.217109	-0.466142	1.27697	0.305627	-0.90817	-0.341244	-0.14569	-0.495167	-0.338327	-0.11714	0.448636	4.817	-0.666031	2.84818	-0.410506	-0.322944	-0.33081	-0.407077	1.46944	-0.266345	0.743083	0.774873	-0.452152	0.304303	-0.0594071	-0.563611	0.601599	-1.09914	-0.397537	-0.70404	-0.498727	-1.20383	0.346268	0.206235	0.0439709	0.115661	-0.580104	-0.0768988	-0.369188	-0.715429	0.0585239	0.202453	-0.927254	-0.859126
CTL22	CTL	-0.93181	0.4828	0.0988696	-0.0366845	1.19052	-1.31987	0.0176309	-0.342236	-0.00165956	-0.41791	0.404445	-0.177673	-0.74056	2.08827	1.69622	-0.526889	-0.332316	-1.04474	0.0150771	-0.377859	0.254118	0.0224579	-0.488056	-0.107613	-0.157019	-0.320792	0.281435	1.24867	0.169521	0.5899	0.997065	-0.574735	1.16021	-0.02337	-0.153784	-0.533533	-0.250767	-0.546566	0.581944	0.686979	-0.320757	-0.393307	0.511006	0.0656611	0.208143	1.58469	0.307463	-0.254334
CTL23	CTL	-0.155383	0.0277835	0.144392	-1.12393	-0.903572	-0.272185	-0.12729	-0.314674	-1.49507	-1.42865	-0.828194	-0.232657	-0.214387	-1.35055	-1.16659	3.13913	-1.96453	1.26767	-0.659514	-1.28981	-0.710299	-0.733636	-0.675275	-0.539526	-0.35641	-0.437321	-0.547873	-0.695289	-0.471605	-1.01882	-0.120865	-0.916214	-1.18846	-0.911107	-0.670866	-0.536291	-0.830794	-0.861281	-0.703978	-0.612192	4.83304	4.34034	-0.547338	-0.802818	-0.427419	-1.82154	-1.01846	-1.56628
CTL24	CTL	1.65634	-0.912802	-0.568541	-1.28289	-3.03048	2.65082	-1.72276	0.00469241	-1.82187	-1.40749	-1.13932	-1.0015	1.95357	-1.12046	-0.941046	-1.08033	2.1981	-0.820757	-1.40402	-0.847822	-0.786693	-2.05837	-1.77815	2.11886	-0.772444	-0.970731	-0.940693	-2.10321	-0.845908	-0.121464	-0.22576	-0.849599	0.235942	4.85982	2.32478	0.298732	-0.789357	3.10834	-0.394937	-0.325803	1.99585	1.69038	-1.07631	-0.269974	-0.772646	-0.415141	-1.23455	-0.898657
CTL25	CTL	-1.29148	0.175061	0.0314965	-0.745411	1.2292	-1.81378	-0.105253	0.24284	-0.949753	-1.1627	0.113709	-0.238053	-0.867091	-0.966509	-0.548712	4.19194	-1.01695	2.20293	-0.609847	-0.845572	-0.267781	-0.474761	-0.0143123	0.27471	-0.100703	-0.138032	-0.193658	1.22453	0.153781	-0.46243	-0.0842956	-0.661271	-0.768848	-0.744993	-0.450574	-1.29835	0.331934	-0.13806	0.400347	0.597305	-0.685248	-0.547113	1.58011	-0.198383	0.506788	0.962307	1.08972	1.11374
CTL26	CTL	0.0957362	-2.87763	-1.8581	0.0376221	-0.22559	0.13087	-2.08483	0.150907	-0.00147277	-0.212759	0.231304	2.26591	0.200846	0.625522	0.537626	-0.163217	1.22143	-0.0615254	0.679833	0.0476377	-0.45878	0.747785	-0.506649	-0.0430181	-0.266546	-0.371875	-0.386212	-0.3897	0.246972	1.77945	0.625978	1.65884	0.473885	0.424901	0.191101	0.725683	-0.427555	0.0731304	1.82353	-0.924514	1.12118	0.827485	0.43258	0.619431	0.514688	-0.109703	0.669496	0.117876
CTL27	CTL	-0.0347555	-0.707998	-0.462394	-0.747009	-1.45734	-0.246967	-1.58412	-0.210701	-1.08038	-0.893431	-1.19753	-0.293888	-0.18526	0.85239	1.30405	-1.19203	1.47898	0.587526	-0.917228	-0.995675	-0.670406	-1.06284	-1.02742	-0.664526	-0.529946	-0.656554	-0.484711	-1.3544	-0.614254	2.38378	0.256359	0.484276	0.554186	2.09428	0.785842	0.947127	-0.448259	-0.576133	0.00478923	-0.688171	-0.875341	-0.63517	-0.274408	-0.690961	-0.502937	0.227043	0.575853	0.69414
QC1	QC	1.15419	-0.763758	-0.583794	0.0878059	-0.325441	1.65046	-0.0129695	-0.0712655	0.127433	0.497524	0.351848	0.139443	0.750128	0.257366	0.554196	-0.539324	0.914687	0.0176144	0.0261808	0.367029	0.265314	0.893357	-1.79047	-0.104395	-0.052375	-1.05468	0.00866248	-0.338418	-0.215041	0.484538	0.239853	0.114304	0.27684	2.1214	0.890138	1.52907	-0.105677	-0.356861	0.0742338	0.60299	-0.0426258	0.120852	-0.13306	0.152628	-0.198746	-0.207892	0.44732	0.712173
QC2	QC	0.935849	-0.571131	-0.587354	-0.0187929	-0.759406	1.67674	-0.550598	-0.205901	-0.123191	-0.0602467	0.252634	0.130629	1.26768	0.0630059	0.07713	-0.708205	1.05294	-0.210449	0.316037	0.574886	0.360418	0.510938	-2.83923	-0.0117908	-0.485427	-1.13013	-0.458498	0.0529073	-0.111989	0.735354	-0.0806953	0.273825	0.870901	2.68323	1.24561	1.86097	-0.236102	0.0361676	0.330874	3.07232	-0.558648	-0.450725	-0.0106234	0.050472	0.0457469	0.220871	0.474025	0.905364
QC3	QC	1.20292	-0.771178	-0.662451	0.0870391	-0.342494	1.96817	-0.137129	-0.0728579	-0.055884	0.0875713	0.325584	0.095903	1.36286	0.113387	0.220259	-0.686044	1.0843	-0.0714437	0.206641	0.51249	0.224372	0.860162	-2.31578	-0.0140272	-0.279407	-1.32888	-0.3678	-0.141759	-0.14	0.612697	-0.148708	0.137679	0.700269	2.6064	1.34256	1.67957	-0.253594	0.0199927	0.285305	2.02709	-0.403885	-0.506502	-0.0732158	0.243775	-0.109419	-0.0835001	0.394554	0.699905
QC4	QC	1.37448	-0.755341	-0.584503	-0.0475511	-0.716332	2.03513	-0.0724768	-0.0385179	-0.0674699	0.260144	0.202935	0.105575	1.1244	-0.0333084	0.221815	-0.625524	1.12948	-0.0440338	-0.127117	0.363486	0.206251	1.16753	-2.13692	0.0814953	-0.302387	-1.20524	-0.252416	-0.5077	-0.137905	0.54329	-0.00556935	-0.0313621	0.395155	2.8162	1.29179	1.56522	-0.220867	-0.0277135	0.125343	1.13789	-0.415587	-0.297391	-0.150736	0.198223	-0.173859	-0.12784	0.337147	0.692452
QC5	QC	1.44101	-0.929409	-0.720622	0.0794138	-0.26491	1.99513	-0.300582	0.0419644	0.181312	0.458259	0.319753	0.0180735	0.853824	0.308596	0.410724	-0.672754	0.992974	-0.0235208	0.0925739	0.442735	0.0766231	1.20305	-1.94423	-0.0359818	-0.188763	-1.0956	-0.137728	-0.401824	-0.218291	0.496276	0.196886	0.153436	0.311549	2.01992	0.832222	1.73582	-0.200047	-0.22498	0.195375	0.0210935	0.012445	0.224808	0.423566	0.154451	-0.180446	-0.363966	0.367423	0.702679
[truncated: 19 more columns]

## Sheet: Heatmap_data
Label	Group	acrolein	2-butanone(73)	2-pentanone(87)	methylallylsulfide	2-butanone(91)	3-methylpyridine	2-hexanone	2-methoxythiophene	2-pentylfuran	octanoic acid	2-pentanone(173)
BC1	BC	-0.687481	-1.19551	-0.257759	-0.656642	-0.844366	-0.270337	1.76324	1.47043	-0.104016	-1.18703	-0.293839
BC2	BC	-0.847107	-0.0411536	0.851561	-0.0952897	0.631163	3.59536	-0.109171	-1.21686	-0.753251	1.35083	1.05439
BC3	BC	-0.0536302	-0.698356	0.217345	-1.5713	-1.06041	-0.667391	-1.23018	-2.42902	0.874362	3.91203	0.160533
BC4	BC	-0.764608	-1.55528	-0.269554	-1.16215	-1.66705	-1.88424	-0.189589	-1.1496	2.93966	-1.84472	-1.70843
BC5	BC	-0.300527	-1.08579	-2.4313	-1.48989	-1.18257	-0.369578	-1.20255	-1.67773	-1.19074	-2.30837	-2.09076
BC6	BC	0.0983741	-0.13995	-1.65992	1.03651	-0.21523	0.667696	0.331629	3.4487	-0.229865	-1.99565	0.499227
BC7	BC	0.38314	1.81081	-1.64376	-0.76615	1.58271	0.0275787	-0.742341	-1.28201	0.22107	-1.22086	-1.15394
BC8	BC	0.759248	0.761805	1.33026	-1.04672	0.468978	0.620666	1.08798	-0.0589352	-0.401449	-0.413154	-0.709996
BC9	BC	-0.120075	0.261136	0.672083	-0.628158	-0.078405	-0.341905	-0.435534	1.25755	-1.58517	0.455134	1.23745
BC10	BC	2.29851	1.32653	0.566986	-0.69827	0.827247	1.60676	-0.261509	-0.491595	-0.433059	-1.22065	-1.55727
BC11	BC	1.53624	2.71786	-1.14556	-0.611639	2.28509	1.00227	-0.434613	-0.599459	-0.45894	-1.19306	-1.24116
BC12	BC	0.0168754	0.576497	-1.55515	-0.0398307	0.661188	-0.123186	-0.117312	2.00546	-0.446913	-1.75193	-0.383685
BC13	BC	0.758164	1.47941	1.16764	-1.42095	0.823546	-0.241087	-0.572768	0.707273	-0.741473	1.30881	1.36576
BC14	BC	1.0377	1.65389	-0.130928	-1.03833	1.14228	0.246932	-0.195252	-1.47674	-0.467185	-0.572667	-1.24244
BC15	BC	1.11014	2.09686	-2.78677	-1.92077	1.56789	0.10833	-1.30884	-1.80049	-0.698808	-1.77268	-2.16069
BC16	BC	1.55734	1.09463	-0.206953	-0.547383	0.821219	1.08854	0.0901921	0.953389	-0.537542	-1.2987	-1.05268
BC17	BC	0.620143	0.0618066	-2.69322	-0.941389	-0.189348	0.165292	-1.96408	-1.65054	-1.02247	-2.13872	-1.92605
BC18	BC	0.649031	0.604952	-2.28921	-1.00173	0.584516	1.09019	-0.534899	-0.236555	-0.294128	-2.20578	-1.51842
BC19	BC	0.377916	1.8117	-0.189582	0.333358	1.3484	-0.231719	0.0981196	-0.646533	-0.710761	-0.278308	-0.321594
BC20	BC	0.219084	0.094793	0.851204	-1.92507	-0.298483	-0.174253	-0.626921	-1.71196	-0.759376	1.44022	-0.217798
BC21	BC	2.33587	2.57273	-2.28973	-1.90639	1.96448	1.07404	-1.21193	-1.50296	-0.538042	-1.32006	-1.82567
BC22	BC	-0.342467	-0.236585	1.91515	0.303097	-0.295319	-0.331356	1.36767	0.137604	-0.372131	0.260625	0.0345994
BC23	BC	0.389913	0.193809	-1.02052	-1.2961	0.496757	1.64822	-0.332876	-0.849447	0.214161	-1.75447	-1.63947
BC24	BC	3.18833	4.51489	-1.20143	-0.571192	3.68806	2.19941	-0.0742544	1.0139	-0.776981	-0.56083	-0.726648
CTL1	CTL	-0.861776	-1.43649	0.466321	-1.20368	-1.08509	-0.243547	0.951287	3.80711	0.650595	-1.02963	0.349813
CTL2	CTL	0.0541841	-0.0154692	1.30468	0.852213	-0.195311	0.173645	0.592235	0.401892	0.228395	-0.114356	-0.0402579
CTL3	CTL	-0.321749	-0.668983	0.164273	4.7871	-0.339186	-0.232079	0.00619506	0.645582	-0.177556	0.216054	0.576359
CTL4	CTL	-1.38497	-2.11581	-0.491393	-0.847868	-2.01962	-1.48495	-2.03503	-1.50384	-0.368419	5.16462	3.18133
CTL5	CTL	-0.830144	-1.03669	-1.51747	0.593649	-0.770999	-0.129933	0.52082	2.21741	0.333896	-2.13269	-0.425394
CTL6	CTL	0.624834	0.739193	0.83883	-0.579698	1.16175	0.493535	0.258013	0.104796	0.100842	-0.582769	-0.672239
CTL7	CTL	0.142682	0.470467	0.859214	1.61097	-0.0428469	-0.55095	0.210009	-0.565339	-0.203972	2.16858	1.39766
CTL8	CTL	0.292229	0.44966	1.38704	-0.815865	0.266044	0.0108005	0.215316	-1.5749	0.288232	-0.412778	-1.05645
CTL9	CTL	-0.435681	-0.789576	2.34269	-0.588109	-0.544539	-0.512791	0.0130292	-1.98191	0.19727	3.21749	1.07651
CTL10	CTL	-0.80066	-0.762485	2.27395	0.456589	-0.68129	-0.894187	0.271648	1.26407	-0.391647	0.730098	1.51612
CTL11	CTL	-0.182689	-0.416008	0.826075	1.57746	-0.0680437	-0.138029	0.558892	0.380939	0.283193	0.282749	0.286877
CTL12	CTL	-0.70837	-0.734371	0.830832	-1.3264	-0.325461	-0.197795	0.138376	0.70846	0.924911	-0.195654	0.151091
CTL13	CTL	-0.808153	-0.25908	0.737559	1.30009	-0.163839	-1.07432	0.757887	-0.420202	2.21728	0.304094	0.26831
CTL14	CTL	-0.591845	-0.507958	1.08107	-0.306787	0.104037	-0.123306	1.27187	0.131589	1.17842	1.04919	0.802952
CTL15	CTL	-0.442699	-0.685785	-1.53328	-0.518086	0.0992544	0.795403	-0.074146	0.205651	0.470842	-1.78395	-0.862539
CTL16	CTL	-0.741312	-0.953163	-0.390343	0.0925846	-0.0913163	0.117138	0.275686	-0.892392	0.503706	-0.953414	-0.842788
CTL17	CTL	-0.384631	-0.284784	1.34991	4.29263	-0.0868056	-0.602707	0.380506	-1.20499	-0.429664	1.85675	0.789703
CTL18	CTL	-0.606706	-1.17806	0.0880803	1.16901	-0.711485	-0.145251	0.883056	0.965638	0.145579	0.247232	0.972836
CTL19	CTL	-0.0527901	0.377588	0.487787	0.0412198	0.224275	-0.143744	0.895117	0.0929509	0.351344	-1.422	-1.07677
CTL20	CTL	-0.923348	-1.35379	1.02263	-1.30961	-1.36765	-0.809386	-0.404746	1.2992	-0.434708	2.05967	2.71506
CTL21	CTL	-0.537422	-0.341244	0.448636	4.817	-0.322944	-0.407077	0.601599	-0.580104	-0.0857607	-0.780621	-0.731204
CTL22	CTL	-0.0366845	-0.41791	1.69622	-0.526889	-0.377859	0.0224579	0.997065	-0.320757	0.821241	0.916231	0.129274
CTL23	CTL	-1.12393	-1.42865	-1.16659	3.13913	-1.28981	-0.733636	-0.120865	4.83304	-0.385723	-1.45874	2.44742
CTL24	CTL	-1.28289	-1.40749	-0.941046	-1.08033	-0.847822	-2.05837	-0.22576	1.99585	1.60498	-0.603972	1.29978
CTL25	CTL	-0.745411	-1.1627	-0.548712	4.19194	-0.845572	-0.474761	-0.0842956	-0.685248	0.555347	1.14107	1.35921
CTL26	CTL	0.0376221	-0.212759	0.537626	-0.163217	0.0476377	0.747785	0.625978	1.12118	0.772906	0.373596	0.352878
CTL27	CTL	-0.747009	-0.893431	1.30405	-1.19203	-0.995675	-1.06284	0.256359	-0.875341	-0.194254	2.54848	1.67794
