# Supplementary material for: Rapid Detection of Volatile Organic Metabolites in Urine by High-Pressure Photoionization Mass Spectrometry for Breast Cancer Screening: A Pilot Study
Source: Metabolites. 2023 Jul 21;13(7):870. doi: 10.3390/metabo13070870 (PMC10385751; doi:10.3390/metabo13070870)
Supplement: Supplementary file 1 [file metabolites-13-00870-s001.zip › Mass_data/BC/BC1.txt]

44	58
44.004	36
44.008	33
44.012	80
44.016	263
44.02	449
44.024	441
44.028	225
44.032	91
44.036	30
44.04	13
44.044	24
44.048	33
44.052	29
44.056	18
44.06	7
44.064	4
44.068	4
44.072	3
44.076	1
44.08	2
44.084	2
44.088	2
44.092	2
44.096	2
44.1	2
44.104	3
44.108	1
44.112	0
44.116	0
44.12	0
44.124	1
44.128	2
44.132	5
44.136	2
44.14	1
44.144	0
44.148	1
44.152	1
44.156	1
44.16	1
44.164	1
44.168	1
44.172	1
44.176	1
44.18	0
44.184	0
44.188	0
44.192	0
44.196	0
44.2	0
44.204	1
44.208	3
44.212	1
44.216	1
44.22	2
44.224	1
44.228	1
44.232	1
44.236	1
44.24	0
44.244	1
44.248	2
44.252	0
44.256	1
44.26	1
44.264	0
44.268	0
44.272	0
44.276	0
44.28	2
44.284	1
44.288	1
44.292	0
44.296	1
44.3	1
44.304	1
44.308	1
44.312	1
44.316	1
44.32	2
44.324	0
44.328	0
44.332	0
44.336	0
44.34	0
44.344	0
44.348	0
44.352	0
44.356	0
44.36	0
44.364	0
44.368	0
44.372	0
44.376	0
44.38	1
44.384	0
44.388	2
44.392	2
44.396	0
44.4	0
44.404	0
44.408	1
44.412	0
44.416	0
44.42	0
44.424	0
44.428	0
44.432	0
44.436	1
44.44	1
44.444	0
44.448	0
44.452	1
44.456	1
44.46	1
44.464	1
44.468	1
44.472	0
44.476	0
44.48	0
44.484	0
44.488	1
44.492	1
44.496	0
44.5	0
44.504	1
44.508	1
44.512	1
44.516	0
44.52	0
44.524	0
44.528	0
44.532	0
44.536	0
44.54	0
44.544	0
44.548	0
44.552	0
44.556	0
44.56	1
44.564	1
44.568	0
44.572	0
44.576	0
44.58	0
44.584	1
44.588	0
44.592	0
44.596	1
44.6	1
44.604	1
44.608	1
44.612	1
44.616	0
44.62	0
44.624	0
44.628	0
44.632	2
44.636	2
44.64	1
44.644	0
44.648	1
44.652	1
44.656	0
44.66	0
44.664	0
44.668	1
44.672	0
44.676	0
44.68	0
44.684	0
44.688	1
44.692	0
44.696	0
44.7	1
44.704	0
44.708	0
44.712	0
44.716	0
44.72	1
44.724	1
44.728	1
44.732	0
44.736	0
44.74	0
44.744	0
44.748	0
44.752	0
44.756	0
44.76	1
44.764	0
44.768	0
44.772	1
44.776	1
44.78	1
44.784	0
44.788	0
44.792	0
44.796	0
44.8	1
44.804	0
44.808	0
44.812	0
44.816	0
44.82	0
44.824	0
44.828	0
44.832	0
44.836	1
44.84	1
44.844	0
44.848	0
44.852	0
44.856	0
44.86	0
44.864	0
44.868	0
44.872	0
44.876	0
44.88	0
44.884	0
44.888	0
44.892	1
44.896	1
44.9	0
44.904	1
44.908	2
44.912	1
44.916	0
44.92	1
44.924	1
44.928	0
44.932	0
44.936	0
44.94	0
44.944	0
44.948	0
44.952	0
44.956	0
44.96	0
44.964	3
44.968	23
44.972	72
44.976	191
44.98	215
44.984	170
44.988	57
44.992	51
44.996	49
45	46
45.004	34
45.008	23
45.012	19
45.016	24
45.02	46
45.024	109
45.028	205
45.032	333
45.036	270
45.04	163
45.044	49
45.048	24
45.052	21
45.056	23
45.06	20
45.064	12
45.068	7
45.072	4
45.076	1
45.08	0
45.084	0
45.088	0
45.092	0
45.096	1
45.1	2
45.104	2
45.108	1
45.112	1
45.116	0
45.12	1
45.124	1
45.128	1
45.132	3
45.136	2
45.14	1
45.144	0
45.148	1
45.152	0
45.156	0
45.16	0
45.164	0
45.168	0
45.172	0
45.176	0
45.18	0
45.184	0
45.188	1
45.192	0
45.196	0
45.2	0
45.204	0
45.208	0
45.212	0
45.216	0
45.22	0
45.224	0
45.228	0
45.232	0
45.236	1
45.24	1
45.244	0
45.248	1
45.252	1
45.256	1
45.26	0
45.264	0
45.268	0
45.272	0
45.276	1
45.28	1
45.284	1
45.288	0
45.292	2
45.296	2
45.3	0
45.304	0
45.308	1
45.312	1
45.316	0
45.32	0
45.324	0
45.328	0
45.332	0
45.336	0
45.34	0
45.344	0
45.348	0
45.352	0
45.356	1
45.36	2
45.364	1
45.368	0
45.372	0
45.376	0
45.38	0
45.384	0
45.388	1
45.392	0
45.396	0
45.4	0
45.404	0
45.408	0
45.412	0
45.416	0
45.42	0
45.424	0
45.428	1
45.432	1
45.436	0
45.44	0
45.444	0
45.448	1
45.452	1
45.456	0
45.46	1
45.464	0
45.468	0
45.472	0
45.476	0
45.48	0
45.484	0
45.488	0
45.492	0
45.496	0
45.5	0
45.504	0
45.508	0
45.512	1
45.516	0
45.52	0
45.524	0
45.528	0
45.532	0
45.536	0
45.54	1
45.544	2
45.548	1
45.552	0
45.556	0
45.56	0
45.564	0
45.568	0
45.572	0
45.576	0
45.58	0
45.584	1
45.588	0
45.592	0
45.596	0
45.6	1
45.604	1
45.608	1
45.612	0
45.616	0
45.62	0
45.624	1
45.628	0
45.632	1
45.636	1
45.64	2
45.644	0
45.648	0
45.652	1
45.656	0
45.66	0
45.664	0
45.668	0
45.672	1
45.676	1
45.68	1
45.684	0
45.688	0
45.692	0
45.696	0
45.7	0
45.704	0
45.708	0
45.712	0
45.716	0
45.72	0
45.724	0
45.728	0
45.732	1
45.736	3
45.74	2
45.744	1
45.748	0
45.752	0
45.756	0
45.76	0
45.764	0
45.768	0
45.772	0
45.776	0
45.78	0
45.784	0
45.788	0
45.792	1
45.796	0
45.8	0
45.804	0
45.808	0
45.812	0
45.816	0
45.82	0
45.824	0
45.828	0
45.832	0
45.836	0
45.84	0
45.844	0
45.848	0
45.852	0
45.856	0
45.86	0
45.864	0
45.868	0
45.872	0
45.876	1
45.88	0
45.884	0
45.888	0
45.892	0
45.896	0
45.9	0
45.904	0
45.908	1
45.912	0
45.916	0
45.92	0
45.924	0
45.928	0
45.932	0
45.936	0
45.94	0
45.944	0
45.948	0
45.952	0
45.956	0
45.96	1
45.964	3
45.968	5
45.972	8
45.976	12
45.98	17
45.984	40
45.988	69
45.992	84
45.996	56
46	26
46.004	7
46.008	3
46.012	3
46.016	4
46.02	4
46.024	12
46.028	20
46.032	28
46.036	21
46.04	12
46.044	2
46.048	0
46.052	1
46.056	6
46.06	16
46.064	29
46.068	26
46.072	13
46.076	5
46.08	2
46.084	2
46.088	1
46.092	0
46.096	0
46.1	0
46.104	0
46.108	0
46.112	0
46.116	0
46.12	0
46.124	0
46.128	0
46.132	0
46.136	0
46.14	0
46.144	0
46.148	0
46.152	0
46.156	1
46.16	1
46.164	0
46.168	0
46.172	0
46.176	0
46.18	0
46.184	0
46.188	1
46.192	1
46.196	1
46.2	0
46.204	1
46.208	1
46.212	0
46.216	1
46.22	1
46.224	0
46.228	0
46.232	0
46.236	0
46.24	0
46.244	0
46.248	0
46.252	0
46.256	0
46.26	0
46.264	0
46.268	0
46.272	0
46.276	0
46.28	0
46.284	0
46.288	0
46.292	0
46.296	0
46.3	0
46.304	0
46.308	1
46.312	0
46.316	1
46.32	1
46.324	0
46.328	0
46.332	0
46.336	1
46.34	1
46.344	1
46.348	0
46.352	0
46.356	1
46.36	1
46.364	0
46.368	0
46.372	0
46.376	1
46.38	0
46.384	0
46.388	0
46.392	0
46.396	0
46.4	0
46.404	0
46.408	0
46.412	0
46.416	0
46.42	0
46.424	0
46.428	0
46.432	0
46.436	0
46.44	0
46.444	0
46.448	0
46.452	1
46.456	1
46.46	0
46.464	1
46.468	1
46.472	0
46.476	0
46.48	0
46.484	0
46.488	0
46.492	0
46.496	0
46.5	1
46.504	0
46.508	0
46.512	0
46.516	0
46.52	0
46.524	0
46.528	0
46.532	0
46.536	0
46.54	0
46.544	0
46.548	0
46.552	0
46.556	0
46.56	0
46.564	0
46.568	0
46.572	0
46.576	0
46.58	0
46.584	0
46.588	0
46.592	0
46.596	0
46.6	0
46.604	0
46.608	0
46.612	0
46.616	0
46.62	0
46.624	0
46.628	1
46.632	0
46.636	0
46.64	0
46.644	0
46.648	0
46.652	0
46.656	0
46.66	0
46.664	0
46.668	1
46.672	1
46.676	1
46.68	0
46.684	1
46.688	1
46.692	1
46.696	0
46.7	0
46.704	0
46.708	0
46.712	0
46.716	0
46.72	0
46.724	1
46.728	0
46.732	0
46.736	0
46.74	0
46.744	0
46.748	0
46.752	0
46.756	0
46.76	0
46.764	0
46.768	0
46.772	0
46.776	0
46.78	1
46.784	1
46.788	1
46.792	0
46.796	1
46.8	1
46.804	0
46.808	0
46.812	1
46.816	2
46.82	0
46.824	0
46.828	1
46.832	1
46.836	1
46.84	1
46.844	1
46.848	0
46.852	0
46.856	1
46.86	1
46.864	0
46.868	0
46.872	0
46.876	0
46.88	0
46.884	0
46.888	0
46.892	0
46.896	0
46.9	2
46.904	1
46.908	0
46.912	0
46.916	0
46.92	0
46.924	1
46.928	0
46.932	0
46.936	0
46.94	1
46.944	0
46.948	0
46.952	0
46.956	0
46.96	0
46.964	1
46.968	5
46.972	9
46.976	9
46.98	6
46.984	68
46.988	218
46.992	396
46.996	441
47	305
47.004	144
47.008	39
47.012	13
47.016	3
47.02	3
47.024	3
47.028	3
47.032	13
47.036	52
47.04	433
47.044	1066
47.048	1954
47.052	1521
47.056	939
47.06	327
47.064	120
47.068	41
47.072	15
47.076	7
47.08	3
47.084	2
47.088	1
47.092	1
47.096	1
47.1	0
47.104	2
47.108	1
47.112	1
47.116	1
47.12	5
47.124	6
47.128	5
47.132	3
47.136	3
47.14	2
47.144	0
47.148	1
47.152	1
47.156	0
47.16	1
47.164	1
47.168	0
47.172	0
47.176	0
47.18	0
47.184	0
47.188	1
47.192	1
47.196	0
47.2	1
47.204	1
47.208	0
47.212	1
47.216	0
47.22	0
47.224	0
47.228	1
47.232	1
47.236	1
47.24	2
47.244	1
47.248	0
47.252	0
47.256	1
47.26	2
47.264	4
47.268	1
47.272	0
47.276	1
47.28	0
47.284	2
47.288	3
47.292	1
47.296	0
47.3	0
47.304	0
47.308	1
47.312	1
47.316	2
47.32	1
47.324	2
47.328	2
47.332	2
47.336	1
47.34	1
47.344	2
47.348	0
47.352	0
47.356	0
47.36	0
47.364	1
47.368	1
47.372	0
47.376	1
47.38	1
47.384	1
47.388	0
47.392	1
47.396	1
47.4	1
47.404	1
47.408	1
47.412	0
47.416	0
47.42	1
47.424	2
47.428	0
47.432	0
47.436	0
47.44	1
47.444	0
47.448	0
47.452	0
47.456	1
47.46	1
47.464	1
47.468	0
47.472	1
47.476	1
47.48	0
47.484	1
47.488	1
47.492	1
47.496	1
47.5	1
47.504	0
47.508	0
47.512	0
47.516	0
47.52	1
47.524	0
47.528	0
47.532	0
47.536	0
47.54	0
47.544	1
47.548	1
47.552	0
47.556	0
47.56	0
47.564	0
47.568	0
47.572	1
47.576	0
47.58	0
47.584	1
47.588	0
47.592	0
47.596	0
47.6	0
47.604	0
47.608	0
47.612	0
47.616	0
47.62	0
47.624	0
47.628	0
47.632	0
47.636	0
47.64	1
47.644	0
47.648	0
47.652	0
47.656	0
47.66	0
47.664	1
47.668	0
47.672	0
47.676	0
47.68	0
47.684	0
47.688	0
47.692	1
47.696	0
47.7	0
47.704	1
47.708	2
47.712	1
47.716	0
47.72	1
47.724	2
47.728	1
47.732	0
47.736	0
47.74	0
47.744	0
47.748	0
47.752	0
47.756	1
47.76	3
47.764	1
47.768	0
47.772	1
47.776	1
47.78	1
47.784	0
47.788	0
47.792	0
47.796	0
47.8	1
47.804	1
47.808	1
47.812	0
47.816	0
47.82	0
47.824	0
47.828	0
47.832	1
47.836	1
47.84	0
47.844	0
47.848	0
47.852	1
47.856	0
47.86	0
47.864	1
47.868	1
47.872	0
47.876	0
47.88	1
47.884	1
47.888	1
47.892	2
47.896	1
47.9	1
47.904	0
47.908	1
47.912	0
47.916	0
47.92	1
47.924	1
47.928	1
47.932	0
47.936	0
47.94	1
47.944	2
47.948	0
47.952	1
47.956	2
47.96	3
47.964	6
47.968	7
47.972	4
47.976	4
47.98	3
47.984	12
47.988	85
47.992	1054
47.996	2929
48	6193
48.004	6024
48.008	4385
48.012	1531
48.016	642
48.02	175
48.024	41
48.028	20
48.032	12
48.036	10
48.04	8
48.044	18
48.048	35
48.052	60
48.056	43
48.06	24
48.064	6
48.068	7
48.072	11
48.076	14
48.08	10
48.084	5
48.088	2
48.092	1
48.096	2
48.1	2
48.104	1
48.108	2
48.112	2
48.116	1
48.12	0
48.124	1
48.128	1
48.132	1
48.136	2
48.14	2
48.144	1
48.148	1
48.152	1
48.156	1
48.16	0
48.164	1
48.168	2
48.172	0
48.176	0
48.18	0
48.184	0
48.188	1
48.192	1
48.196	1
48.2	1
48.204	1
48.208	0
48.212	3
48.216	1
48.22	0
48.224	0
48.228	0
48.232	0
48.236	0
48.24	1
48.244	2
48.248	2
48.252	2
48.256	1
48.26	1
48.264	4
48.268	2
48.272	0
48.276	0
48.28	1
48.284	1
48.288	0
48.292	2
48.296	2
48.3	1
48.304	1
48.308	1
48.312	1
48.316	1
48.32	2
48.324	1
48.328	0
48.332	0
48.336	0
48.34	0
48.344	0
48.348	1
48.352	2
48.356	0
48.36	1
48.364	1
48.368	1
48.372	0
48.376	0
48.38	0
48.384	1
48.388	1
48.392	2
48.396	1
48.4	2
48.404	2
48.408	2
48.412	1
48.416	1
48.42	1
48.424	0
48.428	0
48.432	0
48.436	0
48.44	0
48.444	1
48.448	1
48.452	0
48.456	0
48.46	0
48.464	0
48.468	0
48.472	0
48.476	0
48.48	1
48.484	3
48.488	1
48.492	0
48.496	0
48.5	0
48.504	0
48.508	0
48.512	1
48.516	2
48.52	1
48.524	0
48.528	1
48.532	1
48.536	0
48.54	1
48.544	0
48.548	0
48.552	2
48.556	1
48.56	1
48.564	2
48.568	1
48.572	0
48.576	0
48.58	1
48.584	1
48.588	1
48.592	0
48.596	1
48.6	1
48.604	1
48.608	0
48.612	0
48.616	0
48.62	1
48.624	1
48.628	0
48.632	0
48.636	1
48.64	2
48.644	0
48.648	0
48.652	0
48.656	1
48.66	0
48.664	0
48.668	1
48.672	1
48.676	1
48.68	0
48.684	0
48.688	0
48.692	0
48.696	1
48.7	0
48.704	1
48.708	2
48.712	1
48.716	0
48.72	1
48.724	2
48.728	2
48.732	3
48.736	1
48.74	1
48.744	0
48.748	1
48.752	1
48.756	1
48.76	0
48.764	1
48.768	1
48.772	1
48.776	0
48.78	0
48.784	1
48.788	0
48.792	0
48.796	0
48.8	1
48.804	1
48.808	1
48.812	0
48.816	0
48.82	0
48.824	0
48.828	0
48.832	1
48.836	2
48.84	0
48.844	0
48.848	0
48.852	0
48.856	0
48.86	0
48.864	2
48.868	1
48.872	1
48.876	0
48.88	0
48.884	0
48.888	0
48.892	0
48.896	0
48.9	1
48.904	3
48.908	1
48.912	0
48.916	0
48.92	0
48.924	0
48.928	0
48.932	0
48.936	0
48.94	1
48.944	0
48.948	0
48.952	0
48.956	2
48.96	1
48.964	0
48.968	0
48.972	0
48.976	0
48.98	1
48.984	8
48.988	15
48.992	25
48.996	89
49	309
49.004	659
49.008	1189
49.012	1153
49.016	838
49.02	339
49.024	125
49.028	24
49.032	12
49.036	8
49.04	5
49.044	3
49.048	4
49.052	8
49.056	12
49.06	5
49.064	2
49.068	0
49.072	0
49.076	2
49.08	3
49.084	1
49.088	3
49.092	4
49.096	1
49.1	1
49.104	1
49.108	0
49.112	1
49.116	1
49.12	1
49.124	1
49.128	2
49.132	2
49.136	2
49.14	1
49.144	0
49.148	1
49.152	1
49.156	1
49.16	0
49.164	0
49.168	0
49.172	0
49.176	0
49.18	0
49.184	1
49.188	1
49.192	2
49.196	2
49.2	0
49.204	1
49.208	1
49.212	0
49.216	1
49.22	1
49.224	0
49.228	1
49.232	1
49.236	1
49.24	0
49.244	0
49.248	0
49.252	0
49.256	1
49.26	1
49.264	1
49.268	1
49.272	1
49.276	1
49.28	1
49.284	1
49.288	0
49.292	0
49.296	0
49.3	1
49.304	0
49.308	0
49.312	0
49.316	0
49.32	1
49.324	1
49.328	0
49.332	0
49.336	0
49.34	0
49.344	0
49.348	1
49.352	2
49.356	1
49.36	1
49.364	0
49.368	0
49.372	0
49.376	0
49.38	1
49.384	1
49.388	1
49.392	1
49.396	0
49.4	0
49.404	0
49.408	1
49.412	1
49.416	0
49.42	1
49.424	1
49.428	0
49.432	1
49.436	0
49.44	0
49.444	0
49.448	1
49.452	1
49.456	0
49.46	0
49.464	0
49.468	0
49.472	1
49.476	1
49.48	0
49.484	1
49.488	1
49.492	1
49.496	1
49.5	0
49.504	0
49.508	1
49.512	0
49.516	0
49.52	0
49.524	1
49.528	1
49.532	0
49.536	0
49.54	0
49.544	0
49.548	2
49.552	1
49.556	0
49.56	2
49.564	1
49.568	0
49.572	0
49.576	0
49.58	0
49.584	1
49.588	0
49.592	0
49.596	0
49.6	1
49.604	1
49.608	0
49.612	0
49.616	0
49.62	0
49.624	1
49.628	0
49.632	0
49.636	0
49.64	1
49.644	1
49.648	1
49.652	0
49.656	0
49.66	1
49.664	0
49.668	0
49.672	1
49.676	0
49.68	0
49.684	0
49.688	1
49.692	1
49.696	0
49.7	0
49.704	0
49.708	0
49.712	0
49.716	0
49.72	0
49.724	0
49.728	0
49.732	0
49.736	0
49.74	0
49.744	0
49.748	0
49.752	1
49.756	1
49.76	0
49.764	0
49.768	0
49.772	0
49.776	0
49.78	1
49.784	1
49.788	1
49.792	1
49.796	1
49.8	0
49.804	0
49.808	0
49.812	0
49.816	1
49.82	1
49.824	0
49.828	0
49.832	0
49.836	1
49.84	2
49.844	1
49.848	0
49.852	0
49.856	1
49.86	1
49.864	0
49.868	0
49.872	0
49.876	0
49.88	0
49.884	0
49.888	0
49.892	0
49.896	0
49.9	0
49.904	0
49.908	0
49.912	0
49.916	0
49.92	0
49.924	0
49.928	1
49.932	1
49.936	1
49.94	1
49.944	0
49.948	1
49.952	2
49.956	1
49.96	0
49.964	0
49.968	0
49.972	0
49.976	1
49.98	1
49.984	12
49.988	49
49.992	157
49.996	275
50	321
50.004	202
50.008	114
50.012	54
50.016	31
50.02	17
50.024	7
50.028	0
50.032	1
50.036	1
50.04	0
50.044	0
50.048	0
50.052	1
50.056	0
50.06	0
50.064	0
50.068	0
50.072	1
50.076	2
50.08	0
50.084	0
50.088	0
50.092	0
50.096	1
50.1	1
50.104	1
50.108	1
50.112	1
50.116	0
50.12	0
50.124	0
50.128	0
50.132	2
50.136	1
50.14	0
50.144	0
50.148	0
50.152	0
50.156	1
50.16	1
50.164	1
50.168	0
50.172	1
50.176	1
50.18	1
50.184	0
50.188	0
50.192	0
50.196	0
50.2	0
50.204	0
50.208	0
50.212	0
50.216	1
50.22	0
50.224	0
50.228	0
50.232	0
50.236	1
50.24	2
50.244	1
50.248	0
50.252	0
50.256	0
50.26	1
50.264	1
50.268	0
50.272	0
50.276	0
50.28	0
50.284	0
50.288	0
50.292	0
50.296	0
50.3	0
50.304	0
50.308	0
50.312	0
50.316	1
50.32	0
50.324	0
50.328	0
50.332	1
50.336	0
50.34	0
50.344	0
50.348	0
50.352	0
50.356	0
50.36	0
50.364	1
50.368	2
50.372	1
50.376	1
50.38	0
50.384	0
50.388	0
50.392	0
50.396	1
50.4	1
50.404	0
50.408	0
50.412	0
50.416	1
50.42	1
50.424	0
50.428	0
50.432	0
50.436	0
50.44	0
50.444	0
50.448	1
50.452	1
50.456	2
50.46	1
50.464	0
50.468	0
50.472	0
50.476	0
50.48	0
50.484	1
50.488	1
50.492	0
50.496	0
50.5	0
50.504	0
50.508	0
50.512	0
50.516	0
50.52	1
50.524	0
50.528	0
50.532	0
50.536	0
50.54	0
50.544	1
50.548	0
50.552	0
50.556	1
50.56	0
50.564	0
50.568	0
50.572	0
50.576	1
50.58	2
50.584	1
50.588	0
50.592	0
50.596	0
50.6	0
50.604	0
50.608	0
50.612	0
50.616	0
50.62	0
50.624	0
50.628	0
50.632	0
50.636	1
50.64	1
50.644	0
50.648	0
50.652	0
50.656	1
50.66	0
50.664	0
50.668	1
50.672	0
50.676	0
50.68	0
50.684	1
50.688	1
50.692	0
50.696	0
50.7	0
50.704	0
50.708	0
50.712	0
50.716	0
50.72	0
50.724	0
50.728	0
50.732	0
50.736	0
50.74	0
50.744	0
50.748	0
50.752	0
50.756	0
50.76	0
50.764	0
50.768	0
50.772	0
50.776	0
50.78	0
50.784	0
50.788	0
50.792	0
50.796	0
50.8	0
50.804	0
50.808	0
50.812	0
50.816	0
50.82	0
50.824	0
50.828	0
50.832	0
50.836	0
50.84	0
50.844	1
50.848	1
50.852	1
50.856	1
50.86	0
50.864	0
50.868	0
50.872	0
50.876	0
50.88	0
50.884	0
50.888	0
50.892	0
50.896	1
50.9	1
50.904	0
50.908	0
50.912	0
50.916	0
50.92	0
50.924	0
50.928	0
50.932	0
50.936	0
50.94	1
50.944	2
50.948	1
50.952	0
50.956	0
50.96	0
50.964	0
50.968	0
50.972	0
50.976	0
50.98	0
50.984	1
50.988	2
50.992	5
50.996	13
51	30
51.004	57
51.008	49
51.012	38
51.016	27
51.02	13
51.024	6
51.028	8
51.032	33
51.036	108
51.04	222
51.044	308
51.048	268
51.052	147
51.056	65
51.06	22
51.064	5
51.068	1
51.072	0
51.076	0
51.08	0
51.084	0
51.088	1
51.092	0
51.096	0
51.1	0
51.104	1
51.108	1
51.112	1
51.116	1
51.12	1
51.124	1
51.128	0
51.132	2
51.136	2
51.14	0
51.144	1
51.148	1
51.152	0
51.156	0
51.16	0
51.164	0
51.168	0
51.172	0
51.176	0
51.18	0
51.184	0
51.188	0
51.192	0
51.196	0
51.2	0
51.204	0
51.208	0
51.212	0
51.216	0
51.22	1
51.224	2
51.228	1
51.232	1
51.236	0
51.24	1
51.244	1
51.248	1
51.252	1
51.256	0
51.26	0
51.264	0
51.268	0
51.272	0
51.276	0
51.28	0
51.284	0
51.288	1
51.292	0
51.296	0
51.3	0
51.304	0
51.308	0
51.312	1
51.316	0
51.32	0
51.324	0
51.328	0
51.332	0
51.336	0
51.34	1
51.344	1
51.348	0
51.352	1
51.356	1
51.36	1
51.364	0
51.368	0
51.372	0
51.376	0
51.38	0
51.384	1
51.388	0
51.392	0
51.396	0
51.4	2
51.404	1
51.408	0
51.412	0
51.416	0
51.42	0
51.424	0
51.428	0
51.432	0
51.436	0
51.44	0
51.444	0
51.448	0
51.452	1
51.456	1
51.46	0
51.464	1
51.468	1
51.472	0
51.476	1
51.48	1
51.484	0
51.488	1
51.492	1
51.496	0
51.5	1
51.504	1
51.508	0
51.512	0
51.516	0
51.52	0
51.524	0
51.528	0
51.532	0
51.536	0
51.54	0
51.544	0
51.548	0
51.552	0
51.556	0
51.56	0
51.564	0
51.568	1
51.572	0
51.576	0
51.58	0
51.584	0
51.588	0
51.592	0
51.596	2
51.6	1
51.604	1
51.608	0
51.612	0
51.616	0
51.62	0
51.624	0
51.628	0
51.632	0
51.636	1
51.64	1
51.644	0
51.648	0
51.652	0
51.656	1
51.66	0
51.664	0
51.668	1
51.672	0
51.676	0
51.68	0
51.684	1
51.688	1
51.692	0
51.696	0
51.7	0
51.704	0
51.708	0
51.712	0
51.716	1
51.72	0
51.724	0
51.728	0
51.732	0
51.736	0
51.74	0
51.744	0
51.748	0
51.752	1
51.756	0
51.76	0
51.764	1
51.768	0
51.772	0
51.776	0
51.78	1
51.784	1
51.788	1
51.792	0
51.796	0
51.8	0
51.804	0
51.808	0
51.812	1
51.816	1
51.82	1
51.824	0
51.828	0
51.832	0
51.836	0
51.84	0
51.844	1
51.848	1
51.852	0
51.856	0
51.86	0
51.864	0
51.868	0
51.872	0
51.876	0
51.88	0
51.884	0
51.888	0
51.892	0
51.896	0
51.9	0
51.904	0
51.908	1
51.912	3
51.916	2
51.92	1
51.924	0
51.928	1
51.932	1
51.936	0
51.94	1
51.944	1
51.948	0
51.952	0
51.956	0
51.96	0
51.964	0
51.968	0
51.972	0
51.976	0
51.98	0
51.984	0
51.988	1
51.992	3
51.996	6
[truncated: 31,085 more rows]
