# Supplementary material for: Rapid Detection of Volatile Organic Metabolites in Urine by High-Pressure Photoionization Mass Spectrometry for Breast Cancer Screening: A Pilot Study
Source: Metabolites. 2023 Jul 21;13(7):870. doi: 10.3390/metabo13070870 (PMC10385751; doi:10.3390/metabo13070870)
Supplement: Supplementary file 1 [file metabolites-13-00870-s001.zip › Mass_data/BC/BC10.txt]

44	132
44.004	60
44.008	41
44.012	77
44.016	225
44.02	329
44.024	323
44.028	172
44.032	75
44.036	23
44.04	4
44.044	9
44.048	16
44.052	19
44.056	18
44.06	10
44.064	3
44.068	0
44.072	0
44.076	2
44.08	2
44.084	1
44.088	5
44.092	2
44.096	1
44.1	1
44.104	3
44.108	3
44.112	1
44.116	0
44.12	1
44.124	1
44.128	2
44.132	1
44.136	1
44.14	1
44.144	0
44.148	0
44.152	1
44.156	1
44.16	0
44.164	2
44.168	3
44.172	2
44.176	0
44.18	1
44.184	1
44.188	0
44.192	0
44.196	1
44.2	1
44.204	0
44.208	0
44.212	0
44.216	1
44.22	0
44.224	0
44.228	0
44.232	1
44.236	1
44.24	2
44.244	1
44.248	0
44.252	0
44.256	0
44.26	0
44.264	0
44.268	1
44.272	1
44.276	0
44.28	1
44.284	1
44.288	1
44.292	1
44.296	1
44.3	1
44.304	1
44.308	0
44.312	0
44.316	0
44.32	0
44.324	0
44.328	1
44.332	1
44.336	0
44.34	0
44.344	0
44.348	1
44.352	0
44.356	1
44.36	1
44.364	0
44.368	0
44.372	0
44.376	0
44.38	0
44.384	0
44.388	0
44.392	0
44.396	0
44.4	0
44.404	0
44.408	0
44.412	0
44.416	0
44.42	0
44.424	0
44.428	1
44.432	1
44.436	0
44.44	0
44.444	1
44.448	1
44.452	0
44.456	0
44.46	0
44.464	0
44.468	1
44.472	0
44.476	0
44.48	0
44.484	0
44.488	1
44.492	1
44.496	1
44.5	0
44.504	0
44.508	0
44.512	0
44.516	1
44.52	1
44.524	0
44.528	0
44.532	0
44.536	0
44.54	0
44.544	0
44.548	0
44.552	1
44.556	3
44.56	1
44.564	0
44.568	1
44.572	1
44.576	2
44.58	2
44.584	1
44.588	0
44.592	0
44.596	1
44.6	0
44.604	0
44.608	0
44.612	0
44.616	0
44.62	0
44.624	1
44.628	0
44.632	0
44.636	0
44.64	1
44.644	0
44.648	0
44.652	0
44.656	0
44.66	0
44.664	0
44.668	0
44.672	0
44.676	0
44.68	0
44.684	1
44.688	1
44.692	0
44.696	0
44.7	1
44.704	0
44.708	0
44.712	0
44.716	2
44.72	1
44.724	0
44.728	0
44.732	1
44.736	1
44.74	0
44.744	0
44.748	0
44.752	0
44.756	1
44.76	0
44.764	0
44.768	0
44.772	0
44.776	0
44.78	0
44.784	0
44.788	1
44.792	0
44.796	0
44.8	0
44.804	1
44.808	2
44.812	1
44.816	0
44.82	0
44.824	0
44.828	0
44.832	0
44.836	0
44.84	0
44.844	0
44.848	1
44.852	1
44.856	0
44.86	0
44.864	0
44.868	0
44.872	0
44.876	0
44.88	0
44.884	0
44.888	0
44.892	0
44.896	0
44.9	1
44.904	0
44.908	1
44.912	1
44.916	0
44.92	0
44.924	1
44.928	2
44.932	0
44.936	1
44.94	1
44.944	0
44.948	0
44.952	0
44.956	1
44.96	0
44.964	1
44.968	12
44.972	40
44.976	102
44.98	110
44.984	90
44.988	60
44.992	144
44.996	201
45	205
45.004	117
45.008	61
45.012	30
45.016	23
45.02	46
45.024	77
45.028	113
45.032	150
45.036	130
45.04	86
45.044	28
45.048	13
45.052	9
45.056	12
45.06	14
45.064	7
45.068	2
45.072	2
45.076	0
45.08	1
45.084	2
45.088	1
45.092	0
45.096	0
45.1	1
45.104	0
45.108	1
45.112	1
45.116	0
45.12	0
45.124	0
45.128	0
45.132	0
45.136	0
45.14	0
45.144	0
45.148	0
45.152	0
45.156	0
45.16	0
45.164	0
45.168	0
45.172	0
45.176	2
45.18	2
45.184	1
45.188	1
45.192	0
45.196	0
45.2	0
45.204	1
45.208	2
45.212	2
45.216	0
45.22	0
45.224	0
45.228	0
45.232	0
45.236	1
45.24	1
45.244	0
45.248	0
45.252	0
45.256	0
45.26	2
45.264	1
45.268	1
45.272	0
45.276	0
45.28	0
45.284	0
45.288	1
45.292	0
45.296	0
45.3	0
45.304	1
45.308	1
45.312	0
45.316	0
45.32	1
45.324	1
45.328	0
45.332	0
45.336	0
45.34	0
45.344	0
45.348	0
45.352	0
45.356	0
45.36	1
45.364	0
45.368	0
45.372	0
45.376	0
45.38	0
45.384	0
45.388	0
45.392	1
45.396	1
45.4	1
45.404	0
45.408	0
45.412	0
45.416	0
45.42	0
45.424	0
45.428	0
45.432	0
45.436	0
45.44	1
45.444	0
45.448	0
45.452	0
45.456	0
45.46	0
45.464	0
45.468	1
45.472	0
45.476	1
45.48	1
45.484	0
45.488	0
45.492	0
45.496	1
45.5	1
45.504	0
45.508	1
45.512	2
45.516	0
45.52	0
45.524	0
45.528	0
45.532	0
45.536	0
45.54	0
45.544	0
45.548	0
45.552	0
45.556	1
45.56	1
45.564	1
45.568	1
45.572	0
45.576	0
45.58	0
45.584	0
45.588	0
45.592	1
45.596	2
45.6	0
45.604	0
45.608	0
45.612	0
45.616	0
45.62	0
45.624	0
45.628	0
45.632	0
45.636	0
45.64	1
45.644	1
45.648	1
45.652	1
45.656	0
45.66	1
45.664	1
45.668	0
45.672	1
45.676	1
45.68	1
45.684	0
45.688	1
45.692	1
45.696	0
45.7	0
45.704	0
45.708	0
45.712	0
45.716	1
45.72	1
45.724	2
45.728	1
45.732	0
45.736	1
45.74	0
45.744	0
45.748	0
45.752	1
45.756	0
45.76	0
45.764	0
45.768	0
45.772	0
45.776	0
45.78	0
45.784	0
45.788	0
45.792	0
45.796	0
45.8	0
45.804	0
45.808	0
45.812	0
45.816	0
45.82	0
45.824	0
45.828	0
45.832	0
45.836	1
45.84	0
45.844	0
45.848	0
45.852	0
45.856	0
45.86	0
45.864	0
45.868	0
45.872	0
45.876	0
45.88	0
45.884	1
45.888	1
45.892	0
45.896	0
45.9	0
45.904	0
45.908	0
45.912	0
45.916	0
45.92	0
45.924	0
45.928	0
45.932	0
45.936	0
45.94	0
45.944	0
45.948	0
45.952	1
45.956	1
45.96	1
45.964	1
45.968	4
45.972	8
45.976	12
45.98	13
45.984	30
45.988	56
45.992	68
45.996	55
46	33
46.004	12
46.008	6
46.012	2
46.016	1
46.02	5
46.024	15
46.028	20
46.032	14
46.036	6
46.04	2
46.044	1
46.048	1
46.052	2
46.056	3
46.06	5
46.064	7
46.068	7
46.072	6
46.076	4
46.08	2
46.084	0
46.088	0
46.092	0
46.096	0
46.1	1
46.104	1
46.108	1
46.112	0
46.116	1
46.12	0
46.124	0
46.128	0
46.132	1
46.136	1
46.14	0
46.144	0
46.148	0
46.152	0
46.156	0
46.16	0
46.164	0
46.168	0
46.172	0
46.176	0
46.18	0
46.184	0
46.188	0
46.192	0
46.196	1
46.2	0
46.204	0
46.208	0
46.212	0
46.216	0
46.22	0
46.224	0
46.228	0
46.232	0
46.236	0
46.24	0
46.244	0
46.248	0
46.252	0
46.256	1
46.26	0
46.264	0
46.268	0
46.272	0
46.276	0
46.28	0
46.284	0
46.288	0
46.292	0
46.296	1
46.3	0
46.304	0
46.308	0
46.312	0
46.316	0
46.32	0
46.324	2
46.328	1
46.332	0
46.336	0
46.34	0
46.344	0
46.348	0
46.352	0
46.356	0
46.36	0
46.364	0
46.368	0
46.372	0
46.376	0
46.38	0
46.384	0
46.388	0
46.392	0
46.396	0
46.4	0
46.404	0
46.408	1
46.412	0
46.416	0
46.42	0
46.424	1
46.428	1
46.432	0
46.436	0
46.44	0
46.444	0
46.448	0
46.452	0
46.456	0
46.46	0
46.464	0
46.468	0
46.472	1
46.476	0
46.48	0
46.484	0
46.488	0
46.492	0
46.496	1
46.5	2
46.504	1
46.508	0
46.512	0
46.516	1
46.52	0
46.524	0
46.528	0
46.532	0
46.536	0
46.54	0
46.544	0
46.548	1
46.552	1
46.556	0
46.56	0
46.564	0
46.568	0
46.572	0
46.576	0
46.58	0
46.584	0
46.588	0
46.592	0
46.596	0
46.6	0
46.604	0
46.608	0
46.612	1
46.616	0
46.62	0
46.624	0
46.628	1
46.632	1
46.636	0
46.64	0
46.644	0
46.648	0
46.652	0
46.656	1
46.66	1
46.664	0
46.668	0
46.672	0
46.676	0
46.68	1
46.684	1
46.688	1
46.692	0
46.696	1
46.7	0
46.704	0
46.708	1
46.712	0
46.716	0
46.72	0
46.724	0
46.728	0
46.732	0
46.736	0
46.74	0
46.744	0
46.748	1
46.752	0
46.756	0
46.76	0
46.764	0
46.768	1
46.772	1
46.776	1
46.78	0
46.784	0
46.788	0
46.792	0
46.796	0
46.8	0
46.804	0
46.808	0
46.812	0
46.816	0
46.82	0
46.824	1
46.828	2
46.832	0
46.836	0
46.84	0
46.844	0
46.848	0
46.852	0
46.856	1
46.86	1
46.864	1
46.868	0
46.872	0
46.876	0
46.88	0
46.884	0
46.888	0
46.892	0
46.896	0
46.9	0
46.904	0
46.908	0
46.912	1
46.916	1
46.92	1
46.924	2
46.928	0
46.932	0
46.936	0
46.94	0
46.944	0
46.948	0
46.952	0
46.956	0
46.96	0
46.964	1
46.968	0
46.972	3
46.976	6
46.98	7
46.984	28
46.988	92
46.992	185
46.996	216
47	159
47.004	76
47.008	26
47.012	9
47.016	2
47.02	0
47.024	1
47.028	1
47.032	3
47.036	18
47.04	149
47.044	350
47.048	614
47.052	521
47.056	334
47.06	99
47.064	43
47.068	17
47.072	9
47.076	4
47.08	4
47.084	3
47.088	1
47.092	0
47.096	0
47.1	1
47.104	0
47.108	0
47.112	0
47.116	1
47.12	1
47.124	1
47.128	1
47.132	1
47.136	1
47.14	0
47.144	0
47.148	1
47.152	1
47.156	0
47.16	0
47.164	0
47.168	0
47.172	0
47.176	0
47.18	0
47.184	1
47.188	0
47.192	0
47.196	0
47.2	0
47.204	0
47.208	0
47.212	0
47.216	1
47.22	1
47.224	0
47.228	1
47.232	1
47.236	1
47.24	0
47.244	0
47.248	0
47.252	0
47.256	1
47.26	1
47.264	0
47.268	0
47.272	0
47.276	1
47.28	0
47.284	0
47.288	0
47.292	1
47.296	0
47.3	0
47.304	0
47.308	1
47.312	1
47.316	0
47.32	1
47.324	0
47.328	0
47.332	1
47.336	0
47.34	0
47.344	0
47.348	1
47.352	1
47.356	0
47.36	0
47.364	0
47.368	0
47.372	2
47.376	1
47.38	1
47.384	1
47.388	1
47.392	1
47.396	0
47.4	0
47.404	0
47.408	0
47.412	0
47.416	0
47.42	0
47.424	1
47.428	0
47.432	0
47.436	0
47.44	0
47.444	0
47.448	0
47.452	0
47.456	0
47.46	0
47.464	0
47.468	0
47.472	0
47.476	0
47.48	0
47.484	1
47.488	1
47.492	0
47.496	1
47.5	1
47.504	0
47.508	1
47.512	1
47.516	0
47.52	0
47.524	0
47.528	0
47.532	0
47.536	1
47.54	1
47.544	1
47.548	0
47.552	0
47.556	0
47.56	1
47.564	0
47.568	0
47.572	0
47.576	0
47.58	0
47.584	0
47.588	0
47.592	0
47.596	0
47.6	1
47.604	1
47.608	1
47.612	0
47.616	1
47.62	1
47.624	1
47.628	0
47.632	0
47.636	0
47.64	0
47.644	0
47.648	0
47.652	0
47.656	0
47.66	0
47.664	0
47.668	0
47.672	0
47.676	0
47.68	1
47.684	0
47.688	0
47.692	0
47.696	1
47.7	1
47.704	0
47.708	2
47.712	1
47.716	1
47.72	0
47.724	0
47.728	0
47.732	0
47.736	0
47.74	0
47.744	0
47.748	1
47.752	0
47.756	0
47.76	1
47.764	0
47.768	0
47.772	0
47.776	1
47.78	1
47.784	0
47.788	0
47.792	0
47.796	0
47.8	0
47.804	0
47.808	0
47.812	1
47.816	0
47.82	0
47.824	0
47.828	0
47.832	1
47.836	1
47.84	0
47.844	1
47.848	1
47.852	0
47.856	1
47.86	1
47.864	0
47.868	1
47.872	1
47.876	0
47.88	0
47.884	1
47.888	1
47.892	0
47.896	0
47.9	0
47.904	0
47.908	0
47.912	0
47.916	0
47.92	1
47.924	0
47.928	0
47.932	0
47.936	0
47.94	0
47.944	1
47.948	0
47.952	0
47.956	1
47.96	3
47.964	2
47.968	2
47.972	1
47.976	2
47.98	2
47.984	5
47.988	39
47.992	508
47.996	1387
48	2900
48.004	2916
48.008	2166
48.012	781
48.016	316
48.02	90
48.024	25
48.028	13
48.032	5
48.036	0
48.04	2
48.044	5
48.048	10
48.052	18
48.056	15
48.06	8
48.064	0
48.068	1
48.072	2
48.076	3
48.08	2
48.084	2
48.088	2
48.092	3
48.096	2
48.1	1
48.104	0
48.108	1
48.112	1
48.116	0
48.12	1
48.124	1
48.128	1
48.132	1
48.136	0
48.14	0
48.144	0
48.148	0
48.152	0
48.156	1
48.16	2
48.164	1
48.168	0
48.172	0
48.176	1
48.18	1
48.184	1
48.188	1
48.192	1
48.196	0
48.2	1
48.204	1
48.208	2
48.212	0
48.216	0
48.22	1
48.224	0
48.228	0
48.232	0
48.236	0
48.24	0
48.244	0
48.248	0
48.252	1
48.256	1
48.26	0
48.264	0
48.268	0
48.272	0
48.276	1
48.28	2
48.284	2
48.288	2
48.292	1
48.296	1
48.3	0
48.304	0
48.308	0
48.312	1
48.316	0
48.32	1
48.324	1
48.328	0
48.332	0
48.336	0
48.34	0
48.344	1
48.348	2
48.352	2
48.356	2
48.36	1
48.364	0
48.368	1
48.372	0
48.376	1
48.38	2
48.384	1
48.388	0
48.392	1
48.396	0
48.4	0
48.404	1
48.408	0
48.412	0
48.416	0
48.42	1
48.424	0
48.428	0
48.432	0
48.436	1
48.44	2
48.444	1
48.448	1
48.452	1
48.456	1
48.46	0
48.464	0
48.468	0
48.472	0
48.476	0
48.48	0
48.484	0
48.488	0
48.492	0
48.496	1
48.5	0
48.504	0
48.508	0
48.512	0
48.516	0
48.52	0
48.524	0
48.528	1
48.532	1
48.536	0
48.54	0
48.544	0
48.548	0
48.552	0
48.556	0
48.56	0
48.564	0
48.568	0
48.572	0
48.576	1
48.58	0
48.584	0
48.588	0
48.592	1
48.596	1
48.6	0
48.604	1
48.608	1
48.612	1
48.616	1
48.62	0
48.624	0
48.628	0
48.632	0
48.636	0
48.64	0
48.644	1
48.648	1
48.652	1
48.656	2
48.66	1
48.664	0
48.668	0
48.672	0
48.676	0
48.68	0
48.684	1
48.688	1
48.692	0
48.696	0
48.7	1
48.704	1
48.708	0
48.712	1
48.716	1
48.72	0
48.724	0
48.728	0
48.732	0
48.736	0
48.74	0
48.744	0
48.748	0
48.752	0
48.756	0
48.76	1
48.764	0
48.768	0
48.772	0
48.776	1
48.78	1
48.784	1
48.788	0
48.792	0
48.796	0
48.8	0
48.804	1
48.808	2
48.812	0
48.816	0
48.82	0
48.824	0
48.828	1
48.832	2
48.836	1
48.84	0
48.844	0
48.848	0
48.852	0
48.856	0
48.86	1
48.864	3
48.868	1
48.872	0
48.876	0
48.88	0
48.884	0
48.888	0
48.892	0
48.896	0
48.9	0
48.904	0
48.908	0
48.912	0
48.916	0
48.92	0
48.924	0
48.928	0
48.932	1
48.936	1
48.94	0
48.944	0
48.948	0
48.952	0
48.956	0
48.96	0
48.964	1
48.968	0
48.972	0
48.976	0
48.98	2
48.984	4
48.988	8
48.992	16
48.996	40
49	108
49.004	214
49.008	349
49.012	331
49.016	223
49.02	85
49.024	31
49.028	9
49.032	4
49.036	2
49.04	1
49.044	0
49.048	1
49.052	1
49.056	0
49.06	0
49.064	0
49.068	0
49.072	0
49.076	0
49.08	1
49.084	0
49.088	0
49.092	0
49.096	0
49.1	0
49.104	0
49.108	0
49.112	0
49.116	0
49.12	0
49.124	0
49.128	0
49.132	0
49.136	0
49.14	0
49.144	0
49.148	0
49.152	0
49.156	0
49.16	0
49.164	0
49.168	0
49.172	0
49.176	0
49.18	0
49.184	1
49.188	0
49.192	0
49.196	0
49.2	0
49.204	0
49.208	0
49.212	0
49.216	0
49.22	0
49.224	0
49.228	0
49.232	0
49.236	1
49.24	0
49.244	0
49.248	0
49.252	0
49.256	0
49.26	0
49.264	0
49.268	0
49.272	0
49.276	0
49.28	0
49.284	0
49.288	0
49.292	0
49.296	0
49.3	0
49.304	0
49.308	0
49.312	1
49.316	0
49.32	0
49.324	0
49.328	0
49.332	0
49.336	0
49.34	0
49.344	0
49.348	0
49.352	0
49.356	0
49.36	0
49.364	0
49.368	0
49.372	0
49.376	1
49.38	2
49.384	1
49.388	1
49.392	0
49.396	0
49.4	0
49.404	0
49.408	0
49.412	0
49.416	0
49.42	0
49.424	0
49.428	0
49.432	0
49.436	0
49.44	0
49.444	0
49.448	0
49.452	0
49.456	1
49.46	0
49.464	0
49.468	0
49.472	0
49.476	0
49.48	0
49.484	0
49.488	0
49.492	0
49.496	1
49.5	1
49.504	0
49.508	0
49.512	0
49.516	0
49.52	0
49.524	0
49.528	0
49.532	0
49.536	0
49.54	0
49.544	0
49.548	0
49.552	0
49.556	1
49.56	0
49.564	0
49.568	1
49.572	0
49.576	1
49.58	1
49.584	0
49.588	0
49.592	0
49.596	0
49.6	0
49.604	0
49.608	0
49.612	0
49.616	0
49.62	0
49.624	1
49.628	1
49.632	0
49.636	0
49.64	1
49.644	1
49.648	0
49.652	0
49.656	0
49.66	0
49.664	0
49.668	0
49.672	0
49.676	0
49.68	0
49.684	0
49.688	0
49.692	0
49.696	0
49.7	0
49.704	0
49.708	1
49.712	0
49.716	0
49.72	0
49.724	0
49.728	0
49.732	0
49.736	0
49.74	0
49.744	0
49.748	0
49.752	0
49.756	0
49.76	1
49.764	1
49.768	1
49.772	0
49.776	0
49.78	0
49.784	0
49.788	0
49.792	0
49.796	0
49.8	0
49.804	1
49.808	1
49.812	0
49.816	0
49.82	0
49.824	0
49.828	1
49.832	1
49.836	0
49.84	0
49.844	0
49.848	0
49.852	1
49.856	0
49.86	0
49.864	0
49.868	0
49.872	0
49.876	1
49.88	0
49.884	0
49.888	0
49.892	0
49.896	0
49.9	0
49.904	0
49.908	0
49.912	0
49.916	0
49.92	0
49.924	0
49.928	0
49.932	0
49.936	0
49.94	0
49.944	0
49.948	0
49.952	1
49.956	0
49.96	0
49.964	0
49.968	0
49.972	0
49.976	0
49.98	0
49.984	5
49.988	20
49.992	77
49.996	141
50	175
50.004	101
50.008	61
50.012	35
50.016	17
50.02	11
50.024	6
50.028	0
50.032	0
50.036	0
50.04	0
50.044	0
50.048	0
50.052	1
50.056	0
50.06	0
50.064	0
50.068	0
50.072	0
50.076	0
50.08	0
50.084	0
50.088	0
50.092	0
50.096	1
50.1	1
50.104	0
50.108	0
50.112	0
50.116	0
50.12	0
50.124	0
50.128	0
50.132	1
50.136	1
50.14	2
50.144	0
50.148	0
50.152	0
50.156	0
50.16	0
50.164	0
50.168	2
50.172	1
50.176	1
50.18	0
50.184	0
50.188	0
50.192	0
50.196	0
50.2	0
50.204	1
50.208	0
50.212	0
50.216	1
50.22	0
50.224	0
50.228	1
50.232	0
50.236	0
50.24	0
50.244	0
50.248	0
50.252	0
50.256	0
50.26	0
50.264	0
50.268	0
50.272	0
50.276	0
50.28	0
50.284	0
50.288	0
50.292	1
50.296	0
50.3	0
50.304	0
50.308	0
50.312	0
50.316	1
50.32	0
50.324	0
50.328	0
50.332	0
50.336	0
50.34	0
50.344	0
50.348	0
50.352	0
50.356	0
50.36	0
50.364	0
50.368	0
50.372	0
50.376	0
50.38	0
50.384	0
50.388	0
50.392	0
50.396	1
50.4	1
50.404	0
50.408	0
50.412	0
50.416	0
50.42	0
50.424	0
50.428	1
50.432	0
50.436	1
50.44	1
50.444	0
50.448	0
50.452	0
50.456	1
50.46	0
50.464	0
50.468	0
50.472	0
50.476	0
50.48	0
50.484	0
50.488	0
50.492	1
50.496	0
50.5	0
50.504	0
50.508	0
50.512	0
50.516	1
50.52	0
50.524	0
50.528	0
50.532	0
50.536	0
50.54	0
50.544	0
50.548	1
50.552	1
50.556	0
50.56	0
50.564	0
50.568	0
50.572	0
50.576	0
50.58	0
50.584	0
50.588	0
50.592	0
50.596	1
50.6	1
50.604	0
50.608	0
50.612	0
50.616	0
50.62	1
50.624	1
50.628	0
50.632	0
50.636	0
50.64	0
50.644	0
50.648	0
50.652	0
50.656	0
50.66	0
50.664	0
50.668	0
50.672	1
50.676	1
50.68	0
50.684	0
50.688	0
50.692	0
50.696	0
50.7	0
50.704	0
50.708	0
50.712	0
50.716	0
50.72	1
50.724	1
50.728	0
50.732	1
50.736	1
50.74	1
50.744	0
50.748	1
50.752	1
50.756	0
50.76	0
50.764	0
50.768	0
50.772	0
50.776	0
50.78	0
50.784	0
50.788	0
50.792	0
50.796	0
50.8	0
50.804	0
50.808	0
50.812	0
50.816	0
50.82	0
50.824	0
50.828	0
50.832	0
50.836	0
50.84	0
50.844	0
50.848	0
50.852	0
50.856	0
50.86	0
50.864	0
50.868	0
50.872	0
50.876	0
50.88	1
50.884	0
50.888	0
50.892	1
50.896	0
50.9	0
50.904	0
50.908	1
50.912	1
50.916	0
50.92	0
50.924	0
50.928	0
50.932	0
50.936	0
50.94	0
50.944	0
50.948	0
50.952	0
50.956	0
50.96	0
50.964	0
50.968	0
50.972	0
50.976	0
50.98	0
50.984	0
50.988	1
50.992	3
50.996	7
51	11
51.004	15
51.008	10
51.012	5
51.016	4
51.02	7
51.024	8
51.028	6
51.032	18
51.036	64
51.04	147
51.044	189
51.048	167
51.052	84
51.056	38
51.06	14
51.064	8
51.068	4
51.072	2
51.076	1
51.08	0
51.084	0
51.088	0
51.092	1
51.096	1
51.1	0
51.104	0
51.108	0
51.112	0
51.116	2
51.12	1
51.124	1
51.128	0
51.132	1
51.136	2
51.14	0
51.144	1
51.148	1
51.152	0
51.156	1
51.16	1
51.164	0
51.168	1
51.172	1
51.176	0
51.18	0
51.184	0
51.188	0
51.192	0
51.196	0
51.2	0
51.204	0
51.208	0
51.212	0
51.216	0
51.22	0
51.224	0
51.228	0
51.232	0
51.236	0
51.24	0
51.244	0
51.248	0
51.252	0
51.256	0
51.26	0
51.264	0
51.268	0
51.272	0
51.276	0
51.28	0
51.284	0
51.288	0
51.292	1
51.296	1
51.3	0
51.304	0
51.308	0
51.312	0
51.316	0
51.32	0
51.324	0
51.328	0
51.332	0
51.336	0
51.34	0
51.344	0
51.348	0
51.352	0
51.356	0
51.36	0
51.364	1
51.368	1
51.372	0
51.376	0
51.38	0
51.384	0
51.388	0
51.392	0
51.396	0
51.4	0
51.404	0
51.408	1
51.412	0
51.416	0
51.42	0
51.424	0
51.428	0
51.432	0
51.436	0
51.44	0
51.444	0
51.448	0
51.452	0
51.456	0
51.46	1
51.464	0
51.468	0
51.472	0
51.476	0
51.48	0
51.484	0
51.488	0
51.492	0
51.496	0
51.5	0
51.504	0
51.508	0
51.512	0
51.516	0
51.52	0
51.524	0
51.528	0
51.532	0
51.536	0
51.54	0
51.544	0
51.548	0
51.552	0
51.556	0
51.56	1
51.564	1
51.568	0
51.572	0
51.576	0
51.58	0
51.584	0
51.588	0
51.592	0
51.596	1
51.6	1
51.604	0
51.608	0
51.612	0
51.616	0
51.62	1
51.624	0
51.628	0
51.632	0
51.636	1
51.64	1
51.644	0
51.648	0
51.652	0
51.656	0
51.66	0
51.664	0
51.668	0
51.672	0
51.676	0
51.68	0
51.684	0
51.688	0
51.692	1
51.696	0
51.7	0
51.704	0
51.708	1
51.712	1
51.716	0
51.72	1
51.724	1
51.728	0
51.732	0
51.736	0
51.74	0
51.744	1
51.748	1
51.752	0
51.756	0
51.76	0
51.764	0
51.768	0
51.772	0
51.776	1
51.78	0
51.784	0
51.788	0
51.792	0
51.796	0
51.8	0
51.804	0
51.808	0
51.812	1
51.816	0
51.82	0
51.824	1
51.828	0
51.832	0
51.836	0
51.84	0
51.844	0
51.848	0
51.852	0
51.856	0
51.86	0
51.864	1
51.868	1
51.872	0
51.876	0
51.88	0
51.884	0
51.888	0
51.892	0
51.896	0
51.9	0
51.904	1
51.908	1
51.912	0
51.916	0
51.92	0
51.924	0
51.928	1
51.932	1
51.936	1
51.94	1
51.944	1
51.948	0
51.952	0
51.956	0
51.96	0
51.964	0
51.968	0
51.972	0
51.976	0
51.98	0
51.984	0
51.988	2
51.992	4
51.996	5
[truncated: 31,085 more rows]
