# Supplementary material for: Rapid Detection of Volatile Organic Metabolites in Urine by High-Pressure Photoionization Mass Spectrometry for Breast Cancer Screening: A Pilot Study
Source: Metabolites. 2023 Jul 21;13(7):870. doi: 10.3390/metabo13070870 (PMC10385751; doi:10.3390/metabo13070870)
Supplement: Supplementary file 1 [file metabolites-13-00870-s001.zip › Mass_data/BC/BC11.txt]

44	42
44.004	28
44.008	27
44.012	71
44.016	211
44.02	397
44.024	388
44.028	216
44.032	78
44.036	28
44.04	14
44.044	19
44.048	29
44.052	31
44.056	25
44.06	16
44.064	6
44.068	1
44.072	0
44.076	3
44.08	2
44.084	1
44.088	0
44.092	2
44.096	1
44.1	1
44.104	0
44.108	2
44.112	3
44.116	2
44.12	1
44.124	2
44.128	2
44.132	0
44.136	1
44.14	0
44.144	0
44.148	0
44.152	1
44.156	1
44.16	1
44.164	1
44.168	2
44.172	1
44.176	0
44.18	1
44.184	1
44.188	1
44.192	2
44.196	1
44.2	1
44.204	1
44.208	2
44.212	2
44.216	1
44.22	0
44.224	0
44.228	1
44.232	1
44.236	1
44.24	0
44.244	0
44.248	0
44.252	0
44.256	0
44.26	0
44.264	0
44.268	0
44.272	1
44.276	1
44.28	1
44.284	1
44.288	1
44.292	2
44.296	3
44.3	1
44.304	0
44.308	0
44.312	0
44.316	0
44.32	0
44.324	1
44.328	1
44.332	1
44.336	2
44.34	1
44.344	1
44.348	1
44.352	2
44.356	1
44.36	1
44.364	0
44.368	0
44.372	0
44.376	1
44.38	2
44.384	1
44.388	0
44.392	0
44.396	0
44.4	1
44.404	1
44.408	0
44.412	0
44.416	1
44.42	2
44.424	1
44.428	3
44.432	2
44.436	1
44.44	1
44.444	1
44.448	1
44.452	0
44.456	1
44.46	1
44.464	1
44.468	0
44.472	0
44.476	0
44.48	0
44.484	0
44.488	0
44.492	0
44.496	0
44.5	0
44.504	0
44.508	0
44.512	0
44.516	0
44.52	1
44.524	2
44.528	0
44.532	1
44.536	1
44.54	0
44.544	1
44.548	0
44.552	0
44.556	0
44.56	1
44.564	2
44.568	2
44.572	0
44.576	0
44.58	0
44.584	0
44.588	0
44.592	0
44.596	0
44.6	0
44.604	0
44.608	1
44.612	2
44.616	1
44.62	0
44.624	0
44.628	0
44.632	2
44.636	1
44.64	0
44.644	0
44.648	1
44.652	1
44.656	1
44.66	0
44.664	1
44.668	2
44.672	1
44.676	0
44.68	0
44.684	1
44.688	1
44.692	0
44.696	0
44.7	0
44.704	2
44.708	2
44.712	1
44.716	0
44.72	0
44.724	0
44.728	0
44.732	0
44.736	1
44.74	1
44.744	0
44.748	0
44.752	0
44.756	0
44.76	0
44.764	1
44.768	1
44.772	0
44.776	0
44.78	0
44.784	0
44.788	0
44.792	1
44.796	1
44.8	0
44.804	0
44.808	0
44.812	1
44.816	2
44.82	2
44.824	2
44.828	1
44.832	0
44.836	0
44.84	0
44.844	0
44.848	0
44.852	0
44.856	0
44.86	1
44.864	0
44.868	0
44.872	0
44.876	1
44.88	1
44.884	1
44.888	2
44.892	1
44.896	0
44.9	0
44.904	0
44.908	1
44.912	1
44.916	0
44.92	0
44.924	0
44.928	0
44.932	0
44.936	0
44.94	0
44.944	0
44.948	0
44.952	0
44.956	0
44.96	1
44.964	2
44.968	30
44.972	95
44.976	231
44.98	234
44.984	174
44.988	72
44.992	47
44.996	37
45	33
45.004	28
45.008	19
45.012	13
45.016	15
45.02	48
45.024	137
45.028	291
45.032	532
45.036	434
45.04	274
45.044	101
45.048	32
45.052	18
45.056	22
45.06	28
45.064	13
45.068	5
45.072	2
45.076	4
45.08	2
45.084	1
45.088	0
45.092	0
45.096	1
45.1	2
45.104	2
45.108	3
45.112	3
45.116	0
45.12	1
45.124	0
45.128	0
45.132	1
45.136	2
45.14	3
45.144	2
45.148	0
45.152	1
45.156	1
45.16	1
45.164	0
45.168	1
45.172	3
45.176	1
45.18	1
45.184	1
45.188	1
45.192	0
45.196	0
45.2	0
45.204	0
45.208	0
45.212	0
45.216	0
45.22	2
45.224	2
45.228	2
45.232	0
45.236	1
45.24	1
45.244	0
45.248	1
45.252	2
45.256	2
45.26	0
45.264	0
45.268	0
45.272	0
45.276	0
45.28	1
45.284	1
45.288	1
45.292	0
45.296	0
45.3	0
45.304	0
45.308	0
45.312	0
45.316	0
45.32	0
45.324	0
45.328	0
45.332	2
45.336	1
45.34	0
45.344	0
45.348	0
45.352	0
45.356	0
45.36	2
45.364	1
45.368	0
45.372	0
45.376	0
45.38	1
45.384	1
45.388	1
45.392	0
45.396	0
45.4	0
45.404	0
45.408	0
45.412	0
45.416	0
45.42	0
45.424	0
45.428	0
45.432	1
45.436	1
45.44	1
45.444	0
45.448	0
45.452	0
45.456	0
45.46	0
45.464	0
45.468	0
45.472	1
45.476	0
45.48	0
45.484	1
45.488	0
45.492	1
45.496	1
45.5	0
45.504	1
45.508	1
45.512	2
45.516	0
45.52	0
45.524	0
45.528	0
45.532	1
45.536	1
45.54	0
45.544	1
45.548	2
45.552	2
45.556	1
45.56	1
45.564	1
45.568	1
45.572	0
45.576	0
45.58	0
45.584	1
45.588	1
45.592	1
45.596	0
45.6	0
45.604	0
45.608	0
45.612	0
45.616	1
45.62	0
45.624	0
45.628	1
45.632	0
45.636	1
45.64	2
45.644	0
45.648	0
45.652	0
45.656	0
45.66	0
45.664	0
45.668	1
45.672	0
45.676	0
45.68	0
45.684	1
45.688	0
45.692	0
45.696	0
45.7	0
45.704	0
45.708	0
45.712	0
45.716	0
45.72	0
45.724	0
45.728	1
45.732	1
45.736	1
45.74	0
45.744	1
45.748	1
45.752	1
45.756	1
45.76	1
45.764	1
45.768	0
45.772	1
45.776	1
45.78	0
45.784	1
45.788	0
45.792	0
45.796	1
45.8	0
45.804	0
45.808	0
45.812	0
45.816	0
45.82	0
45.824	0
45.828	1
45.832	1
45.836	0
45.84	0
45.844	2
45.848	3
45.852	0
45.856	0
45.86	0
45.864	0
45.868	0
45.872	0
45.876	0
45.88	1
45.884	0
45.888	0
45.892	0
45.896	0
45.9	0
45.904	0
45.908	0
45.912	1
45.916	1
45.92	0
45.924	1
45.928	1
45.932	1
45.936	1
45.94	0
45.944	0
45.948	1
45.952	1
45.956	3
45.96	3
45.964	1
45.968	5
45.972	9
45.976	14
45.98	23
45.984	41
45.988	58
45.992	64
45.996	48
46	27
46.004	5
46.008	3
46.012	2
46.016	2
46.02	6
46.024	18
46.028	28
46.032	32
46.036	13
46.04	8
46.044	8
46.048	3
46.052	4
46.056	7
46.06	11
46.064	28
46.068	26
46.072	15
46.076	5
46.08	2
46.084	1
46.088	0
46.092	0
46.096	0
46.1	1
46.104	0
46.108	1
46.112	1
46.116	1
46.12	0
46.124	0
46.128	1
46.132	0
46.136	1
46.14	1
46.144	1
46.148	1
46.152	1
46.156	0
46.16	0
46.164	0
46.168	0
46.172	0
46.176	1
46.18	1
46.184	0
46.188	0
46.192	1
46.196	2
46.2	0
46.204	1
46.208	1
46.212	0
46.216	0
46.22	0
46.224	0
46.228	0
46.232	0
46.236	0
46.24	0
46.244	0
46.248	0
46.252	0
46.256	1
46.26	0
46.264	0
46.268	0
46.272	0
46.276	0
46.28	0
46.284	0
46.288	0
46.292	0
46.296	1
46.3	0
46.304	0
46.308	0
46.312	0
46.316	0
46.32	0
46.324	0
46.328	1
46.332	1
46.336	0
46.34	0
46.344	1
46.348	1
46.352	1
46.356	1
46.36	1
46.364	1
46.368	0
46.372	0
46.376	0
46.38	0
46.384	0
46.388	1
46.392	2
46.396	1
46.4	1
46.404	1
46.408	0
46.412	0
46.416	0
46.42	0
46.424	0
46.428	0
46.432	0
46.436	2
46.44	1
46.444	0
46.448	0
46.452	1
46.456	1
46.46	0
46.464	0
46.468	0
46.472	0
46.476	0
46.48	1
46.484	1
46.488	0
46.492	0
46.496	0
46.5	0
46.504	0
46.508	0
46.512	0
46.516	1
46.52	0
46.524	0
46.528	0
46.532	0
46.536	0
46.54	0
46.544	0
46.548	0
46.552	0
46.556	0
46.56	0
46.564	0
46.568	0
46.572	0
46.576	1
46.58	1
46.584	0
46.588	0
46.592	0
46.596	0
46.6	0
46.604	0
46.608	0
46.612	1
46.616	0
46.62	0
46.624	0
46.628	0
46.632	0
46.636	0
46.64	0
46.644	0
46.648	0
46.652	0
46.656	0
46.66	0
46.664	0
46.668	0
46.672	0
46.676	0
46.68	1
46.684	0
46.688	0
46.692	0
46.696	0
46.7	0
46.704	0
46.708	0
46.712	1
46.716	1
46.72	0
46.724	0
46.728	1
46.732	1
46.736	0
46.74	0
46.744	0
46.748	0
46.752	0
46.756	0
46.76	0
46.764	0
46.768	0
46.772	0
46.776	0
46.78	1
46.784	1
46.788	1
46.792	1
46.796	0
46.8	0
46.804	1
46.808	0
46.812	0
46.816	1
46.82	0
46.824	0
46.828	0
46.832	0
46.836	0
46.84	0
46.844	1
46.848	0
46.852	0
46.856	0
46.86	1
46.864	0
46.868	0
46.872	0
46.876	0
46.88	0
46.884	0
46.888	0
46.892	0
46.896	0
46.9	0
46.904	0
46.908	0
46.912	1
46.916	0
46.92	0
46.924	1
46.928	0
46.932	1
46.936	1
46.94	0
46.944	0
46.948	0
46.952	0
46.956	0
46.96	0
46.964	1
46.968	4
46.972	11
46.976	13
46.98	15
46.984	64
46.988	224
46.992	401
46.996	475
47	312
47.004	142
47.008	26
47.012	12
47.016	5
47.02	4
47.024	1
47.028	2
47.032	19
47.036	66
47.04	727
47.044	1852
47.048	3241
47.052	2830
47.056	1770
47.06	612
47.064	223
47.068	87
47.072	31
47.076	10
47.08	9
47.084	6
47.088	4
47.092	2
47.096	1
47.1	1
47.104	2
47.108	1
47.112	3
47.116	7
47.12	8
47.124	7
47.128	5
47.132	3
47.136	4
47.14	4
47.144	2
47.148	4
47.152	3
47.156	0
47.16	1
47.164	1
47.168	2
47.172	1
47.176	0
47.18	1
47.184	2
47.188	1
47.192	1
47.196	2
47.2	0
47.204	1
47.208	1
47.212	3
47.216	1
47.22	0
47.224	0
47.228	0
47.232	0
47.236	0
47.24	0
47.244	0
47.248	0
47.252	1
47.256	1
47.26	1
47.264	1
47.268	1
47.272	1
47.276	0
47.28	1
47.284	2
47.288	2
47.292	2
47.296	1
47.3	1
47.304	1
47.308	0
47.312	0
47.316	0
47.32	1
47.324	1
47.328	1
47.332	1
47.336	2
47.34	1
47.344	0
47.348	0
47.352	1
47.356	1
47.36	1
47.364	0
47.368	1
47.372	3
47.376	2
47.38	1
47.384	0
47.388	1
47.392	1
47.396	1
47.4	0
47.404	1
47.408	1
47.412	0
47.416	1
47.42	1
47.424	2
47.428	1
47.432	2
47.436	1
47.44	0
47.444	0
47.448	0
47.452	1
47.456	1
47.46	1
47.464	2
47.468	3
47.472	1
47.476	0
47.48	0
47.484	0
47.488	0
47.492	1
47.496	1
47.5	2
47.504	2
47.508	0
47.512	2
47.516	3
47.52	2
47.524	1
47.528	0
47.532	0
47.536	0
47.54	2
47.544	4
47.548	3
47.552	2
47.556	1
47.56	2
47.564	1
47.568	1
47.572	0
47.576	0
47.58	0
47.584	0
47.588	2
47.592	2
47.596	2
47.6	2
47.604	1
47.608	0
47.612	1
47.616	1
47.62	0
47.624	0
47.628	2
47.632	1
47.636	0
47.64	1
47.644	1
47.648	1
47.652	1
47.656	1
47.66	1
47.664	1
47.668	1
47.672	0
47.676	0
47.68	1
47.684	0
47.688	0
47.692	1
47.696	0
47.7	0
47.704	0
47.708	2
47.712	2
47.716	2
47.72	1
47.724	0
47.728	0
47.732	0
47.736	0
47.74	1
47.744	1
47.748	0
47.752	1
47.756	1
47.76	0
47.764	1
47.768	1
47.772	0
47.776	0
47.78	1
47.784	1
47.788	0
47.792	0
47.796	0
47.8	0
47.804	1
47.808	1
47.812	0
47.816	1
47.82	2
47.824	2
47.828	2
47.832	1
47.836	0
47.84	0
47.844	1
47.848	1
47.852	0
47.856	0
47.86	1
47.864	1
47.868	0
47.872	1
47.876	2
47.88	1
47.884	0
47.888	1
47.892	3
47.896	1
47.9	0
47.904	1
47.908	1
47.912	1
47.916	1
47.92	1
47.924	0
47.928	0
47.932	0
47.936	1
47.94	1
47.944	0
47.948	0
47.952	0
47.956	1
47.96	3
47.964	6
47.968	7
47.972	4
47.976	4
47.98	4
47.984	18
47.988	74
47.992	1012
47.996	2889
48	6015
48.004	5972
48.008	4395
48.012	1628
48.016	664
48.02	196
48.024	51
48.028	29
48.032	15
48.036	8
48.04	10
48.044	31
48.048	58
48.052	88
48.056	67
48.06	44
48.064	22
48.068	17
48.072	12
48.076	9
48.08	11
48.084	7
48.088	5
48.092	5
48.096	2
48.1	1
48.104	1
48.108	3
48.112	2
48.116	1
48.12	1
48.124	0
48.128	0
48.132	1
48.136	1
48.14	2
48.144	5
48.148	3
48.152	2
48.156	2
48.16	4
48.164	2
48.168	1
48.172	1
48.176	2
48.18	2
48.184	3
48.188	2
48.192	2
48.196	3
48.2	1
48.204	0
48.208	1
48.212	1
48.216	2
48.22	1
48.224	0
48.228	1
48.232	1
48.236	2
48.24	1
48.244	1
48.248	2
48.252	0
48.256	1
48.26	2
48.264	2
48.268	1
48.272	1
48.276	1
48.28	0
48.284	0
48.288	0
48.292	0
48.296	1
48.3	2
48.304	1
48.308	1
48.312	2
48.316	3
48.32	2
48.324	1
48.328	1
48.332	0
48.336	0
48.34	1
48.344	2
48.348	3
48.352	3
48.356	1
48.36	1
48.364	1
48.368	0
48.372	1
48.376	1
48.38	2
48.384	1
48.388	1
48.392	0
48.396	0
48.4	1
48.404	1
48.408	0
48.412	1
48.416	2
48.42	1
48.424	0
48.428	0
48.432	0
48.436	1
48.44	0
48.444	0
48.448	0
48.452	0
48.456	1
48.46	2
48.464	1
48.468	1
48.472	0
48.476	2
48.48	2
48.484	0
48.488	0
48.492	0
48.496	1
48.5	2
48.504	1
48.508	1
48.512	2
48.516	1
48.52	1
48.524	0
48.528	1
48.532	1
48.536	0
48.54	2
48.544	1
48.548	1
48.552	1
48.556	0
48.56	0
48.564	0
48.568	0
48.572	0
48.576	1
48.58	2
48.584	1
48.588	0
48.592	0
48.596	1
48.6	1
48.604	1
48.608	0
48.612	0
48.616	1
48.62	0
48.624	0
48.628	1
48.632	0
48.636	0
48.64	0
48.644	0
48.648	1
48.652	1
48.656	0
48.66	0
48.664	0
48.668	1
48.672	1
48.676	1
48.68	0
48.684	1
48.688	1
48.692	1
48.696	0
48.7	0
48.704	0
48.708	0
48.712	1
48.716	1
48.72	0
48.724	0
48.728	0
48.732	0
48.736	0
48.74	0
48.744	0
48.748	0
48.752	1
48.756	1
48.76	0
48.764	0
48.768	0
48.772	0
48.776	0
48.78	0
48.784	1
48.788	0
48.792	0
48.796	0
48.8	0
48.804	1
48.808	1
48.812	1
48.816	0
48.82	0
48.824	0
48.828	1
48.832	1
48.836	0
48.84	0
48.844	0
48.848	0
48.852	0
48.856	1
48.86	1
48.864	0
48.868	1
48.872	1
48.876	2
48.88	1
48.884	1
48.888	0
48.892	0
48.896	1
48.9	1
48.904	3
48.908	2
48.912	1
48.916	0
48.92	0
48.924	0
48.928	0
48.932	0
48.936	0
48.94	1
48.944	1
48.948	2
48.952	2
48.956	0
48.96	1
48.964	1
48.968	0
48.972	2
48.976	2
48.98	1
48.984	9
48.988	20
48.992	36
48.996	76
49	300
49.004	667
49.008	1227
49.012	1139
49.016	804
49.02	299
49.024	118
49.028	30
49.032	15
49.036	9
49.04	6
49.044	4
49.048	3
49.052	5
49.056	7
49.06	8
49.064	5
49.068	2
49.072	0
49.076	1
49.08	2
49.084	2
49.088	2
49.092	2
49.096	1
49.1	1
49.104	1
49.108	1
49.112	0
49.116	1
49.12	1
49.124	1
49.128	0
49.132	0
49.136	1
49.14	1
49.144	1
49.148	0
49.152	1
49.156	1
49.16	1
49.164	1
49.168	1
49.172	0
49.176	0
49.18	0
49.184	0
49.188	1
49.192	2
49.196	2
49.2	2
49.204	3
49.208	2
49.212	0
49.216	1
49.22	2
49.224	1
49.228	0
49.232	0
49.236	0
49.24	0
49.244	1
49.248	1
49.252	0
49.256	0
49.26	0
49.264	0
49.268	0
49.272	0
49.276	1
49.28	2
49.284	2
49.288	1
49.292	0
49.296	1
49.3	1
49.304	0
49.308	0
49.312	0
49.316	0
49.32	0
49.324	0
49.328	0
49.332	0
49.336	0
49.34	0
49.344	0
49.348	1
49.352	2
49.356	0
49.36	0
49.364	0
49.368	0
49.372	0
49.376	0
49.38	0
49.384	1
49.388	1
49.392	0
49.396	0
49.4	0
49.404	1
49.408	2
49.412	2
49.416	1
49.42	0
49.424	1
49.428	2
49.432	0
49.436	0
49.44	1
49.444	2
49.448	1
49.452	0
49.456	1
49.46	2
49.464	1
49.468	0
49.472	0
49.476	0
49.48	0
49.484	0
49.488	0
49.492	0
49.496	0
49.5	1
49.504	1
49.508	1
49.512	0
49.516	0
49.52	0
49.524	0
49.528	0
49.532	0
49.536	0
49.54	0
49.544	0
49.548	1
49.552	1
49.556	1
49.56	1
49.564	0
49.568	0
49.572	0
49.576	1
49.58	1
49.584	0
49.588	0
49.592	0
49.596	0
49.6	2
49.604	1
49.608	0
49.612	2
49.616	1
49.62	1
49.624	0
49.628	1
49.632	1
49.636	0
49.64	0
49.644	1
49.648	2
49.652	1
49.656	1
49.66	3
49.664	2
49.668	1
49.672	0
49.676	1
49.68	1
49.684	0
49.688	1
49.692	0
49.696	0
49.7	0
49.704	0
49.708	0
49.712	0
49.716	1
49.72	1
49.724	0
49.728	0
49.732	0
49.736	1
49.74	1
49.744	1
49.748	0
49.752	0
49.756	0
49.76	0
49.764	0
49.768	0
49.772	0
49.776	0
49.78	0
49.784	0
49.788	0
49.792	1
49.796	1
49.8	1
49.804	1
49.808	1
49.812	0
49.816	1
49.82	1
49.824	0
49.828	0
49.832	0
49.836	0
49.84	0
49.844	0
49.848	0
49.852	0
49.856	0
49.86	0
49.864	0
49.868	0
49.872	0
49.876	1
49.88	1
49.884	1
49.888	1
49.892	2
49.896	1
49.9	0
49.904	0
49.908	0
49.912	0
49.916	0
49.92	0
49.924	0
49.928	0
49.932	0
49.936	0
49.94	0
49.944	1
49.948	1
49.952	0
49.956	0
49.96	0
49.964	0
49.968	1
49.972	1
49.976	1
49.98	3
49.984	19
49.988	57
49.992	135
49.996	261
50	303
50.004	203
50.008	112
50.012	53
50.016	30
50.02	12
50.024	3
50.028	2
50.032	1
50.036	1
50.04	0
50.044	0
50.048	0
50.052	1
50.056	0
50.06	0
50.064	0
50.068	0
50.072	1
50.076	1
50.08	0
50.084	0
50.088	0
50.092	1
50.096	1
50.1	1
50.104	0
50.108	0
50.112	0
50.116	0
50.12	1
50.124	1
50.128	0
50.132	0
50.136	0
50.14	1
50.144	1
50.148	2
50.152	2
50.156	0
50.16	1
50.164	1
50.168	0
50.172	0
50.176	0
50.18	1
50.184	0
50.188	0
50.192	0
50.196	0
50.2	0
50.204	1
50.208	0
50.212	0
50.216	1
50.22	0
50.224	1
50.228	1
50.232	0
50.236	0
50.24	0
50.244	0
50.248	1
50.252	1
50.256	0
50.26	1
50.264	3
50.268	4
50.272	1
50.276	0
50.28	1
50.284	0
50.288	0
50.292	0
50.296	0
50.3	0
50.304	0
50.308	0
50.312	1
50.316	1
50.32	1
50.324	1
50.328	1
50.332	0
50.336	0
50.34	0
50.344	0
50.348	1
50.352	1
50.356	0
50.36	1
50.364	1
50.368	0
50.372	0
50.376	0
50.38	0
50.384	0
50.388	0
50.392	0
50.396	2
50.4	1
50.404	0
50.408	0
50.412	1
50.416	1
50.42	0
50.424	0
50.428	0
50.432	1
50.436	0
50.44	0
50.444	0
50.448	0
50.452	0
50.456	0
50.46	0
50.464	0
50.468	0
50.472	0
50.476	0
50.48	0
50.484	0
50.488	0
50.492	1
50.496	0
50.5	1
50.504	1
50.508	0
50.512	1
50.516	1
50.52	0
50.524	0
50.528	0
50.532	0
50.536	0
50.54	0
50.544	0
50.548	0
50.552	0
50.556	0
50.56	1
50.564	1
50.568	0
50.572	0
50.576	0
50.58	0
50.584	1
50.588	1
50.592	1
50.596	0
50.6	0
50.604	0
50.608	0
50.612	0
50.616	0
50.62	0
50.624	0
50.628	0
50.632	0
50.636	0
50.64	0
50.644	0
50.648	0
50.652	0
50.656	0
50.66	1
50.664	1
50.668	0
50.672	0
50.676	0
50.68	1
50.684	1
50.688	1
50.692	0
50.696	0
50.7	0
50.704	0
50.708	0
50.712	0
50.716	0
50.72	0
50.724	0
50.728	0
50.732	0
50.736	1
50.74	1
50.744	0
50.748	0
50.752	0
50.756	0
50.76	0
50.764	0
50.768	1
50.772	0
50.776	0
50.78	1
50.784	0
50.788	0
50.792	0
50.796	1
50.8	1
50.804	0
50.808	0
50.812	0
50.816	0
50.82	0
50.824	1
50.828	1
50.832	0
50.836	1
50.84	1
50.844	0
50.848	0
50.852	0
50.856	0
50.86	0
50.864	0
50.868	0
50.872	0
50.876	0
50.88	0
50.884	1
50.888	1
50.892	1
50.896	0
50.9	0
50.904	0
50.908	0
50.912	0
50.916	0
50.92	0
50.924	0
50.928	1
50.932	0
50.936	0
50.94	1
50.944	3
50.948	3
50.952	2
50.956	1
50.96	0
50.964	0
50.968	0
50.972	0
50.976	0
50.98	0
50.984	0
50.988	0
50.992	0
50.996	17
51	36
51.004	57
51.008	44
51.012	31
51.016	18
51.02	12
51.024	8
51.028	12
51.032	75
51.036	292
51.04	580
51.044	776
51.048	617
51.052	317
51.056	123
51.06	44
51.064	14
51.068	4
51.072	3
51.076	3
51.08	1
51.084	1
51.088	1
51.092	0
51.096	1
51.1	1
51.104	0
51.108	0
51.112	2
51.116	7
51.12	4
51.124	3
51.128	2
51.132	1
51.136	1
51.14	0
51.144	1
51.148	1
51.152	1
51.156	0
51.16	0
51.164	0
51.168	1
51.172	1
51.176	1
51.18	0
51.184	0
51.188	1
51.192	0
51.196	0
51.2	0
51.204	0
51.208	1
51.212	2
51.216	1
51.22	1
51.224	1
51.228	0
51.232	0
51.236	0
51.24	0
51.244	0
51.248	0
51.252	1
51.256	0
51.26	0
51.264	1
51.268	1
51.272	1
51.276	1
51.28	1
51.284	1
51.288	1
51.292	1
51.296	1
51.3	0
51.304	0
51.308	0
51.312	0
51.316	0
51.32	0
51.324	0
51.328	0
51.332	0
51.336	0
51.34	0
51.344	1
51.348	2
51.352	1
51.356	1
51.36	0
51.364	0
51.368	1
51.372	2
51.376	0
51.38	0
51.384	0
51.388	0
51.392	0
51.396	0
51.4	0
51.404	1
51.408	2
51.412	1
51.416	1
51.42	1
51.424	0
51.428	0
51.432	0
51.436	0
51.44	0
51.444	0
51.448	0
51.452	0
51.456	0
51.46	0
51.464	1
51.468	1
51.472	0
51.476	1
51.48	1
51.484	0
51.488	1
51.492	1
51.496	0
51.5	0
51.504	0
51.508	1
51.512	0
51.516	0
51.52	0
51.524	0
51.528	0
51.532	0
51.536	0
51.54	0
51.544	0
51.548	0
51.552	0
51.556	0
51.56	0
51.564	0
51.568	0
51.572	0
51.576	1
51.58	1
51.584	0
51.588	0
51.592	0
51.596	0
51.6	0
51.604	0
51.608	0
51.612	1
51.616	1
51.62	0
51.624	1
51.628	1
51.632	0
51.636	1
51.64	2
51.644	2
51.648	2
51.652	1
51.656	0
51.66	0
51.664	0
51.668	0
51.672	0
51.676	0
51.68	1
51.684	0
51.688	0
51.692	1
51.696	0
51.7	0
51.704	1
51.708	1
51.712	1
51.716	1
51.72	1
51.724	1
51.728	0
51.732	1
51.736	1
51.74	0
51.744	0
51.748	0
51.752	1
51.756	1
51.76	1
51.764	0
51.768	0
51.772	0
51.776	1
51.78	0
51.784	0
51.788	0
51.792	1
51.796	1
51.8	1
51.804	0
51.808	0
51.812	0
51.816	0
51.82	1
51.824	2
51.828	0
51.832	1
51.836	1
51.84	0
51.844	0
51.848	0
51.852	0
51.856	0
51.86	0
51.864	0
51.868	0
51.872	0
51.876	0
51.88	0
51.884	0
51.888	0
51.892	0
51.896	0
51.9	1
51.904	0
51.908	0
51.912	1
51.916	0
51.92	1
51.924	2
51.928	1
51.932	1
51.936	0
51.94	1
51.944	1
51.948	1
51.952	1
51.956	1
51.96	0
51.964	0
51.968	0
51.972	1
51.976	0
51.98	0
51.984	0
51.988	4
51.992	6
51.996	6
[truncated: 31,085 more rows]
