# Supplementary material for: Rapid Detection of Volatile Organic Metabolites in Urine by High-Pressure Photoionization Mass Spectrometry for Breast Cancer Screening: A Pilot Study
Source: Metabolites. 2023 Jul 21;13(7):870. doi: 10.3390/metabo13070870 (PMC10385751; doi:10.3390/metabo13070870)
Supplement: Supplementary file 1 [file metabolites-13-00870-s001.zip › Mass_data/BC/BC12.txt]

44	37
44.004	32
44.008	33
44.012	57
44.016	171
44.02	306
44.024	330
44.028	194
44.032	92
44.036	37
44.04	15
44.044	16
44.048	28
44.052	29
44.056	19
44.06	10
44.064	6
44.068	3
44.072	0
44.076	0
44.08	1
44.084	1
44.088	2
44.092	3
44.096	3
44.1	2
44.104	0
44.108	1
44.112	1
44.116	0
44.12	0
44.124	1
44.128	1
44.132	0
44.136	1
44.14	2
44.144	1
44.148	1
44.152	0
44.156	0
44.16	1
44.164	1
44.168	1
44.172	1
44.176	0
44.18	0
44.184	0
44.188	0
44.192	2
44.196	1
44.2	1
44.204	2
44.208	0
44.212	1
44.216	2
44.22	3
44.224	1
44.228	0
44.232	0
44.236	0
44.24	2
44.244	2
44.248	0
44.252	0
44.256	1
44.26	1
44.264	1
44.268	0
44.272	0
44.276	0
44.28	0
44.284	1
44.288	1
44.292	1
44.296	1
44.3	1
44.304	0
44.308	0
44.312	1
44.316	1
44.32	0
44.324	0
44.328	0
44.332	0
44.336	1
44.34	1
44.344	1
44.348	1
44.352	0
44.356	1
44.36	2
44.364	1
44.368	1
44.372	0
44.376	0
44.38	0
44.384	1
44.388	2
44.392	1
44.396	0
44.4	1
44.404	1
44.408	0
44.412	2
44.416	1
44.42	1
44.424	2
44.428	1
44.432	0
44.436	1
44.44	0
44.444	1
44.448	1
44.452	0
44.456	0
44.46	1
44.464	1
44.468	1
44.472	0
44.476	0
44.48	1
44.484	0
44.488	1
44.492	1
44.496	0
44.5	0
44.504	0
44.508	1
44.512	3
44.516	1
44.52	0
44.524	1
44.528	0
44.532	1
44.536	1
44.54	0
44.544	0
44.548	0
44.552	0
44.556	1
44.56	0
44.564	1
44.568	2
44.572	0
44.576	0
44.58	0
44.584	0
44.588	0
44.592	0
44.596	0
44.6	0
44.604	1
44.608	1
44.612	0
44.616	0
44.62	0
44.624	1
44.628	0
44.632	0
44.636	0
44.64	0
44.644	0
44.648	0
44.652	0
44.656	1
44.66	0
44.664	0
44.668	0
44.672	0
44.676	1
44.68	1
44.684	1
44.688	0
44.692	1
44.696	2
44.7	0
44.704	0
44.708	0
44.712	0
44.716	0
44.72	1
44.724	1
44.728	0
44.732	0
44.736	0
44.74	0
44.744	0
44.748	0
44.752	0
44.756	1
44.76	1
44.764	1
44.768	1
44.772	1
44.776	0
44.78	0
44.784	0
44.788	0
44.792	1
44.796	2
44.8	3
44.804	1
44.808	1
44.812	0
44.816	0
44.82	1
44.824	1
44.828	0
44.832	1
44.836	0
44.84	0
44.844	0
44.848	0
44.852	0
44.856	0
44.86	1
44.864	0
44.868	0
44.872	0
44.876	0
44.88	0
44.884	0
44.888	2
44.892	1
44.896	0
44.9	0
44.904	1
44.908	0
44.912	0
44.916	0
44.92	0
44.924	0
44.928	1
44.932	0
44.936	0
44.94	0
44.944	0
44.948	0
44.952	0
44.956	0
44.96	0
44.964	4
44.968	27
44.972	79
44.976	196
44.98	238
44.984	204
44.988	73
44.992	36
44.996	30
45	39
45.004	22
45.008	21
45.012	24
45.016	24
45.02	35
45.024	111
45.028	249
45.032	458
45.036	429
45.04	289
45.044	79
45.048	34
45.052	17
45.056	15
45.06	18
45.064	12
45.068	5
45.072	0
45.076	2
45.08	1
45.084	0
45.088	2
45.092	1
45.096	2
45.1	3
45.104	2
45.108	1
45.112	1
45.116	1
45.12	0
45.124	0
45.128	1
45.132	1
45.136	1
45.14	1
45.144	0
45.148	1
45.152	1
45.156	0
45.16	2
45.164	1
45.168	0
45.172	0
45.176	1
45.18	0
45.184	0
45.188	1
45.192	1
45.196	1
45.2	1
45.204	0
45.208	0
45.212	1
45.216	2
45.22	1
45.224	1
45.228	0
45.232	2
45.236	1
45.24	0
45.244	0
45.248	1
45.252	1
45.256	0
45.26	0
45.264	0
45.268	0
45.272	1
45.276	0
45.28	1
45.284	2
45.288	0
45.292	0
45.296	0
45.3	0
45.304	0
45.308	0
45.312	0
45.316	1
45.32	0
45.324	0
45.328	0
45.332	0
45.336	1
45.34	2
45.344	1
45.348	2
45.352	2
45.356	1
45.36	1
45.364	0
45.368	1
45.372	2
45.376	1
45.38	1
45.384	0
45.388	1
45.392	1
45.396	1
45.4	0
45.404	1
45.408	1
45.412	2
45.416	0
45.42	0
45.424	0
45.428	0
45.432	0
45.436	1
45.44	2
45.444	0
45.448	0
45.452	0
45.456	0
45.46	1
45.464	1
45.468	0
45.472	0
45.476	1
45.48	1
45.484	0
45.488	1
45.492	0
45.496	0
45.5	0
45.504	2
45.508	2
45.512	0
45.516	1
45.52	1
45.524	1
45.528	0
45.532	0
45.536	0
45.54	0
45.544	0
45.548	0
45.552	0
45.556	1
45.56	0
45.564	0
45.568	0
45.572	0
45.576	0
45.58	1
45.584	2
45.588	1
45.592	0
45.596	0
45.6	0
45.604	0
45.608	0
45.612	0
45.616	0
45.62	0
45.624	0
45.628	0
45.632	0
45.636	0
45.64	0
45.644	1
45.648	1
45.652	0
45.656	0
45.66	1
45.664	1
45.668	0
45.672	0
45.676	0
45.68	0
45.684	0
45.688	0
45.692	1
45.696	2
45.7	1
45.704	0
45.708	1
45.712	1
45.716	0
45.72	0
45.724	1
45.728	0
45.732	1
45.736	2
45.74	2
45.744	1
45.748	0
45.752	0
45.756	1
45.76	2
45.764	1
45.768	0
45.772	0
45.776	0
45.78	0
45.784	1
45.788	1
45.792	0
45.796	1
45.8	1
45.804	1
45.808	0
45.812	1
45.816	1
45.82	1
45.824	0
45.828	0
45.832	0
45.836	1
45.84	0
45.844	0
45.848	0
45.852	1
45.856	0
45.86	0
45.864	0
45.868	0
45.872	0
45.876	0
45.88	0
45.884	0
45.888	0
45.892	1
45.896	0
45.9	0
45.904	0
45.908	0
45.912	0
45.916	0
45.92	0
45.924	0
45.928	0
45.932	1
45.936	0
45.94	1
45.944	1
45.948	0
45.952	0
45.956	0
45.96	0
45.964	0
45.968	6
45.972	13
45.976	17
45.98	23
45.984	37
45.988	58
45.992	79
45.996	63
46	38
46.004	11
46.008	5
46.012	2
46.016	1
46.02	8
46.024	19
46.028	25
46.032	24
46.036	19
46.04	14
46.044	9
46.048	3
46.052	3
46.056	8
46.06	20
46.064	28
46.068	26
46.072	16
46.076	6
46.08	2
46.084	1
46.088	0
46.092	0
46.096	0
46.1	0
46.104	0
46.108	0
46.112	0
46.116	0
46.12	0
46.124	0
46.128	0
46.132	0
46.136	0
46.14	0
46.144	0
46.148	1
46.152	1
46.156	0
46.16	1
46.164	1
46.168	1
46.172	0
46.176	0
46.18	0
46.184	1
46.188	1
46.192	1
46.196	0
46.2	0
46.204	0
46.208	0
46.212	0
46.216	1
46.22	1
46.224	0
46.228	1
46.232	2
46.236	1
46.24	0
46.244	1
46.248	1
46.252	1
46.256	0
46.26	0
46.264	0
46.268	1
46.272	0
46.276	0
46.28	0
46.284	0
46.288	0
46.292	0
46.296	1
46.3	0
46.304	0
46.308	0
46.312	0
46.316	0
46.32	0
46.324	0
46.328	0
46.332	0
46.336	0
46.34	0
46.344	0
46.348	0
46.352	1
46.356	0
46.36	0
46.364	0
46.368	0
46.372	0
46.376	0
46.38	1
46.384	1
46.388	1
46.392	0
46.396	0
46.4	0
46.404	0
46.408	1
46.412	1
46.416	1
46.42	0
46.424	0
46.428	0
46.432	0
46.436	0
46.44	0
46.444	0
46.448	1
46.452	2
46.456	1
46.46	0
46.464	0
46.468	0
46.472	1
46.476	0
46.48	0
46.484	0
46.488	1
46.492	0
46.496	0
46.5	1
46.504	0
46.508	0
46.512	0
46.516	1
46.52	0
46.524	0
46.528	0
46.532	0
46.536	1
46.54	1
46.544	0
46.548	1
46.552	1
46.556	2
46.56	0
46.564	0
46.568	0
46.572	0
46.576	0
46.58	0
46.584	0
46.588	2
46.592	2
46.596	0
46.6	0
46.604	1
46.608	1
46.612	0
46.616	0
46.62	0
46.624	1
46.628	0
46.632	0
46.636	0
46.64	0
46.644	1
46.648	1
46.652	0
46.656	1
46.66	1
46.664	0
46.668	0
46.672	0
46.676	0
46.68	0
46.684	0
46.688	0
46.692	0
46.696	0
46.7	1
46.704	1
46.708	0
46.712	1
46.716	2
46.72	1
46.724	1
46.728	1
46.732	0
46.736	1
46.74	0
46.744	0
46.748	0
46.752	0
46.756	0
46.76	0
46.764	0
46.768	0
46.772	0
46.776	0
46.78	1
46.784	1
46.788	0
46.792	0
46.796	1
46.8	1
46.804	0
46.808	1
46.812	1
46.816	0
46.82	1
46.824	1
46.828	0
46.832	1
46.836	2
46.84	2
46.844	0
46.848	1
46.852	1
46.856	0
46.86	1
46.864	1
46.868	1
46.872	1
46.876	0
46.88	0
46.884	0
46.888	0
46.892	0
46.896	1
46.9	1
46.904	0
46.908	1
46.912	2
46.916	1
46.92	0
46.924	1
46.928	0
46.932	0
46.936	0
46.94	0
46.944	1
46.948	1
46.952	0
46.956	1
46.96	1
46.964	1
46.968	3
46.972	8
46.976	10
46.98	6
46.984	46
46.988	193
46.992	402
46.996	507
47	357
47.004	156
47.008	51
47.012	22
47.016	8
47.02	2
47.024	4
47.028	5
47.032	32
47.036	150
47.04	1509
47.044	3873
47.048	7359
47.052	6410
47.056	4250
47.06	1480
47.064	540
47.068	182
47.072	84
47.076	28
47.08	17
47.084	13
47.088	10
47.092	4
47.096	2
47.1	3
47.104	3
47.108	2
47.112	7
47.116	20
47.12	23
47.124	24
47.128	24
47.132	10
47.136	4
47.14	2
47.144	2
47.148	2
47.152	2
47.156	3
47.16	2
47.164	1
47.168	2
47.172	3
47.176	2
47.18	1
47.184	1
47.188	2
47.192	3
47.196	4
47.2	4
47.204	4
47.208	5
47.212	2
47.216	3
47.22	3
47.224	1
47.228	2
47.232	2
47.236	1
47.24	1
47.244	1
47.248	2
47.252	2
47.256	1
47.26	1
47.264	1
47.268	0
47.272	1
47.276	2
47.28	2
47.284	3
47.288	3
47.292	1
47.296	2
47.3	2
47.304	1
47.308	1
47.312	2
47.316	3
47.32	1
47.324	2
47.328	2
47.332	2
47.336	1
47.34	1
47.344	3
47.348	2
47.352	2
47.356	3
47.36	4
47.364	2
47.368	1
47.372	2
47.376	2
47.38	2
47.384	1
47.388	1
47.392	1
47.396	2
47.4	2
47.404	1
47.408	0
47.412	1
47.416	0
47.42	1
47.424	2
47.428	1
47.432	1
47.436	0
47.44	2
47.444	1
47.448	1
47.452	2
47.456	1
47.46	1
47.464	3
47.468	2
47.472	1
47.476	0
47.48	0
47.484	1
47.488	2
47.492	1
47.496	1
47.5	1
47.504	0
47.508	0
47.512	1
47.516	2
47.52	1
47.524	0
47.528	1
47.532	2
47.536	1
47.54	1
47.544	2
47.548	1
47.552	0
47.556	0
47.56	0
47.564	1
47.568	2
47.572	4
47.576	1
47.58	1
47.584	2
47.588	1
47.592	1
47.596	1
47.6	0
47.604	0
47.608	0
47.612	1
47.616	0
47.62	0
47.624	0
47.628	3
47.632	1
47.636	1
47.64	2
47.644	1
47.648	0
47.652	1
47.656	1
47.66	1
47.664	0
47.668	1
47.672	1
47.676	1
47.68	1
47.684	1
47.688	1
47.692	2
47.696	1
47.7	1
47.704	0
47.708	1
47.712	0
47.716	0
47.72	1
47.724	1
47.728	1
47.732	1
47.736	0
47.74	1
47.744	3
47.748	0
47.752	0
47.756	0
47.76	1
47.764	1
47.768	1
47.772	0
47.776	1
47.78	1
47.784	0
47.788	0
47.792	0
47.796	0
47.8	1
47.804	2
47.808	2
47.812	1
47.816	0
47.82	0
47.824	0
47.828	2
47.832	1
47.836	1
47.84	0
47.844	1
47.848	2
47.852	2
47.856	1
47.86	0
47.864	0
47.868	1
47.872	1
47.876	1
47.88	1
47.884	2
47.888	2
47.892	2
47.896	2
47.9	1
47.904	0
47.908	0
47.912	1
47.916	1
47.92	0
47.924	2
47.928	2
47.932	0
47.936	1
47.94	1
47.944	0
47.948	0
47.952	1
47.956	1
47.96	2
47.964	6
47.968	7
47.972	4
47.976	3
47.98	4
47.984	14
47.988	79
47.992	905
47.996	2650
48	6074
48.004	6277
48.008	4841
48.012	1926
48.016	788
48.02	197
48.024	44
48.028	25
48.032	15
48.036	12
48.04	14
48.044	45
48.048	98
48.052	180
48.056	143
48.06	88
48.064	28
48.068	18
48.072	14
48.076	12
48.08	11
48.084	7
48.088	4
48.092	2
48.096	1
48.1	1
48.104	2
48.108	1
48.112	1
48.116	0
48.12	2
48.124	3
48.128	4
48.132	2
48.136	1
48.14	1
48.144	1
48.148	2
48.152	3
48.156	2
48.16	1
48.164	2
48.168	3
48.172	0
48.176	1
48.18	1
48.184	1
48.188	1
48.192	1
48.196	0
48.2	1
48.204	2
48.208	2
48.212	2
48.216	1
48.22	1
48.224	1
48.228	1
48.232	2
48.236	3
48.24	3
48.244	2
48.248	0
48.252	2
48.256	3
48.26	3
48.264	2
48.268	1
48.272	1
48.276	0
48.28	1
48.284	2
48.288	4
48.292	1
48.296	0
48.3	0
48.304	1
48.308	0
48.312	0
48.316	1
48.32	1
48.324	1
48.328	2
48.332	2
48.336	2
48.34	2
48.344	0
48.348	1
48.352	3
48.356	3
48.36	2
48.364	1
48.368	0
48.372	1
48.376	1
48.38	0
48.384	2
48.388	2
48.392	0
48.396	2
48.4	1
48.404	0
48.408	0
48.412	1
48.416	1
48.42	1
48.424	1
48.428	1
48.432	1
48.436	0
48.44	0
48.444	0
48.448	2
48.452	2
48.456	2
48.46	1
48.464	1
48.468	2
48.472	3
48.476	2
48.48	1
48.484	0
48.488	2
48.492	2
48.496	1
48.5	2
48.504	1
48.508	0
48.512	1
48.516	1
48.52	1
48.524	0
48.528	1
48.532	1
48.536	0
48.54	1
48.544	2
48.548	3
48.552	2
48.556	1
48.56	0
48.564	0
48.568	0
48.572	0
48.576	0
48.58	1
48.584	1
48.588	0
48.592	0
48.596	0
48.6	0
48.604	1
48.608	2
48.612	3
48.616	3
48.62	2
48.624	1
48.628	0
48.632	0
48.636	0
48.64	1
48.644	1
48.648	1
48.652	1
48.656	0
48.66	1
48.664	1
48.668	0
48.672	0
48.676	0
48.68	1
48.684	0
48.688	0
48.692	1
48.696	3
48.7	2
48.704	0
48.708	1
48.712	0
48.716	0
48.72	1
48.724	0
48.728	0
48.732	0
48.736	1
48.74	1
48.744	1
48.748	0
48.752	1
48.756	1
48.76	1
48.764	0
48.768	0
48.772	1
48.776	0
48.78	0
48.784	0
48.788	1
48.792	1
48.796	2
48.8	1
48.804	0
48.808	0
48.812	1
48.816	0
48.82	0
48.824	0
48.828	1
48.832	1
48.836	1
48.84	1
48.844	1
48.848	0
48.852	2
48.856	2
48.86	2
48.864	2
48.868	1
48.872	0
48.876	1
48.88	1
48.884	1
48.888	0
48.892	1
48.896	1
48.9	0
48.904	1
48.908	2
48.912	2
48.916	3
48.92	1
48.924	0
48.928	1
48.932	0
48.936	0
48.94	1
48.944	0
48.948	0
48.952	0
48.956	0
48.96	2
48.964	3
48.968	1
48.972	2
48.976	2
48.98	3
48.984	4
48.988	14
48.992	33
48.996	77
49	294
49.004	667
49.008	1277
49.012	1301
49.016	991
49.02	408
49.024	159
49.028	41
49.032	15
49.036	8
49.04	6
49.044	7
49.048	13
49.052	19
49.056	23
49.06	12
49.064	6
49.068	3
49.072	1
49.076	1
49.08	2
49.084	3
49.088	2
49.092	2
49.096	2
49.1	1
49.104	1
49.108	1
49.112	2
49.116	1
49.12	0
49.124	1
49.128	1
49.132	1
49.136	0
49.14	1
49.144	1
49.148	0
49.152	1
49.156	2
49.16	2
49.164	1
49.168	1
49.172	0
49.176	0
49.18	0
49.184	1
49.188	1
49.192	1
49.196	1
49.2	0
49.204	0
49.208	0
49.212	1
49.216	0
49.22	0
49.224	1
49.228	0
49.232	0
49.236	1
49.24	0
49.244	0
49.248	1
49.252	2
49.256	1
49.26	0
49.264	0
49.268	0
49.272	0
49.276	1
49.28	1
49.284	1
49.288	1
49.292	1
49.296	1
49.3	0
49.304	0
49.308	0
49.312	0
49.316	0
49.32	1
49.324	1
49.328	0
49.332	0
49.336	0
49.34	1
49.344	0
49.348	0
49.352	0
49.356	1
49.36	1
49.364	0
49.368	0
49.372	1
49.376	1
49.38	0
49.384	1
49.388	1
49.392	1
49.396	0
49.4	0
49.404	0
49.408	0
49.412	0
49.416	0
49.42	1
49.424	1
49.428	0
49.432	0
49.436	1
49.44	1
49.444	1
49.448	2
49.452	2
49.456	0
49.46	1
49.464	1
49.468	0
49.472	0
49.476	0
49.48	0
49.484	0
49.488	0
49.492	1
49.496	0
49.5	1
49.504	1
49.508	0
49.512	0
49.516	0
49.52	1
49.524	0
49.528	0
49.532	0
49.536	0
49.54	0
49.544	0
49.548	0
49.552	0
49.556	0
49.56	0
49.564	1
49.568	2
49.572	0
49.576	0
49.58	0
49.584	0
49.588	1
49.592	1
49.596	0
49.6	0
49.604	0
49.608	0
49.612	1
49.616	1
49.62	0
49.624	0
49.628	0
49.632	0
49.636	1
49.64	3
49.644	4
49.648	3
49.652	3
49.656	2
49.66	1
49.664	0
49.668	0
49.672	0
49.676	0
49.68	0
49.684	0
49.688	0
49.692	0
49.696	0
49.7	0
49.704	1
49.708	1
49.712	2
49.716	3
49.72	3
49.724	2
49.728	1
49.732	1
49.736	0
49.74	0
49.744	0
49.748	0
49.752	0
49.756	0
49.76	1
49.764	0
49.768	1
49.772	1
49.776	0
49.78	1
49.784	1
49.788	0
49.792	1
49.796	1
49.8	1
49.804	2
49.808	1
49.812	0
49.816	0
49.82	0
49.824	0
49.828	1
49.832	1
49.836	0
49.84	1
49.844	1
49.848	1
49.852	0
49.856	0
49.86	0
49.864	0
49.868	1
49.872	2
49.876	1
49.88	0
49.884	0
49.888	0
49.892	1
49.896	1
49.9	2
49.904	0
49.908	0
49.912	0
49.916	0
49.92	0
49.924	0
49.928	0
49.932	1
49.936	1
49.94	0
49.944	1
49.948	1
49.952	1
49.956	0
49.96	0
49.964	0
49.968	1
49.972	1
49.976	0
49.98	1
49.984	13
49.988	47
49.992	143
49.996	248
50	299
50.004	218
50.008	128
50.012	64
50.016	46
50.02	23
50.024	9
50.028	4
50.032	3
50.036	2
50.04	0
50.044	0
50.048	0
50.052	0
50.056	1
50.06	1
50.064	2
50.068	0
50.072	1
50.076	1
50.08	0
50.084	1
50.088	2
50.092	1
50.096	1
50.1	1
50.104	2
50.108	1
50.112	0
50.116	1
50.12	0
50.124	0
50.128	1
50.132	1
50.136	1
50.14	1
50.144	0
50.148	0
50.152	1
50.156	0
50.16	0
50.164	0
50.168	0
50.172	0
50.176	0
50.18	1
50.184	2
50.188	2
50.192	1
50.196	1
50.2	1
50.204	0
50.208	0
50.212	0
50.216	0
50.22	0
50.224	0
50.228	0
50.232	1
50.236	1
50.24	2
50.244	0
50.248	0
50.252	0
50.256	0
50.26	1
50.264	1
50.268	0
50.272	1
50.276	1
50.28	0
50.284	0
50.288	0
50.292	0
50.296	0
50.3	0
50.304	1
50.308	0
50.312	0
50.316	0
50.32	1
50.324	1
50.328	0
50.332	0
50.336	1
50.34	1
50.344	0
50.348	0
50.352	0
50.356	0
50.36	0
50.364	0
50.368	0
50.372	0
50.376	0
50.38	0
50.384	1
50.388	1
50.392	0
50.396	0
50.4	0
50.404	0
50.408	0
50.412	1
50.416	2
50.42	0
50.424	0
50.428	0
50.432	0
50.436	0
50.44	0
50.444	1
50.448	0
50.452	0
50.456	1
50.46	2
50.464	2
50.468	1
50.472	0
50.476	0
50.48	0
50.484	0
50.488	0
50.492	0
50.496	0
50.5	0
50.504	1
50.508	1
50.512	1
50.516	1
50.52	0
50.524	0
50.528	0
50.532	1
50.536	0
50.54	0
50.544	1
50.548	1
50.552	1
50.556	0
50.56	0
50.564	0
50.568	0
50.572	0
50.576	0
50.58	1
50.584	0
50.588	0
50.592	1
50.596	0
50.6	0
50.604	0
50.608	0
50.612	0
50.616	0
50.62	0
50.624	0
50.628	0
50.632	1
50.636	1
50.64	1
50.644	1
50.648	0
50.652	0
50.656	0
50.66	0
50.664	0
50.668	1
50.672	0
50.676	0
50.68	1
50.684	1
50.688	1
50.692	1
50.696	0
50.7	0
50.704	1
50.708	0
50.712	0
50.716	0
50.72	0
50.724	0
50.728	0
50.732	0
50.736	1
50.74	1
50.744	1
50.748	0
50.752	0
50.756	0
50.76	1
50.764	1
50.768	0
50.772	1
50.776	1
50.78	0
50.784	1
50.788	1
50.792	0
50.796	0
50.8	0
50.804	0
50.808	0
50.812	0
50.816	0
50.82	0
50.824	0
50.828	1
50.832	0
50.836	0
50.84	0
50.844	0
50.848	0
50.852	0
50.856	0
50.86	0
50.864	0
50.868	0
50.872	0
50.876	0
50.88	0
50.884	1
50.888	2
50.892	1
50.896	1
50.9	1
50.904	0
50.908	1
50.912	1
50.916	0
50.92	0
50.924	0
50.928	0
50.932	0
50.936	0
50.94	0
50.944	0
50.948	0
50.952	0
50.956	0
50.96	1
50.964	1
50.968	0
50.972	0
50.976	0
50.98	0
50.984	1
50.988	1
50.992	2
50.996	13
51	29
51.004	52
51.008	56
51.012	48
51.016	27
51.02	15
51.024	7
51.028	3
51.032	52
51.036	225
51.04	495
51.044	705
51.048	612
51.052	325
51.056	142
51.06	49
51.064	12
51.068	4
51.072	2
51.076	1
51.08	1
51.084	2
51.088	3
51.092	1
51.096	2
51.1	2
51.104	1
51.108	1
51.112	1
51.116	2
51.12	4
51.124	4
51.128	3
51.132	2
51.136	1
51.14	0
51.144	0
51.148	0
51.152	1
51.156	0
51.16	0
51.164	0
51.168	1
51.172	1
51.176	0
51.18	0
51.184	0
51.188	1
51.192	1
51.196	1
51.2	1
51.204	0
51.208	0
51.212	0
51.216	0
51.22	0
51.224	1
51.228	1
51.232	1
51.236	0
51.24	0
51.244	0
51.248	0
51.252	0
51.256	1
51.26	1
51.264	0
51.268	0
51.272	0
51.276	0
51.28	1
51.284	1
51.288	0
51.292	0
51.296	0
51.3	0
51.304	0
51.308	0
51.312	1
51.316	0
51.32	0
51.324	0
51.328	1
51.332	1
51.336	0
51.34	0
51.344	0
51.348	1
51.352	0
51.356	0
51.36	0
51.364	0
51.368	0
51.372	0
51.376	0
51.38	0
51.384	1
51.388	0
51.392	1
51.396	3
51.4	1
51.404	0
51.408	0
51.412	0
51.416	0
51.42	0
51.424	0
51.428	0
51.432	0
51.436	0
51.44	1
51.444	1
51.448	0
51.452	1
51.456	1
51.46	0
51.464	0
51.468	0
51.472	1
51.476	1
51.48	1
51.484	1
51.488	0
51.492	0
51.496	0
51.5	0
51.504	0
51.508	0
51.512	0
51.516	0
51.52	0
51.524	0
51.528	0
51.532	0
51.536	2
51.54	1
51.544	0
51.548	1
51.552	1
51.556	1
51.56	0
51.564	0
51.568	0
51.572	0
51.576	0
51.58	1
51.584	2
51.588	1
51.592	0
51.596	0
51.6	0
51.604	0
51.608	1
51.612	0
51.616	0
51.62	0
51.624	0
51.628	0
51.632	0
51.636	1
51.64	1
51.644	0
51.648	0
51.652	0
51.656	0
51.66	0
51.664	0
51.668	0
51.672	0
51.676	0
51.68	0
51.684	0
51.688	0
51.692	0
51.696	0
51.7	0
51.704	0
51.708	0
51.712	0
51.716	0
51.72	0
51.724	0
51.728	0
51.732	0
51.736	0
51.74	0
51.744	0
51.748	0
51.752	0
51.756	1
51.76	1
51.764	0
51.768	0
51.772	0
51.776	0
51.78	0
51.784	0
51.788	0
51.792	0
51.796	0
51.8	0
51.804	0
51.808	0
51.812	0
51.816	0
51.82	1
51.824	1
51.828	0
51.832	0
51.836	0
51.84	0
51.844	0
51.848	0
51.852	0
51.856	1
51.86	1
51.864	0
51.868	1
51.872	1
51.876	0
51.88	1
51.884	1
51.888	0
51.892	0
51.896	0
51.9	0
51.904	0
51.908	0
51.912	0
51.916	0
51.92	0
51.924	0
51.928	0
51.932	0
51.936	0
51.94	0
51.944	0
51.948	0
51.952	0
51.956	0
51.96	1
51.964	1
51.968	1
51.972	1
51.976	0
51.98	0
51.984	1
51.988	2
51.992	3
51.996	4
[truncated: 31,085 more rows]
