# Supplementary material for: Rapid Detection of Volatile Organic Metabolites in Urine by High-Pressure Photoionization Mass Spectrometry for Breast Cancer Screening: A Pilot Study
Source: Metabolites. 2023 Jul 21;13(7):870. doi: 10.3390/metabo13070870 (PMC10385751; doi:10.3390/metabo13070870)
Supplement: Supplementary file 1 [file metabolites-13-00870-s001.zip › Mass_data/BC/BC13.txt]

44	60
44.004	41
44.008	65
44.012	169
44.016	619
44.02	933
44.024	967
44.028	474
44.032	193
44.036	52
44.04	19
44.044	22
44.048	35
44.052	34
44.056	13
44.06	11
44.064	7
44.068	3
44.072	0
44.076	0
44.08	0
44.084	2
44.088	6
44.092	4
44.096	3
44.1	4
44.104	5
44.108	3
44.112	1
44.116	1
44.12	3
44.124	3
44.128	2
44.132	5
44.136	4
44.14	2
44.144	2
44.148	2
44.152	1
44.156	1
44.16	0
44.164	1
44.168	2
44.172	2
44.176	1
44.18	2
44.184	2
44.188	3
44.192	1
44.196	1
44.2	1
44.204	1
44.208	1
44.212	2
44.216	3
44.22	2
44.224	2
44.228	2
44.232	2
44.236	1
44.24	0
44.244	0
44.248	0
44.252	0
44.256	1
44.26	3
44.264	4
44.268	2
44.272	1
44.276	2
44.28	2
44.284	2
44.288	1
44.292	1
44.296	1
44.3	2
44.304	3
44.308	2
44.312	3
44.316	3
44.32	4
44.324	1
44.328	1
44.332	3
44.336	1
44.34	1
44.344	1
44.348	1
44.352	0
44.356	1
44.36	1
44.364	2
44.368	3
44.372	4
44.376	3
44.38	3
44.384	2
44.388	1
44.392	2
44.396	1
44.4	0
44.404	0
44.408	1
44.412	1
44.416	1
44.42	0
44.424	1
44.428	2
44.432	2
44.436	1
44.44	1
44.444	2
44.448	2
44.452	0
44.456	1
44.46	1
44.464	1
44.468	1
44.472	0
44.476	0
44.48	0
44.484	0
44.488	1
44.492	2
44.496	0
44.5	1
44.504	1
44.508	1
44.512	2
44.516	1
44.52	1
44.524	0
44.528	2
44.532	2
44.536	1
44.54	0
44.544	0
44.548	0
44.552	0
44.556	1
44.56	0
44.564	1
44.568	3
44.572	1
44.576	0
44.58	1
44.584	1
44.588	1
44.592	1
44.596	1
44.6	2
44.604	1
44.608	0
44.612	0
44.616	0
44.62	1
44.624	2
44.628	2
44.632	1
44.636	1
44.64	1
44.644	1
44.648	1
44.652	1
44.656	1
44.66	2
44.664	2
44.668	1
44.672	1
44.676	1
44.68	1
44.684	0
44.688	1
44.692	1
44.696	1
44.7	1
44.704	0
44.708	0
44.712	1
44.716	1
44.72	1
44.724	1
44.728	0
44.732	1
44.736	1
44.74	1
44.744	0
44.748	0
44.752	1
44.756	2
44.76	1
44.764	1
44.768	1
44.772	2
44.776	1
44.78	0
44.784	1
44.788	2
44.792	1
44.796	0
44.8	0
44.804	1
44.808	1
44.812	1
44.816	2
44.82	1
44.824	0
44.828	1
44.832	1
44.836	1
44.84	2
44.844	0
44.848	0
44.852	0
44.856	0
44.86	0
44.864	1
44.868	2
44.872	1
44.876	2
44.88	2
44.884	2
44.888	0
44.892	1
44.896	1
44.9	1
44.904	0
44.908	0
44.912	0
44.916	0
44.92	1
44.924	1
44.928	1
44.932	1
44.936	1
44.94	1
44.944	0
44.948	1
44.952	2
44.956	1
44.96	0
44.964	4
44.968	33
44.972	110
44.976	242
44.98	265
44.984	189
44.988	68
44.992	42
44.996	40
45	36
45.004	31
45.008	25
45.012	28
45.016	62
45.02	100
45.024	167
45.028	270
45.032	409
45.036	353
45.04	205
45.044	62
45.048	25
45.052	15
45.056	19
45.06	14
45.064	10
45.068	7
45.072	2
45.076	3
45.08	3
45.084	2
45.088	2
45.092	1
45.096	1
45.1	2
45.104	2
45.108	2
45.112	1
45.116	0
45.12	1
45.124	2
45.128	2
45.132	2
45.136	2
45.14	1
45.144	0
45.148	1
45.152	1
45.156	1
45.16	0
45.164	1
45.168	1
45.172	2
45.176	2
45.18	1
45.184	0
45.188	0
45.192	1
45.196	1
45.2	1
45.204	1
45.208	1
45.212	1
45.216	1
45.22	1
45.224	1
45.228	1
45.232	1
45.236	1
45.24	0
45.244	0
45.248	1
45.252	1
45.256	1
45.26	1
45.264	1
45.268	0
45.272	0
45.276	1
45.28	1
45.284	0
45.288	0
45.292	1
45.296	1
45.3	1
45.304	1
45.308	1
45.312	1
45.316	2
45.32	1
45.324	1
45.328	2
45.332	1
45.336	1
45.34	2
45.344	0
45.348	1
45.352	1
45.356	0
45.36	1
45.364	1
45.368	0
45.372	0
45.376	0
45.38	0
45.384	0
45.388	0
45.392	0
45.396	0
45.4	0
45.404	1
45.408	1
45.412	2
45.416	0
45.42	0
45.424	0
45.428	0
45.432	1
45.436	1
45.44	0
45.444	0
45.448	2
45.452	2
45.456	0
45.46	0
45.464	0
45.468	0
45.472	1
45.476	2
45.48	2
45.484	1
45.488	0
45.492	0
45.496	1
45.5	2
45.504	1
45.508	0
45.512	1
45.516	0
45.52	0
45.524	1
45.528	1
45.532	0
45.536	1
45.54	2
45.544	1
45.548	1
45.552	0
45.556	0
45.56	0
45.564	0
45.568	1
45.572	0
45.576	0
45.58	1
45.584	0
45.588	0
45.592	0
45.596	0
45.6	1
45.604	1
45.608	1
45.612	1
45.616	1
45.62	1
45.624	0
45.628	0
45.632	0
45.636	0
45.64	1
45.644	1
45.648	1
45.652	0
45.656	1
45.66	1
45.664	0
45.668	2
45.672	1
45.676	1
45.68	0
45.684	0
45.688	0
45.692	0
45.696	1
45.7	0
45.704	0
45.708	0
45.712	1
45.716	1
45.72	1
45.724	0
45.728	1
45.732	2
45.736	1
45.74	0
45.744	0
45.748	1
45.752	2
45.756	1
45.76	1
45.764	0
45.768	0
45.772	0
45.776	0
45.78	1
45.784	0
45.788	0
45.792	0
45.796	1
45.8	1
45.804	1
45.808	0
45.812	0
45.816	1
45.82	2
45.824	1
45.828	1
45.832	0
45.836	1
45.84	0
45.844	0
45.848	0
45.852	1
45.856	1
45.86	2
45.864	1
45.868	0
45.872	1
45.876	3
45.88	1
45.884	0
45.888	1
45.892	0
45.896	1
45.9	1
45.904	2
45.908	1
45.912	1
45.916	0
45.92	2
45.924	2
45.928	1
45.932	0
45.936	1
45.94	1
45.944	0
45.948	1
45.952	1
45.956	1
45.96	1
45.964	1
45.968	3
45.972	10
45.976	24
45.98	25
45.984	40
45.988	73
45.992	68
45.996	48
46	24
46.004	15
46.008	7
46.012	3
46.016	4
46.02	11
46.024	25
46.028	37
46.032	27
46.036	17
46.04	10
46.044	4
46.048	1
46.052	3
46.056	8
46.06	20
46.064	33
46.068	34
46.072	14
46.076	8
46.08	3
46.084	1
46.088	0
46.092	0
46.096	0
46.1	0
46.104	0
46.108	0
46.112	1
46.116	0
46.12	0
46.124	0
46.128	0
46.132	0
46.136	0
46.14	0
46.144	0
46.148	0
46.152	0
46.156	1
46.16	1
46.164	1
46.168	0
46.172	0
46.176	2
46.18	3
46.184	1
46.188	0
46.192	0
46.196	1
46.2	1
46.204	1
46.208	0
46.212	1
46.216	1
46.22	1
46.224	0
46.228	1
46.232	1
46.236	0
46.24	0
46.244	1
46.248	1
46.252	0
46.256	0
46.26	0
46.264	0
46.268	0
46.272	0
46.276	0
46.28	0
46.284	0
46.288	0
46.292	0
46.296	1
46.3	1
46.304	1
46.308	0
46.312	1
46.316	1
46.32	0
46.324	1
46.328	0
46.332	0
46.336	1
46.34	1
46.344	1
46.348	1
46.352	3
46.356	2
46.36	0
46.364	0
46.368	0
46.372	0
46.376	0
46.38	0
46.384	0
46.388	1
46.392	0
46.396	0
46.4	0
46.404	0
46.408	0
46.412	0
46.416	1
46.42	1
46.424	1
46.428	1
46.432	1
46.436	0
46.44	0
46.444	0
46.448	2
46.452	2
46.456	1
46.46	0
46.464	1
46.468	1
46.472	1
46.476	0
46.48	0
46.484	0
46.488	0
46.492	0
46.496	0
46.5	1
46.504	1
46.508	1
46.512	0
46.516	0
46.52	0
46.524	0
46.528	0
46.532	1
46.536	2
46.54	1
46.544	0
46.548	1
46.552	1
46.556	0
46.56	0
46.564	0
46.568	0
46.572	0
46.576	0
46.58	0
46.584	0
46.588	1
46.592	1
46.596	0
46.6	0
46.604	0
46.608	1
46.612	1
46.616	0
46.62	0
46.624	0
46.628	0
46.632	0
46.636	0
46.64	2
46.644	1
46.648	0
46.652	1
46.656	1
46.66	1
46.664	0
46.668	0
46.672	0
46.676	0
46.68	0
46.684	1
46.688	1
46.692	1
46.696	0
46.7	1
46.704	2
46.708	1
46.712	1
46.716	1
46.72	2
46.724	1
46.728	1
46.732	0
46.736	1
46.74	0
46.744	0
46.748	0
46.752	1
46.756	1
46.76	0
46.764	1
46.768	1
46.772	1
46.776	2
46.78	1
46.784	0
46.788	0
46.792	0
46.796	0
46.8	1
46.804	0
46.808	1
46.812	2
46.816	2
46.82	1
46.824	0
46.828	0
46.832	0
46.836	1
46.84	2
46.844	3
46.848	1
46.852	0
46.856	1
46.86	1
46.864	1
46.868	0
46.872	0
46.876	0
46.88	0
46.884	1
46.888	2
46.892	2
46.896	1
46.9	0
46.904	0
46.908	0
46.912	0
46.916	0
46.92	0
46.924	0
46.928	1
46.932	1
46.936	0
46.94	1
46.944	0
46.948	0
46.952	1
46.956	1
46.96	1
46.964	1
46.968	4
46.972	9
46.976	14
46.98	15
46.984	80
46.988	249
46.992	551
46.996	538
47	383
47.004	147
47.008	49
47.012	14
47.016	5
47.02	6
47.024	3
47.028	3
47.032	9
47.036	88
47.04	576
47.044	1360
47.048	2371
47.052	1946
47.056	1157
47.06	354
47.064	159
47.068	59
47.072	23
47.076	15
47.08	11
47.084	7
47.088	3
47.092	1
47.096	1
47.1	2
47.104	1
47.108	0
47.112	1
47.116	3
47.12	6
47.124	8
47.128	4
47.132	2
47.136	1
47.14	2
47.144	2
47.148	2
47.152	1
47.156	0
47.16	1
47.164	1
47.168	1
47.172	0
47.176	0
47.18	0
47.184	1
47.188	1
47.192	1
47.196	0
47.2	2
47.204	2
47.208	1
47.212	0
47.216	1
47.22	2
47.224	2
47.228	2
47.232	2
47.236	0
47.24	1
47.244	1
47.248	0
47.252	0
47.256	0
47.26	0
47.264	2
47.268	2
47.272	2
47.276	2
47.28	2
47.284	2
47.288	1
47.292	2
47.296	1
47.3	0
47.304	0
47.308	2
47.312	4
47.316	4
47.32	3
47.324	2
47.328	1
47.332	0
47.336	0
47.34	0
47.344	0
47.348	1
47.352	1
47.356	1
47.36	1
47.364	1
47.368	0
47.372	2
47.376	1
47.38	0
47.384	1
47.388	1
47.392	2
47.396	3
47.4	1
47.404	1
47.408	2
47.412	2
47.416	2
47.42	2
47.424	1
47.428	0
47.432	0
47.436	1
47.44	0
47.444	0
47.448	1
47.452	1
47.456	2
47.46	2
47.464	1
47.468	2
47.472	2
47.476	1
47.48	0
47.484	1
47.488	2
47.492	1
47.496	0
47.5	0
47.504	1
47.508	2
47.512	2
47.516	2
47.52	1
47.524	1
47.528	1
47.532	3
47.536	2
47.54	2
47.544	1
47.548	0
47.552	0
47.556	0
47.56	1
47.564	0
47.568	0
47.572	0
47.576	0
47.58	1
47.584	2
47.588	1
47.592	0
47.596	0
47.6	0
47.604	0
47.608	0
47.612	0
47.616	2
47.62	2
47.624	0
47.628	0
47.632	0
47.636	1
47.64	0
47.644	0
47.648	0
47.652	0
47.656	1
47.66	1
47.664	1
47.668	0
47.672	0
47.676	1
47.68	0
47.684	1
47.688	1
47.692	1
47.696	2
47.7	1
47.704	0
47.708	0
47.712	0
47.716	1
47.72	1
47.724	1
47.728	1
47.732	2
47.736	1
47.74	0
47.744	1
47.748	0
47.752	0
47.756	1
47.76	1
47.764	2
47.768	2
47.772	2
47.776	1
47.78	1
47.784	2
47.788	1
47.792	1
47.796	1
47.8	0
47.804	0
47.808	0
47.812	1
47.816	0
47.82	0
47.824	0
47.828	1
47.832	1
47.836	2
47.84	1
47.844	1
47.848	1
47.852	0
47.856	1
47.86	2
47.864	1
47.868	0
47.872	0
47.876	1
47.88	0
47.884	0
47.888	0
47.892	1
47.896	0
47.9	0
47.904	1
47.908	3
47.912	3
47.916	2
47.92	1
47.924	1
47.928	1
47.932	1
47.936	2
47.94	2
47.944	1
47.948	1
47.952	2
47.956	3
47.96	2
47.964	4
47.968	6
47.972	4
47.976	3
47.98	4
47.984	5
47.988	163
47.992	1331
47.996	3578
48	7331
48.004	7412
48.008	5232
48.012	2050
48.016	753
48.02	201
48.024	65
48.028	35
48.032	19
48.036	7
48.04	6
48.044	21
48.048	44
48.052	57
48.056	47
48.06	29
48.064	8
48.068	7
48.072	10
48.076	14
48.08	10
48.084	8
48.088	6
48.092	3
48.096	2
48.1	2
48.104	1
48.108	0
48.112	0
48.116	1
48.12	2
48.124	3
48.128	4
48.132	3
48.136	2
48.14	0
48.144	3
48.148	2
48.152	2
48.156	2
48.16	2
48.164	2
48.168	3
48.172	2
48.176	2
48.18	4
48.184	6
48.188	3
48.192	0
48.196	2
48.2	1
48.204	1
48.208	1
48.212	2
48.216	1
48.22	0
48.224	1
48.228	1
48.232	1
48.236	1
48.24	0
48.244	1
48.248	3
48.252	2
48.256	2
48.26	2
48.264	1
48.268	1
48.272	0
48.276	1
48.28	2
48.284	2
48.288	2
48.292	2
48.296	1
48.3	0
48.304	0
48.308	1
48.312	3
48.316	3
48.32	3
48.324	2
48.328	2
48.332	2
48.336	2
48.34	3
48.344	2
48.348	2
48.352	1
48.356	1
48.36	1
48.364	1
48.368	3
48.372	2
48.376	1
48.38	1
48.384	1
48.388	1
48.392	0
48.396	0
48.4	1
48.404	2
48.408	2
48.412	2
48.416	2
48.42	1
48.424	0
48.428	0
48.432	1
48.436	1
48.44	1
48.444	1
48.448	0
48.452	0
48.456	0
48.46	0
48.464	1
48.468	2
48.472	0
48.476	0
48.48	0
48.484	0
48.488	1
48.492	1
48.496	0
48.5	1
48.504	1
48.508	2
48.512	2
48.516	1
48.52	0
48.524	0
48.528	1
48.532	1
48.536	2
48.54	2
48.544	1
48.548	0
48.552	0
48.556	0
48.56	0
48.564	3
48.568	1
48.572	0
48.576	1
48.58	1
48.584	1
48.588	0
48.592	1
48.596	1
48.6	2
48.604	1
48.608	1
48.612	1
48.616	0
48.62	0
48.624	0
48.628	0
48.632	1
48.636	1
48.64	0
48.644	0
48.648	1
48.652	2
48.656	2
48.66	2
48.664	1
48.668	1
48.672	0
48.676	0
48.68	0
48.684	0
48.688	0
48.692	0
48.696	0
48.7	0
48.704	1
48.708	1
48.712	1
48.716	2
48.72	0
48.724	0
48.728	0
48.732	0
48.736	1
48.74	1
48.744	0
48.748	0
48.752	0
48.756	1
48.76	0
48.764	0
48.768	1
48.772	0
48.776	0
48.78	0
48.784	0
48.788	0
48.792	0
48.796	0
48.8	0
48.804	0
48.808	1
48.812	1
48.816	1
48.82	2
48.824	0
48.828	0
48.832	0
48.836	1
48.84	1
48.844	1
48.848	2
48.852	3
48.856	2
48.86	1
48.864	3
48.868	2
48.872	0
48.876	0
48.88	1
48.884	1
48.888	2
48.892	1
48.896	0
48.9	1
48.904	0
48.908	0
48.912	1
48.916	1
48.92	1
48.924	0
48.928	0
48.932	0
48.936	0
48.94	0
48.944	2
48.948	3
48.952	2
48.956	2
48.96	1
48.964	0
48.968	1
48.972	1
48.976	1
48.98	7
48.984	13
48.988	22
48.992	39
48.996	142
49	418
49.004	911
49.008	1584
49.012	1597
49.016	1020
49.02	451
49.024	154
49.028	37
49.032	13
49.036	5
49.04	3
49.044	5
49.048	6
49.052	8
49.056	14
49.06	8
49.064	3
49.068	1
49.072	2
49.076	2
49.08	3
49.084	6
49.088	5
49.092	3
49.096	1
49.1	1
49.104	1
49.108	0
49.112	0
49.116	1
49.12	2
49.124	1
49.128	0
49.132	0
49.136	0
49.14	1
49.144	2
49.148	1
49.152	0
49.156	0
49.16	1
49.164	1
49.168	1
49.172	2
49.176	1
49.18	0
49.184	1
49.188	0
49.192	0
49.196	1
49.2	0
49.204	1
49.208	3
49.212	2
49.216	1
49.22	1
49.224	1
49.228	0
49.232	0
49.236	0
49.24	0
49.244	1
49.248	3
49.252	2
49.256	1
49.26	1
49.264	1
49.268	1
49.272	0
49.276	0
49.28	0
49.284	0
49.288	0
49.292	0
49.296	0
49.3	1
49.304	0
49.308	0
49.312	1
49.316	1
49.32	1
49.324	0
49.328	0
49.332	1
49.336	1
49.34	1
49.344	2
49.348	2
49.352	0
49.356	1
49.36	2
49.364	3
49.368	2
49.372	1
49.376	0
49.38	0
49.384	0
49.388	0
49.392	1
49.396	2
49.4	2
49.404	0
49.408	0
49.412	0
49.416	0
49.42	1
49.424	1
49.428	1
49.432	1
49.436	1
49.44	0
49.444	0
49.448	0
49.452	1
49.456	1
49.46	2
49.464	2
49.468	1
49.472	1
49.476	1
49.48	0
49.484	1
49.488	2
49.492	1
49.496	0
49.5	0
49.504	0
49.508	0
49.512	0
49.516	0
49.52	0
49.524	1
49.528	2
49.532	1
49.536	1
49.54	1
49.544	1
49.548	0
49.552	0
49.556	1
49.56	1
49.564	1
49.568	0
49.572	1
49.576	1
49.58	0
49.584	0
49.588	0
49.592	0
49.596	2
49.6	1
49.604	0
49.608	1
49.612	1
49.616	1
49.62	1
49.624	0
49.628	0
49.632	1
49.636	1
49.64	1
49.644	1
49.648	1
49.652	1
49.656	0
49.66	0
49.664	1
49.668	1
49.672	1
49.676	1
49.68	1
49.684	0
49.688	0
49.692	0
49.696	0
49.7	0
49.704	0
49.708	1
49.712	0
49.716	0
49.72	0
49.724	0
49.728	2
49.732	2
49.736	0
49.74	0
49.744	0
49.748	0
49.752	1
49.756	1
49.76	0
49.764	0
49.768	0
49.772	0
49.776	0
49.78	1
49.784	2
49.788	0
49.792	0
49.796	0
49.8	2
49.804	1
49.808	0
49.812	0
49.816	1
49.82	1
49.824	1
49.828	0
49.832	0
49.836	0
49.84	1
49.844	1
49.848	2
49.852	0
49.856	0
49.86	1
49.864	1
49.868	1
49.872	1
49.876	1
49.88	0
49.884	0
49.888	0
49.892	1
49.896	1
49.9	2
49.904	1
49.908	0
49.912	1
49.916	0
49.92	0
49.924	0
49.928	0
49.932	1
49.936	2
49.94	0
49.944	0
49.948	0
49.952	0
49.956	0
49.96	0
49.964	1
49.968	1
49.972	1
49.976	1
49.98	1
49.984	12
49.988	38
49.992	212
49.996	327
50	375
50.004	235
50.008	133
50.012	61
50.016	35
50.02	21
50.024	12
50.028	2
50.032	0
50.036	0
50.04	0
50.044	1
50.048	1
50.052	1
50.056	0
50.06	0
50.064	1
50.068	1
50.072	1
50.076	0
50.08	1
50.084	2
50.088	2
50.092	0
50.096	0
50.1	0
50.104	1
50.108	1
50.112	1
50.116	3
50.12	1
50.124	0
50.128	0
50.132	0
50.136	0
50.14	1
50.144	0
50.148	0
50.152	1
50.156	2
50.16	1
50.164	0
50.168	0
50.172	0
50.176	0
50.18	0
50.184	0
50.188	1
50.192	0
50.196	0
50.2	0
50.204	0
50.208	0
50.212	0
50.216	1
50.22	2
50.224	2
50.228	1
50.232	1
50.236	1
50.24	1
50.244	2
50.248	1
50.252	0
50.256	0
50.26	0
50.264	0
50.268	1
50.272	1
50.276	2
50.28	1
50.284	2
50.288	2
50.292	1
50.296	0
50.3	1
50.304	2
50.308	2
50.312	1
50.316	0
50.32	0
50.324	0
50.328	1
50.332	0
50.336	0
50.34	0
50.344	0
50.348	0
50.352	0
50.356	0
50.36	0
50.364	0
50.368	0
50.372	0
50.376	0
50.38	0
50.384	1
50.388	1
50.392	0
50.396	1
50.4	1
50.404	0
50.408	1
50.412	1
50.416	1
50.42	0
50.424	0
50.428	0
50.432	0
50.436	0
50.44	0
50.444	1
50.448	1
50.452	0
50.456	0
50.46	1
50.464	1
50.468	1
50.472	1
50.476	1
50.48	0
50.484	0
50.488	0
50.492	1
50.496	1
50.5	1
50.504	0
50.508	0
50.512	0
50.516	0
50.52	2
50.524	2
50.528	0
50.532	0
50.536	0
50.54	1
50.544	0
50.548	0
50.552	0
50.556	0
50.56	1
50.564	2
50.568	0
50.572	0
50.576	0
50.58	0
50.584	1
50.588	1
50.592	1
50.596	1
50.6	1
50.604	1
50.608	0
50.612	0
50.616	0
50.62	1
50.624	1
50.628	1
50.632	2
50.636	2
50.64	0
50.644	0
50.648	0
50.652	1
50.656	0
50.66	0
50.664	0
50.668	0
50.672	0
50.676	0
50.68	0
50.684	0
50.688	1
50.692	2
50.696	3
50.7	3
50.704	1
50.708	0
50.712	0
50.716	1
50.72	1
50.724	1
50.728	1
50.732	0
50.736	0
50.74	0
50.744	1
50.748	1
50.752	0
50.756	1
50.76	1
50.764	0
50.768	1
50.772	0
50.776	0
50.78	0
50.784	0
50.788	0
50.792	2
50.796	1
50.8	0
50.804	0
50.808	0
50.812	0
50.816	1
50.82	0
50.824	0
50.828	1
50.832	2
50.836	1
50.84	0
50.844	1
50.848	1
50.852	0
50.856	1
50.86	1
50.864	2
50.868	0
50.872	0
50.876	0
50.88	0
50.884	0
50.888	0
50.892	1
50.896	0
50.9	0
50.904	0
50.908	1
50.912	1
50.916	0
50.92	1
50.924	2
50.928	1
50.932	0
50.936	0
50.94	0
50.944	1
50.948	1
50.952	0
50.956	0
50.96	0
50.964	0
50.968	0
50.972	0
50.976	0
50.98	0
50.984	0
50.988	0
50.992	2
50.996	16
51	43
51.004	94
51.008	82
51.012	48
51.016	20
51.02	10
51.024	8
51.028	6
51.032	32
51.036	94
51.04	216
51.044	265
51.048	243
51.052	121
51.056	57
51.06	18
51.064	5
51.068	1
51.072	1
51.076	3
51.08	2
51.084	1
51.088	1
51.092	0
51.096	0
51.1	1
51.104	1
51.108	1
51.112	0
51.116	2
51.12	1
51.124	0
51.128	1
51.132	1
51.136	0
51.14	0
51.144	0
51.148	1
51.152	0
51.156	0
51.16	0
51.164	0
51.168	1
51.172	1
51.176	0
51.18	1
51.184	2
51.188	1
51.192	0
51.196	0
51.2	1
51.204	0
51.208	0
51.212	1
51.216	1
51.22	1
51.224	0
51.228	1
51.232	1
51.236	1
51.24	0
51.244	0
51.248	0
51.252	0
51.256	0
51.26	1
51.264	0
51.268	0
51.272	1
51.276	0
51.28	0
51.284	1
51.288	1
51.292	1
51.296	0
51.3	0
51.304	0
51.308	0
51.312	0
51.316	1
51.32	1
51.324	0
51.328	0
51.332	0
51.336	0
51.34	1
51.344	1
51.348	0
51.352	1
51.356	1
51.36	1
51.364	2
51.368	2
51.372	1
51.376	0
51.38	0
51.384	0
51.388	0
51.392	0
51.396	0
51.4	0
51.404	0
51.408	0
51.412	0
51.416	0
51.42	0
51.424	1
51.428	1
51.432	1
51.436	1
51.44	1
51.444	0
51.448	1
51.452	1
51.456	1
51.46	0
51.464	0
51.468	0
51.472	0
51.476	1
51.48	1
51.484	1
51.488	0
51.492	0
51.496	2
51.5	1
51.504	0
51.508	0
51.512	0
51.516	0
51.52	2
51.524	2
51.528	1
51.532	0
51.536	0
51.54	0
51.544	0
51.548	0
51.552	1
51.556	2
51.56	1
51.564	0
51.568	0
51.572	0
51.576	0
51.58	1
51.584	2
51.588	3
51.592	2
51.596	1
51.6	1
51.604	0
51.608	0
51.612	0
51.616	0
51.62	0
51.624	0
51.628	0
51.632	0
51.636	0
51.64	0
51.644	1
51.648	1
51.652	1
51.656	1
51.66	1
51.664	0
51.668	2
51.672	1
51.676	0
51.68	1
51.684	0
51.688	0
51.692	1
51.696	1
51.7	1
51.704	0
51.708	1
51.712	1
51.716	0
51.72	0
51.724	0
51.728	2
51.732	1
51.736	0
51.74	0
51.744	0
51.748	0
51.752	1
51.756	0
51.76	0
51.764	1
51.768	0
51.772	0
51.776	0
51.78	1
51.784	1
51.788	0
51.792	0
51.796	0
51.8	0
51.804	0
51.808	0
51.812	0
51.816	0
51.82	0
51.824	0
51.828	1
51.832	1
51.836	0
51.84	1
51.844	1
51.848	0
51.852	1
51.856	1
51.86	1
51.864	0
51.868	0
51.872	1
51.876	2
51.88	2
51.884	1
51.888	0
51.892	0
51.896	0
51.9	1
51.904	1
51.908	0
51.912	1
51.916	1
51.92	0
51.924	0
51.928	0
51.932	0
51.936	2
51.94	2
51.944	2
51.948	0
51.952	0
51.956	0
51.96	1
51.964	0
51.968	0
51.972	0
51.976	1
51.98	1
51.984	0
51.988	1
51.992	2
51.996	6
[truncated: 31,085 more rows]
