# Supplementary material for: Rapid Detection of Volatile Organic Metabolites in Urine by High-Pressure Photoionization Mass Spectrometry for Breast Cancer Screening: A Pilot Study
Source: Metabolites. 2023 Jul 21;13(7):870. doi: 10.3390/metabo13070870 (PMC10385751; doi:10.3390/metabo13070870)
Supplement: Supplementary file 1 [file metabolites-13-00870-s001.zip › Mass_data/BC/BC14.txt]

44	34
44.004	32
44.008	42
44.012	137
44.016	391
44.02	661
44.024	596
44.028	315
44.032	108
44.036	41
44.04	22
44.044	29
44.048	45
44.052	37
44.056	22
44.06	9
44.064	8
44.068	5
44.072	2
44.076	0
44.08	1
44.084	1
44.088	2
44.092	2
44.096	1
44.1	1
44.104	1
44.108	0
44.112	1
44.116	3
44.12	1
44.124	0
44.128	0
44.132	1
44.136	0
44.14	1
44.144	1
44.148	1
44.152	2
44.156	2
44.16	2
44.164	1
44.168	1
44.172	1
44.176	1
44.18	3
44.184	4
44.188	3
44.192	0
44.196	2
44.2	2
44.204	0
44.208	0
44.212	0
44.216	0
44.22	0
44.224	2
44.228	1
44.232	0
44.236	1
44.24	1
44.244	1
44.248	0
44.252	1
44.256	0
44.26	0
44.264	1
44.268	0
44.272	1
44.276	1
44.28	0
44.284	0
44.288	0
44.292	0
44.296	1
44.3	2
44.304	2
44.308	1
44.312	2
44.316	1
44.32	1
44.324	1
44.328	2
44.332	1
44.336	0
44.34	2
44.344	2
44.348	2
44.352	2
44.356	2
44.36	1
44.364	0
44.368	2
44.372	1
44.376	0
44.38	0
44.384	0
44.388	0
44.392	0
44.396	0
44.4	0
44.404	0
44.408	1
44.412	3
44.416	1
44.42	0
44.424	0
44.428	1
44.432	0
44.436	0
44.44	1
44.444	1
44.448	1
44.452	0
44.456	0
44.46	1
44.464	1
44.468	1
44.472	0
44.476	0
44.48	0
44.484	0
44.488	1
44.492	2
44.496	2
44.5	0
44.504	0
44.508	0
44.512	0
44.516	0
44.52	0
44.524	0
44.528	0
44.532	1
44.536	1
44.54	1
44.544	0
44.548	0
44.552	1
44.556	2
44.56	2
44.564	2
44.568	1
44.572	1
44.576	1
44.58	1
44.584	0
44.588	1
44.592	1
44.596	1
44.6	0
44.604	0
44.608	0
44.612	0
44.616	1
44.62	1
44.624	1
44.628	1
44.632	3
44.636	1
44.64	0
44.644	0
44.648	1
44.652	1
44.656	0
44.66	0
44.664	1
44.668	1
44.672	0
44.676	0
44.68	0
44.684	0
44.688	1
44.692	1
44.696	1
44.7	0
44.704	2
44.708	1
44.712	0
44.716	1
44.72	0
44.724	1
44.728	2
44.732	2
44.736	1
44.74	0
44.744	0
44.748	1
44.752	1
44.756	0
44.76	1
44.764	0
44.768	0
44.772	1
44.776	0
44.78	1
44.784	1
44.788	0
44.792	1
44.796	2
44.8	2
44.804	0
44.808	0
44.812	1
44.816	2
44.82	0
44.824	1
44.828	2
44.832	0
44.836	0
44.84	0
44.844	1
44.848	1
44.852	1
44.856	1
44.86	0
44.864	0
44.868	0
44.872	0
44.876	0
44.88	1
44.884	1
44.888	1
44.892	2
44.896	1
44.9	0
44.904	1
44.908	1
44.912	1
44.916	1
44.92	0
44.924	0
44.928	0
44.932	0
44.936	1
44.94	1
44.944	0
44.948	0
44.952	1
44.956	1
44.96	0
44.964	2
44.968	25
44.972	85
44.976	219
44.98	221
44.984	159
44.988	57
44.992	39
44.996	30
45	25
45.004	18
45.008	18
45.012	22
45.016	33
45.02	61
45.024	100
45.028	151
45.032	213
45.036	154
45.04	91
45.044	36
45.048	19
45.052	20
45.056	22
45.06	21
45.064	10
45.068	4
45.072	0
45.076	2
45.08	1
45.084	0
45.088	1
45.092	0
45.096	1
45.1	1
45.104	0
45.108	0
45.112	0
45.116	0
45.12	0
45.124	0
45.128	0
45.132	1
45.136	0
45.14	0
45.144	0
45.148	1
45.152	1
45.156	1
45.16	0
45.164	0
45.168	1
45.172	2
45.176	0
45.18	0
45.184	0
45.188	0
45.192	0
45.196	0
45.2	1
45.204	1
45.208	0
45.212	0
45.216	0
45.22	0
45.224	1
45.228	1
45.232	0
45.236	0
45.24	0
45.244	0
45.248	1
45.252	2
45.256	1
45.26	0
45.264	1
45.268	1
45.272	1
45.276	0
45.28	0
45.284	0
45.288	0
45.292	1
45.296	1
45.3	0
45.304	0
45.308	0
45.312	1
45.316	2
45.32	0
45.324	0
45.328	0
45.332	0
45.336	0
45.34	1
45.344	2
45.348	0
45.352	0
45.356	0
45.36	0
45.364	0
45.368	0
45.372	1
45.376	1
45.38	0
45.384	0
45.388	1
45.392	0
45.396	0
45.4	0
45.404	1
45.408	0
45.412	0
45.416	1
45.42	0
45.424	1
45.428	2
45.432	0
45.436	0
45.44	0
45.444	0
45.448	0
45.452	0
45.456	0
45.46	0
45.464	0
45.468	0
45.472	0
45.476	2
45.48	2
45.484	0
45.488	0
45.492	0
45.496	0
45.5	1
45.504	0
45.508	0
45.512	1
45.516	1
45.52	0
45.524	0
45.528	0
45.532	0
45.536	1
45.54	1
45.544	0
45.548	0
45.552	1
45.556	2
45.56	0
45.564	1
45.568	1
45.572	0
45.576	0
45.58	0
45.584	0
45.588	0
45.592	0
45.596	0
45.6	0
45.604	0
45.608	0
45.612	0
45.616	1
45.62	0
45.624	0
45.628	1
45.632	0
45.636	0
45.64	0
45.644	0
45.648	0
45.652	0
45.656	0
45.66	0
45.664	0
45.668	1
45.672	1
45.676	2
45.68	2
45.684	1
45.688	0
45.692	0
45.696	1
45.7	0
45.704	0
45.708	0
45.712	1
45.716	0
45.72	0
45.724	0
45.728	0
45.732	0
45.736	0
45.74	1
45.744	0
45.748	0
45.752	0
45.756	1
45.76	2
45.764	1
45.768	0
45.772	0
45.776	0
45.78	0
45.784	0
45.788	0
45.792	0
45.796	1
45.8	0
45.804	0
45.808	1
45.812	1
45.816	2
45.82	2
45.824	1
45.828	0
45.832	0
45.836	0
45.84	0
45.844	0
45.848	0
45.852	1
45.856	0
45.86	0
45.864	1
45.868	1
45.872	0
45.876	0
45.88	1
45.884	0
45.888	0
45.892	0
45.896	0
45.9	0
45.904	0
45.908	0
45.912	0
45.916	0
45.92	1
45.924	0
45.928	0
45.932	0
45.936	0
45.94	0
45.944	0
45.948	0
45.952	0
45.956	1
45.96	1
45.964	1
45.968	6
45.972	13
45.976	20
45.98	21
45.984	44
45.988	71
45.992	94
45.996	65
46	36
46.004	11
46.008	4
46.012	2
46.016	2
46.02	3
46.024	14
46.028	23
46.032	26
46.036	13
46.04	7
46.044	3
46.048	0
46.052	3
46.056	8
46.06	15
46.064	22
46.068	22
46.072	17
46.076	6
46.08	2
46.084	1
46.088	2
46.092	0
46.096	0
46.1	0
46.104	1
46.108	0
46.112	0
46.116	0
46.12	0
46.124	0
46.128	0
46.132	1
46.136	1
46.14	1
46.144	0
46.148	0
46.152	0
46.156	0
46.16	0
46.164	1
46.168	1
46.172	0
46.176	0
46.18	0
46.184	0
46.188	0
46.192	1
46.196	1
46.2	1
46.204	1
46.208	1
46.212	1
46.216	1
46.22	0
46.224	0
46.228	0
46.232	0
46.236	0
46.24	0
46.244	1
46.248	0
46.252	0
46.256	2
46.26	1
46.264	0
46.268	0
46.272	1
46.276	0
46.28	0
46.284	1
46.288	0
46.292	0
46.296	0
46.3	0
46.304	0
46.308	1
46.312	0
46.316	0
46.32	0
46.324	0
46.328	1
46.332	1
46.336	0
46.34	1
46.344	2
46.348	1
46.352	0
46.356	0
46.36	0
46.364	0
46.368	0
46.372	0
46.376	0
46.38	0
46.384	0
46.388	0
46.392	1
46.396	0
46.4	0
46.404	0
46.408	0
46.412	1
46.416	1
46.42	1
46.424	0
46.428	0
46.432	1
46.436	0
46.44	0
46.444	0
46.448	0
46.452	1
46.456	1
46.46	1
46.464	0
46.468	0
46.472	0
46.476	0
46.48	0
46.484	0
46.488	0
46.492	0
46.496	1
46.5	1
46.504	0
46.508	0
46.512	0
46.516	0
46.52	0
46.524	0
46.528	0
46.532	0
46.536	0
46.54	0
46.544	1
46.548	0
46.552	0
46.556	0
46.56	0
46.564	0
46.568	0
46.572	0
46.576	1
46.58	1
46.584	1
46.588	1
46.592	1
46.596	1
46.6	0
46.604	0
46.608	0
46.612	1
46.616	0
46.62	1
46.624	1
46.628	1
46.632	0
46.636	0
46.64	0
46.644	0
46.648	0
46.652	0
46.656	0
46.66	0
46.664	1
46.668	2
46.672	1
46.676	1
46.68	1
46.684	0
46.688	0
46.692	0
46.696	1
46.7	0
46.704	0
46.708	0
46.712	1
46.716	1
46.72	1
46.724	0
46.728	1
46.732	1
46.736	0
46.74	0
46.744	0
46.748	1
46.752	1
46.756	0
46.76	0
46.764	1
46.768	1
46.772	1
46.776	2
46.78	0
46.784	1
46.788	1
46.792	0
46.796	1
46.8	1
46.804	0
46.808	0
46.812	0
46.816	0
46.82	0
46.824	0
46.828	0
46.832	0
46.836	0
46.84	0
46.844	0
46.848	0
46.852	1
46.856	2
46.86	0
46.864	0
46.868	0
46.872	0
46.876	0
46.88	0
46.884	1
46.888	1
46.892	1
46.896	1
46.9	0
46.904	1
46.908	1
46.912	0
46.916	0
46.92	0
46.924	0
46.928	0
46.932	0
46.936	1
46.94	2
46.944	0
46.948	0
46.952	1
46.956	0
46.96	1
46.964	2
46.968	3
46.972	11
46.976	12
46.98	14
46.984	56
46.988	209
46.992	385
46.996	520
47	318
47.004	139
47.008	37
47.012	18
47.016	7
47.02	1
47.024	2
47.028	1
47.032	20
47.036	69
47.04	791
47.044	2079
47.048	3542
47.052	3030
47.056	1829
47.06	641
47.064	204
47.068	79
47.072	29
47.076	15
47.08	10
47.084	6
47.088	3
47.092	3
47.096	2
47.1	1
47.104	2
47.108	1
47.112	3
47.116	6
47.12	9
47.124	6
47.128	2
47.132	1
47.136	2
47.14	2
47.144	1
47.148	2
47.152	1
47.156	0
47.16	2
47.164	2
47.168	2
47.172	2
47.176	1
47.18	0
47.184	1
47.188	0
47.192	1
47.196	3
47.2	2
47.204	2
47.208	1
47.212	0
47.216	0
47.22	1
47.224	3
47.228	1
47.232	1
47.236	2
47.24	3
47.244	2
47.248	1
47.252	1
47.256	0
47.26	0
47.264	1
47.268	1
47.272	2
47.276	2
47.28	1
47.284	1
47.288	1
47.292	2
47.296	1
47.3	0
47.304	0
47.308	1
47.312	0
47.316	0
47.32	1
47.324	1
47.328	1
47.332	1
47.336	1
47.34	1
47.344	0
47.348	0
47.352	1
47.356	1
47.36	1
47.364	2
47.368	2
47.372	1
47.376	0
47.38	0
47.384	1
47.388	0
47.392	1
47.396	1
47.4	0
47.404	0
47.408	0
47.412	0
47.416	1
47.42	0
47.424	0
47.428	0
47.432	0
47.436	0
47.44	0
47.444	0
47.448	1
47.452	3
47.456	1
47.46	0
47.464	0
47.468	0
47.472	1
47.476	1
47.48	0
47.484	1
47.488	1
47.492	1
47.496	0
47.5	0
47.504	0
47.508	2
47.512	2
47.516	2
47.52	2
47.524	1
47.528	1
47.532	0
47.536	1
47.54	2
47.544	2
47.548	2
47.552	1
47.556	2
47.56	4
47.564	1
47.568	0
47.572	1
47.576	1
47.58	1
47.584	1
47.588	2
47.592	2
47.596	1
47.6	0
47.604	1
47.608	1
47.612	1
47.616	0
47.62	0
47.624	0
47.628	1
47.632	1
47.636	1
47.64	0
47.644	0
47.648	0
47.652	1
47.656	0
47.66	0
47.664	0
47.668	1
47.672	1
47.676	1
47.68	0
47.684	0
47.688	0
47.692	1
47.696	2
47.7	1
47.704	0
47.708	1
47.712	0
47.716	0
47.72	0
47.724	2
47.728	1
47.732	0
47.736	1
47.74	1
47.744	1
47.748	0
47.752	1
47.756	1
47.76	0
47.764	1
47.768	1
47.772	1
47.776	1
47.78	1
47.784	1
47.788	1
47.792	0
47.796	0
47.8	0
47.804	2
47.808	3
47.812	2
47.816	2
47.82	2
47.824	2
47.828	1
47.832	0
47.836	0
47.84	1
47.844	2
47.848	3
47.852	2
47.856	0
47.86	1
47.864	1
47.868	3
47.872	2
47.876	1
47.88	1
47.884	1
47.888	1
47.892	1
47.896	2
47.9	1
47.904	0
47.908	2
47.912	1
47.916	1
47.92	2
47.924	2
47.928	1
47.932	0
47.936	2
47.94	3
47.944	3
47.948	1
47.952	2
47.956	2
47.96	1
47.964	4
47.968	4
47.972	2
47.976	3
47.98	4
47.984	20
47.988	70
47.992	1005
47.996	2952
48	6117
48.004	5924
48.008	4241
48.012	1586
48.016	609
48.02	178
48.024	43
48.028	21
48.032	12
48.036	7
48.04	5
48.044	22
48.048	47
48.052	75
48.056	59
48.06	39
48.064	19
48.068	11
48.072	5
48.076	3
48.08	8
48.084	5
48.088	4
48.092	5
48.096	3
48.1	2
48.104	1
48.108	0
48.112	2
48.116	3
48.12	2
48.124	1
48.128	1
48.132	2
48.136	2
48.14	2
48.144	1
48.148	2
48.152	1
48.156	0
48.16	2
48.164	2
48.168	2
48.172	3
48.176	3
48.18	3
48.184	2
48.188	1
48.192	0
48.196	0
48.2	0
48.204	3
48.208	4
48.212	2
48.216	3
48.22	3
48.224	2
48.228	1
48.232	1
48.236	2
48.24	2
48.244	2
48.248	1
48.252	2
48.256	1
48.26	1
48.264	1
48.268	2
48.272	2
48.276	0
48.28	1
48.284	2
48.288	3
48.292	1
48.296	2
48.3	2
48.304	1
48.308	2
48.312	2
48.316	3
48.32	2
48.324	1
48.328	1
48.332	3
48.336	2
48.34	1
48.344	1
48.348	1
48.352	1
48.356	0
48.36	0
48.364	1
48.368	2
48.372	1
48.376	1
48.38	1
48.384	2
48.388	1
48.392	0
48.396	1
48.4	0
48.404	0
48.408	1
48.412	0
48.416	1
48.42	2
48.424	0
48.428	0
48.432	1
48.436	0
48.44	0
48.444	0
48.448	0
48.452	0
48.456	1
48.46	2
48.464	1
48.468	1
48.472	3
48.476	1
48.48	1
48.484	1
48.488	2
48.492	1
48.496	1
48.5	0
48.504	0
48.508	0
48.512	1
48.516	0
48.52	0
48.524	1
48.528	1
48.532	2
48.536	2
48.54	0
48.544	0
48.548	1
48.552	3
48.556	2
48.56	2
48.564	1
48.568	0
48.572	0
48.576	1
48.58	0
48.584	0
48.588	0
48.592	2
48.596	1
48.6	0
48.604	0
48.608	0
48.612	0
48.616	1
48.62	0
48.624	0
48.628	0
48.632	0
48.636	0
48.64	0
48.644	1
48.648	0
48.652	1
48.656	2
48.66	1
48.664	1
48.668	2
48.672	0
48.676	0
48.68	0
48.684	0
48.688	0
48.692	0
48.696	0
48.7	0
48.704	1
48.708	2
48.712	1
48.716	1
48.72	1
48.724	0
48.728	0
48.732	1
48.736	2
48.74	1
48.744	0
48.748	0
48.752	0
48.756	0
48.76	1
48.764	1
48.768	1
48.772	1
48.776	2
48.78	2
48.784	1
48.788	2
48.792	2
48.796	2
48.8	1
48.804	0
48.808	0
48.812	0
48.816	1
48.82	1
48.824	2
48.828	0
48.832	0
48.836	0
48.84	0
48.844	1
48.848	1
48.852	0
48.856	0
48.86	0
48.864	0
48.868	1
48.872	1
48.876	0
48.88	0
48.884	0
48.888	0
48.892	0
48.896	0
48.9	0
48.904	0
48.908	0
48.912	1
48.916	2
48.92	1
48.924	1
48.928	2
48.932	1
48.936	1
48.94	1
48.944	1
48.948	2
48.952	2
48.956	1
48.96	0
48.964	0
48.968	0
48.972	0
48.976	1
48.98	3
48.984	11
48.988	21
48.992	38
48.996	78
49	319
49.004	704
49.008	1266
49.012	1134
49.016	790
49.02	306
49.024	127
49.028	34
49.032	12
49.036	6
49.04	3
49.044	3
49.048	8
49.052	9
49.056	7
49.06	5
49.064	3
49.068	2
49.072	3
49.076	4
49.08	4
49.084	1
49.088	1
49.092	1
49.096	1
49.1	3
49.104	3
49.108	2
49.112	0
49.116	1
49.12	1
49.124	0
49.128	1
49.132	1
49.136	0
49.14	0
49.144	0
49.148	0
49.152	1
49.156	1
49.16	0
49.164	0
49.168	1
49.172	1
49.176	1
49.18	2
49.184	2
49.188	0
49.192	0
49.196	1
49.2	2
49.204	2
49.208	2
49.212	2
49.216	2
49.22	2
49.224	1
49.228	1
49.232	0
49.236	0
49.24	1
49.244	0
49.248	0
49.252	0
49.256	0
49.26	0
49.264	0
49.268	0
49.272	0
49.276	0
49.28	2
49.284	1
49.288	0
49.292	0
49.296	1
49.3	1
49.304	0
49.308	0
49.312	1
49.316	3
49.32	1
49.324	0
49.328	0
49.332	1
49.336	1
49.34	1
49.344	2
49.348	1
49.352	0
49.356	0
49.36	0
49.364	0
49.368	0
49.372	0
49.376	0
49.38	1
49.384	0
49.388	0
49.392	0
49.396	1
49.4	1
49.404	0
49.408	0
49.412	1
49.416	1
49.42	2
49.424	1
49.428	0
49.432	0
49.436	0
49.44	0
49.444	0
49.448	0
49.452	0
49.456	0
49.46	1
49.464	1
49.468	1
49.472	0
49.476	0
49.48	0
49.484	0
49.488	0
49.492	0
49.496	1
49.5	1
49.504	1
49.508	0
49.512	0
49.516	0
49.52	0
49.524	0
49.528	0
49.532	1
49.536	0
49.54	0
49.544	0
49.548	0
49.552	1
49.556	1
49.56	3
49.564	2
49.568	1
49.572	0
49.576	1
49.58	1
49.584	0
49.588	1
49.592	1
49.596	1
49.6	0
49.604	0
49.608	0
49.612	1
49.616	0
49.62	0
49.624	0
49.628	0
49.632	0
49.636	0
49.64	1
49.644	1
49.648	1
49.652	0
49.656	0
49.66	0
49.664	0
49.668	0
49.672	1
49.676	0
49.68	0
49.684	0
49.688	0
49.692	0
49.696	0
49.7	1
49.704	0
49.708	0
49.712	0
49.716	0
49.72	1
49.724	2
49.728	1
49.732	0
49.736	0
49.74	1
49.744	1
49.748	0
49.752	1
49.756	1
49.76	1
49.764	0
49.768	1
49.772	1
49.776	0
49.78	0
49.784	0
49.788	0
49.792	1
49.796	1
49.8	0
49.804	0
49.808	0
49.812	0
49.816	0
49.82	0
49.824	0
49.828	0
49.832	1
49.836	1
49.84	0
49.844	0
49.848	0
49.852	0
49.856	0
49.86	0
49.864	1
49.868	1
49.872	1
49.876	1
49.88	0
49.884	0
49.888	0
49.892	0
49.896	0
49.9	0
49.904	2
49.908	1
49.912	0
49.916	1
49.92	1
49.924	1
49.928	0
49.932	1
49.936	1
49.94	0
49.944	0
49.948	0
49.952	1
49.956	1
49.96	1
49.964	1
49.968	0
49.972	0
49.976	0
49.98	2
49.984	11
49.988	50
49.992	138
49.996	273
50	304
50.004	197
50.008	101
50.012	46
50.016	29
50.02	16
50.024	7
50.028	2
50.032	1
50.036	1
50.04	0
50.044	1
50.048	2
50.052	2
50.056	0
50.06	0
50.064	0
50.068	1
50.072	2
50.076	1
50.08	0
50.084	0
50.088	0
50.092	0
50.096	0
50.1	0
50.104	1
50.108	0
50.112	0
50.116	0
50.12	1
50.124	1
50.128	1
50.132	0
50.136	0
50.14	0
50.144	1
50.148	0
50.152	0
50.156	0
50.16	1
50.164	1
50.168	1
50.172	1
50.176	1
50.18	1
50.184	0
50.188	0
50.192	0
50.196	1
50.2	1
50.204	0
50.208	0
50.212	0
50.216	0
50.22	0
50.224	0
50.228	0
50.232	0
50.236	0
50.24	0
50.244	0
50.248	0
50.252	0
50.256	0
50.26	0
50.264	0
50.268	0
50.272	0
50.276	0
50.28	0
50.284	0
50.288	0
50.292	1
50.296	0
50.3	0
50.304	0
50.308	0
50.312	0
50.316	0
50.32	0
50.324	0
50.328	0
50.332	1
50.336	0
50.34	0
50.344	0
50.348	0
50.352	1
50.356	2
50.36	1
50.364	1
50.368	2
50.372	0
50.376	0
50.38	0
50.384	0
50.388	0
50.392	1
50.396	1
50.4	2
50.404	2
50.408	0
50.412	0
50.416	0
50.42	0
50.424	1
50.428	1
50.432	0
50.436	0
50.44	0
50.444	1
50.448	0
50.452	0
50.456	0
50.46	0
50.464	0
50.468	0
50.472	1
50.476	1
50.48	0
50.484	0
50.488	0
50.492	0
50.496	0
50.5	0
50.504	0
50.508	1
50.512	0
50.516	0
50.52	0
50.524	1
50.528	1
50.532	0
50.536	0
50.54	0
50.544	0
50.548	0
50.552	0
50.556	1
50.56	0
50.564	0
50.568	0
50.572	1
50.576	1
50.58	0
50.584	0
50.588	1
50.592	1
50.596	0
50.6	0
50.604	0
50.608	0
50.612	0
50.616	0
50.62	1
50.624	0
50.628	0
50.632	0
50.636	0
50.64	0
50.644	1
50.648	1
50.652	1
50.656	0
50.66	0
50.664	0
50.668	1
50.672	0
50.676	0
50.68	0
50.684	0
50.688	0
50.692	0
50.696	0
50.7	0
50.704	0
50.708	0
50.712	1
50.716	1
50.72	1
50.724	0
50.728	0
50.732	0
50.736	1
50.74	1
50.744	0
50.748	0
50.752	0
50.756	0
50.76	0
50.764	1
50.768	2
50.772	1
50.776	0
50.78	0
50.784	0
50.788	0
50.792	1
50.796	0
50.8	0
50.804	1
50.808	0
50.812	1
50.816	1
50.82	0
50.824	0
50.828	0
50.832	0
50.836	0
50.84	0
50.844	0
50.848	0
50.852	0
50.856	1
50.86	2
50.864	2
50.868	1
50.872	0
50.876	1
50.88	2
50.884	2
50.888	1
50.892	0
50.896	1
50.9	1
50.904	0
50.908	0
50.912	0
50.916	1
50.92	0
50.924	0
50.928	0
50.932	0
50.936	0
50.94	0
50.944	0
50.948	0
50.952	0
50.956	0
50.96	1
50.964	1
50.968	1
50.972	0
50.976	0
50.98	0
50.984	3
50.988	3
50.992	0
50.996	13
51	33
51.004	56
51.008	48
51.012	35
51.016	20
51.02	12
51.024	8
51.028	7
51.032	10
51.036	58
51.04	120
51.044	159
51.048	131
51.052	78
51.056	28
51.06	10
51.064	3
51.068	1
51.072	1
51.076	2
51.08	0
51.084	1
51.088	1
51.092	0
51.096	0
51.1	0
51.104	0
51.108	1
51.112	1
51.116	0
51.12	1
51.124	1
51.128	0
51.132	0
51.136	0
51.14	0
51.144	1
51.148	1
51.152	0
51.156	1
51.16	1
51.164	0
51.168	0
51.172	0
51.176	0
51.18	1
51.184	1
51.188	1
51.192	0
51.196	0
51.2	0
51.204	0
51.208	0
51.212	0
51.216	1
51.22	0
51.224	1
51.228	3
51.232	2
51.236	1
51.24	0
51.244	1
51.248	1
51.252	1
51.256	0
51.26	0
51.264	1
51.268	1
51.272	1
51.276	0
51.28	0
51.284	0
51.288	0
51.292	1
51.296	1
51.3	0
51.304	1
51.308	1
51.312	1
51.316	0
51.32	0
51.324	0
51.328	1
51.332	1
51.336	0
51.34	0
51.344	0
51.348	0
51.352	1
51.356	0
51.36	0
51.364	0
51.368	1
51.372	1
51.376	0
51.38	0
51.384	0
51.388	0
51.392	1
51.396	1
51.4	2
51.404	1
51.408	1
51.412	0
51.416	0
51.42	0
51.424	0
51.428	0
51.432	0
51.436	1
51.44	2
51.444	2
51.448	1
51.452	2
51.456	2
51.46	1
51.464	0
51.468	0
51.472	0
51.476	0
51.48	0
51.484	0
51.488	0
51.492	0
51.496	0
51.5	0
51.504	0
51.508	0
51.512	1
51.516	1
51.52	1
51.524	0
51.528	0
51.532	0
51.536	1
51.54	0
51.544	0
51.548	0
51.552	0
51.556	0
51.56	1
51.564	1
51.568	1
51.572	1
51.576	1
51.58	1
51.584	0
51.588	0
51.592	0
51.596	0
51.6	1
51.604	1
51.608	0
51.612	1
51.616	1
51.62	1
51.624	0
51.628	0
51.632	0
51.636	0
51.64	0
51.644	1
51.648	2
51.652	1
51.656	0
51.66	1
51.664	1
51.668	0
51.672	1
51.676	1
51.68	0
51.684	0
51.688	0
51.692	0
51.696	0
51.7	0
51.704	0
51.708	0
51.712	0
51.716	0
51.72	1
51.724	1
51.728	0
51.732	0
51.736	0
51.74	0
51.744	0
51.748	0
51.752	0
51.756	1
51.76	0
51.764	0
51.768	0
51.772	1
51.776	1
51.78	0
51.784	1
51.788	1
51.792	2
51.796	1
51.8	0
51.804	0
51.808	0
51.812	0
51.816	0
51.82	0
51.824	0
51.828	1
51.832	0
51.836	0
51.84	0
51.844	1
51.848	1
51.852	0
51.856	0
51.86	0
51.864	0
51.868	0
51.872	0
51.876	0
51.88	0
51.884	0
51.888	0
51.892	0
51.896	0
51.9	1
51.904	0
51.908	0
51.912	1
51.916	1
51.92	1
51.924	0
51.928	0
51.932	0
51.936	1
51.94	0
51.944	0
51.948	0
51.952	0
51.956	0
51.96	0
51.964	1
51.968	1
51.972	0
51.976	0
51.98	1
51.984	2
51.988	4
51.992	8
51.996	11
[truncated: 31,085 more rows]
