# Supplementary material for: Rapid Detection of Volatile Organic Metabolites in Urine by High-Pressure Photoionization Mass Spectrometry for Breast Cancer Screening: A Pilot Study
Source: Metabolites. 2023 Jul 21;13(7):870. doi: 10.3390/metabo13070870 (PMC10385751; doi:10.3390/metabo13070870)
Supplement: Supplementary file 1 [file metabolites-13-00870-s001.zip › Mass_data/BC/BC15.txt]

44	33
44.004	24
44.008	25
44.012	56
44.016	129
44.02	206
44.024	172
44.028	86
44.032	32
44.036	13
44.04	9
44.044	15
44.048	30
44.052	22
44.056	15
44.06	19
44.064	6
44.068	1
44.072	1
44.076	2
44.08	1
44.084	0
44.088	1
44.092	1
44.096	1
44.1	1
44.104	0
44.108	2
44.112	2
44.116	1
44.12	0
44.124	2
44.128	2
44.132	1
44.136	0
44.14	1
44.144	1
44.148	0
44.152	0
44.156	0
44.16	0
44.164	1
44.168	1
44.172	1
44.176	0
44.18	0
44.184	1
44.188	1
44.192	0
44.196	0
44.2	0
44.204	1
44.208	0
44.212	0
44.216	0
44.22	0
44.224	0
44.228	1
44.232	2
44.236	3
44.24	1
44.244	0
44.248	0
44.252	1
44.256	0
44.26	0
44.264	0
44.268	0
44.272	0
44.276	1
44.28	2
44.284	0
44.288	0
44.292	1
44.296	1
44.3	1
44.304	1
44.308	1
44.312	0
44.316	0
44.32	0
44.324	0
44.328	0
44.332	0
44.336	0
44.34	0
44.344	1
44.348	1
44.352	0
44.356	1
44.36	0
44.364	0
44.368	0
44.372	0
44.376	0
44.38	0
44.384	0
44.388	1
44.392	1
44.396	1
44.4	0
44.404	0
44.408	0
44.412	0
44.416	0
44.42	0
44.424	0
44.428	0
44.432	1
44.436	1
44.44	0
44.444	0
44.448	1
44.452	1
44.456	1
44.46	0
44.464	0
44.468	1
44.472	0
44.476	1
44.48	1
44.484	0
44.488	0
44.492	0
44.496	0
44.5	1
44.504	0
44.508	0
44.512	1
44.516	1
44.52	0
44.524	0
44.528	0
44.532	0
44.536	0
44.54	0
44.544	1
44.548	1
44.552	1
44.556	0
44.56	1
44.564	0
44.568	0
44.572	0
44.576	0
44.58	0
44.584	0
44.588	1
44.592	1
44.596	1
44.6	1
44.604	0
44.608	1
44.612	2
44.616	0
44.62	0
44.624	0
44.628	0
44.632	0
44.636	0
44.64	0
44.644	0
44.648	0
44.652	1
44.656	2
44.66	0
44.664	0
44.668	0
44.672	1
44.676	0
44.68	0
44.684	0
44.688	0
44.692	0
44.696	0
44.7	1
44.704	0
44.708	1
44.712	1
44.716	0
44.72	0
44.724	0
44.728	0
44.732	0
44.736	0
44.74	0
44.744	0
44.748	0
44.752	0
44.756	0
44.76	0
44.764	0
44.768	0
44.772	0
44.776	0
44.78	0
44.784	0
44.788	1
44.792	0
44.796	0
44.8	0
44.804	1
44.808	1
44.812	1
44.816	0
44.82	0
44.824	0
44.828	0
44.832	0
44.836	0
44.84	0
44.844	0
44.848	0
44.852	0
44.856	0
44.86	1
44.864	1
44.868	1
44.872	0
44.876	0
44.88	0
44.884	0
44.888	0
44.892	1
44.896	0
44.9	0
44.904	0
44.908	0
44.912	0
44.916	0
44.92	0
44.924	0
44.928	0
44.932	0
44.936	0
44.94	0
44.944	0
44.948	0
44.952	0
44.956	0
44.96	0
44.964	4
44.968	42
44.972	110
44.976	211
44.98	187
44.984	123
44.988	45
44.992	35
44.996	27
45	22
45.004	19
45.008	11
45.012	13
45.016	22
45.02	37
45.024	134
45.028	294
45.032	505
45.036	361
45.04	192
45.044	49
45.048	27
45.052	20
45.056	17
45.06	16
45.064	5
45.068	1
45.072	0
45.076	0
45.08	1
45.084	1
45.088	0
45.092	0
45.096	2
45.1	3
45.104	2
45.108	3
45.112	2
45.116	1
45.12	0
45.124	1
45.128	1
45.132	0
45.136	1
45.14	1
45.144	1
45.148	1
45.152	0
45.156	0
45.16	1
45.164	2
45.168	1
45.172	0
45.176	0
45.18	0
45.184	0
45.188	0
45.192	0
45.196	0
45.2	0
45.204	1
45.208	1
45.212	1
45.216	0
45.22	0
45.224	0
45.228	0
45.232	0
45.236	0
45.24	0
45.244	0
45.248	0
45.252	1
45.256	1
45.26	0
45.264	1
45.268	1
45.272	0
45.276	0
45.28	0
45.284	0
45.288	0
45.292	0
45.296	0
45.3	0
45.304	0
45.308	0
45.312	0
45.316	0
45.32	1
45.324	1
45.328	1
45.332	1
45.336	0
45.34	0
45.344	0
45.348	0
45.352	1
45.356	1
45.36	0
45.364	0
45.368	0
45.372	0
45.376	0
45.38	1
45.384	1
45.388	2
45.392	2
45.396	1
45.4	0
45.404	0
45.408	0
45.412	0
45.416	0
45.42	0
45.424	0
45.428	0
45.432	0
45.436	0
45.44	0
45.444	1
45.448	0
45.452	0
45.456	0
45.46	1
45.464	1
45.468	1
45.472	0
45.476	2
45.48	1
45.484	0
45.488	0
45.492	1
45.496	1
45.5	0
45.504	2
45.508	1
45.512	1
45.516	2
45.52	1
45.524	1
45.528	0
45.532	0
45.536	0
45.54	0
45.544	0
45.548	0
45.552	0
45.556	1
45.56	1
45.564	0
45.568	0
45.572	0
45.576	0
45.58	0
45.584	0
45.588	0
45.592	0
45.596	0
45.6	0
45.604	0
45.608	0
45.612	0
45.616	2
45.62	1
45.624	0
45.628	0
45.632	1
45.636	1
45.64	1
45.644	1
45.648	0
45.652	0
45.656	0
45.66	0
45.664	0
45.668	0
45.672	0
45.676	0
45.68	0
45.684	1
45.688	0
45.692	0
45.696	0
45.7	0
45.704	0
45.708	0
45.712	0
45.716	1
45.72	1
45.724	0
45.728	0
45.732	0
45.736	0
45.74	0
45.744	1
45.748	1
45.752	0
45.756	0
45.76	0
45.764	0
45.768	0
45.772	0
45.776	1
45.78	2
45.784	0
45.788	0
45.792	0
45.796	1
45.8	0
45.804	0
45.808	0
45.812	0
45.816	0
45.82	0
45.824	0
45.828	0
45.832	0
45.836	0
45.84	0
45.844	0
45.848	1
45.852	3
45.856	2
45.86	1
45.864	0
45.868	0
45.872	0
45.876	0
45.88	1
45.884	1
45.888	1
45.892	0
45.896	0
45.9	0
45.904	0
45.908	0
45.912	0
45.916	0
45.92	0
45.924	0
45.928	0
45.932	0
45.936	0
45.94	0
45.944	0
45.948	1
45.952	1
45.956	1
45.96	1
45.964	2
45.968	8
45.972	13
45.976	18
45.98	28
45.984	56
45.988	84
45.992	102
45.996	56
46	24
46.004	5
46.008	2
46.012	2
46.016	2
46.02	3
46.024	21
46.028	27
46.032	23
46.036	18
46.04	15
46.044	10
46.048	3
46.052	2
46.056	5
46.06	10
46.064	20
46.068	18
46.072	11
46.076	4
46.08	2
46.084	1
46.088	1
46.092	0
46.096	1
46.1	1
46.104	0
46.108	0
46.112	0
46.116	1
46.12	0
46.124	0
46.128	0
46.132	0
46.136	0
46.14	0
46.144	0
46.148	1
46.152	1
46.156	0
46.16	0
46.164	1
46.168	1
46.172	1
46.176	0
46.18	0
46.184	0
46.188	0
46.192	0
46.196	0
46.2	1
46.204	0
46.208	0
46.212	1
46.216	0
46.22	0
46.224	0
46.228	0
46.232	0
46.236	0
46.24	1
46.244	0
46.248	0
46.252	1
46.256	2
46.26	1
46.264	0
46.268	0
46.272	0
46.276	0
46.28	0
46.284	0
46.288	1
46.292	1
46.296	0
46.3	2
46.304	2
46.308	1
46.312	0
46.316	0
46.32	0
46.324	0
46.328	1
46.332	1
46.336	0
46.34	0
46.344	0
46.348	0
46.352	0
46.356	0
46.36	0
46.364	0
46.368	0
46.372	0
46.376	0
46.38	0
46.384	0
46.388	0
46.392	0
46.396	0
46.4	0
46.404	0
46.408	0
46.412	0
46.416	0
46.42	0
46.424	1
46.428	1
46.432	0
46.436	0
46.44	0
46.444	0
46.448	0
46.452	0
46.456	0
46.46	0
46.464	0
46.468	0
46.472	0
46.476	1
46.48	0
46.484	0
46.488	0
46.492	1
46.496	1
46.5	1
46.504	1
46.508	0
46.512	0
46.516	0
46.52	0
46.524	0
46.528	0
46.532	0
46.536	0
46.54	0
46.544	1
46.548	0
46.552	0
46.556	0
46.56	0
46.564	0
46.568	0
46.572	0
46.576	1
46.58	1
46.584	2
46.588	0
46.592	0
46.596	0
46.6	0
46.604	0
46.608	0
46.612	0
46.616	0
46.62	0
46.624	0
46.628	0
46.632	1
46.636	2
46.64	1
46.644	1
46.648	1
46.652	1
46.656	0
46.66	0
46.664	0
46.668	0
46.672	0
46.676	0
46.68	0
46.684	2
46.688	1
46.692	0
46.696	0
46.7	0
46.704	0
46.708	0
46.712	0
46.716	0
46.72	1
46.724	3
46.728	2
46.732	1
46.736	1
46.74	1
46.744	1
46.748	1
46.752	0
46.756	1
46.76	1
46.764	0
46.768	0
46.772	1
46.776	2
46.78	1
46.784	0
46.788	0
46.792	1
46.796	0
46.8	0
46.804	1
46.808	0
46.812	0
46.816	0
46.82	1
46.824	1
46.828	1
46.832	0
46.836	0
46.84	0
46.844	0
46.848	0
46.852	0
46.856	0
46.86	0
46.864	1
46.868	1
46.872	0
46.876	1
46.88	1
46.884	1
46.888	0
46.892	1
46.896	1
46.9	0
46.904	1
46.908	1
46.912	1
46.916	0
46.92	0
46.924	0
46.928	1
46.932	2
46.936	2
46.94	1
46.944	1
46.948	1
46.952	2
46.956	1
46.96	1
46.964	3
46.968	9
46.972	8
46.976	7
46.98	16
46.984	80
46.988	219
46.992	338
46.996	355
47	203
47.004	82
47.008	20
47.012	11
47.016	7
47.02	6
47.024	8
47.028	8
47.032	106
47.036	359
47.04	3196
47.044	6883
47.048	10290
47.052	7539
47.056	4149
47.06	1303
47.064	430
47.068	174
47.072	73
47.076	48
47.08	29
47.084	16
47.088	9
47.092	8
47.096	7
47.1	5
47.104	1
47.108	1
47.112	5
47.116	13
47.12	23
47.124	24
47.128	17
47.132	3
47.136	2
47.14	1
47.144	0
47.148	1
47.152	1
47.156	1
47.16	4
47.164	3
47.168	2
47.172	2
47.176	3
47.18	3
47.184	2
47.188	3
47.192	4
47.196	3
47.2	1
47.204	2
47.208	2
47.212	2
47.216	3
47.22	3
47.224	2
47.228	3
47.232	2
47.236	2
47.24	4
47.244	2
47.248	1
47.252	2
47.256	5
47.26	4
47.264	0
47.268	2
47.272	2
47.276	2
47.28	2
47.284	1
47.288	1
47.292	3
47.296	2
47.3	1
47.304	2
47.308	3
47.312	5
47.316	5
47.32	0
47.324	1
47.328	2
47.332	1
47.336	1
47.34	1
47.344	0
47.348	1
47.352	1
47.356	1
47.36	1
47.364	1
47.368	1
47.372	1
47.376	2
47.38	3
47.384	3
47.388	1
47.392	2
47.396	2
47.4	2
47.404	2
47.408	1
47.412	0
47.416	2
47.42	1
47.424	1
47.428	1
47.432	1
47.436	1
47.44	0
47.444	1
47.448	2
47.452	1
47.456	2
47.46	1
47.464	0
47.468	1
47.472	2
47.476	2
47.48	1
47.484	0
47.488	0
47.492	1
47.496	1
47.5	1
47.504	1
47.508	1
47.512	0
47.516	0
47.52	0
47.524	1
47.528	1
47.532	0
47.536	2
47.54	1
47.544	1
47.548	3
47.552	2
47.556	2
47.56	3
47.564	3
47.568	2
47.572	0
47.576	2
47.58	3
47.584	4
47.588	3
47.592	2
47.596	1
47.6	0
47.604	0
47.608	1
47.612	3
47.616	1
47.62	1
47.624	2
47.628	4
47.632	3
47.636	2
47.64	1
47.644	1
47.648	1
47.652	2
47.656	0
47.66	1
47.664	1
47.668	0
47.672	1
47.676	1
47.68	0
47.684	1
47.688	1
47.692	1
47.696	2
47.7	1
47.704	1
47.708	1
47.712	1
47.716	1
47.72	0
47.724	2
47.728	2
47.732	3
47.736	2
47.74	1
47.744	1
47.748	2
47.752	2
47.756	1
47.76	0
47.764	1
47.768	1
47.772	0
47.776	1
47.78	0
47.784	1
47.788	3
47.792	4
47.796	3
47.8	1
47.804	1
47.808	1
47.812	0
47.816	1
47.82	1
47.824	1
47.828	3
47.832	1
47.836	1
47.84	3
47.844	2
47.848	1
47.852	1
47.856	0
47.86	1
47.864	1
47.868	0
47.872	1
47.876	2
47.88	3
47.884	1
47.888	0
47.892	1
47.896	1
47.9	1
47.904	1
47.908	1
47.912	3
47.916	3
47.92	1
47.924	2
47.928	1
47.932	0
47.936	0
47.94	1
47.944	1
47.948	0
47.952	2
47.956	4
47.96	4
47.964	5
47.968	5
47.972	5
47.976	3
47.98	3
47.984	26
47.988	112
47.992	985
47.996	2502
48	4750
48.004	4016
48.008	2603
48.012	823
48.016	320
48.02	94
48.024	25
48.028	9
48.032	7
48.036	12
48.04	25
48.044	102
48.048	180
48.052	244
48.056	161
48.06	89
48.064	34
48.068	16
48.072	11
48.076	9
48.08	5
48.084	2
48.088	1
48.092	3
48.096	1
48.1	1
48.104	2
48.108	0
48.112	1
48.116	2
48.12	3
48.124	2
48.128	1
48.132	0
48.136	1
48.14	1
48.144	2
48.148	1
48.152	1
48.156	0
48.16	1
48.164	2
48.168	2
48.172	2
48.176	1
48.18	1
48.184	2
48.188	1
48.192	1
48.196	3
48.2	2
48.204	1
48.208	1
48.212	2
48.216	1
48.22	0
48.224	1
48.228	2
48.232	2
48.236	1
48.24	3
48.244	2
48.248	0
48.252	0
48.256	1
48.26	3
48.264	4
48.268	3
48.272	2
48.276	2
48.28	1
48.284	1
48.288	1
48.292	1
48.296	0
48.3	0
48.304	0
48.308	1
48.312	2
48.316	3
48.32	2
48.324	1
48.328	0
48.332	0
48.336	1
48.34	2
48.344	1
48.348	1
48.352	2
48.356	3
48.36	1
48.364	1
48.368	2
48.372	1
48.376	0
48.38	1
48.384	1
48.388	1
48.392	2
48.396	4
48.4	2
48.404	1
48.408	2
48.412	1
48.416	0
48.42	1
48.424	0
48.428	1
48.432	2
48.436	2
48.44	1
48.444	0
48.448	0
48.452	1
48.456	2
48.46	3
48.464	2
48.468	1
48.472	1
48.476	0
48.48	0
48.484	0
48.488	2
48.492	1
48.496	0
48.5	0
48.504	1
48.508	1
48.512	0
48.516	1
48.52	1
48.524	0
48.528	1
48.532	1
48.536	1
48.54	0
48.544	0
48.548	0
48.552	1
48.556	1
48.56	1
48.564	1
48.568	0
48.572	0
48.576	0
48.58	0
48.584	0
48.588	0
48.592	2
48.596	1
48.6	0
48.604	1
48.608	0
48.612	0
48.616	0
48.62	1
48.624	1
48.628	1
48.632	0
48.636	1
48.64	1
48.644	0
48.648	0
48.652	0
48.656	1
48.66	1
48.664	1
48.668	0
48.672	0
48.676	0
48.68	0
48.684	1
48.688	1
48.692	1
48.696	1
48.7	1
48.704	1
48.708	0
48.712	0
48.716	0
48.72	1
48.724	3
48.728	3
48.732	2
48.736	0
48.74	1
48.744	1
48.748	0
48.752	1
48.756	1
48.76	0
48.764	0
48.768	0
48.772	0
48.776	2
48.78	1
48.784	0
48.788	0
48.792	1
48.796	2
48.8	0
48.804	1
48.808	1
48.812	0
48.816	1
48.82	1
48.824	1
48.828	2
48.832	1
48.836	0
48.84	1
48.844	0
48.848	0
48.852	0
48.856	0
48.86	0
48.864	0
48.868	0
48.872	0
48.876	0
48.88	1
48.884	1
48.888	0
48.892	2
48.896	2
48.9	2
48.904	0
48.908	1
48.912	1
48.916	0
48.92	2
48.924	2
48.928	0
48.932	1
48.936	1
48.94	0
48.944	0
48.948	0
48.952	0
48.956	0
48.96	1
48.964	1
48.968	2
48.972	1
48.976	2
48.98	5
48.984	5
48.988	12
48.992	28
48.996	62
49	249
49.004	515
49.008	837
49.012	705
49.016	449
49.02	148
49.024	62
49.028	18
49.032	5
49.036	2
49.04	2
49.044	5
49.048	22
49.052	25
49.056	20
49.06	10
49.064	5
49.068	2
49.072	2
49.076	1
49.08	1
49.084	1
49.088	0
49.092	0
49.096	0
49.1	0
49.104	0
49.108	0
49.112	0
49.116	0
49.12	0
49.124	2
49.128	1
49.132	0
49.136	0
49.14	1
49.144	2
49.148	2
49.152	1
49.156	0
49.16	1
49.164	1
49.168	1
49.172	0
49.176	0
49.18	1
49.184	2
49.188	1
49.192	0
49.196	0
49.2	1
49.204	0
49.208	0
49.212	1
49.216	1
49.22	1
49.224	0
49.228	0
49.232	0
49.236	0
49.24	1
49.244	0
49.248	0
49.252	0
49.256	1
49.26	1
49.264	0
49.268	0
49.272	0
49.276	1
49.28	0
49.284	0
49.288	1
49.292	1
49.296	0
49.3	0
49.304	1
49.308	0
49.312	0
49.316	1
49.32	2
49.324	1
49.328	0
49.332	1
49.336	1
49.34	1
49.344	1
49.348	1
49.352	1
49.356	1
49.36	2
49.364	2
49.368	0
49.372	1
49.376	1
49.38	0
49.384	1
49.388	2
49.392	1
49.396	0
49.4	0
49.404	0
49.408	0
49.412	0
49.416	0
49.42	0
49.424	0
49.428	0
49.432	1
49.436	2
49.44	2
49.444	1
49.448	1
49.452	1
49.456	0
49.46	0
49.464	0
49.468	0
49.472	0
49.476	0
49.48	1
49.484	1
49.488	1
49.492	1
49.496	0
49.5	1
49.504	1
49.508	0
49.512	0
49.516	0
49.52	1
49.524	0
49.528	1
49.532	2
49.536	0
49.54	0
49.544	0
49.548	1
49.552	0
49.556	0
49.56	0
49.564	1
49.568	1
49.572	2
49.576	1
49.58	0
49.584	1
49.588	0
49.592	0
49.596	0
49.6	1
49.604	1
49.608	0
49.612	1
49.616	0
49.62	0
49.624	1
49.628	1
49.632	1
49.636	0
49.64	1
49.644	1
49.648	0
49.652	1
49.656	2
49.66	3
49.664	2
49.668	1
49.672	1
49.676	2
49.68	2
49.684	1
49.688	0
49.692	1
49.696	1
49.7	2
49.704	1
49.708	0
49.712	0
49.716	0
49.72	0
49.724	0
49.728	0
49.732	1
49.736	2
49.74	0
49.744	0
49.748	0
49.752	0
49.756	0
49.76	0
49.764	2
49.768	1
49.772	0
49.776	0
49.78	0
49.784	0
49.788	0
49.792	0
49.796	0
49.8	0
49.804	1
49.808	1
49.812	0
49.816	1
49.82	1
49.824	0
49.828	0
49.832	0
49.836	0
49.84	1
49.844	2
49.848	1
49.852	0
49.856	1
49.86	1
49.864	1
49.868	0
49.872	0
49.876	0
49.88	0
49.884	0
49.888	0
49.892	0
49.896	0
49.9	0
49.904	1
49.908	1
49.912	1
49.916	0
49.92	0
49.924	0
49.928	0
49.932	0
49.936	0
49.94	0
49.944	0
49.948	0
49.952	0
49.956	0
49.96	0
49.964	0
49.968	1
49.972	2
49.976	3
49.98	2
49.984	16
49.988	49
49.992	117
49.996	177
50	188
50.004	122
50.008	63
50.012	29
50.016	25
50.02	10
50.024	3
50.028	3
50.032	2
50.036	1
50.04	1
50.044	0
50.048	0
50.052	0
50.056	0
50.06	0
50.064	0
50.068	1
50.072	1
50.076	1
50.08	0
50.084	1
50.088	1
50.092	2
50.096	2
50.1	2
50.104	1
50.108	0
50.112	0
50.116	0
50.12	2
50.124	2
50.128	1
50.132	0
50.136	0
50.14	0
50.144	0
50.148	0
50.152	0
50.156	0
50.16	0
50.164	0
50.168	1
50.172	1
50.176	1
50.18	0
50.184	1
50.188	1
50.192	0
50.196	2
50.2	2
50.204	0
50.208	1
50.212	1
50.216	0
50.22	0
50.224	0
50.228	0
50.232	1
50.236	0
50.24	0
50.244	2
50.248	1
50.252	1
50.256	0
50.26	1
50.264	1
50.268	0
50.272	0
50.276	1
50.28	2
50.284	1
50.288	0
50.292	0
50.296	1
50.3	1
50.304	0
50.308	0
50.312	0
50.316	1
50.32	1
50.324	0
50.328	0
50.332	0
50.336	1
50.34	1
50.344	0
50.348	0
50.352	0
50.356	0
50.36	0
50.364	0
50.368	1
50.372	0
50.376	0
50.38	0
50.384	2
50.388	2
50.392	1
50.396	0
50.4	0
50.404	1
50.408	0
50.412	0
50.416	0
50.42	0
50.424	0
50.428	0
50.432	0
50.436	0
50.44	0
50.444	0
50.448	0
50.452	0
50.456	0
50.46	1
50.464	1
50.468	0
50.472	3
50.476	3
50.48	1
50.484	0
50.488	0
50.492	0
50.496	0
50.5	0
50.504	0
50.508	0
50.512	0
50.516	0
50.52	0
50.524	0
50.528	0
50.532	0
50.536	0
50.54	0
50.544	1
50.548	1
50.552	1
50.556	0
50.56	1
50.564	2
50.568	1
50.572	0
50.576	0
50.58	1
50.584	1
50.588	1
50.592	0
50.596	1
50.6	1
50.604	0
50.608	0
50.612	0
50.616	0
50.62	0
50.624	0
50.628	0
50.632	0
50.636	1
50.64	1
50.644	0
50.648	0
50.652	0
50.656	0
50.66	0
50.664	1
50.668	2
50.672	1
50.676	1
50.68	0
50.684	1
50.688	1
50.692	0
50.696	0
50.7	0
50.704	1
50.708	0
50.712	0
50.716	0
50.72	0
50.724	0
50.728	0
50.732	0
50.736	1
50.74	1
50.744	0
50.748	1
50.752	1
50.756	0
50.76	1
50.764	1
50.768	0
50.772	0
50.776	0
50.78	1
50.784	0
50.788	0
50.792	0
50.796	0
50.8	1
50.804	2
50.808	0
50.812	1
50.816	2
50.82	0
50.824	1
50.828	1
50.832	0
50.836	1
50.84	1
50.844	1
50.848	1
50.852	1
50.856	0
50.86	1
50.864	1
50.868	2
50.872	1
50.876	0
50.88	0
50.884	0
50.888	0
50.892	0
50.896	0
50.9	0
50.904	0
50.908	0
50.912	0
50.916	0
50.92	0
50.924	0
50.928	0
50.932	1
50.936	1
50.94	0
50.944	0
50.948	1
50.952	1
50.956	0
50.96	0
50.964	1
50.968	3
50.972	1
50.976	0
50.98	0
50.984	1
50.988	1
50.992	2
50.996	10
51	22
51.004	41
51.008	31
51.012	21
51.016	12
51.02	9
51.024	7
51.028	14
51.032	90
51.036	298
51.04	573
51.044	694
51.048	538
51.052	250
51.056	97
51.06	29
51.064	5
51.068	1
51.072	1
51.076	2
51.08	0
51.084	1
51.088	1
51.092	1
51.096	0
51.1	0
51.104	1
51.108	2
51.112	2
51.116	2
51.12	2
51.124	2
51.128	2
51.132	1
51.136	1
51.14	0
51.144	0
51.148	0
51.152	1
51.156	1
51.16	1
51.164	0
51.168	0
51.172	0
51.176	0
51.18	1
51.184	2
51.188	2
51.192	0
51.196	1
51.2	2
51.204	0
51.208	0
51.212	1
51.216	1
51.22	1
51.224	0
51.228	0
51.232	0
51.236	0
51.24	1
51.244	0
51.248	0
51.252	1
51.256	0
51.26	0
51.264	0
51.268	0
51.272	0
51.276	0
51.28	0
51.284	0
51.288	1
51.292	0
51.296	0
51.3	1
51.304	0
51.308	0
51.312	0
51.316	0
51.32	0
51.324	0
51.328	0
51.332	0
51.336	0
51.34	0
51.344	0
51.348	0
51.352	1
51.356	1
51.36	0
51.364	1
51.368	1
51.372	0
51.376	0
51.38	0
51.384	0
51.388	1
51.392	0
51.396	0
51.4	0
51.404	1
51.408	1
51.412	0
51.416	0
51.42	0
51.424	0
51.428	0
51.432	0
51.436	0
51.44	0
51.444	0
51.448	1
51.452	0
51.456	0
51.46	0
51.464	0
51.468	0
51.472	0
51.476	0
51.48	0
51.484	0
51.488	1
51.492	1
51.496	0
51.5	1
51.504	1
51.508	0
51.512	0
51.516	0
51.52	1
51.524	1
51.528	1
51.532	0
51.536	0
51.54	0
51.544	0
51.548	0
51.552	0
51.556	0
51.56	0
51.564	1
51.568	2
51.572	0
51.576	0
51.58	0
51.584	0
51.588	0
51.592	0
51.596	1
51.6	0
51.604	0
51.608	0
51.612	0
51.616	0
51.62	0
51.624	0
51.628	0
51.632	0
51.636	1
51.64	1
51.644	0
51.648	0
51.652	0
51.656	1
51.66	0
51.664	0
51.668	0
51.672	0
51.676	1
51.68	2
51.684	1
51.688	0
51.692	1
51.696	1
51.7	1
51.704	0
51.708	0
51.712	0
51.716	0
51.72	0
51.724	0
51.728	1
51.732	1
51.736	1
51.74	2
51.744	0
51.748	0
51.752	1
51.756	1
51.76	1
51.764	1
51.768	0
51.772	0
51.776	0
51.78	0
51.784	0
51.788	0
51.792	0
51.796	0
51.8	1
51.804	0
51.808	0
51.812	1
51.816	0
51.82	1
51.824	1
51.828	0
51.832	0
51.836	0
51.84	1
51.844	1
51.848	1
51.852	1
51.856	0
51.86	0
51.864	0
51.868	0
51.872	0
51.876	0
51.88	0
51.884	0
51.888	1
51.892	0
51.896	0
51.9	0
51.904	0
51.908	0
51.912	0
51.916	0
51.92	0
51.924	0
51.928	0
51.932	0
51.936	0
51.94	1
51.944	1
51.948	1
51.952	1
51.956	1
51.96	1
51.964	0
51.968	0
51.972	0
51.976	1
51.98	1
51.984	1
51.988	3
51.992	4
51.996	4
[truncated: 31,085 more rows]
