# Supplementary material for: Rapid Detection of Volatile Organic Metabolites in Urine by High-Pressure Photoionization Mass Spectrometry for Breast Cancer Screening: A Pilot Study
Source: Metabolites. 2023 Jul 21;13(7):870. doi: 10.3390/metabo13070870 (PMC10385751; doi:10.3390/metabo13070870)
Supplement: Supplementary file 1 [file metabolites-13-00870-s001.zip › Mass_data/BC/BC16.txt]

44	87
44.004	47
44.008	37
44.012	81
44.016	236
44.02	356
44.024	349
44.028	216
44.032	79
44.036	26
44.04	10
44.044	10
44.048	30
44.052	26
44.056	10
44.06	6
44.064	5
44.068	4
44.072	1
44.076	1
44.08	0
44.084	0
44.088	1
44.092	4
44.096	3
44.1	1
44.104	0
44.108	1
44.112	1
44.116	1
44.12	2
44.124	1
44.128	0
44.132	0
44.136	1
44.14	1
44.144	0
44.148	2
44.152	1
44.156	1
44.16	1
44.164	1
44.168	1
44.172	1
44.176	1
44.18	1
44.184	1
44.188	1
44.192	3
44.196	2
44.2	1
44.204	0
44.208	0
44.212	0
44.216	0
44.22	0
44.224	0
44.228	0
44.232	0
44.236	0
44.24	0
44.244	0
44.248	1
44.252	2
44.256	1
44.26	2
44.264	3
44.268	1
44.272	0
44.276	0
44.28	0
44.284	0
44.288	0
44.292	0
44.296	0
44.3	1
44.304	2
44.308	1
44.312	0
44.316	0
44.32	0
44.324	0
44.328	0
44.332	0
44.336	0
44.34	1
44.344	0
44.348	0
44.352	0
44.356	1
44.36	1
44.364	0
44.368	0
44.372	1
44.376	1
44.38	0
44.384	1
44.388	1
44.392	1
44.396	1
44.4	1
44.404	1
44.408	2
44.412	0
44.416	1
44.42	1
44.424	0
44.428	0
44.432	0
44.436	0
44.44	1
44.444	1
44.448	1
44.452	1
44.456	0
44.46	1
44.464	1
44.468	0
44.472	1
44.476	1
44.48	1
44.484	2
44.488	1
44.492	0
44.496	0
44.5	0
44.504	1
44.508	1
44.512	0
44.516	0
44.52	0
44.524	1
44.528	0
44.532	0
44.536	0
44.54	0
44.544	1
44.548	0
44.552	0
44.556	0
44.56	0
44.564	0
44.568	0
44.572	1
44.576	0
44.58	1
44.584	2
44.588	2
44.592	2
44.596	1
44.6	0
44.604	1
44.608	1
44.612	1
44.616	0
44.62	0
44.624	0
44.628	0
44.632	0
44.636	1
44.64	2
44.644	0
44.648	0
44.652	0
44.656	0
44.66	0
44.664	1
44.668	1
44.672	1
44.676	0
44.68	0
44.684	0
44.688	1
44.692	1
44.696	1
44.7	2
44.704	1
44.708	1
44.712	0
44.716	0
44.72	1
44.724	1
44.728	0
44.732	0
44.736	1
44.74	2
44.744	2
44.748	1
44.752	0
44.756	0
44.76	0
44.764	0
44.768	0
44.772	0
44.776	0
44.78	0
44.784	0
44.788	0
44.792	1
44.796	2
44.8	1
44.804	2
44.808	2
44.812	2
44.816	2
44.82	1
44.824	1
44.828	0
44.832	0
44.836	1
44.84	1
44.844	0
44.848	1
44.852	1
44.856	1
44.86	3
44.864	2
44.868	1
44.872	0
44.876	0
44.88	0
44.884	0
44.888	0
44.892	0
44.896	0
44.9	1
44.904	0
44.908	0
44.912	1
44.916	4
44.92	1
44.924	0
44.928	0
44.932	0
44.936	0
44.94	0
44.944	1
44.948	0
44.952	0
44.956	0
44.96	0
44.964	3
44.968	21
44.972	57
44.976	124
44.98	130
44.984	103
44.988	50
44.992	88
44.996	108
45	105
45.004	64
45.008	37
45.012	22
45.016	21
45.02	48
45.024	80
45.028	125
45.032	195
45.036	168
45.04	106
45.044	31
45.048	17
45.052	14
45.056	15
45.06	19
45.064	11
45.068	6
45.072	2
45.076	3
45.08	2
45.084	1
45.088	1
45.092	0
45.096	0
45.1	1
45.104	1
45.108	1
45.112	1
45.116	0
45.12	1
45.124	1
45.128	1
45.132	0
45.136	1
45.14	1
45.144	1
45.148	0
45.152	0
45.156	0
45.16	0
45.164	1
45.168	1
45.172	0
45.176	1
45.18	1
45.184	1
45.188	0
45.192	1
45.196	1
45.2	0
45.204	0
45.208	0
45.212	0
45.216	0
45.22	0
45.224	1
45.228	2
45.232	0
45.236	0
45.24	0
45.244	0
45.248	1
45.252	1
45.256	0
45.26	0
45.264	1
45.268	1
45.272	1
45.276	1
45.28	0
45.284	0
45.288	0
45.292	0
45.296	0
45.3	1
45.304	1
45.308	1
45.312	1
45.316	0
45.32	0
45.324	0
45.328	1
45.332	1
45.336	1
45.34	1
45.344	0
45.348	0
45.352	0
45.356	0
45.36	1
45.364	0
45.368	0
45.372	1
45.376	0
45.38	0
45.384	0
45.388	0
45.392	0
45.396	0
45.4	0
45.404	0
45.408	0
45.412	0
45.416	0
45.42	1
45.424	1
45.428	0
45.432	0
45.436	0
45.44	0
45.444	0
45.448	0
45.452	0
45.456	0
45.46	1
45.464	1
45.468	1
45.472	0
45.476	0
45.48	0
45.484	0
45.488	1
45.492	0
45.496	0
45.5	0
45.504	1
45.508	1
45.512	0
45.516	0
45.52	0
45.524	0
45.528	1
45.532	1
45.536	1
45.54	0
45.544	0
45.548	0
45.552	0
45.556	1
45.56	1
45.564	1
45.568	0
45.572	0
45.576	0
45.58	0
45.584	0
45.588	1
45.592	1
45.596	1
45.6	0
45.604	0
45.608	0
45.612	1
45.616	0
45.62	0
45.624	0
45.628	0
45.632	0
45.636	0
45.64	1
45.644	0
45.648	0
45.652	0
45.656	0
45.66	1
45.664	1
45.668	0
45.672	0
45.676	0
45.68	0
45.684	0
45.688	1
45.692	1
45.696	0
45.7	0
45.704	0
45.708	0
45.712	0
45.716	0
45.72	0
45.724	0
45.728	0
45.732	0
45.736	0
45.74	1
45.744	0
45.748	0
45.752	0
45.756	0
45.76	0
45.764	0
45.768	0
45.772	0
45.776	0
45.78	0
45.784	0
45.788	0
45.792	0
45.796	0
45.8	0
45.804	0
45.808	0
45.812	0
45.816	0
45.82	0
45.824	0
45.828	1
45.832	1
45.836	0
45.84	0
45.844	0
45.848	0
45.852	0
45.856	0
45.86	0
45.864	1
45.868	1
45.872	1
45.876	1
45.88	0
45.884	0
45.888	0
45.892	0
45.896	0
45.9	0
45.904	0
45.908	0
45.912	1
45.916	1
45.92	0
45.924	0
45.928	0
45.932	0
45.936	1
45.94	1
45.944	1
45.948	0
45.952	2
45.956	1
45.96	0
45.964	1
45.968	3
45.972	8
45.976	14
45.98	15
45.984	35
45.988	66
45.992	94
45.996	61
46	28
46.004	9
46.008	3
46.012	1
46.016	3
46.02	7
46.024	12
46.028	15
46.032	17
46.036	13
46.04	9
46.044	6
46.048	2
46.052	1
46.056	4
46.06	10
46.064	14
46.068	13
46.072	8
46.076	3
46.08	1
46.084	0
46.088	1
46.092	0
46.096	0
46.1	1
46.104	0
46.108	0
46.112	0
46.116	0
46.12	0
46.124	0
46.128	0
46.132	0
46.136	0
46.14	0
46.144	0
46.148	0
46.152	0
46.156	0
46.16	0
46.164	0
46.168	0
46.172	0
46.176	0
46.18	0
46.184	1
46.188	0
46.192	0
46.196	0
46.2	0
46.204	0
46.208	0
46.212	0
46.216	1
46.22	1
46.224	0
46.228	1
46.232	0
46.236	0
46.24	0
46.244	0
46.248	0
46.252	0
46.256	0
46.26	1
46.264	1
46.268	0
46.272	0
46.276	0
46.28	0
46.284	0
46.288	0
46.292	0
46.296	0
46.3	0
46.304	0
46.308	0
46.312	0
46.316	0
46.32	0
46.324	0
46.328	0
46.332	0
46.336	0
46.34	1
46.344	1
46.348	1
46.352	0
46.356	0
46.36	0
46.364	0
46.368	0
46.372	0
46.376	0
46.38	1
46.384	0
46.388	0
46.392	0
46.396	0
46.4	0
46.404	0
46.408	1
46.412	0
46.416	0
46.42	0
46.424	0
46.428	0
46.432	1
46.436	1
46.44	0
46.444	0
46.448	0
46.452	0
46.456	0
46.46	0
46.464	0
46.468	0
46.472	0
46.476	0
46.48	0
46.484	0
46.488	0
46.492	0
46.496	0
46.5	0
46.504	0
46.508	0
46.512	0
46.516	0
46.52	1
46.524	1
46.528	1
46.532	0
46.536	0
46.54	0
46.544	0
46.548	0
46.552	1
46.556	2
46.56	0
46.564	1
46.568	1
46.572	1
46.576	1
46.58	1
46.584	0
46.588	0
46.592	0
46.596	0
46.6	1
46.604	0
46.608	0
46.612	0
46.616	1
46.62	1
46.624	1
46.628	0
46.632	0
46.636	0
46.64	1
46.644	0
46.648	0
46.652	1
46.656	0
46.66	0
46.664	0
46.668	0
46.672	0
46.676	0
46.68	0
46.684	0
46.688	0
46.692	0
46.696	1
46.7	1
46.704	1
46.708	0
46.712	1
46.716	1
46.72	1
46.724	0
46.728	0
46.732	0
46.736	0
46.74	0
46.744	0
46.748	0
46.752	0
46.756	0
46.76	0
46.764	0
46.768	0
46.772	0
46.776	1
46.78	1
46.784	1
46.788	0
46.792	1
46.796	1
46.8	1
46.804	0
46.808	0
46.812	0
46.816	0
46.82	0
46.824	0
46.828	0
46.832	0
46.836	0
46.84	0
46.844	0
46.848	0
46.852	0
46.856	0
46.86	0
46.864	0
46.868	0
46.872	0
46.876	0
46.88	0
46.884	0
46.888	0
46.892	0
46.896	0
46.9	0
46.904	1
46.908	1
46.912	1
46.916	0
46.92	0
46.924	1
46.928	0
46.932	0
46.936	0
46.94	1
46.944	0
46.948	0
46.952	0
46.956	0
46.96	0
46.964	0
46.968	1
46.972	6
46.976	9
46.98	9
46.984	35
46.988	126
46.992	234
46.996	260
47	171
47.004	75
47.008	18
47.012	10
47.016	5
47.02	2
47.024	0
47.028	0
47.032	9
47.036	39
47.04	346
47.044	860
47.048	1554
47.052	1229
47.056	752
47.06	253
47.064	93
47.068	34
47.072	14
47.076	7
47.08	6
47.084	4
47.088	2
47.092	0
47.096	0
47.1	0
47.104	0
47.108	1
47.112	1
47.116	0
47.12	3
47.124	4
47.128	2
47.132	1
47.136	1
47.14	1
47.144	0
47.148	0
47.152	0
47.156	0
47.16	0
47.164	0
47.168	0
47.172	0
47.176	0
47.18	0
47.184	0
47.188	1
47.192	1
47.196	1
47.2	1
47.204	1
47.208	2
47.212	1
47.216	0
47.22	0
47.224	1
47.228	1
47.232	1
47.236	0
47.24	1
47.244	1
47.248	1
47.252	0
47.256	1
47.26	1
47.264	0
47.268	0
47.272	0
47.276	0
47.28	0
47.284	1
47.288	1
47.292	0
47.296	0
47.3	0
47.304	1
47.308	2
47.312	1
47.316	0
47.32	0
47.324	0
47.328	0
47.332	0
47.336	0
47.34	0
47.344	1
47.348	1
47.352	1
47.356	0
47.36	0
47.364	1
47.368	1
47.372	0
47.376	0
47.38	0
47.384	1
47.388	0
47.392	1
47.396	1
47.4	1
47.404	0
47.408	0
47.412	0
47.416	0
47.42	0
47.424	0
47.428	0
47.432	1
47.436	1
47.44	1
47.444	1
47.448	1
47.452	0
47.456	1
47.46	1
47.464	0
47.468	0
47.472	0
47.476	1
47.48	2
47.484	1
47.488	0
47.492	0
47.496	1
47.5	1
47.504	0
47.508	0
47.512	0
47.516	0
47.52	0
47.524	0
47.528	0
47.532	1
47.536	1
47.54	1
47.544	1
47.548	0
47.552	1
47.556	1
47.56	1
47.564	0
47.568	0
47.572	0
47.576	0
47.58	0
47.584	1
47.588	0
47.592	1
47.596	1
47.6	0
47.604	1
47.608	2
47.612	1
47.616	0
47.62	0
47.624	0
47.628	0
47.632	1
47.636	1
47.64	0
47.644	0
47.648	0
47.652	1
47.656	0
47.66	0
47.664	0
47.668	0
47.672	0
47.676	0
47.68	0
47.684	0
47.688	0
47.692	0
47.696	1
47.7	1
47.704	2
47.708	0
47.712	0
47.716	0
47.72	0
47.724	0
47.728	0
47.732	0
47.736	1
47.74	1
47.744	0
47.748	0
47.752	1
47.756	1
47.76	0
47.764	0
47.768	0
47.772	0
47.776	0
47.78	0
47.784	0
47.788	1
47.792	0
47.796	0
47.8	1
47.804	0
47.808	0
47.812	0
47.816	1
47.82	1
47.824	2
47.828	0
47.832	0
47.836	0
47.84	0
47.844	1
47.848	1
47.852	1
47.856	0
47.86	0
47.864	1
47.868	0
47.872	0
47.876	0
47.88	1
47.884	2
47.888	1
47.892	0
47.896	2
47.9	1
47.904	0
47.908	0
47.912	0
47.916	0
47.92	1
47.924	1
47.928	1
47.932	1
47.936	0
47.94	0
47.944	1
47.948	0
47.952	2
47.956	3
47.96	3
47.964	2
47.968	2
47.972	3
47.976	3
47.98	3
47.984	9
47.988	51
47.992	592
47.996	1637
48	3422
48.004	3366
48.008	2467
48.012	845
48.016	375
48.02	118
48.024	30
48.028	13
48.032	6
48.036	4
48.04	4
48.044	14
48.048	22
48.052	24
48.056	20
48.06	14
48.064	7
48.068	4
48.072	3
48.076	4
48.08	4
48.084	2
48.088	0
48.092	0
48.096	1
48.1	1
48.104	1
48.108	1
48.112	1
48.116	1
48.12	3
48.124	2
48.128	1
48.132	1
48.136	2
48.14	2
48.144	1
48.148	0
48.152	0
48.156	1
48.16	0
48.164	0
48.168	0
48.172	1
48.176	1
48.18	1
48.184	0
48.188	1
48.192	2
48.196	3
48.2	1
48.204	1
48.208	0
48.212	3
48.216	2
48.22	1
48.224	0
48.228	1
48.232	1
48.236	0
48.24	1
48.244	1
48.248	1
48.252	2
48.256	1
48.26	1
48.264	0
48.268	1
48.272	1
48.276	1
48.28	1
48.284	1
48.288	2
48.292	0
48.296	1
48.3	2
48.304	1
48.308	1
48.312	1
48.316	1
48.32	2
48.324	2
48.328	2
48.332	1
48.336	0
48.34	0
48.344	0
48.348	0
48.352	0
48.356	1
48.36	0
48.364	0
48.368	1
48.372	0
48.376	0
48.38	1
48.384	0
48.388	0
48.392	0
48.396	2
48.4	1
48.404	0
48.408	0
48.412	0
48.416	0
48.42	0
48.424	0
48.428	0
48.432	0
48.436	2
48.44	2
48.444	2
48.448	2
48.452	1
48.456	0
48.46	0
48.464	0
48.468	0
48.472	0
48.476	1
48.48	1
48.484	0
48.488	0
48.492	0
48.496	0
48.5	0
48.504	0
48.508	0
48.512	0
48.516	2
48.52	2
48.524	0
48.528	1
48.532	1
48.536	1
48.54	0
48.544	1
48.548	1
48.552	1
48.556	1
48.56	1
48.564	1
48.568	0
48.572	0
48.576	1
48.58	2
48.584	2
48.588	2
48.592	0
48.596	0
48.6	0
48.604	1
48.608	0
48.612	0
48.616	1
48.62	0
48.624	0
48.628	0
48.632	0
48.636	0
48.64	1
48.644	0
48.648	0
48.652	0
48.656	1
48.66	0
48.664	0
48.668	0
48.672	1
48.676	1
48.68	1
48.684	1
48.688	1
48.692	1
48.696	0
48.7	0
48.704	0
48.708	0
48.712	1
48.716	1
48.72	1
48.724	0
48.728	0
48.732	1
48.736	0
48.74	0
48.744	0
48.748	1
48.752	1
48.756	1
48.76	0
48.764	1
48.768	2
48.772	1
48.776	0
48.78	0
48.784	0
48.788	0
48.792	0
48.796	0
48.8	0
48.804	0
48.808	0
48.812	0
48.816	0
48.82	0
48.824	0
48.828	0
48.832	0
48.836	0
48.84	0
48.844	0
48.848	1
48.852	1
48.856	1
48.86	1
48.864	0
48.868	0
48.872	0
48.876	1
48.88	1
48.884	1
48.888	0
48.892	0
48.896	0
48.9	0
48.904	0
48.908	0
48.912	0
48.916	0
48.92	0
48.924	0
48.928	0
48.932	0
48.936	0
48.94	1
48.944	1
48.948	1
48.952	1
48.956	0
48.96	0
48.964	0
48.968	0
48.972	1
48.976	1
48.98	2
48.984	5
48.988	11
48.992	18
48.996	31
49	111
49.004	249
49.008	466
49.012	466
49.016	344
49.02	109
49.024	37
49.028	8
49.032	2
49.036	1
49.04	2
49.044	3
49.048	4
49.052	5
49.056	7
49.06	4
49.064	2
49.068	0
49.072	0
49.076	2
49.08	3
49.084	1
49.088	2
49.092	1
49.096	0
49.1	0
49.104	0
49.108	1
49.112	0
49.116	0
49.12	1
49.124	1
49.128	0
49.132	0
49.136	0
49.14	0
49.144	1
49.148	3
49.152	1
49.156	0
49.16	0
49.164	1
49.168	1
49.172	0
49.176	2
49.18	1
49.184	0
49.188	0
49.192	0
49.196	0
49.2	0
49.204	1
49.208	1
49.212	0
49.216	0
49.22	0
49.224	1
49.228	1
49.232	1
49.236	1
49.24	0
49.244	0
49.248	0
49.252	1
49.256	1
49.26	1
49.264	0
49.268	0
49.272	1
49.276	2
49.28	1
49.284	0
49.288	1
49.292	1
49.296	1
49.3	0
49.304	0
49.308	0
49.312	0
49.316	0
49.32	0
49.324	0
49.328	0
49.332	1
49.336	1
49.34	0
49.344	1
49.348	1
49.352	0
49.356	1
49.36	1
49.364	1
49.368	0
49.372	0
49.376	0
49.38	0
49.384	0
49.388	0
49.392	0
49.396	0
49.4	0
49.404	0
49.408	0
49.412	0
49.416	0
49.42	1
49.424	1
49.428	0
49.432	0
49.436	0
49.44	0
49.444	2
49.448	1
49.452	1
49.456	0
49.46	0
49.464	0
49.468	1
49.472	1
49.476	1
49.48	0
49.484	0
49.488	0
49.492	0
49.496	0
49.5	0
49.504	0
49.508	0
49.512	0
49.516	0
49.52	0
49.524	0
49.528	0
49.532	1
49.536	0
49.54	0
49.544	0
49.548	0
49.552	0
49.556	0
49.56	0
49.564	2
49.568	2
49.572	0
49.576	1
49.58	1
49.584	0
49.588	0
49.592	0
49.596	1
49.6	0
49.604	0
49.608	0
49.612	0
49.616	0
49.62	1
49.624	0
49.628	0
49.632	0
49.636	0
49.64	1
49.644	1
49.648	1
49.652	0
49.656	0
49.66	0
49.664	1
49.668	1
49.672	0
49.676	0
49.68	0
49.684	0
49.688	1
49.692	0
49.696	0
49.7	0
49.704	0
49.708	0
49.712	0
49.716	0
49.72	0
49.724	0
49.728	0
49.732	0
49.736	0
49.74	0
49.744	1
49.748	2
49.752	0
49.756	0
49.76	0
49.764	0
49.768	0
49.772	0
49.776	0
49.78	0
49.784	0
49.788	1
49.792	0
49.796	0
49.8	0
49.804	0
49.808	0
49.812	0
49.816	0
49.82	0
49.824	0
49.828	0
49.832	0
49.836	0
49.84	0
49.844	0
49.848	0
49.852	0
49.856	0
49.86	0
49.864	0
49.868	0
49.872	0
49.876	0
49.88	0
49.884	0
49.888	0
49.892	1
49.896	1
49.9	1
49.904	0
49.908	0
49.912	0
49.916	1
49.92	0
49.924	0
49.928	0
49.932	0
49.936	0
49.94	0
49.944	0
49.948	0
49.952	0
49.956	0
49.96	0
49.964	0
49.968	0
49.972	0
49.976	1
49.98	1
49.984	11
49.988	34
49.992	86
49.996	152
50	176
50.004	106
50.008	59
50.012	30
50.016	19
50.02	12
50.024	9
50.028	8
50.032	2
50.036	0
50.04	1
50.044	0
50.048	0
50.052	1
50.056	0
50.06	0
50.064	0
50.068	0
50.072	1
50.076	2
50.08	1
50.084	0
50.088	0
50.092	0
50.096	1
50.1	1
50.104	0
50.108	0
50.112	0
50.116	0
50.12	0
50.124	0
50.128	1
50.132	0
50.136	0
50.14	0
50.144	1
50.148	0
50.152	0
50.156	0
50.16	0
50.164	0
50.168	0
50.172	0
50.176	0
50.18	0
50.184	0
50.188	0
50.192	0
50.196	0
50.2	0
50.204	0
50.208	0
50.212	0
50.216	0
50.22	1
50.224	1
50.228	0
50.232	0
50.236	0
50.24	0
50.244	0
50.248	0
50.252	0
50.256	0
50.26	0
50.264	0
50.268	1
50.272	1
50.276	1
50.28	0
50.284	0
50.288	0
50.292	0
50.296	0
50.3	0
50.304	1
50.308	0
50.312	0
50.316	0
50.32	0
50.324	0
50.328	0
50.332	0
50.336	1
50.34	1
50.344	0
50.348	0
50.352	0
50.356	0
50.36	0
50.364	0
50.368	1
50.372	0
50.376	0
50.38	0
50.384	0
50.388	1
50.392	3
50.396	1
50.4	0
50.404	0
50.408	0
50.412	0
50.416	0
50.42	0
50.424	1
50.428	1
50.432	1
50.436	0
50.44	0
50.444	0
50.448	0
50.452	0
50.456	1
50.46	1
50.464	1
50.468	0
50.472	0
50.476	0
50.48	0
50.484	0
50.488	0
50.492	0
50.496	0
50.5	0
50.504	0
50.508	0
50.512	0
50.516	0
50.52	0
50.524	0
50.528	0
50.532	0
50.536	0
50.54	0
50.544	0
50.548	0
50.552	0
50.556	0
50.56	0
50.564	0
50.568	0
50.572	0
50.576	0
50.58	0
50.584	0
50.588	0
50.592	1
50.596	0
50.6	0
50.604	0
50.608	0
50.612	0
50.616	0
50.62	0
50.624	0
50.628	0
50.632	0
50.636	0
50.64	0
50.644	0
50.648	0
50.652	0
50.656	0
50.66	0
50.664	0
50.668	0
50.672	0
50.676	0
50.68	0
50.684	0
50.688	0
50.692	0
50.696	0
50.7	0
50.704	0
50.708	0
50.712	0
50.716	0
50.72	0
50.724	0
50.728	0
50.732	0
50.736	0
50.74	0
50.744	0
50.748	1
50.752	1
50.756	0
50.76	0
50.764	0
50.768	1
50.772	0
50.776	0
50.78	0
50.784	0
50.788	0
50.792	0
50.796	1
50.8	1
50.804	1
50.808	0
50.812	0
50.816	0
50.82	0
50.824	0
50.828	0
50.832	0
50.836	1
50.84	1
50.844	0
50.848	0
50.852	0
50.856	0
50.86	0
50.864	0
50.868	0
50.872	0
50.876	0
50.88	0
50.884	0
50.888	0
50.892	0
50.896	0
50.9	0
50.904	1
50.908	0
50.912	0
50.916	0
50.92	0
50.924	0
50.928	0
50.932	1
50.936	1
50.94	0
50.944	0
50.948	0
50.952	0
50.956	0
50.96	0
50.964	0
50.968	1
50.972	1
50.976	1
50.98	0
50.984	0
50.988	1
50.992	3
50.996	5
51	10
51.004	18
51.008	17
51.012	12
51.016	3
51.02	2
51.024	4
51.028	9
51.032	39
51.036	127
51.04	255
51.044	336
51.048	283
51.052	153
51.056	64
51.06	21
51.064	6
51.068	4
51.072	2
51.076	0
51.08	1
51.084	0
51.088	0
51.092	0
51.096	0
51.1	0
51.104	1
51.108	0
51.112	0
51.116	2
51.12	3
51.124	3
51.128	1
51.132	1
51.136	1
51.14	0
51.144	0
51.148	0
51.152	0
51.156	1
51.16	1
51.164	0
51.168	0
51.172	0
51.176	1
51.18	1
51.184	1
51.188	0
51.192	0
51.196	0
51.2	0
51.204	0
51.208	0
51.212	0
51.216	0
51.22	0
51.224	1
51.228	0
51.232	1
51.236	1
51.24	1
51.244	1
51.248	1
51.252	0
51.256	0
51.26	0
51.264	0
51.268	0
51.272	0
51.276	0
51.28	1
51.284	1
51.288	0
51.292	0
51.296	0
51.3	0
51.304	0
51.308	0
51.312	0
51.316	0
51.32	1
51.324	2
51.328	1
51.332	0
51.336	0
51.34	0
51.344	0
51.348	0
51.352	0
51.356	0
51.36	0
51.364	1
51.368	1
51.372	1
51.376	0
51.38	0
51.384	1
51.388	0
51.392	0
51.396	0
51.4	0
51.404	1
51.408	1
51.412	0
51.416	0
51.42	0
51.424	0
51.428	0
51.432	0
51.436	0
51.44	0
51.444	0
51.448	0
51.452	0
51.456	0
51.46	0
51.464	0
51.468	0
51.472	0
51.476	0
51.48	0
51.484	0
51.488	0
51.492	0
51.496	0
51.5	0
51.504	0
51.508	0
51.512	0
51.516	0
51.52	0
51.524	0
51.528	0
51.532	0
51.536	0
51.54	0
51.544	0
51.548	1
51.552	1
51.556	0
51.56	0
51.564	0
51.568	0
51.572	0
51.576	0
51.58	0
51.584	1
51.588	0
51.592	0
51.596	0
51.6	0
51.604	0
51.608	0
51.612	0
51.616	0
51.62	0
51.624	0
51.628	0
51.632	1
51.636	0
51.64	0
51.644	1
51.648	1
51.652	1
51.656	0
51.66	0
51.664	0
51.668	1
51.672	0
51.676	0
51.68	0
51.684	1
51.688	1
51.692	0
51.696	1
51.7	1
51.704	1
51.708	0
51.712	0
51.716	0
51.72	0
51.724	0
51.728	0
51.732	0
51.736	0
51.74	1
51.744	1
51.748	1
51.752	1
51.756	0
51.76	0
51.764	0
51.768	0
51.772	0
51.776	0
51.78	1
51.784	1
51.788	0
51.792	0
51.796	0
51.8	1
51.804	1
51.808	1
51.812	0
51.816	0
51.82	0
51.824	0
51.828	0
51.832	0
51.836	0
51.84	0
51.844	0
51.848	0
51.852	0
51.856	0
51.86	0
51.864	0
51.868	1
51.872	1
51.876	0
51.88	0
51.884	0
51.888	0
51.892	1
51.896	1
51.9	0
51.904	0
51.908	0
51.912	0
51.916	0
51.92	0
51.924	0
51.928	0
51.932	0
51.936	0
51.94	0
51.944	0
51.948	1
51.952	1
51.956	1
51.96	0
51.964	0
51.968	0
51.972	0
51.976	0
51.98	0
51.984	0
51.988	1
51.992	2
51.996	3
[truncated: 31,085 more rows]
