# Supplementary material for: Rapid Detection of Volatile Organic Metabolites in Urine by High-Pressure Photoionization Mass Spectrometry for Breast Cancer Screening: A Pilot Study
Source: Metabolites. 2023 Jul 21;13(7):870. doi: 10.3390/metabo13070870 (PMC10385751; doi:10.3390/metabo13070870)
Supplement: Supplementary file 1 [file metabolites-13-00870-s001.zip › Mass_data/BC/BC17.txt]

44	43
44.004	24
44.008	28
44.012	101
44.016	285
44.02	479
44.024	455
44.028	278
44.032	89
44.036	34
44.04	17
44.044	18
44.048	31
44.052	25
44.056	16
44.06	10
44.064	4
44.068	2
44.072	3
44.076	1
44.08	2
44.084	2
44.088	0
44.092	3
44.096	3
44.1	2
44.104	0
44.108	1
44.112	2
44.116	3
44.12	3
44.124	1
44.128	0
44.132	0
44.136	0
44.14	1
44.144	2
44.148	3
44.152	2
44.156	1
44.16	1
44.164	1
44.168	2
44.172	1
44.176	0
44.18	3
44.184	3
44.188	1
44.192	0
44.196	2
44.2	2
44.204	0
44.208	0
44.212	1
44.216	1
44.22	1
44.224	0
44.228	1
44.232	1
44.236	0
44.24	1
44.244	1
44.248	0
44.252	0
44.256	1
44.26	1
44.264	0
44.268	2
44.272	1
44.276	0
44.28	1
44.284	2
44.288	2
44.292	2
44.296	0
44.3	1
44.304	1
44.308	0
44.312	0
44.316	1
44.32	1
44.324	1
44.328	0
44.332	0
44.336	0
44.34	1
44.344	0
44.348	0
44.352	0
44.356	0
44.36	0
44.364	1
44.368	3
44.372	1
44.376	0
44.38	0
44.384	0
44.388	1
44.392	1
44.396	0
44.4	0
44.404	1
44.408	1
44.412	0
44.416	1
44.42	1
44.424	1
44.428	1
44.432	0
44.436	0
44.44	0
44.444	1
44.448	1
44.452	0
44.456	0
44.46	1
44.464	2
44.468	2
44.472	0
44.476	0
44.48	0
44.484	0
44.488	1
44.492	1
44.496	1
44.5	0
44.504	0
44.508	0
44.512	0
44.516	0
44.52	0
44.524	0
44.528	1
44.532	0
44.536	0
44.54	0
44.544	0
44.548	0
44.552	0
44.556	0
44.56	0
44.564	0
44.568	0
44.572	0
44.576	0
44.58	0
44.584	0
44.588	0
44.592	1
44.596	2
44.6	1
44.604	0
44.608	0
44.612	1
44.616	0
44.62	0
44.624	0
44.628	0
44.632	2
44.636	3
44.64	3
44.644	3
44.648	1
44.652	0
44.656	0
44.66	0
44.664	0
44.668	0
44.672	0
44.676	1
44.68	1
44.684	0
44.688	0
44.692	0
44.696	0
44.7	1
44.704	2
44.708	1
44.712	0
44.716	0
44.72	0
44.724	0
44.728	0
44.732	1
44.736	0
44.74	0
44.744	1
44.748	1
44.752	1
44.756	0
44.76	0
44.764	0
44.768	0
44.772	0
44.776	0
44.78	0
44.784	0
44.788	1
44.792	0
44.796	0
44.8	0
44.804	0
44.808	1
44.812	1
44.816	1
44.82	0
44.824	0
44.828	0
44.832	0
44.836	1
44.84	1
44.844	0
44.848	1
44.852	0
44.856	0
44.86	0
44.864	0
44.868	0
44.872	0
44.876	0
44.88	1
44.884	2
44.888	1
44.892	0
44.896	0
44.9	0
44.904	2
44.908	1
44.912	1
44.916	2
44.92	0
44.924	1
44.928	1
44.932	0
44.936	1
44.94	1
44.944	0
44.948	0
44.952	0
44.956	0
44.96	0
44.964	3
44.968	16
44.972	46
44.976	112
44.98	141
44.984	118
44.988	51
44.992	52
44.996	53
45	47
45.004	29
45.008	21
45.012	22
45.016	32
45.02	55
45.024	107
45.028	195
45.032	327
45.036	267
45.04	164
45.044	55
45.048	22
45.052	24
45.056	28
45.06	24
45.064	12
45.068	5
45.072	2
45.076	0
45.08	1
45.084	1
45.088	0
45.092	0
45.096	1
45.1	1
45.104	2
45.108	1
45.112	1
45.116	1
45.12	0
45.124	1
45.128	1
45.132	0
45.136	1
45.14	1
45.144	1
45.148	2
45.152	1
45.156	1
45.16	1
45.164	0
45.168	0
45.172	0
45.176	0
45.18	1
45.184	1
45.188	0
45.192	1
45.196	1
45.2	1
45.204	0
45.208	0
45.212	0
45.216	0
45.22	1
45.224	0
45.228	0
45.232	0
45.236	1
45.24	1
45.244	0
45.248	1
45.252	0
45.256	0
45.26	0
45.264	0
45.268	0
45.272	0
45.276	1
45.28	0
45.284	0
45.288	0
45.292	0
45.296	0
45.3	0
45.304	0
45.308	1
45.312	1
45.316	0
45.32	0
45.324	0
45.328	0
45.332	1
45.336	0
45.34	0
45.344	0
45.348	0
45.352	1
45.356	1
45.36	0
45.364	0
45.368	0
45.372	0
45.376	0
45.38	0
45.384	0
45.388	1
45.392	0
45.396	0
45.4	1
45.404	1
45.408	1
45.412	1
45.416	0
45.42	0
45.424	0
45.428	0
45.432	0
45.436	0
45.44	0
45.444	0
45.448	0
45.452	0
45.456	0
45.46	0
45.464	0
45.468	0
45.472	0
45.476	0
45.48	0
45.484	0
45.488	0
45.492	0
45.496	0
45.5	1
45.504	1
45.508	1
45.512	0
45.516	0
45.52	0
45.524	0
45.528	1
45.532	0
45.536	1
45.54	1
45.544	0
45.548	0
45.552	0
45.556	0
45.56	0
45.564	0
45.568	0
45.572	1
45.576	0
45.58	0
45.584	1
45.588	0
45.592	0
45.596	0
45.6	0
45.604	2
45.608	2
45.612	0
45.616	0
45.62	1
45.624	1
45.628	0
45.632	0
45.636	0
45.64	1
45.644	1
45.648	0
45.652	0
45.656	1
45.66	0
45.664	0
45.668	1
45.672	0
45.676	0
45.68	0
45.684	0
45.688	1
45.692	1
45.696	1
45.7	0
45.704	0
45.708	0
45.712	0
45.716	0
45.72	0
45.724	1
45.728	0
45.732	0
45.736	0
45.74	0
45.744	0
45.748	0
45.752	0
45.756	0
45.76	0
45.764	0
45.768	0
45.772	1
45.776	1
45.78	0
45.784	1
45.788	0
45.792	0
45.796	0
45.8	0
45.804	0
45.808	0
45.812	0
45.816	0
45.82	1
45.824	2
45.828	1
45.832	1
45.836	1
45.84	0
45.844	0
45.848	0
45.852	0
45.856	0
45.86	0
45.864	0
45.868	0
45.872	1
45.876	1
45.88	0
45.884	1
45.888	1
45.892	1
45.896	1
45.9	1
45.904	1
45.908	0
45.912	0
45.916	0
45.92	1
45.924	1
45.928	0
45.932	0
45.936	1
45.94	0
45.944	1
45.948	2
45.952	0
45.956	0
45.96	1
45.964	2
45.968	4
45.972	7
45.976	12
45.98	22
45.984	52
45.988	83
45.992	106
45.996	63
46	29
46.004	7
46.008	6
46.012	3
46.016	2
46.02	4
46.024	8
46.028	15
46.032	23
46.036	13
46.04	8
46.044	6
46.048	2
46.052	3
46.056	9
46.06	20
46.064	32
46.068	24
46.072	12
46.076	9
46.08	4
46.084	2
46.088	2
46.092	0
46.096	0
46.1	1
46.104	1
46.108	1
46.112	1
46.116	1
46.12	1
46.124	1
46.128	1
46.132	1
46.136	1
46.14	1
46.144	0
46.148	0
46.152	0
46.156	0
46.16	1
46.164	0
46.168	0
46.172	0
46.176	0
46.18	0
46.184	1
46.188	0
46.192	0
46.196	0
46.2	0
46.204	0
46.208	0
46.212	1
46.216	0
46.22	0
46.224	0
46.228	1
46.232	0
46.236	0
46.24	0
46.244	1
46.248	0
46.252	0
46.256	0
46.26	0
46.264	0
46.268	1
46.272	0
46.276	1
46.28	1
46.284	0
46.288	0
46.292	0
46.296	0
46.3	0
46.304	0
46.308	1
46.312	0
46.316	0
46.32	0
46.324	0
46.328	1
46.332	1
46.336	0
46.34	0
46.344	1
46.348	1
46.352	0
46.356	0
46.36	0
46.364	0
46.368	1
46.372	1
46.376	1
46.38	0
46.384	0
46.388	0
46.392	0
46.396	0
46.4	0
46.404	0
46.408	0
46.412	0
46.416	0
46.42	0
46.424	0
46.428	0
46.432	1
46.436	0
46.44	0
46.444	0
46.448	1
46.452	0
46.456	0
46.46	1
46.464	0
46.468	1
46.472	1
46.476	0
46.48	1
46.484	1
46.488	0
46.492	0
46.496	0
46.5	0
46.504	0
46.508	0
46.512	0
46.516	0
46.52	1
46.524	0
46.528	0
46.532	0
46.536	1
46.54	1
46.544	0
46.548	1
46.552	1
46.556	1
46.56	1
46.564	2
46.568	2
46.572	1
46.576	0
46.58	0
46.584	0
46.588	0
46.592	1
46.596	1
46.6	0
46.604	0
46.608	1
46.612	2
46.616	0
46.62	1
46.624	1
46.628	0
46.632	1
46.636	1
46.64	0
46.644	1
46.648	1
46.652	0
46.656	0
46.66	0
46.664	0
46.668	0
46.672	1
46.676	1
46.68	0
46.684	0
46.688	1
46.692	1
46.696	1
46.7	0
46.704	0
46.708	0
46.712	0
46.716	0
46.72	0
46.724	0
46.728	1
46.732	1
46.736	0
46.74	0
46.744	0
46.748	1
46.752	0
46.756	0
46.76	0
46.764	0
46.768	1
46.772	1
46.776	0
46.78	0
46.784	0
46.788	0
46.792	1
46.796	0
46.8	0
46.804	0
46.808	1
46.812	1
46.816	0
46.82	0
46.824	0
46.828	0
46.832	0
46.836	1
46.84	1
46.844	0
46.848	1
46.852	0
46.856	0
46.86	2
46.864	1
46.868	0
46.872	1
46.876	0
46.88	0
46.884	0
46.888	0
46.892	0
46.896	0
46.9	0
46.904	1
46.908	1
46.912	0
46.916	2
46.92	2
46.924	2
46.928	0
46.932	0
46.936	0
46.94	0
46.944	0
46.948	0
46.952	1
46.956	1
46.96	0
46.964	2
46.968	6
46.972	7
46.976	8
46.98	9
46.984	25
46.988	79
46.992	141
46.996	191
47	127
47.004	63
47.008	15
47.012	8
47.016	3
47.02	0
47.024	1
47.028	2
47.032	18
47.036	57
47.04	725
47.044	1884
47.048	3158
47.052	2692
47.056	1657
47.06	628
47.064	160
47.068	60
47.072	27
47.076	11
47.08	10
47.084	6
47.088	2
47.092	2
47.096	1
47.1	1
47.104	0
47.108	0
47.112	1
47.116	3
47.12	6
47.124	10
47.128	12
47.132	3
47.136	1
47.14	1
47.144	1
47.148	0
47.152	0
47.156	0
47.16	0
47.164	1
47.168	2
47.172	4
47.176	1
47.18	0
47.184	0
47.188	0
47.192	1
47.196	3
47.2	2
47.204	3
47.208	2
47.212	1
47.216	1
47.22	1
47.224	0
47.228	0
47.232	0
47.236	0
47.24	0
47.244	1
47.248	1
47.252	1
47.256	0
47.26	0
47.264	1
47.268	0
47.272	0
47.276	0
47.28	1
47.284	1
47.288	1
47.292	2
47.296	2
47.3	1
47.304	0
47.308	2
47.312	1
47.316	1
47.32	0
47.324	1
47.328	1
47.332	2
47.336	0
47.34	0
47.344	1
47.348	0
47.352	0
47.356	1
47.36	2
47.364	1
47.368	1
47.372	0
47.376	2
47.38	2
47.384	1
47.388	1
47.392	1
47.396	1
47.4	0
47.404	1
47.408	1
47.412	0
47.416	0
47.42	1
47.424	1
47.428	1
47.432	1
47.436	2
47.44	3
47.444	2
47.448	1
47.452	0
47.456	2
47.46	1
47.464	1
47.468	1
47.472	0
47.476	0
47.48	1
47.484	1
47.488	1
47.492	0
47.496	0
47.5	0
47.504	0
47.508	2
47.512	1
47.516	0
47.52	1
47.524	0
47.528	0
47.532	1
47.536	0
47.54	0
47.544	0
47.548	1
47.552	0
47.556	0
47.56	1
47.564	0
47.568	0
47.572	0
47.576	0
47.58	0
47.584	1
47.588	2
47.592	1
47.596	1
47.6	1
47.604	1
47.608	1
47.612	0
47.616	0
47.62	0
47.624	0
47.628	1
47.632	0
47.636	0
47.64	1
47.644	1
47.648	1
47.652	0
47.656	0
47.66	1
47.664	2
47.668	3
47.672	2
47.676	1
47.68	0
47.684	0
47.688	0
47.692	1
47.696	1
47.7	0
47.704	0
47.708	1
47.712	0
47.716	0
47.72	1
47.724	0
47.728	0
47.732	0
47.736	0
47.74	1
47.744	1
47.748	0
47.752	1
47.756	1
47.76	1
47.764	1
47.768	1
47.772	2
47.776	1
47.78	2
47.784	1
47.788	0
47.792	0
47.796	0
47.8	0
47.804	0
47.808	0
47.812	1
47.816	0
47.82	0
47.824	0
47.828	0
47.832	1
47.836	1
47.84	0
47.844	0
47.848	0
47.852	1
47.856	0
47.86	1
47.864	1
47.868	1
47.872	2
47.876	1
47.88	0
47.884	0
47.888	0
47.892	0
47.896	0
47.9	1
47.904	2
47.908	1
47.912	1
47.916	1
47.92	0
47.924	0
47.928	1
47.932	2
47.936	1
47.94	0
47.944	0
47.948	2
47.952	1
47.956	1
47.96	3
47.964	6
47.968	5
47.972	1
47.976	3
47.98	5
47.984	12
47.988	31
47.992	420
47.996	1218
48	2494
48.004	2454
48.008	1762
48.012	654
48.016	251
48.02	77
48.024	20
48.028	7
48.032	3
48.036	4
48.04	6
48.044	24
48.048	43
48.052	62
48.056	60
48.06	37
48.064	10
48.068	6
48.072	7
48.076	8
48.08	6
48.084	2
48.088	0
48.092	1
48.096	0
48.1	0
48.104	0
48.108	2
48.112	1
48.116	1
48.12	1
48.124	2
48.128	2
48.132	2
48.136	1
48.14	1
48.144	0
48.148	1
48.152	1
48.156	0
48.16	0
48.164	1
48.168	1
48.172	0
48.176	1
48.18	1
48.184	0
48.188	0
48.192	0
48.196	1
48.2	2
48.204	1
48.208	0
48.212	1
48.216	0
48.22	0
48.224	0
48.228	2
48.232	3
48.236	2
48.24	2
48.244	2
48.248	1
48.252	0
48.256	1
48.26	1
48.264	1
48.268	0
48.272	1
48.276	2
48.28	1
48.284	1
48.288	0
48.292	0
48.296	0
48.3	0
48.304	1
48.308	0
48.312	0
48.316	0
48.32	0
48.324	0
48.328	0
48.332	0
48.336	1
48.34	2
48.344	0
48.348	1
48.352	1
48.356	1
48.36	1
48.364	1
48.368	1
48.372	0
48.376	0
48.38	0
48.384	0
48.388	1
48.392	1
48.396	2
48.4	1
48.404	1
48.408	1
48.412	1
48.416	2
48.42	3
48.424	1
48.428	1
48.432	2
48.436	0
48.44	0
48.444	0
48.448	0
48.452	0
48.456	0
48.46	0
48.464	1
48.468	1
48.472	0
48.476	0
48.48	0
48.484	0
48.488	0
48.492	0
48.496	0
48.5	1
48.504	0
48.508	0
48.512	0
48.516	0
48.52	0
48.524	0
48.528	1
48.532	1
48.536	1
48.54	2
48.544	1
48.548	0
48.552	0
48.556	1
48.56	1
48.564	0
48.568	1
48.572	1
48.576	0
48.58	0
48.584	1
48.588	1
48.592	0
48.596	0
48.6	0
48.604	1
48.608	1
48.612	1
48.616	2
48.62	0
48.624	0
48.628	1
48.632	0
48.636	1
48.64	1
48.644	0
48.648	0
48.652	0
48.656	0
48.66	0
48.664	0
48.668	0
48.672	0
48.676	1
48.68	2
48.684	0
48.688	1
48.692	2
48.696	2
48.7	1
48.704	0
48.708	0
48.712	0
48.716	1
48.72	2
48.724	1
48.728	0
48.732	0
48.736	0
48.74	1
48.744	1
48.748	1
48.752	0
48.756	0
48.76	0
48.764	0
48.768	0
48.772	0
48.776	0
48.78	0
48.784	0
48.788	1
48.792	0
48.796	0
48.8	1
48.804	0
48.808	1
48.812	2
48.816	1
48.82	0
48.824	1
48.828	2
48.832	1
48.836	1
48.84	0
48.844	0
48.848	0
48.852	0
48.856	0
48.86	0
48.864	0
48.868	0
48.872	0
48.876	0
48.88	1
48.884	1
48.888	1
48.892	0
48.896	1
48.9	1
48.904	0
48.908	0
48.912	0
48.916	1
48.92	0
48.924	1
48.928	2
48.932	0
48.936	0
48.94	0
48.944	0
48.948	1
48.952	1
48.956	1
48.96	1
48.964	1
48.968	1
48.972	0
48.976	2
48.98	5
48.984	7
48.988	7
48.992	11
48.996	35
49	89
49.004	172
49.008	297
49.012	255
49.016	170
49.02	60
49.024	26
49.028	7
49.032	0
49.036	1
49.04	3
49.044	4
49.048	6
49.052	6
49.056	5
49.06	6
49.064	4
49.068	2
49.072	0
49.076	0
49.08	0
49.084	1
49.088	1
49.092	1
49.096	1
49.1	1
49.104	1
49.108	2
49.112	2
49.116	1
49.12	0
49.124	1
49.128	1
49.132	1
49.136	0
49.14	0
49.144	0
49.148	0
49.152	0
49.156	0
49.16	1
49.164	0
49.168	0
49.172	0
49.176	0
49.18	0
49.184	0
49.188	0
49.192	1
49.196	1
49.2	0
49.204	0
49.208	0
49.212	0
49.216	0
49.22	0
49.224	1
49.228	1
49.232	0
49.236	0
49.24	0
49.244	0
49.248	0
49.252	1
49.256	1
49.26	1
49.264	0
49.268	0
49.272	0
49.276	0
49.28	0
49.284	0
49.288	0
49.292	0
49.296	1
49.3	1
49.304	0
49.308	0
49.312	0
49.316	0
49.32	0
49.324	0
49.328	0
49.332	0
49.336	0
49.34	0
49.344	0
49.348	0
49.352	0
49.356	0
49.36	0
49.364	0
49.368	0
49.372	1
49.376	1
49.38	1
49.384	0
49.388	0
49.392	0
49.396	0
49.4	0
49.404	1
49.408	0
49.412	1
49.416	1
49.42	0
49.424	0
49.428	0
49.432	1
49.436	0
49.44	0
49.444	0
49.448	1
49.452	1
49.456	0
49.46	0
49.464	0
49.468	0
49.472	1
49.476	0
49.48	0
49.484	0
49.488	0
49.492	0
49.496	1
49.5	0
49.504	0
49.508	0
49.512	0
49.516	0
49.52	1
49.524	2
49.528	2
49.532	2
49.536	0
49.54	0
49.544	0
49.548	0
49.552	1
49.556	1
49.56	0
49.564	0
49.568	0
49.572	0
49.576	0
49.58	0
49.584	1
49.588	0
49.592	0
49.596	0
49.6	0
49.604	0
49.608	1
49.612	1
49.616	1
49.62	1
49.624	0
49.628	1
49.632	1
49.636	1
49.64	1
49.644	1
49.648	0
49.652	0
49.656	0
49.66	0
49.664	0
49.668	0
49.672	0
49.676	0
49.68	1
49.684	1
49.688	0
49.692	0
49.696	0
49.7	0
49.704	1
49.708	2
49.712	1
49.716	0
49.72	0
49.724	0
49.728	0
49.732	0
49.736	0
49.74	0
49.744	0
49.748	0
49.752	0
49.756	1
49.76	1
49.764	0
49.768	0
49.772	0
49.776	0
49.78	0
49.784	0
49.788	0
49.792	0
49.796	0
49.8	0
49.804	0
49.808	0
49.812	0
49.816	0
49.82	0
49.824	0
49.828	1
49.832	0
49.836	1
49.84	2
49.844	1
49.848	0
49.852	1
49.856	0
49.86	0
49.864	0
49.868	0
49.872	0
49.876	0
49.88	0
49.884	0
49.888	1
49.892	0
49.896	0
49.9	0
49.904	1
49.908	0
49.912	0
49.916	0
49.92	0
49.924	0
49.928	0
49.932	1
49.936	1
49.94	0
49.944	0
49.948	0
49.952	0
49.956	0
49.96	0
49.964	1
49.968	0
49.972	1
49.976	2
49.98	1
49.984	4
49.988	19
49.992	53
49.996	113
50	127
50.004	82
50.008	47
50.012	27
50.016	19
50.02	11
50.024	6
50.028	2
50.032	0
50.036	0
50.04	0
50.044	0
50.048	1
50.052	1
50.056	0
50.06	0
50.064	0
50.068	1
50.072	1
50.076	1
50.08	2
50.084	1
50.088	0
50.092	1
50.096	0
50.1	0
50.104	0
50.108	0
50.112	0
50.116	0
50.12	1
50.124	1
50.128	1
50.132	0
50.136	0
50.14	0
50.144	0
50.148	1
50.152	1
50.156	0
50.16	0
50.164	0
50.168	0
50.172	0
50.176	0
50.18	1
50.184	0
50.188	0
50.192	0
50.196	1
50.2	1
50.204	0
50.208	0
50.212	0
50.216	0
50.22	0
50.224	1
50.228	1
50.232	0
50.236	1
50.24	1
50.244	1
50.248	0
50.252	0
50.256	0
50.26	0
50.264	0
50.268	0
50.272	0
50.276	0
50.28	1
50.284	1
50.288	1
50.292	0
50.296	0
50.3	0
50.304	0
50.308	0
50.312	1
50.316	1
50.32	0
50.324	1
50.328	1
50.332	1
50.336	0
50.34	0
50.344	0
50.348	0
50.352	0
50.356	0
50.36	0
50.364	0
50.368	0
50.372	0
50.376	0
50.38	0
50.384	0
50.388	0
50.392	0
50.396	1
50.4	0
50.404	0
50.408	0
50.412	0
50.416	0
50.42	0
50.424	1
50.428	1
50.432	0
50.436	0
50.44	0
50.444	0
50.448	0
50.452	0
50.456	0
50.46	0
50.464	0
50.468	0
50.472	0
50.476	0
50.48	0
50.484	0
50.488	0
50.492	0
50.496	0
50.5	0
50.504	0
50.508	0
50.512	0
50.516	0
50.52	1
50.524	0
50.528	0
50.532	0
50.536	0
50.54	0
50.544	0
50.548	1
50.552	1
50.556	1
50.56	0
50.564	0
50.568	1
50.572	1
50.576	1
50.58	1
50.584	0
50.588	0
50.592	0
50.596	0
50.6	0
50.604	0
50.608	1
50.612	0
50.616	0
50.62	0
50.624	1
50.628	1
50.632	1
50.636	0
50.64	0
50.644	0
50.648	0
50.652	0
50.656	0
50.66	1
50.664	1
50.668	0
50.672	0
50.676	0
50.68	0
50.684	0
50.688	1
50.692	2
50.696	0
50.7	0
50.704	0
50.708	0
50.712	0
50.716	0
50.72	2
50.724	1
50.728	0
50.732	0
50.736	0
50.74	0
50.744	0
50.748	0
50.752	0
50.756	0
50.76	0
50.764	0
50.768	0
50.772	0
50.776	0
50.78	0
50.784	1
50.788	1
50.792	0
50.796	1
50.8	1
50.804	1
50.808	0
50.812	0
50.816	0
50.82	0
50.824	0
50.828	0
50.832	1
50.836	0
50.84	0
50.844	0
50.848	0
50.852	0
50.856	0
50.86	0
50.864	0
50.868	0
50.872	0
50.876	0
50.88	0
50.884	0
50.888	0
50.892	0
50.896	0
50.9	0
50.904	0
50.908	0
50.912	0
50.916	0
50.92	1
50.924	0
50.928	0
50.932	0
50.936	1
50.94	1
50.944	0
50.948	1
50.952	1
50.956	0
50.96	0
50.964	0
50.968	1
50.972	0
50.976	0
50.98	0
50.984	0
50.988	1
50.992	2
50.996	3
51	6
51.004	8
51.008	9
51.012	7
51.016	3
51.02	4
51.024	4
51.028	9
51.032	39
51.036	157
51.04	305
51.044	417
51.048	341
51.052	202
51.056	77
51.06	29
51.064	9
51.068	3
51.072	2
51.076	2
51.08	0
51.084	0
51.088	0
51.092	0
51.096	0
51.1	0
51.104	0
51.108	1
51.112	1
51.116	1
51.12	3
51.124	3
51.128	2
51.132	1
51.136	1
51.14	0
51.144	0
51.148	0
51.152	1
51.156	0
51.16	0
51.164	0
51.168	0
51.172	0
51.176	0
51.18	0
51.184	0
51.188	0
51.192	0
51.196	1
51.2	1
51.204	0
51.208	1
51.212	2
51.216	4
51.22	2
51.224	0
51.228	0
51.232	0
51.236	0
51.24	0
51.244	0
51.248	0
51.252	0
51.256	1
51.26	1
51.264	0
51.268	1
51.272	1
51.276	0
51.28	0
51.284	0
51.288	1
51.292	0
51.296	0
51.3	0
51.304	0
51.308	0
51.312	0
51.316	0
51.32	0
51.324	0
51.328	1
51.332	1
51.336	0
51.34	0
51.344	0
51.348	0
51.352	0
51.356	1
51.36	1
51.364	0
51.368	1
51.372	1
51.376	0
51.38	0
51.384	0
51.388	1
51.392	1
51.396	1
51.4	1
51.404	0
51.408	0
51.412	0
51.416	1
51.42	1
51.424	0
51.428	1
51.432	1
51.436	0
51.44	0
51.444	1
51.448	2
51.452	1
51.456	1
51.46	0
51.464	0
51.468	0
51.472	1
51.476	0
51.48	0
51.484	0
51.488	0
51.492	0
51.496	0
51.5	0
51.504	0
51.508	0
51.512	0
51.516	0
51.52	1
51.524	0
51.528	1
51.532	1
51.536	0
51.54	0
51.544	0
51.548	0
51.552	0
51.556	0
51.56	1
51.564	0
51.568	0
51.572	0
51.576	0
51.58	0
51.584	0
51.588	1
51.592	1
51.596	0
51.6	0
51.604	0
51.608	0
51.612	1
51.616	1
51.62	1
51.624	0
51.628	0
51.632	0
51.636	0
51.64	0
51.644	1
51.648	1
51.652	1
51.656	1
51.66	1
51.664	1
51.668	0
51.672	0
51.676	0
51.68	0
51.684	0
51.688	0
51.692	1
51.696	0
51.7	0
51.704	0
51.708	0
51.712	0
51.716	0
51.72	0
51.724	0
51.728	0
51.732	0
51.736	0
51.74	1
51.744	0
51.748	0
51.752	0
51.756	0
51.76	0
51.764	0
51.768	1
51.772	0
51.776	0
51.78	0
51.784	1
51.788	2
51.792	0
51.796	0
51.8	0
51.804	0
51.808	0
51.812	0
51.816	0
51.82	0
51.824	1
51.828	2
51.832	1
51.836	0
51.84	0
51.844	0
51.848	0
51.852	0
51.856	0
51.86	0
51.864	1
51.868	0
51.872	0
51.876	0
51.88	0
51.884	0
51.888	0
51.892	0
51.896	0
51.9	0
51.904	0
51.908	0
51.912	0
51.916	1
51.92	1
51.924	0
51.928	0
51.932	0
51.936	0
51.94	1
51.944	1
51.948	0
51.952	1
51.956	1
51.96	1
51.964	0
51.968	0
51.972	0
51.976	0
51.98	0
51.984	0
51.988	2
51.992	2
51.996	3
[truncated: 31,085 more rows]
