# Supplementary material for: Rapid Detection of Volatile Organic Metabolites in Urine by High-Pressure Photoionization Mass Spectrometry for Breast Cancer Screening: A Pilot Study
Source: Metabolites. 2023 Jul 21;13(7):870. doi: 10.3390/metabo13070870 (PMC10385751; doi:10.3390/metabo13070870)
Supplement: Supplementary file 1 [file metabolites-13-00870-s001.zip › Mass_data/BC/BC18.txt]

44	32
44.004	21
44.008	27
44.012	71
44.016	240
44.02	373
44.024	371
44.028	192
44.032	76
44.036	24
44.04	11
44.044	16
44.048	24
44.052	27
44.056	22
44.06	6
44.064	2
44.068	2
44.072	1
44.076	0
44.08	1
44.084	3
44.088	2
44.092	2
44.096	1
44.1	0
44.104	1
44.108	2
44.112	2
44.116	1
44.12	1
44.124	1
44.128	1
44.132	0
44.136	2
44.14	2
44.144	1
44.148	2
44.152	1
44.156	1
44.16	0
44.164	0
44.168	0
44.172	0
44.176	1
44.18	1
44.184	2
44.188	3
44.192	1
44.196	0
44.2	0
44.204	0
44.208	0
44.212	0
44.216	0
44.22	1
44.224	1
44.228	1
44.232	0
44.236	0
44.24	0
44.244	0
44.248	0
44.252	0
44.256	0
44.26	1
44.264	1
44.268	0
44.272	0
44.276	1
44.28	0
44.284	0
44.288	0
44.292	0
44.296	1
44.3	1
44.304	1
44.308	1
44.312	0
44.316	1
44.32	2
44.324	1
44.328	1
44.332	1
44.336	0
44.34	2
44.344	2
44.348	1
44.352	0
44.356	1
44.36	1
44.364	1
44.368	1
44.372	0
44.376	0
44.38	1
44.384	1
44.388	1
44.392	2
44.396	0
44.4	1
44.404	2
44.408	1
44.412	0
44.416	0
44.42	1
44.424	2
44.428	1
44.432	0
44.436	1
44.44	0
44.444	0
44.448	0
44.452	0
44.456	0
44.46	0
44.464	0
44.468	1
44.472	1
44.476	1
44.48	0
44.484	0
44.488	0
44.492	1
44.496	3
44.5	1
44.504	0
44.508	1
44.512	0
44.516	0
44.52	0
44.524	1
44.528	1
44.532	0
44.536	0
44.54	1
44.544	0
44.548	0
44.552	0
44.556	0
44.56	0
44.564	0
44.568	0
44.572	2
44.576	1
44.58	0
44.584	0
44.588	0
44.592	0
44.596	1
44.6	0
44.604	0
44.608	0
44.612	1
44.616	0
44.62	0
44.624	0
44.628	1
44.632	0
44.636	0
44.64	0
44.644	0
44.648	0
44.652	0
44.656	1
44.66	1
44.664	1
44.668	0
44.672	0
44.676	0
44.68	0
44.684	1
44.688	0
44.692	0
44.696	0
44.7	0
44.704	0
44.708	0
44.712	0
44.716	0
44.72	1
44.724	1
44.728	0
44.732	0
44.736	1
44.74	2
44.744	1
44.748	0
44.752	0
44.756	1
44.76	0
44.764	1
44.768	2
44.772	0
44.776	0
44.78	0
44.784	0
44.788	1
44.792	2
44.796	1
44.8	0
44.804	0
44.808	0
44.812	0
44.816	1
44.82	0
44.824	0
44.828	1
44.832	2
44.836	1
44.84	0
44.844	0
44.848	0
44.852	0
44.856	0
44.86	1
44.864	0
44.868	0
44.872	0
44.876	1
44.88	1
44.884	0
44.888	0
44.892	1
44.896	1
44.9	0
44.904	2
44.908	1
44.912	0
44.916	0
44.92	1
44.924	1
44.928	1
44.932	1
44.936	0
44.94	0
44.944	0
44.948	0
44.952	0
44.956	0
44.96	1
44.964	2
44.968	18
44.972	55
44.976	141
44.98	149
44.984	110
44.988	44
44.992	31
44.996	25
45	21
45.004	24
45.008	19
45.012	15
45.016	19
45.02	46
45.024	107
45.028	198
45.032	312
45.036	276
45.04	179
45.044	51
45.048	21
45.052	16
45.056	22
45.06	14
45.064	5
45.068	0
45.072	0
45.076	0
45.08	1
45.084	1
45.088	0
45.092	0
45.096	0
45.1	1
45.104	4
45.108	2
45.112	1
45.116	2
45.12	1
45.124	0
45.128	0
45.132	0
45.136	0
45.14	0
45.144	0
45.148	0
45.152	0
45.156	0
45.16	0
45.164	1
45.168	1
45.172	1
45.176	1
45.18	1
45.184	1
45.188	0
45.192	1
45.196	2
45.2	3
45.204	1
45.208	0
45.212	0
45.216	2
45.22	1
45.224	0
45.228	0
45.232	0
45.236	1
45.24	1
45.244	0
45.248	0
45.252	0
45.256	0
45.26	0
45.264	0
45.268	0
45.272	0
45.276	0
45.28	0
45.284	0
45.288	0
45.292	1
45.296	1
45.3	0
45.304	1
45.308	1
45.312	0
45.316	1
45.32	1
45.324	1
45.328	1
45.332	0
45.336	0
45.34	0
45.344	0
45.348	0
45.352	0
45.356	0
45.36	0
45.364	0
45.368	0
45.372	0
45.376	0
45.38	0
45.384	1
45.388	0
45.392	0
45.396	0
45.4	0
45.404	0
45.408	0
45.412	0
45.416	0
45.42	0
45.424	0
45.428	0
45.432	0
45.436	0
45.44	0
45.444	0
45.448	0
45.452	0
45.456	1
45.46	0
45.464	0
45.468	1
45.472	0
45.476	0
45.48	0
45.484	0
45.488	0
45.492	0
45.496	0
45.5	1
45.504	0
45.508	0
45.512	0
45.516	0
45.52	0
45.524	0
45.528	2
45.532	1
45.536	1
45.54	0
45.544	0
45.548	0
45.552	0
45.556	1
45.56	0
45.564	0
45.568	0
45.572	1
45.576	0
45.58	0
45.584	0
45.588	0
45.592	0
45.596	1
45.6	0
45.604	0
45.608	0
45.612	0
45.616	0
45.62	0
45.624	0
45.628	0
45.632	0
45.636	0
45.64	0
45.644	0
45.648	0
45.652	0
45.656	0
45.66	0
45.664	0
45.668	0
45.672	0
45.676	0
45.68	0
45.684	1
45.688	0
45.692	0
45.696	0
45.7	0
45.704	0
45.708	0
45.712	0
45.716	0
45.72	0
45.724	0
45.728	0
45.732	0
45.736	1
45.74	0
45.744	1
45.748	1
45.752	1
45.756	0
45.76	0
45.764	1
45.768	0
45.772	0
45.776	0
45.78	0
45.784	0
45.788	0
45.792	0
45.796	0
45.8	1
45.804	2
45.808	1
45.812	0
45.816	0
45.82	0
45.824	0
45.828	1
45.832	1
45.836	0
45.84	0
45.844	0
45.848	0
45.852	0
45.856	0
45.86	0
45.864	0
45.868	1
45.872	1
45.876	0
45.88	0
45.884	0
45.888	0
45.892	1
45.896	1
45.9	1
45.904	0
45.908	1
45.912	0
45.916	0
45.92	0
45.924	0
45.928	0
45.932	0
45.936	1
45.94	0
45.944	0
45.948	0
45.952	0
45.956	0
45.96	0
45.964	0
45.968	1
45.972	4
45.976	9
45.98	15
45.984	37
45.988	66
45.992	71
45.996	60
46	39
46.004	8
46.008	4
46.012	1
46.016	1
46.02	4
46.024	10
46.028	15
46.032	19
46.036	12
46.04	7
46.044	5
46.048	3
46.052	1
46.056	2
46.06	5
46.064	14
46.068	14
46.072	5
46.076	2
46.08	0
46.084	0
46.088	0
46.092	0
46.096	0
46.1	0
46.104	1
46.108	1
46.112	0
46.116	1
46.12	0
46.124	0
46.128	1
46.132	0
46.136	0
46.14	0
46.144	0
46.148	0
46.152	0
46.156	0
46.16	0
46.164	0
46.168	0
46.172	0
46.176	0
46.18	0
46.184	0
46.188	0
46.192	0
46.196	1
46.2	0
46.204	0
46.208	0
46.212	0
46.216	0
46.22	0
46.224	1
46.228	0
46.232	1
46.236	1
46.24	0
46.244	1
46.248	1
46.252	0
46.256	0
46.26	0
46.264	0
46.268	0
46.272	0
46.276	0
46.28	0
46.284	0
46.288	0
46.292	0
46.296	0
46.3	0
46.304	0
46.308	0
46.312	1
46.316	1
46.32	0
46.324	1
46.328	0
46.332	0
46.336	0
46.34	1
46.344	1
46.348	1
46.352	1
46.356	1
46.36	1
46.364	0
46.368	0
46.372	0
46.376	0
46.38	0
46.384	0
46.388	0
46.392	0
46.396	0
46.4	1
46.404	2
46.408	0
46.412	0
46.416	0
46.42	0
46.424	0
46.428	0
46.432	0
46.436	1
46.44	1
46.444	0
46.448	0
46.452	1
46.456	1
46.46	2
46.464	1
46.468	0
46.472	0
46.476	0
46.48	0
46.484	0
46.488	0
46.492	1
46.496	1
46.5	0
46.504	1
46.508	0
46.512	0
46.516	0
46.52	0
46.524	0
46.528	0
46.532	0
46.536	0
46.54	1
46.544	0
46.548	0
46.552	0
46.556	0
46.56	0
46.564	0
46.568	0
46.572	0
46.576	0
46.58	0
46.584	0
46.588	1
46.592	1
46.596	0
46.6	0
46.604	0
46.608	0
46.612	0
46.616	0
46.62	0
46.624	1
46.628	0
46.632	1
46.636	2
46.64	0
46.644	0
46.648	0
46.652	0
46.656	0
46.66	0
46.664	0
46.668	0
46.672	0
46.676	0
46.68	0
46.684	1
46.688	1
46.692	0
46.696	0
46.7	0
46.704	0
46.708	0
46.712	1
46.716	1
46.72	0
46.724	0
46.728	0
46.732	0
46.736	0
46.74	1
46.744	1
46.748	0
46.752	0
46.756	0
46.76	0
46.764	0
46.768	0
46.772	0
46.776	0
46.78	0
46.784	0
46.788	0
46.792	0
46.796	0
46.8	1
46.804	2
46.808	1
46.812	1
46.816	0
46.82	0
46.824	0
46.828	0
46.832	0
46.836	0
46.84	0
46.844	0
46.848	0
46.852	0
46.856	0
46.86	0
46.864	0
46.868	0
46.872	0
46.876	0
46.88	0
46.884	0
46.888	0
46.892	0
46.896	0
46.9	0
46.904	0
46.908	0
46.912	1
46.916	0
46.92	0
46.924	0
46.928	0
46.932	0
46.936	0
46.94	1
46.944	1
46.948	1
46.952	1
46.956	1
46.96	1
46.964	2
46.968	4
46.972	8
46.976	10
46.98	4
46.984	50
46.988	141
46.992	258
46.996	289
47	199
47.004	81
47.008	21
47.012	8
47.016	4
47.02	4
47.024	3
47.028	6
47.032	26
47.036	108
47.04	933
47.044	2213
47.048	3926
47.052	3253
47.056	2076
47.06	686
47.064	261
47.068	81
47.072	32
47.076	19
47.08	14
47.084	9
47.088	1
47.092	3
47.096	3
47.1	2
47.104	2
47.108	1
47.112	2
47.116	8
47.12	12
47.124	12
47.128	9
47.132	4
47.136	2
47.14	1
47.144	1
47.148	0
47.152	0
47.156	0
47.16	0
47.164	2
47.168	5
47.172	1
47.176	0
47.18	1
47.184	1
47.188	2
47.192	2
47.196	1
47.2	2
47.204	2
47.208	1
47.212	1
47.216	2
47.22	2
47.224	1
47.228	0
47.232	1
47.236	2
47.24	1
47.244	1
47.248	1
47.252	2
47.256	3
47.26	3
47.264	0
47.268	0
47.272	1
47.276	2
47.28	1
47.284	1
47.288	0
47.292	0
47.296	0
47.3	0
47.304	0
47.308	2
47.312	3
47.316	2
47.32	4
47.324	2
47.328	1
47.332	2
47.336	3
47.34	2
47.344	0
47.348	1
47.352	1
47.356	1
47.36	1
47.364	1
47.368	1
47.372	2
47.376	2
47.38	2
47.384	2
47.388	1
47.392	1
47.396	1
47.4	2
47.404	3
47.408	2
47.412	1
47.416	1
47.42	1
47.424	0
47.428	1
47.432	1
47.436	0
47.44	0
47.444	0
47.448	1
47.452	2
47.456	1
47.46	1
47.464	0
47.468	0
47.472	0
47.476	1
47.48	0
47.484	1
47.488	1
47.492	0
47.496	0
47.5	0
47.504	0
47.508	1
47.512	2
47.516	2
47.52	1
47.524	0
47.528	0
47.532	1
47.536	0
47.54	0
47.544	1
47.548	1
47.552	1
47.556	1
47.56	0
47.564	0
47.568	0
47.572	0
47.576	1
47.58	1
47.584	1
47.588	0
47.592	1
47.596	2
47.6	0
47.604	2
47.608	2
47.612	0
47.616	1
47.62	1
47.624	1
47.628	0
47.632	0
47.636	0
47.64	0
47.644	0
47.648	0
47.652	0
47.656	1
47.66	1
47.664	0
47.668	0
47.672	0
47.676	0
47.68	1
47.684	0
47.688	0
47.692	1
47.696	0
47.7	0
47.704	1
47.708	0
47.712	1
47.716	1
47.72	2
47.724	1
47.728	0
47.732	0
47.736	2
47.74	2
47.744	1
47.748	0
47.752	0
47.756	0
47.76	1
47.764	0
47.768	0
47.772	1
47.776	0
47.78	0
47.784	1
47.788	1
47.792	1
47.796	1
47.8	1
47.804	0
47.808	0
47.812	0
47.816	1
47.82	1
47.824	0
47.828	1
47.832	2
47.836	2
47.84	0
47.844	1
47.848	1
47.852	0
47.856	0
47.86	1
47.864	2
47.868	1
47.872	0
47.876	0
47.88	0
47.884	1
47.888	2
47.892	1
47.896	0
47.9	1
47.904	2
47.908	1
47.912	1
47.916	0
47.92	0
47.924	1
47.928	1
47.932	1
47.936	2
47.94	2
47.944	0
47.948	1
47.952	1
47.956	2
47.96	2
47.964	3
47.968	4
47.972	3
47.976	2
47.98	4
47.984	13
47.988	69
47.992	666
47.996	1782
48	3724
48.004	3694
48.008	2727
48.012	1032
48.016	418
48.02	107
48.024	20
48.028	10
48.032	6
48.036	6
48.04	12
48.044	33
48.048	63
48.052	102
48.056	83
48.06	53
48.064	21
48.068	13
48.072	11
48.076	12
48.08	9
48.084	6
48.088	3
48.092	2
48.096	1
48.1	0
48.104	1
48.108	1
48.112	1
48.116	1
48.12	2
48.124	1
48.128	0
48.132	0
48.136	1
48.14	1
48.144	0
48.148	0
48.152	0
48.156	1
48.16	0
48.164	0
48.168	0
48.172	0
48.176	2
48.18	3
48.184	0
48.188	1
48.192	1
48.196	0
48.2	1
48.204	1
48.208	0
48.212	2
48.216	1
48.22	1
48.224	3
48.228	2
48.232	1
48.236	0
48.24	0
48.244	1
48.248	2
48.252	1
48.256	0
48.26	0
48.264	0
48.268	0
48.272	1
48.276	3
48.28	1
48.284	1
48.288	2
48.292	1
48.296	1
48.3	0
48.304	1
48.308	1
48.312	0
48.316	0
48.32	0
48.324	0
48.328	0
48.332	0
48.336	0
48.34	0
48.344	1
48.348	1
48.352	1
48.356	0
48.36	0
48.364	0
48.368	2
48.372	1
48.376	1
48.38	0
48.384	0
48.388	1
48.392	2
48.396	0
48.4	0
48.404	1
48.408	1
48.412	1
48.416	1
48.42	1
48.424	0
48.428	0
48.432	1
48.436	1
48.44	1
48.444	1
48.448	0
48.452	0
48.456	0
48.46	1
48.464	0
48.468	0
48.472	0
48.476	2
48.48	2
48.484	1
48.488	1
48.492	1
48.496	1
48.5	0
48.504	0
48.508	0
48.512	1
48.516	2
48.52	1
48.524	0
48.528	0
48.532	0
48.536	1
48.54	0
48.544	0
48.548	0
48.552	0
48.556	0
48.56	1
48.564	3
48.568	2
48.572	1
48.576	0
48.58	0
48.584	0
48.588	1
48.592	1
48.596	1
48.6	1
48.604	2
48.608	1
48.612	1
48.616	1
48.62	0
48.624	0
48.628	0
48.632	1
48.636	1
48.64	1
48.644	0
48.648	2
48.652	2
48.656	0
48.66	0
48.664	0
48.668	1
48.672	1
48.676	1
48.68	0
48.684	0
48.688	0
48.692	1
48.696	1
48.7	1
48.704	1
48.708	1
48.712	2
48.716	2
48.72	1
48.724	1
48.728	1
48.732	0
48.736	1
48.74	1
48.744	0
48.748	0
48.752	0
48.756	0
48.76	1
48.764	2
48.768	2
48.772	1
48.776	0
48.78	0
48.784	0
48.788	0
48.792	0
48.796	0
48.8	0
48.804	1
48.808	1
48.812	0
48.816	1
48.82	1
48.824	0
48.828	1
48.832	1
48.836	0
48.84	1
48.844	1
48.848	0
48.852	0
48.856	1
48.86	1
48.864	0
48.868	0
48.872	0
48.876	0
48.88	1
48.884	1
48.888	0
48.892	0
48.896	0
48.9	0
48.904	0
48.908	0
48.912	0
48.916	0
48.92	0
48.924	0
48.928	1
48.932	1
48.936	1
48.94	1
48.944	0
48.948	0
48.952	0
48.956	0
48.96	0
48.964	0
48.968	1
48.972	1
48.976	1
48.98	1
48.984	10
48.988	17
48.992	19
48.996	55
49	157
49.004	319
49.008	533
49.012	517
49.016	366
49.02	146
49.024	50
49.028	10
49.032	6
49.036	3
49.04	1
49.044	0
49.048	6
49.052	10
49.056	11
49.06	7
49.064	3
49.068	0
49.072	1
49.076	2
49.08	3
49.084	4
49.088	2
49.092	1
49.096	1
49.1	1
49.104	1
49.108	0
49.112	0
49.116	0
49.12	1
49.124	0
49.128	0
49.132	1
49.136	0
49.14	0
49.144	0
49.148	1
49.152	1
49.156	1
49.16	0
49.164	2
49.168	2
49.172	0
49.176	0
49.18	0
49.184	0
49.188	2
49.192	1
49.196	1
49.2	1
49.204	1
49.208	1
49.212	1
49.216	0
49.22	0
49.224	0
49.228	0
49.232	0
49.236	0
49.24	0
49.244	0
49.248	0
49.252	0
49.256	0
49.26	0
49.264	0
49.268	0
49.272	0
49.276	0
49.28	1
49.284	1
49.288	1
49.292	2
49.296	1
49.3	0
49.304	1
49.308	1
49.312	0
49.316	0
49.32	1
49.324	1
49.328	0
49.332	1
49.336	1
49.34	0
49.344	0
49.348	0
49.352	1
49.356	0
49.36	0
49.364	0
49.368	0
49.372	0
49.376	0
49.38	0
49.384	0
49.388	0
49.392	0
49.396	0
49.4	0
49.404	0
49.408	0
49.412	0
49.416	0
49.42	0
49.424	0
49.428	1
49.432	0
49.436	0
49.44	1
49.444	0
49.448	0
49.452	0
49.456	1
49.46	1
49.464	1
49.468	0
49.472	1
49.476	1
49.48	0
49.484	0
49.488	1
49.492	2
49.496	0
49.5	0
49.504	0
49.508	2
49.512	1
49.516	0
49.52	0
49.524	0
49.528	0
49.532	0
49.536	0
49.54	0
49.544	1
49.548	0
49.552	0
49.556	0
49.56	0
49.564	0
49.568	0
49.572	0
49.576	0
49.58	0
49.584	1
49.588	0
49.592	0
49.596	0
49.6	1
49.604	1
49.608	1
49.612	0
49.616	0
49.62	1
49.624	0
49.628	0
49.632	0
49.636	2
49.64	1
49.644	1
49.648	0
49.652	0
49.656	0
49.66	0
49.664	0
49.668	0
49.672	0
49.676	0
49.68	0
49.684	0
49.688	0
49.692	0
49.696	0
49.7	1
49.704	1
49.708	0
49.712	1
49.716	0
49.72	0
49.724	0
49.728	0
49.732	0
49.736	0
49.74	0
49.744	0
49.748	1
49.752	1
49.756	1
49.76	0
49.764	0
49.768	0
49.772	1
49.776	1
49.78	0
49.784	0
49.788	0
49.792	0
49.796	0
49.8	0
49.804	0
49.808	0
49.812	0
49.816	0
49.82	0
49.824	0
49.828	0
49.832	0
49.836	0
49.84	1
49.844	1
49.848	0
49.852	0
49.856	0
49.86	0
49.864	0
49.868	0
49.872	0
49.876	0
49.88	0
49.884	0
49.888	0
49.892	0
49.896	0
49.9	0
49.904	0
49.908	0
49.912	0
49.916	2
49.92	1
49.924	0
49.928	0
49.932	0
49.936	0
49.94	0
49.944	0
49.948	0
49.952	0
49.956	0
49.96	0
49.964	0
49.968	0
49.972	0
49.976	1
49.98	0
49.984	9
49.988	31
49.992	96
49.996	157
50	189
50.004	128
50.008	78
50.012	40
50.016	23
50.02	12
50.024	4
50.028	0
50.032	0
50.036	0
50.04	1
50.044	0
50.048	0
50.052	1
50.056	0
50.06	0
50.064	0
50.068	0
50.072	1
50.076	2
50.08	1
50.084	1
50.088	1
50.092	1
50.096	0
50.1	0
50.104	0
50.108	0
50.112	0
50.116	0
50.12	1
50.124	1
50.128	0
50.132	0
50.136	0
50.14	0
50.144	1
50.148	1
50.152	0
50.156	0
50.16	0
50.164	0
50.168	0
50.172	0
50.176	0
50.18	0
50.184	1
50.188	1
50.192	0
50.196	0
50.2	0
50.204	1
50.208	0
50.212	0
50.216	1
50.22	0
50.224	0
50.228	1
50.232	0
50.236	0
50.24	0
50.244	0
50.248	0
50.252	1
50.256	0
50.26	1
50.264	1
50.268	1
50.272	0
50.276	0
50.28	0
50.284	1
50.288	1
50.292	0
50.296	0
50.3	0
50.304	1
50.308	1
50.312	1
50.316	0
50.32	0
50.324	0
50.328	0
50.332	0
50.336	0
50.34	0
50.344	0
50.348	1
50.352	1
50.356	0
50.36	0
50.364	0
50.368	1
50.372	0
50.376	0
50.38	0
50.384	0
50.388	0
50.392	0
50.396	0
50.4	0
50.404	0
50.408	0
50.412	0
50.416	1
50.42	0
50.424	0
50.428	0
50.432	1
50.436	0
50.44	0
50.444	0
50.448	0
50.452	0
50.456	0
50.46	0
50.464	0
50.468	1
50.472	0
50.476	0
50.48	0
50.484	0
50.488	0
50.492	0
50.496	0
50.5	0
50.504	0
50.508	1
50.512	1
50.516	0
50.52	1
50.524	1
50.528	0
50.532	0
50.536	0
50.54	0
50.544	0
50.548	0
50.552	0
50.556	1
50.56	0
50.564	0
50.568	0
50.572	0
50.576	0
50.58	0
50.584	0
50.588	0
50.592	0
50.596	0
50.6	0
50.604	1
50.608	0
50.612	0
50.616	0
50.62	2
50.624	2
50.628	1
50.632	1
50.636	0
50.64	0
50.644	0
50.648	0
50.652	0
50.656	0
50.66	0
50.664	0
50.668	0
50.672	0
50.676	0
50.68	0
50.684	0
50.688	0
50.692	0
50.696	0
50.7	0
50.704	1
50.708	0
50.712	0
50.716	0
50.72	0
50.724	0
50.728	0
50.732	1
50.736	1
50.74	0
50.744	0
50.748	0
50.752	0
50.756	0
50.76	0
50.764	0
50.768	1
50.772	1
50.776	1
50.78	0
50.784	1
50.788	1
50.792	0
50.796	0
50.8	0
50.804	0
50.808	1
50.812	1
50.816	0
50.82	0
50.824	0
50.828	0
50.832	0
50.836	0
50.84	1
50.844	2
50.848	2
50.852	1
50.856	0
50.86	1
50.864	2
50.868	1
50.872	0
50.876	0
50.88	0
50.884	0
50.888	0
50.892	0
50.896	0
50.9	0
50.904	0
50.908	0
50.912	0
50.916	0
50.92	0
50.924	0
50.928	0
50.932	1
50.936	2
50.94	1
50.944	0
50.948	0
50.952	0
50.956	0
50.96	0
50.964	0
50.968	1
50.972	1
50.976	0
50.98	1
50.984	0
50.988	0
50.992	2
50.996	7
51	16
51.004	30
51.008	24
51.012	15
51.016	6
51.02	7
51.024	9
51.028	12
51.032	114
51.036	375
51.04	804
51.044	1056
51.048	925
51.052	451
51.056	195
51.06	60
51.064	20
51.068	10
51.072	4
51.076	2
51.08	0
51.084	0
51.088	1
51.092	1
51.096	1
51.1	0
51.104	0
51.108	0
51.112	1
51.116	3
51.12	4
51.124	3
51.128	0
51.132	0
51.136	0
51.14	1
51.144	1
51.148	1
51.152	1
51.156	0
51.16	0
51.164	0
51.168	1
51.172	1
51.176	0
51.18	0
51.184	0
51.188	0
51.192	1
51.196	1
51.2	0
51.204	1
51.208	1
51.212	1
51.216	0
51.22	0
51.224	0
51.228	0
51.232	0
51.236	1
51.24	0
51.244	0
51.248	1
51.252	0
51.256	0
51.26	0
51.264	1
51.268	2
51.272	2
51.276	0
51.28	0
51.284	0
51.288	0
51.292	1
51.296	1
51.3	0
51.304	0
51.308	0
51.312	1
51.316	0
51.32	0
51.324	0
51.328	1
51.332	1
51.336	0
51.34	0
51.344	0
51.348	1
51.352	1
51.356	1
51.36	0
51.364	0
51.368	0
51.372	0
51.376	0
51.38	0
51.384	0
51.388	0
51.392	0
51.396	0
51.4	0
51.404	0
51.408	1
51.412	0
51.416	0
51.42	0
51.424	1
51.428	0
51.432	0
51.436	0
51.44	0
51.444	0
51.448	1
51.452	0
51.456	0
51.46	1
51.464	0
51.468	0
51.472	0
51.476	0
51.48	0
51.484	0
51.488	1
51.492	1
51.496	0
51.5	1
51.504	1
51.508	0
51.512	0
51.516	0
51.52	0
51.524	1
51.528	1
51.532	0
51.536	1
51.54	1
51.544	0
51.548	1
51.552	1
51.556	0
51.56	1
51.564	1
51.568	1
51.572	1
51.576	1
51.58	0
51.584	0
51.588	0
51.592	0
51.596	0
51.6	0
51.604	0
51.608	0
51.612	0
51.616	0
51.62	1
51.624	0
51.628	0
51.632	1
51.636	0
51.64	0
51.644	0
51.648	0
51.652	0
51.656	0
51.66	0
51.664	0
51.668	0
51.672	0
51.676	0
51.68	1
51.684	2
51.688	1
51.692	0
51.696	0
51.7	0
51.704	1
51.708	0
51.712	0
51.716	0
51.72	0
51.724	0
51.728	0
51.732	0
51.736	0
51.74	1
51.744	0
51.748	0
51.752	0
51.756	1
51.76	1
51.764	2
51.768	1
51.772	0
51.776	0
51.78	1
51.784	1
51.788	0
51.792	0
51.796	0
51.8	0
51.804	0
51.808	0
51.812	0
51.816	0
51.82	0
51.824	1
51.828	1
51.832	1
51.836	0
51.84	0
51.844	0
51.848	0
51.852	0
51.856	0
51.86	1
51.864	0
51.868	0
51.872	0
51.876	0
51.88	0
51.884	0
51.888	0
51.892	0
51.896	0
51.9	0
51.904	0
51.908	0
51.912	1
51.916	0
51.92	0
51.924	0
51.928	1
51.932	1
51.936	1
51.94	1
51.944	1
51.948	0
51.952	0
51.956	0
51.96	1
51.964	0
51.968	0
51.972	0
51.976	0
51.98	0
51.984	0
51.988	3
51.992	3
51.996	2
[truncated: 31,085 more rows]
