# Supplementary material for: Rapid Detection of Volatile Organic Metabolites in Urine by High-Pressure Photoionization Mass Spectrometry for Breast Cancer Screening: A Pilot Study
Source: Metabolites. 2023 Jul 21;13(7):870. doi: 10.3390/metabo13070870 (PMC10385751; doi:10.3390/metabo13070870)
Supplement: Supplementary file 1 [file metabolites-13-00870-s001.zip › Mass_data/BC/BC19.txt]

44	58
44.004	32
44.008	34
44.012	85
44.016	241
44.02	402
44.024	413
44.028	267
44.032	110
44.036	41
44.04	16
44.044	15
44.048	25
44.052	27
44.056	24
44.06	22
44.064	10
44.068	4
44.072	4
44.076	3
44.08	3
44.084	2
44.088	1
44.092	4
44.096	4
44.1	3
44.104	3
44.108	2
44.112	2
44.116	1
44.12	3
44.124	2
44.128	1
44.132	1
44.136	0
44.14	0
44.144	1
44.148	1
44.152	2
44.156	2
44.16	1
44.164	0
44.168	0
44.172	1
44.176	2
44.18	1
44.184	0
44.188	0
44.192	0
44.196	1
44.2	1
44.204	1
44.208	2
44.212	2
44.216	2
44.22	2
44.224	1
44.228	1
44.232	2
44.236	0
44.24	1
44.244	1
44.248	1
44.252	1
44.256	1
44.26	1
44.264	0
44.268	1
44.272	1
44.276	0
44.28	1
44.284	1
44.288	1
44.292	1
44.296	3
44.3	1
44.304	0
44.308	0
44.312	1
44.316	2
44.32	1
44.324	0
44.328	1
44.332	1
44.336	1
44.34	1
44.344	2
44.348	1
44.352	0
44.356	1
44.36	1
44.364	0
44.368	0
44.372	1
44.376	1
44.38	0
44.384	1
44.388	1
44.392	1
44.396	1
44.4	0
44.404	0
44.408	0
44.412	1
44.416	1
44.42	1
44.424	0
44.428	0
44.432	0
44.436	0
44.44	1
44.444	0
44.448	1
44.452	2
44.456	1
44.46	0
44.464	0
44.468	1
44.472	1
44.476	1
44.48	1
44.484	0
44.488	0
44.492	0
44.496	0
44.5	1
44.504	0
44.508	0
44.512	1
44.516	2
44.52	2
44.524	1
44.528	2
44.532	1
44.536	0
44.54	0
44.544	0
44.548	1
44.552	1
44.556	0
44.56	1
44.564	1
44.568	0
44.572	0
44.576	1
44.58	2
44.584	1
44.588	0
44.592	0
44.596	0
44.6	1
44.604	2
44.608	2
44.612	0
44.616	0
44.62	1
44.624	1
44.628	0
44.632	1
44.636	1
44.64	0
44.644	2
44.648	1
44.652	1
44.656	1
44.66	0
44.664	1
44.668	1
44.672	1
44.676	0
44.68	0
44.684	1
44.688	1
44.692	0
44.696	0
44.7	0
44.704	1
44.708	1
44.712	2
44.716	1
44.72	1
44.724	1
44.728	0
44.732	0
44.736	1
44.74	1
44.744	3
44.748	2
44.752	1
44.756	0
44.76	2
44.764	1
44.768	1
44.772	0
44.776	0
44.78	0
44.784	0
44.788	1
44.792	1
44.796	1
44.8	1
44.804	1
44.808	0
44.812	0
44.816	1
44.82	0
44.824	0
44.828	0
44.832	0
44.836	1
44.84	1
44.844	0
44.848	1
44.852	1
44.856	0
44.86	1
44.864	0
44.868	0
44.872	1
44.876	1
44.88	1
44.884	1
44.888	1
44.892	1
44.896	1
44.9	2
44.904	2
44.908	1
44.912	0
44.916	1
44.92	1
44.924	1
44.928	2
44.932	0
44.936	1
44.94	1
44.944	0
44.948	0
44.952	0
44.956	0
44.96	0
44.964	3
44.968	36
44.972	106
44.976	247
44.98	258
44.984	194
44.988	68
44.992	56
44.996	52
45	49
45.004	29
45.008	22
45.012	22
45.016	28
45.02	48
45.024	155
45.028	340
45.032	612
45.036	518
45.04	321
45.044	91
45.048	37
45.052	23
45.056	23
45.06	19
45.064	9
45.068	3
45.072	1
45.076	2
45.08	1
45.084	1
45.088	1
45.092	0
45.096	1
45.1	2
45.104	3
45.108	3
45.112	2
45.116	1
45.12	0
45.124	0
45.128	0
45.132	2
45.136	1
45.14	0
45.144	0
45.148	0
45.152	0
45.156	0
45.16	1
45.164	1
45.168	1
45.172	2
45.176	0
45.18	0
45.184	0
45.188	1
45.192	2
45.196	3
45.2	3
45.204	1
45.208	1
45.212	1
45.216	0
45.22	0
45.224	0
45.228	1
45.232	3
45.236	1
45.24	0
45.244	0
45.248	2
45.252	1
45.256	0
45.26	1
45.264	1
45.268	1
45.272	1
45.276	1
45.28	0
45.284	0
45.288	1
45.292	0
45.296	1
45.3	2
45.304	1
45.308	3
45.312	3
45.316	0
45.32	0
45.324	1
45.328	2
45.332	0
45.336	1
45.34	1
45.344	1
45.348	1
45.352	1
45.356	2
45.36	0
45.364	0
45.368	0
45.372	1
45.376	0
45.38	0
45.384	0
45.388	0
45.392	0
45.396	0
45.4	0
45.404	0
45.408	0
45.412	0
45.416	0
45.42	1
45.424	1
45.428	0
45.432	1
45.436	2
45.44	2
45.444	0
45.448	0
45.452	0
45.456	1
45.46	0
45.464	1
45.468	1
45.472	0
45.476	0
45.48	0
45.484	0
45.488	0
45.492	0
45.496	0
45.5	0
45.504	1
45.508	1
45.512	0
45.516	0
45.52	0
45.524	0
45.528	1
45.532	0
45.536	0
45.54	1
45.544	0
45.548	0
45.552	0
45.556	0
45.56	0
45.564	0
45.568	1
45.572	0
45.576	0
45.58	0
45.584	0
45.588	0
45.592	0
45.596	1
45.6	0
45.604	1
45.608	1
45.612	0
45.616	0
45.62	0
45.624	0
45.628	0
45.632	1
45.636	1
45.64	1
45.644	1
45.648	1
45.652	0
45.656	1
45.66	1
45.664	1
45.668	0
45.672	0
45.676	0
45.68	0
45.684	1
45.688	0
45.692	0
45.696	0
45.7	1
45.704	1
45.708	0
45.712	0
45.716	0
45.72	0
45.724	0
45.728	1
45.732	1
45.736	0
45.74	1
45.744	0
45.748	0
45.752	1
45.756	0
45.76	1
45.764	1
45.768	0
45.772	0
45.776	0
45.78	0
45.784	1
45.788	0
45.792	0
45.796	0
45.8	0
45.804	0
45.808	0
45.812	2
45.816	1
45.82	1
45.824	0
45.828	0
45.832	0
45.836	0
45.84	0
45.844	0
45.848	0
45.852	0
45.856	0
45.86	0
45.864	0
45.868	0
45.872	0
45.876	0
45.88	2
45.884	1
45.888	1
45.892	1
45.896	0
45.9	0
45.904	1
45.908	1
45.912	0
45.916	1
45.92	2
45.924	1
45.928	1
45.932	0
45.936	0
45.94	1
45.944	1
45.948	0
45.952	1
45.956	1
45.96	0
45.964	1
45.968	10
45.972	13
45.976	9
45.98	24
45.984	46
45.988	66
45.992	69
45.996	57
46	38
46.004	14
46.008	4
46.012	1
46.016	1
46.02	6
46.024	24
46.028	37
46.032	41
46.036	24
46.04	17
46.044	14
46.048	6
46.052	3
46.056	5
46.06	10
46.064	27
46.068	27
46.072	15
46.076	3
46.08	1
46.084	1
46.088	1
46.092	1
46.096	1
46.1	0
46.104	0
46.108	0
46.112	0
46.116	1
46.12	0
46.124	0
46.128	0
46.132	2
46.136	2
46.14	1
46.144	0
46.148	1
46.152	1
46.156	0
46.16	0
46.164	1
46.168	1
46.172	0
46.176	1
46.18	1
46.184	0
46.188	1
46.192	0
46.196	0
46.2	0
46.204	0
46.208	0
46.212	0
46.216	2
46.22	2
46.224	3
46.228	1
46.232	0
46.236	0
46.24	0
46.244	1
46.248	1
46.252	1
46.256	2
46.26	1
46.264	1
46.268	1
46.272	1
46.276	1
46.28	1
46.284	0
46.288	0
46.292	0
46.296	1
46.3	0
46.304	0
46.308	0
46.312	1
46.316	0
46.32	0
46.324	0
46.328	0
46.332	0
46.336	1
46.34	0
46.344	0
46.348	0
46.352	0
46.356	0
46.36	0
46.364	0
46.368	1
46.372	1
46.376	1
46.38	0
46.384	1
46.388	1
46.392	0
46.396	0
46.4	0
46.404	0
46.408	0
46.412	0
46.416	1
46.42	2
46.424	1
46.428	0
46.432	0
46.436	0
46.44	1
46.444	2
46.448	0
46.452	1
46.456	1
46.46	0
46.464	0
46.468	1
46.472	1
46.476	2
46.48	1
46.484	0
46.488	1
46.492	0
46.496	0
46.5	0
46.504	0
46.508	0
46.512	0
46.516	0
46.52	1
46.524	1
46.528	1
46.532	0
46.536	0
46.54	0
46.544	0
46.548	0
46.552	1
46.556	2
46.56	0
46.564	1
46.568	1
46.572	0
46.576	0
46.58	0
46.584	1
46.588	0
46.592	0
46.596	0
46.6	2
46.604	2
46.608	1
46.612	0
46.616	2
46.62	2
46.624	0
46.628	0
46.632	0
46.636	0
46.64	1
46.644	0
46.648	0
46.652	1
46.656	0
46.66	0
46.664	0
46.668	0
46.672	1
46.676	1
46.68	2
46.684	1
46.688	1
46.692	0
46.696	0
46.7	0
46.704	0
46.708	0
46.712	1
46.716	1
46.72	2
46.724	0
46.728	1
46.732	2
46.736	0
46.74	1
46.744	1
46.748	1
46.752	3
46.756	2
46.76	0
46.764	0
46.768	1
46.772	1
46.776	1
46.78	1
46.784	1
46.788	2
46.792	1
46.796	1
46.8	1
46.804	0
46.808	1
46.812	1
46.816	1
46.82	0
46.824	0
46.828	0
46.832	0
46.836	1
46.84	1
46.844	1
46.848	2
46.852	1
46.856	0
46.86	3
46.864	1
46.868	0
46.872	0
46.876	0
46.88	0
46.884	0
46.888	1
46.892	1
46.896	1
46.9	0
46.904	0
46.908	0
46.912	0
46.916	1
46.92	1
46.924	1
46.928	0
46.932	1
46.936	1
46.94	1
46.944	2
46.948	2
46.952	2
46.956	1
46.96	3
46.964	5
46.968	9
46.972	10
46.976	11
46.98	13
46.984	73
46.988	261
46.992	488
46.996	564
47	364
47.004	150
47.008	41
47.012	18
47.016	8
47.02	7
47.024	3
47.028	5
47.032	72
47.036	301
47.04	2929
47.044	7370
47.048	13437
47.052	10887
47.056	6758
47.06	2260
47.064	787
47.068	269
47.072	106
47.076	59
47.08	37
47.084	22
47.088	14
47.092	8
47.096	6
47.1	6
47.104	1
47.108	2
47.112	9
47.116	22
47.12	32
47.124	32
47.128	23
47.132	13
47.136	7
47.14	3
47.144	4
47.148	2
47.152	1
47.156	3
47.16	4
47.164	5
47.168	5
47.172	3
47.176	1
47.18	2
47.184	3
47.188	2
47.192	3
47.196	6
47.2	6
47.204	6
47.208	5
47.212	4
47.216	2
47.22	2
47.224	5
47.228	3
47.232	1
47.236	1
47.24	5
47.244	4
47.248	3
47.252	3
47.256	4
47.26	4
47.264	1
47.268	1
47.272	1
47.276	0
47.28	0
47.284	2
47.288	3
47.292	1
47.296	2
47.3	3
47.304	4
47.308	3
47.312	3
47.316	3
47.32	4
47.324	3
47.328	3
47.332	4
47.336	5
47.34	5
47.344	6
47.348	2
47.352	2
47.356	3
47.36	1
47.364	2
47.368	1
47.372	0
47.376	2
47.38	3
47.384	2
47.388	0
47.392	1
47.396	1
47.4	1
47.404	1
47.408	1
47.412	1
47.416	2
47.42	3
47.424	5
47.428	3
47.432	2
47.436	2
47.44	4
47.444	2
47.448	1
47.452	0
47.456	3
47.46	4
47.464	3
47.468	1
47.472	2
47.476	2
47.48	2
47.484	2
47.488	2
47.492	1
47.496	0
47.5	0
47.504	0
47.508	2
47.512	1
47.516	0
47.52	0
47.524	1
47.528	3
47.532	5
47.536	3
47.54	3
47.544	3
47.548	2
47.552	2
47.556	1
47.56	0
47.564	1
47.568	1
47.572	2
47.576	1
47.58	2
47.584	3
47.588	4
47.592	2
47.596	1
47.6	1
47.604	2
47.608	2
47.612	2
47.616	0
47.62	1
47.624	2
47.628	1
47.632	2
47.636	2
47.64	1
47.644	1
47.648	1
47.652	2
47.656	2
47.66	2
47.664	2
47.668	1
47.672	3
47.676	3
47.68	2
47.684	1
47.688	0
47.692	1
47.696	0
47.7	0
47.704	1
47.708	0
47.712	1
47.716	1
47.72	2
47.724	2
47.728	2
47.732	2
47.736	0
47.74	0
47.744	1
47.748	2
47.752	2
47.756	1
47.76	0
47.764	1
47.768	1
47.772	0
47.776	2
47.78	1
47.784	0
47.788	1
47.792	1
47.796	2
47.8	4
47.804	3
47.808	3
47.812	3
47.816	1
47.82	0
47.824	1
47.828	0
47.832	1
47.836	1
47.84	1
47.844	2
47.848	2
47.852	3
47.856	1
47.86	1
47.864	1
47.868	2
47.872	2
47.876	2
47.88	2
47.884	1
47.888	0
47.892	0
47.896	1
47.9	1
47.904	0
47.908	2
47.912	1
47.916	1
47.92	4
47.924	5
47.928	4
47.932	1
47.936	2
47.94	3
47.944	2
47.948	1
47.952	4
47.956	6
47.96	7
47.964	5
47.968	5
47.972	6
47.976	5
47.98	7
47.984	22
47.988	92
47.992	1154
47.996	3198
48	6673
48.004	6572
48.008	4837
48.012	1698
48.016	677
48.02	161
48.024	39
48.028	32
48.032	20
48.036	13
48.04	22
48.044	104
48.048	217
48.052	357
48.056	269
48.06	164
48.064	59
48.068	29
48.072	15
48.076	11
48.08	10
48.084	8
48.088	6
48.092	4
48.096	4
48.1	4
48.104	4
48.108	1
48.112	1
48.116	2
48.12	1
48.124	2
48.128	4
48.132	8
48.136	5
48.14	2
48.144	2
48.148	1
48.152	3
48.156	5
48.16	3
48.164	2
48.168	2
48.172	0
48.176	3
48.18	4
48.184	0
48.188	1
48.192	2
48.196	3
48.2	1
48.204	1
48.208	0
48.212	3
48.216	4
48.22	4
48.224	2
48.228	4
48.232	4
48.236	2
48.24	2
48.244	2
48.248	1
48.252	4
48.256	3
48.26	2
48.264	3
48.268	2
48.272	1
48.276	0
48.28	0
48.284	1
48.288	2
48.292	0
48.296	1
48.3	3
48.304	2
48.308	2
48.312	2
48.316	0
48.32	2
48.324	2
48.328	0
48.332	3
48.336	4
48.34	3
48.344	3
48.348	2
48.352	1
48.356	1
48.36	2
48.364	2
48.368	1
48.372	2
48.376	3
48.38	2
48.384	3
48.388	3
48.392	4
48.396	6
48.4	4
48.404	1
48.408	1
48.412	2
48.416	2
48.42	0
48.424	0
48.428	0
48.432	1
48.436	0
48.44	1
48.444	3
48.448	1
48.452	1
48.456	1
48.46	2
48.464	1
48.468	0
48.472	1
48.476	1
48.48	1
48.484	2
48.488	0
48.492	1
48.496	2
48.5	1
48.504	0
48.508	0
48.512	1
48.516	1
48.52	1
48.524	1
48.528	1
48.532	1
48.536	1
48.54	0
48.544	1
48.548	2
48.552	1
48.556	1
48.56	1
48.564	0
48.568	1
48.572	2
48.576	3
48.58	1
48.584	1
48.588	0
48.592	0
48.596	1
48.6	1
48.604	0
48.608	0
48.612	0
48.616	0
48.62	1
48.624	2
48.628	2
48.632	0
48.636	1
48.64	2
48.644	1
48.648	2
48.652	1
48.656	0
48.66	1
48.664	1
48.668	0
48.672	1
48.676	1
48.68	0
48.684	0
48.688	1
48.692	2
48.696	2
48.7	1
48.704	1
48.708	1
48.712	1
48.716	1
48.72	2
48.724	1
48.728	1
48.732	1
48.736	3
48.74	1
48.744	0
48.748	1
48.752	2
48.756	1
48.76	0
48.764	1
48.768	1
48.772	1
48.776	1
48.78	1
48.784	0
48.788	1
48.792	2
48.796	2
48.8	0
48.804	1
48.808	2
48.812	1
48.816	0
48.82	1
48.824	2
48.828	2
48.832	1
48.836	0
48.84	0
48.844	1
48.848	3
48.852	1
48.856	1
48.86	1
48.864	1
48.868	1
48.872	1
48.876	1
48.88	0
48.884	0
48.888	1
48.892	1
48.896	1
48.9	2
48.904	0
48.908	1
48.912	1
48.916	1
48.92	0
48.924	0
48.928	1
48.932	0
48.936	0
48.94	1
48.944	1
48.948	1
48.952	1
48.956	0
48.96	1
48.964	2
48.968	1
48.972	1
48.976	3
48.98	6
48.984	14
48.988	23
48.992	42
48.996	117
49	418
49.004	920
49.008	1739
49.012	1681
49.016	1211
49.02	450
49.024	180
49.028	53
49.032	14
49.036	6
49.04	6
49.044	13
49.048	19
49.052	27
49.056	32
49.06	14
49.064	7
49.068	3
49.072	1
49.076	0
49.08	1
49.084	5
49.088	2
49.092	1
49.096	2
49.1	1
49.104	0
49.108	0
49.112	4
49.116	3
49.12	1
49.124	0
49.128	1
49.132	2
49.136	2
49.14	2
49.144	2
49.148	1
49.152	1
49.156	1
49.16	2
49.164	1
49.168	1
49.172	0
49.176	1
49.18	1
49.184	1
49.188	3
49.192	2
49.196	1
49.2	1
49.204	1
49.208	1
49.212	0
49.216	1
49.22	1
49.224	1
49.228	2
49.232	2
49.236	1
49.24	0
49.244	0
49.248	0
49.252	1
49.256	2
49.26	3
49.264	3
49.268	2
49.272	1
49.276	2
49.28	1
49.284	0
49.288	1
49.292	2
49.296	2
49.3	1
49.304	2
49.308	1
49.312	0
49.316	1
49.32	2
49.324	1
49.328	0
49.332	1
49.336	1
49.34	2
49.344	1
49.348	1
49.352	0
49.356	0
49.36	0
49.364	0
49.368	2
49.372	1
49.376	1
49.38	0
49.384	0
49.388	0
49.392	1
49.396	2
49.4	2
49.404	0
49.408	1
49.412	1
49.416	0
49.42	1
49.424	1
49.428	0
49.432	1
49.436	1
49.44	1
49.444	1
49.448	0
49.452	0
49.456	1
49.46	0
49.464	0
49.468	0
49.472	0
49.476	1
49.48	2
49.484	4
49.488	3
49.492	1
49.496	0
49.5	1
49.504	1
49.508	0
49.512	1
49.516	1
49.52	0
49.524	0
49.528	0
49.532	0
49.536	0
49.54	0
49.544	1
49.548	1
49.552	1
49.556	0
49.56	0
49.564	0
49.568	0
49.572	2
49.576	1
49.58	0
49.584	0
49.588	1
49.592	2
49.596	2
49.6	1
49.604	0
49.608	0
49.612	2
49.616	2
49.62	3
49.624	1
49.628	0
49.632	0
49.636	1
49.64	1
49.644	1
49.648	1
49.652	0
49.656	0
49.66	1
49.664	0
49.668	0
49.672	0
49.676	0
49.68	0
49.684	1
49.688	1
49.692	1
49.696	1
49.7	3
49.704	2
49.708	1
49.712	1
49.716	0
49.72	0
49.724	0
49.728	1
49.732	2
49.736	2
49.74	1
49.744	1
49.748	0
49.752	0
49.756	0
49.76	0
49.764	1
49.768	1
49.772	1
49.776	0
49.78	0
49.784	0
49.788	1
49.792	0
49.796	1
49.8	3
49.804	2
49.808	1
49.812	0
49.816	0
49.82	0
49.824	0
49.828	0
49.832	0
49.836	1
49.84	0
49.844	1
49.848	1
49.852	2
49.856	3
49.86	2
49.864	1
49.868	1
49.872	1
49.876	0
49.88	0
49.884	0
49.888	0
49.892	0
49.896	0
49.9	0
49.904	0
49.908	0
49.912	0
49.916	1
49.92	1
49.924	1
49.928	0
49.932	0
49.936	0
49.94	0
49.944	1
49.948	1
49.952	0
49.956	1
49.96	1
49.964	0
49.968	2
49.972	2
49.976	2
49.98	2
49.984	13
49.988	57
49.992	182
49.996	308
50	351
50.004	230
50.008	137
50.012	73
50.016	44
50.02	25
50.024	11
50.028	2
50.032	1
50.036	0
50.04	1
50.044	1
50.048	1
50.052	1
50.056	1
50.06	1
50.064	0
50.068	2
50.072	1
50.076	1
50.08	1
50.084	1
50.088	1
50.092	0
50.096	1
50.1	1
50.104	0
50.108	1
50.112	1
50.116	0
50.12	1
50.124	2
50.128	3
50.132	1
50.136	1
50.14	0
50.144	0
50.148	0
50.152	0
50.156	0
50.16	0
50.164	0
50.168	0
50.172	0
50.176	0
50.18	0
50.184	0
50.188	0
50.192	0
50.196	0
50.2	0
50.204	0
50.208	0
50.212	0
50.216	1
50.22	0
50.224	0
50.228	0
50.232	1
50.236	0
50.24	0
50.244	1
50.248	0
50.252	0
50.256	0
50.26	1
50.264	1
50.268	0
50.272	1
50.276	1
50.28	0
50.284	0
50.288	0
50.292	0
50.296	0
50.3	0
50.304	0
50.308	1
50.312	1
50.316	0
50.32	0
50.324	0
50.328	0
50.332	0
50.336	0
50.34	0
50.344	0
50.348	1
50.352	1
50.356	0
50.36	0
50.364	0
50.368	1
50.372	0
50.376	0
50.38	0
50.384	0
50.388	1
50.392	3
50.396	1
50.4	0
50.404	0
50.408	0
50.412	1
50.416	1
50.42	2
50.424	2
50.428	2
50.432	0
50.436	0
50.44	0
50.444	0
50.448	1
50.452	1
50.456	0
50.46	1
50.464	2
50.468	1
50.472	1
50.476	1
50.48	0
50.484	0
50.488	0
50.492	1
50.496	1
50.5	1
50.504	1
50.508	0
50.512	0
50.516	0
50.52	0
50.524	1
50.528	2
50.532	1
50.536	0
50.54	1
50.544	2
50.548	1
50.552	1
50.556	1
50.56	1
50.564	1
50.568	1
50.572	0
50.576	0
50.58	0
50.584	1
50.588	1
50.592	0
50.596	0
50.6	0
50.604	0
50.608	0
50.612	1
50.616	2
50.62	0
50.624	1
50.628	1
50.632	1
50.636	0
50.64	0
50.644	1
50.648	1
50.652	1
50.656	0
50.66	0
50.664	0
50.668	1
50.672	1
50.676	1
50.68	0
50.684	0
50.688	0
50.692	1
50.696	0
50.7	0
50.704	1
50.708	1
50.712	1
50.716	0
50.72	0
50.724	0
50.728	0
50.732	0
50.736	0
50.74	0
50.744	1
50.748	0
50.752	1
50.756	2
50.76	1
50.764	0
50.768	1
50.772	1
50.776	1
50.78	0
50.784	0
50.788	0
50.792	0
50.796	0
50.8	0
50.804	0
50.808	2
50.812	1
50.816	0
50.82	0
50.824	0
50.828	1
50.832	1
50.836	0
50.84	0
50.844	0
50.848	0
50.852	0
50.856	0
50.86	1
50.864	1
50.868	0
50.872	0
50.876	0
50.88	1
50.884	0
50.888	0
50.892	0
50.896	0
50.9	0
50.904	0
50.908	1
50.912	1
50.916	0
50.92	1
50.924	1
50.928	1
50.932	0
50.936	0
50.94	1
50.944	1
50.948	1
50.952	2
50.956	0
50.96	1
50.964	1
50.968	0
50.972	1
50.976	1
50.98	0
50.984	1
50.988	2
50.992	1
50.996	23
51	49
51.004	75
51.008	79
51.012	61
51.016	21
51.02	13
51.024	9
51.028	13
51.032	120
51.036	417
51.04	835
51.044	1055
51.048	871
51.052	460
51.056	198
51.06	71
51.064	21
51.068	7
51.072	2
51.076	1
51.08	2
51.084	1
51.088	1
51.092	0
51.096	1
51.1	2
51.104	0
51.108	1
51.112	3
51.116	5
51.12	4
51.124	3
51.128	1
51.132	2
51.136	1
51.14	0
51.144	1
51.148	2
51.152	1
51.156	2
51.16	1
51.164	0
51.168	0
51.172	1
51.176	3
51.18	1
51.184	0
51.188	1
51.192	0
51.196	0
51.2	0
51.204	2
51.208	1
51.212	0
51.216	1
51.22	1
51.224	1
51.228	1
51.232	0
51.236	0
51.24	1
51.244	0
51.248	0
51.252	0
51.256	0
51.26	0
51.264	2
51.268	2
51.272	2
51.276	1
51.28	0
51.284	1
51.288	2
51.292	2
51.296	1
51.3	0
51.304	0
51.308	0
51.312	0
51.316	0
51.32	0
51.324	0
51.328	0
51.332	0
51.336	0
51.34	1
51.344	1
51.348	1
51.352	1
51.356	1
51.36	0
51.364	0
51.368	0
51.372	0
51.376	0
51.38	0
51.384	1
51.388	1
51.392	0
51.396	0
51.4	0
51.404	0
51.408	0
51.412	1
51.416	0
51.42	0
51.424	0
51.428	0
51.432	0
51.436	1
51.44	1
51.444	1
51.448	0
51.452	0
51.456	0
51.46	0
51.464	0
51.468	0
51.472	1
51.476	0
51.48	0
51.484	0
51.488	1
51.492	2
51.496	1
51.5	1
51.504	1
51.508	0
51.512	1
51.516	1
51.52	1
51.524	0
51.528	1
51.532	2
51.536	1
51.54	1
51.544	0
51.548	0
51.552	0
51.556	0
51.56	0
51.564	1
51.568	2
51.572	0
51.576	0
51.58	0
51.584	0
51.588	1
51.592	2
51.596	1
51.6	0
51.604	0
51.608	2
51.612	1
51.616	0
51.62	0
51.624	1
51.628	1
51.632	1
51.636	0
51.64	0
51.644	0
51.648	1
51.652	1
51.656	1
51.66	1
51.664	1
51.668	0
51.672	0
51.676	0
51.68	1
51.684	1
51.688	1
51.692	0
51.696	1
51.7	1
51.704	0
51.708	1
51.712	1
51.716	0
51.72	1
51.724	1
51.728	1
51.732	2
51.736	2
51.74	1
51.744	0
51.748	1
51.752	2
51.756	1
51.76	1
51.764	0
51.768	1
51.772	1
51.776	1
51.78	1
51.784	1
51.788	2
51.792	1
51.796	1
51.8	0
51.804	2
51.808	2
51.812	2
51.816	0
51.82	1
51.824	1
51.828	0
51.832	0
51.836	0
51.84	2
51.844	1
51.848	0
51.852	0
51.856	1
51.86	1
51.864	1
51.868	0
51.872	0
51.876	0
51.88	1
51.884	1
51.888	0
51.892	0
51.896	1
51.9	4
51.904	2
51.908	0
51.912	0
51.916	0
51.92	0
51.924	0
51.928	1
51.932	1
51.936	0
51.94	0
51.944	1
51.948	2
51.952	2
51.956	1
51.96	0
51.964	0
51.968	0
51.972	1
51.976	0
51.98	1
51.984	2
51.988	1
51.992	2
51.996	3
[truncated: 31,085 more rows]
