# Supplementary material for: Rapid Detection of Volatile Organic Metabolites in Urine by High-Pressure Photoionization Mass Spectrometry for Breast Cancer Screening: A Pilot Study
Source: Metabolites. 2023 Jul 21;13(7):870. doi: 10.3390/metabo13070870 (PMC10385751; doi:10.3390/metabo13070870)
Supplement: Supplementary file 1 [file metabolites-13-00870-s001.zip › Mass_data/BC/BC2.txt]

44	493
44.004	179
44.008	74
44.012	87
44.016	271
44.02	439
44.024	488
44.028	289
44.032	120
44.036	35
44.04	22
44.044	41
44.048	64
44.052	64
44.056	36
44.06	20
44.064	11
44.068	6
44.072	3
44.076	2
44.08	3
44.084	4
44.088	1
44.092	2
44.096	3
44.1	2
44.104	0
44.108	1
44.112	2
44.116	1
44.12	2
44.124	3
44.128	3
44.132	0
44.136	1
44.14	1
44.144	0
44.148	0
44.152	1
44.156	1
44.16	3
44.164	2
44.168	1
44.172	2
44.176	1
44.18	2
44.184	1
44.188	0
44.192	0
44.196	1
44.2	2
44.204	2
44.208	1
44.212	0
44.216	0
44.22	1
44.224	2
44.228	2
44.232	0
44.236	1
44.24	0
44.244	0
44.248	0
44.252	2
44.256	3
44.26	3
44.264	2
44.268	1
44.272	2
44.276	3
44.28	1
44.284	2
44.288	2
44.292	2
44.296	2
44.3	2
44.304	1
44.308	1
44.312	1
44.316	2
44.32	5
44.324	2
44.328	1
44.332	1
44.336	2
44.34	1
44.344	1
44.348	0
44.352	1
44.356	2
44.36	1
44.364	0
44.368	1
44.372	1
44.376	1
44.38	2
44.384	2
44.388	1
44.392	0
44.396	0
44.4	1
44.404	2
44.408	1
44.412	1
44.416	1
44.42	1
44.424	1
44.428	2
44.432	1
44.436	0
44.44	2
44.444	1
44.448	1
44.452	2
44.456	1
44.46	1
44.464	2
44.468	1
44.472	3
44.476	3
44.48	1
44.484	0
44.488	1
44.492	2
44.496	1
44.5	1
44.504	1
44.508	1
44.512	1
44.516	0
44.52	1
44.524	4
44.528	2
44.532	1
44.536	0
44.54	1
44.544	2
44.548	2
44.552	1
44.556	1
44.56	0
44.564	1
44.568	3
44.572	2
44.576	1
44.58	0
44.584	1
44.588	1
44.592	1
44.596	1
44.6	0
44.604	1
44.608	2
44.612	2
44.616	2
44.62	2
44.624	1
44.628	0
44.632	1
44.636	1
44.64	0
44.644	1
44.648	1
44.652	0
44.656	0
44.66	0
44.664	0
44.668	1
44.672	2
44.676	1
44.68	1
44.684	2
44.688	1
44.692	1
44.696	1
44.7	4
44.704	3
44.708	1
44.712	0
44.716	1
44.72	1
44.724	0
44.728	0
44.732	0
44.736	0
44.74	1
44.744	1
44.748	2
44.752	2
44.756	0
44.76	1
44.764	1
44.768	0
44.772	2
44.776	1
44.78	1
44.784	0
44.788	0
44.792	0
44.796	0
44.8	0
44.804	0
44.808	0
44.812	0
44.816	1
44.82	0
44.824	0
44.828	1
44.832	1
44.836	1
44.84	0
44.844	1
44.848	1
44.852	1
44.856	2
44.86	0
44.864	1
44.868	2
44.872	1
44.876	0
44.88	0
44.884	1
44.888	3
44.892	3
44.896	3
44.9	2
44.904	2
44.908	1
44.912	0
44.916	0
44.92	1
44.924	1
44.928	0
44.932	1
44.936	1
44.94	1
44.944	1
44.948	1
44.952	1
44.956	2
44.96	0
44.964	4
44.968	32
44.972	102
44.976	207
44.98	232
44.984	218
44.988	288
44.992	692
44.996	972
45	952
45.004	483
45.008	203
45.012	68
45.016	44
45.02	101
45.024	478
45.028	1199
45.032	2023
45.036	1740
45.04	1000
45.044	294
45.048	109
45.052	39
45.056	30
45.06	15
45.064	10
45.068	8
45.072	4
45.076	3
45.08	2
45.084	2
45.088	0
45.092	1
45.096	4
45.1	10
45.104	7
45.108	7
45.112	7
45.116	3
45.12	2
45.124	2
45.128	1
45.132	0
45.136	2
45.14	3
45.144	1
45.148	2
45.152	1
45.156	0
45.16	3
45.164	2
45.168	1
45.172	0
45.176	1
45.18	1
45.184	2
45.188	1
45.192	3
45.196	4
45.2	0
45.204	3
45.208	3
45.212	1
45.216	1
45.22	0
45.224	1
45.228	2
45.232	1
45.236	1
45.24	0
45.244	0
45.248	0
45.252	1
45.256	2
45.26	0
45.264	0
45.268	0
45.272	0
45.276	0
45.28	0
45.284	0
45.288	1
45.292	2
45.296	2
45.3	3
45.304	2
45.308	2
45.312	1
45.316	1
45.32	1
45.324	1
45.328	1
45.332	1
45.336	1
45.34	0
45.344	1
45.348	0
45.352	1
45.356	2
45.36	4
45.364	4
45.368	2
45.372	0
45.376	0
45.38	0
45.384	0
45.388	2
45.392	2
45.396	1
45.4	1
45.404	0
45.408	1
45.412	2
45.416	0
45.42	1
45.424	1
45.428	1
45.432	0
45.436	1
45.44	2
45.444	2
45.448	1
45.452	1
45.456	1
45.46	3
45.464	3
45.468	1
45.472	1
45.476	0
45.48	1
45.484	2
45.488	3
45.492	2
45.496	0
45.5	0
45.504	3
45.508	4
45.512	0
45.516	1
45.52	1
45.524	0
45.528	1
45.532	1
45.536	1
45.54	0
45.544	0
45.548	0
45.552	1
45.556	2
45.56	1
45.564	1
45.568	2
45.572	1
45.576	1
45.58	2
45.584	2
45.588	2
45.592	1
45.596	0
45.6	1
45.604	1
45.608	1
45.612	0
45.616	0
45.62	0
45.624	1
45.628	0
45.632	0
45.636	0
45.64	0
45.644	0
45.648	0
45.652	0
45.656	2
45.66	2
45.664	1
45.668	0
45.672	0
45.676	1
45.68	3
45.684	1
45.688	0
45.692	1
45.696	1
45.7	0
45.704	0
45.708	1
45.712	1
45.716	0
45.72	0
45.724	0
45.728	0
45.732	0
45.736	0
45.74	1
45.744	0
45.748	0
45.752	1
45.756	1
45.76	2
45.764	3
45.768	2
45.772	1
45.776	0
45.78	1
45.784	0
45.788	0
45.792	0
45.796	1
45.8	0
45.804	1
45.808	3
45.812	2
45.816	2
45.82	2
45.824	1
45.828	1
45.832	1
45.836	0
45.84	0
45.844	1
45.848	2
45.852	0
45.856	0
45.86	0
45.864	0
45.868	0
45.872	1
45.876	3
45.88	1
45.884	0
45.888	0
45.892	1
45.896	1
45.9	1
45.904	1
45.908	0
45.912	0
45.916	0
45.92	0
45.924	1
45.928	1
45.932	0
45.936	0
45.94	0
45.944	0
45.948	0
45.952	1
45.956	1
45.96	1
45.964	2
45.968	8
45.972	15
45.976	20
45.98	37
45.984	62
45.988	93
45.992	96
45.996	80
46	52
46.004	18
46.008	9
46.012	6
46.016	8
46.02	83
46.024	208
46.028	313
46.032	266
46.036	153
46.04	67
46.044	33
46.048	16
46.052	12
46.056	18
46.06	32
46.064	43
46.068	41
46.072	25
46.076	10
46.08	3
46.084	1
46.088	1
46.092	1
46.096	1
46.1	0
46.104	1
46.108	1
46.112	0
46.116	2
46.12	1
46.124	1
46.128	2
46.132	1
46.136	1
46.14	0
46.144	1
46.148	0
46.152	0
46.156	1
46.16	2
46.164	2
46.168	2
46.172	1
46.176	1
46.18	1
46.184	1
46.188	0
46.192	0
46.196	1
46.2	1
46.204	1
46.208	1
46.212	1
46.216	2
46.22	2
46.224	2
46.228	1
46.232	1
46.236	0
46.24	1
46.244	0
46.248	0
46.252	1
46.256	0
46.26	1
46.264	2
46.268	0
46.272	1
46.276	2
46.28	1
46.284	1
46.288	2
46.292	3
46.296	2
46.3	1
46.304	0
46.308	0
46.312	0
46.316	0
46.32	1
46.324	2
46.328	1
46.332	0
46.336	0
46.34	0
46.344	0
46.348	1
46.352	0
46.356	0
46.36	0
46.364	1
46.368	2
46.372	1
46.376	0
46.38	0
46.384	1
46.388	2
46.392	1
46.396	0
46.4	1
46.404	3
46.408	1
46.412	0
46.416	0
46.42	1
46.424	0
46.428	0
46.432	0
46.436	0
46.44	0
46.444	1
46.448	0
46.452	0
46.456	0
46.46	1
46.464	0
46.468	0
46.472	1
46.476	0
46.48	0
46.484	1
46.488	1
46.492	1
46.496	1
46.5	0
46.504	1
46.508	1
46.512	1
46.516	0
46.52	0
46.524	0
46.528	1
46.532	0
46.536	0
46.54	0
46.544	0
46.548	1
46.552	2
46.556	2
46.56	1
46.564	1
46.568	1
46.572	1
46.576	0
46.58	0
46.584	2
46.588	1
46.592	0
46.596	1
46.6	0
46.604	0
46.608	1
46.612	0
46.616	1
46.62	1
46.624	1
46.628	0
46.632	1
46.636	2
46.64	0
46.644	0
46.648	0
46.652	0
46.656	1
46.66	1
46.664	1
46.668	1
46.672	1
46.676	0
46.68	0
46.684	0
46.688	0
46.692	0
46.696	0
46.7	0
46.704	1
46.708	0
46.712	2
46.716	2
46.72	1
46.724	1
46.728	1
46.732	0
46.736	1
46.74	0
46.744	0
46.748	0
46.752	1
46.756	1
46.76	0
46.764	1
46.768	1
46.772	0
46.776	1
46.78	2
46.784	2
46.788	1
46.792	2
46.796	1
46.8	0
46.804	1
46.808	0
46.812	0
46.816	0
46.82	1
46.824	1
46.828	0
46.832	1
46.836	2
46.84	3
46.844	1
46.848	1
46.852	1
46.856	2
46.86	1
46.864	0
46.868	1
46.872	1
46.876	1
46.88	1
46.884	1
46.888	1
46.892	1
46.896	2
46.9	1
46.904	1
46.908	1
46.912	0
46.916	0
46.92	1
46.924	2
46.928	1
46.932	1
46.936	2
46.94	3
46.944	3
46.948	2
46.952	0
46.956	1
46.96	1
46.964	2
46.968	5
46.972	10
46.976	14
46.98	13
46.984	71
46.988	179
46.992	341
46.996	328
47	227
47.004	83
47.008	28
47.012	10
47.016	5
47.02	4
47.024	5
47.028	10
47.032	47
47.036	415
47.04	2623
47.044	6004
47.048	10081
47.052	8104
47.056	4799
47.06	1472
47.064	659
47.068	233
47.072	91
47.076	60
47.08	38
47.084	21
47.088	10
47.092	8
47.096	7
47.1	6
47.104	7
47.108	6
47.112	6
47.116	18
47.12	28
47.124	30
47.128	17
47.132	8
47.136	4
47.14	3
47.144	2
47.148	3
47.152	3
47.156	1
47.16	1
47.164	1
47.168	2
47.172	1
47.176	2
47.18	4
47.184	2
47.188	2
47.192	3
47.196	6
47.2	2
47.204	0
47.208	1
47.212	2
47.216	2
47.22	1
47.224	2
47.228	2
47.232	2
47.236	2
47.24	3
47.244	2
47.248	0
47.252	2
47.256	1
47.26	0
47.264	1
47.268	3
47.272	4
47.276	1
47.28	5
47.284	4
47.288	2
47.292	4
47.296	3
47.3	2
47.304	2
47.308	3
47.312	2
47.316	1
47.32	0
47.324	1
47.328	2
47.332	1
47.336	2
47.34	3
47.344	1
47.348	1
47.352	1
47.356	1
47.36	1
47.364	1
47.368	0
47.372	2
47.376	4
47.38	4
47.384	3
47.388	1
47.392	0
47.396	1
47.4	3
47.404	3
47.408	2
47.412	2
47.416	1
47.42	1
47.424	2
47.428	1
47.432	1
47.436	1
47.44	2
47.444	1
47.448	1
47.452	5
47.456	4
47.46	2
47.464	2
47.468	3
47.472	3
47.476	2
47.48	4
47.484	2
47.488	1
47.492	3
47.496	3
47.5	2
47.504	0
47.508	1
47.512	1
47.516	2
47.52	2
47.524	3
47.528	3
47.532	2
47.536	1
47.54	1
47.544	0
47.548	0
47.552	1
47.556	2
47.56	5
47.564	3
47.568	2
47.572	4
47.576	3
47.58	2
47.584	1
47.588	2
47.592	2
47.596	1
47.6	0
47.604	1
47.608	1
47.612	1
47.616	2
47.62	3
47.624	2
47.628	3
47.632	3
47.636	2
47.64	3
47.644	2
47.648	1
47.652	2
47.656	1
47.66	1
47.664	2
47.668	2
47.672	2
47.676	1
47.68	2
47.684	1
47.688	0
47.692	0
47.696	1
47.7	1
47.704	0
47.708	1
47.712	1
47.716	2
47.72	4
47.724	3
47.728	2
47.732	0
47.736	1
47.74	1
47.744	1
47.748	2
47.752	3
47.756	4
47.76	1
47.764	1
47.768	1
47.772	2
47.776	1
47.78	0
47.784	0
47.788	2
47.792	2
47.796	1
47.8	0
47.804	1
47.808	1
47.812	2
47.816	3
47.82	3
47.824	2
47.828	2
47.832	2
47.836	1
47.84	1
47.844	2
47.848	2
47.852	0
47.856	2
47.86	3
47.864	2
47.868	1
47.872	1
47.876	1
47.88	2
47.884	1
47.888	0
47.892	2
47.896	1
47.9	0
47.904	0
47.908	2
47.912	4
47.916	5
47.92	2
47.924	0
47.928	0
47.932	1
47.936	2
47.94	2
47.944	2
47.948	2
47.952	1
47.956	1
47.96	5
47.964	5
47.968	4
47.972	3
47.976	4
47.98	5
47.984	7
47.988	9
47.992	16
47.996	30
48	56
48.004	50
48.008	31
48.012	25
48.016	12
48.02	2
48.024	2
48.028	1
48.032	2
48.036	4
48.04	15
48.044	72
48.048	157
48.052	249
48.056	192
48.06	100
48.064	32
48.068	13
48.072	5
48.076	4
48.08	2
48.084	1
48.088	1
48.092	1
48.096	0
48.1	0
48.104	1
48.108	2
48.112	2
48.116	0
48.12	3
48.124	3
48.128	1
48.132	0
48.136	1
48.14	3
48.144	1
48.148	1
48.152	1
48.156	2
48.16	1
48.164	1
48.168	0
48.172	1
48.176	2
48.18	2
48.184	1
48.188	1
48.192	1
48.196	0
48.2	1
48.204	1
48.208	0
48.212	1
48.216	2
48.22	2
48.224	4
48.228	4
48.232	2
48.236	0
48.24	1
48.244	1
48.248	2
48.252	1
48.256	1
48.26	0
48.264	1
48.268	1
48.272	2
48.276	1
48.28	1
48.284	1
48.288	2
48.292	1
48.296	1
48.3	2
48.304	3
48.308	2
48.312	1
48.316	1
48.32	1
48.324	1
48.328	1
48.332	3
48.336	3
48.34	1
48.344	2
48.348	1
48.352	0
48.356	0
48.36	0
48.364	0
48.368	1
48.372	0
48.376	0
48.38	2
48.384	1
48.388	0
48.392	0
48.396	0
48.4	0
48.404	1
48.408	1
48.412	1
48.416	0
48.42	1
48.424	0
48.428	0
48.432	0
48.436	2
48.44	3
48.444	2
48.448	1
48.452	0
48.456	1
48.46	1
48.464	1
48.468	2
48.472	4
48.476	2
48.48	1
48.484	1
48.488	2
48.492	2
48.496	0
48.5	1
48.504	1
48.508	2
48.512	2
48.516	2
48.52	2
48.524	0
48.528	1
48.532	2
48.536	3
48.54	2
48.544	1
48.548	1
48.552	2
48.556	1
48.56	0
48.564	0
48.568	0
48.572	0
48.576	0
48.58	1
48.584	1
48.588	0
48.592	1
48.596	1
48.6	2
48.604	1
48.608	1
48.612	1
48.616	2
48.62	1
48.624	1
48.628	3
48.632	1
48.636	1
48.64	2
48.644	1
48.648	0
48.652	0
48.656	1
48.66	0
48.664	0
48.668	2
48.672	1
48.676	1
48.68	1
48.684	0
48.688	0
48.692	0
48.696	1
48.7	1
48.704	0
48.708	2
48.712	1
48.716	1
48.72	1
48.724	1
48.728	1
48.732	1
48.736	1
48.74	1
48.744	0
48.748	0
48.752	0
48.756	1
48.76	2
48.764	1
48.768	0
48.772	0
48.776	0
48.78	0
48.784	1
48.788	0
48.792	0
48.796	1
48.8	2
48.804	2
48.808	2
48.812	5
48.816	3
48.82	1
48.824	2
48.828	1
48.832	1
48.836	2
48.84	1
48.844	1
48.848	1
48.852	1
48.856	1
48.86	0
48.864	2
48.868	1
48.872	1
48.876	3
48.88	3
48.884	3
48.888	2
48.892	2
48.896	2
48.9	1
48.904	1
48.908	1
48.912	1
48.916	1
48.92	1
48.924	2
48.928	0
48.932	0
48.936	0
48.94	1
48.944	2
48.948	2
48.952	0
48.956	1
48.96	2
48.964	3
48.968	1
48.972	1
48.976	0
48.98	1
48.984	8
48.988	15
48.992	18
48.996	14
49	16
49.004	24
49.008	36
49.012	36
49.016	27
49.02	11
49.024	6
49.028	5
49.032	5
49.036	2
49.04	1
49.044	3
49.048	9
49.052	19
49.056	30
49.06	17
49.064	8
49.068	4
49.072	1
49.076	0
49.08	0
49.084	1
49.088	1
49.092	1
49.096	1
49.1	2
49.104	2
49.108	1
49.112	0
49.116	0
49.12	0
49.124	1
49.128	1
49.132	0
49.136	0
49.14	2
49.144	3
49.148	1
49.152	1
49.156	2
49.16	4
49.164	2
49.168	1
49.172	1
49.176	1
49.18	1
49.184	2
49.188	1
49.192	1
49.196	2
49.2	1
49.204	1
49.208	0
49.212	0
49.216	1
49.22	2
49.224	0
49.228	1
49.232	1
49.236	0
49.24	3
49.244	2
49.248	0
49.252	0
49.256	1
49.26	3
49.264	1
49.268	1
49.272	2
49.276	1
49.28	1
49.284	1
49.288	1
49.292	0
49.296	0
49.3	1
49.304	0
49.308	1
49.312	2
49.316	3
49.32	2
49.324	1
49.328	2
49.332	1
49.336	1
49.34	1
49.344	1
49.348	1
49.352	1
49.356	2
49.36	2
49.364	0
49.368	0
49.372	0
49.376	0
49.38	2
49.384	1
49.388	0
49.392	0
49.396	1
49.4	2
49.404	0
49.408	0
49.412	0
49.416	0
49.42	0
49.424	0
49.428	1
49.432	1
49.436	1
49.44	0
49.444	0
49.448	0
49.452	1
49.456	0
49.46	0
49.464	0
49.468	0
49.472	1
49.476	2
49.48	1
49.484	1
49.488	1
49.492	1
49.496	0
49.5	1
49.504	2
49.508	0
49.512	0
49.516	0
49.52	1
49.524	1
49.528	1
49.532	0
49.536	1
49.54	1
49.544	1
49.548	2
49.552	2
49.556	1
49.56	1
49.564	1
49.568	1
49.572	1
49.576	1
49.58	1
49.584	0
49.588	1
49.592	1
49.596	0
49.6	0
49.604	0
49.608	1
49.612	0
49.616	0
49.62	1
49.624	1
49.628	1
49.632	0
49.636	1
49.64	1
49.644	2
49.648	2
49.652	2
49.656	2
49.66	2
49.664	1
49.668	1
49.672	0
49.676	1
49.68	1
49.684	1
49.688	0
49.692	0
49.696	1
49.7	2
49.704	2
49.708	1
49.712	2
49.716	2
49.72	2
49.724	1
49.728	0
49.732	0
49.736	0
49.74	0
49.744	0
49.748	0
49.752	0
49.756	0
49.76	0
49.764	1
49.768	1
49.772	1
49.776	1
49.78	1
49.784	1
49.788	1
49.792	1
49.796	2
49.8	0
49.804	1
49.808	1
49.812	0
49.816	0
49.82	0
49.824	1
49.828	3
49.832	3
49.836	2
49.84	2
49.844	2
49.848	1
49.852	1
49.856	1
49.86	0
49.864	2
49.868	1
49.872	0
49.876	0
49.88	1
49.884	1
49.888	0
49.892	1
49.896	1
49.9	0
49.904	0
49.908	0
49.912	1
49.916	0
49.92	0
49.924	0
49.928	2
49.932	3
49.936	2
49.94	2
49.944	1
49.948	0
49.952	1
49.956	2
49.96	2
49.964	0
49.968	1
49.972	1
49.976	0
49.98	1
49.984	2
49.988	1
49.992	2
49.996	3
50	4
50.004	1
50.008	5
50.012	11
50.016	9
50.02	6
50.024	2
50.028	0
50.032	1
50.036	1
50.04	2
50.044	3
50.048	3
50.052	2
50.056	3
50.06	2
50.064	0
50.068	0
50.072	0
50.076	1
50.08	1
50.084	1
50.088	0
50.092	2
50.096	2
50.1	1
50.104	1
50.108	0
50.112	0
50.116	1
50.12	0
50.124	0
50.128	1
50.132	0
50.136	0
50.14	1
50.144	0
50.148	0
50.152	1
50.156	0
50.16	0
50.164	0
50.168	1
50.172	1
50.176	1
50.18	2
50.184	1
50.188	0
50.192	1
50.196	0
50.2	0
50.204	0
50.208	1
50.212	1
50.216	1
50.22	1
50.224	1
50.228	0
50.232	1
50.236	1
50.24	0
50.244	1
50.248	1
50.252	2
50.256	0
50.26	0
50.264	1
50.268	1
50.272	1
50.276	1
50.28	0
50.284	1
50.288	1
50.292	0
50.296	1
50.3	2
50.304	1
50.308	0
50.312	1
50.316	2
50.32	1
50.324	0
50.328	0
50.332	1
50.336	2
50.34	1
50.344	0
50.348	1
50.352	2
50.356	0
50.36	0
50.364	0
50.368	1
50.372	1
50.376	1
50.38	1
50.384	0
50.388	1
50.392	2
50.396	1
50.4	0
50.404	1
50.408	0
50.412	0
50.416	0
50.42	0
50.424	0
50.428	1
50.432	0
50.436	0
50.44	0
50.444	0
50.448	0
50.452	1
50.456	2
50.46	1
50.464	0
50.468	2
50.472	1
50.476	0
50.48	0
50.484	0
50.488	0
50.492	1
50.496	0
50.5	0
50.504	1
50.508	0
50.512	0
50.516	1
50.52	1
50.524	1
50.528	1
50.532	2
50.536	1
50.54	0
50.544	2
50.548	1
50.552	0
50.556	1
50.56	2
50.564	2
50.568	0
50.572	1
50.576	1
50.58	0
50.584	0
50.588	0
50.592	0
50.596	0
50.6	0
50.604	1
50.608	1
50.612	1
50.616	0
50.62	0
50.624	0
50.628	1
50.632	0
50.636	0
50.64	0
50.644	2
50.648	2
50.652	1
50.656	1
50.66	0
50.664	0
50.668	2
50.672	2
50.676	2
50.68	0
50.684	1
50.688	1
50.692	0
50.696	1
50.7	2
50.704	2
50.708	1
50.712	0
50.716	0
50.72	1
50.724	1
50.728	1
50.732	1
50.736	1
50.74	1
50.744	2
50.748	2
50.752	1
50.756	1
50.76	1
50.764	0
50.768	0
50.772	0
50.776	0
50.78	1
50.784	0
50.788	0
50.792	0
50.796	1
50.8	1
50.804	2
50.808	1
50.812	1
50.816	2
50.82	1
50.824	2
50.828	4
50.832	1
50.836	0
50.84	0
50.844	0
50.848	0
50.852	0
50.856	1
50.86	1
50.864	0
50.868	2
50.872	2
50.876	1
50.88	1
50.884	0
50.888	0
50.892	0
50.896	0
50.9	0
50.904	0
50.908	0
50.912	0
50.916	0
50.92	1
50.924	1
50.928	1
50.932	1
50.936	1
50.94	1
50.944	0
50.948	0
50.952	0
50.956	1
50.96	1
50.964	0
50.968	0
50.972	0
50.976	0
50.98	2
50.984	2
50.988	1
50.992	1
50.996	1
51	2
51.004	3
51.008	4
51.012	5
51.016	4
51.02	8
51.024	11
51.028	8
51.032	85
51.036	245
51.04	525
51.044	654
51.048	594
51.052	272
51.056	116
51.06	31
51.064	20
51.068	9
51.072	3
51.076	3
51.08	1
51.084	0
51.088	0
51.092	1
51.096	1
51.1	0
51.104	1
51.108	2
51.112	2
51.116	4
51.12	2
51.124	0
51.128	1
51.132	1
51.136	2
51.14	1
51.144	1
51.148	0
51.152	1
51.156	0
51.16	0
51.164	0
51.168	0
51.172	0
51.176	1
51.18	0
51.184	0
51.188	0
51.192	0
51.196	0
51.2	1
51.204	1
51.208	1
51.212	0
51.216	1
51.22	1
51.224	1
51.228	0
51.232	0
51.236	0
51.24	0
51.244	0
51.248	1
51.252	1
51.256	1
51.26	0
51.264	1
51.268	1
51.272	2
51.276	0
51.28	0
51.284	0
51.288	1
51.292	1
51.296	0
51.3	1
51.304	0
51.308	0
51.312	1
51.316	0
51.32	0
51.324	0
51.328	1
51.332	1
51.336	1
51.34	1
51.344	1
51.348	0
51.352	1
51.356	1
51.36	0
51.364	1
51.368	1
51.372	1
51.376	1
51.38	1
51.384	1
51.388	1
51.392	1
51.396	0
51.4	0
51.404	0
51.408	0
51.412	0
51.416	0
51.42	1
51.424	0
51.428	0
51.432	0
51.436	0
51.44	1
51.444	2
51.448	1
51.452	1
51.456	0
51.46	0
51.464	0
51.468	0
51.472	0
51.476	0
51.48	0
51.484	2
51.488	1
51.492	0
51.496	0
51.5	1
51.504	1
51.508	1
51.512	0
51.516	0
51.52	0
51.524	0
51.528	1
51.532	2
51.536	1
51.54	1
51.544	2
51.548	1
51.552	0
51.556	0
51.56	1
51.564	1
51.568	0
51.572	1
51.576	1
51.58	0
51.584	0
51.588	0
51.592	0
51.596	1
51.6	1
51.604	0
51.608	0
51.612	0
51.616	1
51.62	0
51.624	0
51.628	0
51.632	0
51.636	0
51.64	0
51.644	0
51.648	0
51.652	1
51.656	1
51.66	2
51.664	3
51.668	1
51.672	1
51.676	1
51.68	4
51.684	2
51.688	0
51.692	1
51.696	0
51.7	0
51.704	1
51.708	0
51.712	0
51.716	0
51.72	1
51.724	1
51.728	0
51.732	0
51.736	1
51.74	3
51.744	1
51.748	0
51.752	1
51.756	0
51.76	0
51.764	1
51.768	0
51.772	0
51.776	0
51.78	0
51.784	0
51.788	1
51.792	2
51.796	2
51.8	1
51.804	2
51.808	2
51.812	2
51.816	1
51.82	1
51.824	1
51.828	0
51.832	0
51.836	1
51.84	0
51.844	1
51.848	2
51.852	2
51.856	1
51.86	0
51.864	1
51.868	1
51.872	2
51.876	2
51.88	1
51.884	0
51.888	1
51.892	1
51.896	1
51.9	1
51.904	1
51.908	0
51.912	1
51.916	1
51.92	1
51.924	2
51.928	2
51.932	2
51.936	1
51.94	1
51.944	0
51.948	1
51.952	1
51.956	1
51.96	0
51.964	0
51.968	0
51.972	1
51.976	0
51.98	0
51.984	0
51.988	1
51.992	1
51.996	1
[truncated: 31,085 more rows]
