# Supplementary material for: Rapid Detection of Volatile Organic Metabolites in Urine by High-Pressure Photoionization Mass Spectrometry for Breast Cancer Screening: A Pilot Study
Source: Metabolites. 2023 Jul 21;13(7):870. doi: 10.3390/metabo13070870 (PMC10385751; doi:10.3390/metabo13070870)
Supplement: Supplementary file 1 [file metabolites-13-00870-s001.zip › Mass_data/BC/BC20.txt]

44	53
44.004	39
44.008	72
44.012	185
44.016	773
44.02	1116
44.024	1110
44.028	514
44.032	228
44.036	73
44.04	16
44.044	22
44.048	33
44.052	36
44.056	22
44.06	9
44.064	4
44.068	3
44.072	3
44.076	2
44.08	2
44.084	1
44.088	4
44.092	5
44.096	4
44.1	1
44.104	1
44.108	1
44.112	2
44.116	3
44.12	4
44.124	4
44.128	3
44.132	0
44.136	2
44.14	3
44.144	1
44.148	1
44.152	2
44.156	2
44.16	0
44.164	1
44.168	3
44.172	5
44.176	2
44.18	2
44.184	2
44.188	1
44.192	0
44.196	0
44.2	1
44.204	2
44.208	1
44.212	1
44.216	3
44.22	0
44.224	0
44.228	1
44.232	2
44.236	3
44.24	2
44.244	0
44.248	2
44.252	1
44.256	3
44.26	5
44.264	2
44.268	1
44.272	1
44.276	1
44.28	2
44.284	2
44.288	3
44.292	1
44.296	0
44.3	1
44.304	3
44.308	1
44.312	2
44.316	2
44.32	1
44.324	2
44.328	2
44.332	1
44.336	1
44.34	2
44.344	3
44.348	4
44.352	1
44.356	1
44.36	1
44.364	2
44.368	1
44.372	2
44.376	4
44.38	3
44.384	2
44.388	2
44.392	1
44.396	1
44.4	0
44.404	1
44.408	3
44.412	2
44.416	2
44.42	1
44.424	2
44.428	1
44.432	0
44.436	0
44.44	1
44.444	1
44.448	1
44.452	2
44.456	1
44.46	1
44.464	2
44.468	0
44.472	1
44.476	1
44.48	2
44.484	0
44.488	0
44.492	0
44.496	1
44.5	1
44.504	1
44.508	1
44.512	1
44.516	0
44.52	1
44.524	3
44.528	2
44.532	1
44.536	1
44.54	0
44.544	1
44.548	1
44.552	0
44.556	2
44.56	2
44.564	1
44.568	3
44.572	1
44.576	0
44.58	1
44.584	2
44.588	1
44.592	1
44.596	2
44.6	1
44.604	2
44.608	2
44.612	0
44.616	1
44.62	1
44.624	2
44.628	0
44.632	1
44.636	1
44.64	0
44.644	0
44.648	0
44.652	0
44.656	1
44.66	0
44.664	0
44.668	0
44.672	0
44.676	1
44.68	2
44.684	3
44.688	2
44.692	1
44.696	0
44.7	1
44.704	0
44.708	1
44.712	2
44.716	1
44.72	0
44.724	0
44.728	0
44.732	1
44.736	2
44.74	1
44.744	1
44.748	0
44.752	0
44.756	1
44.76	0
44.764	1
44.768	2
44.772	3
44.776	2
44.78	1
44.784	1
44.788	3
44.792	3
44.796	1
44.8	3
44.804	1
44.808	0
44.812	0
44.816	1
44.82	3
44.824	3
44.828	0
44.832	1
44.836	1
44.84	1
44.844	0
44.848	0
44.852	0
44.856	0
44.86	0
44.864	1
44.868	2
44.872	3
44.876	1
44.88	0
44.884	1
44.888	1
44.892	1
44.896	1
44.9	1
44.904	1
44.908	1
44.912	0
44.916	0
44.92	1
44.924	1
44.928	1
44.932	0
44.936	0
44.94	1
44.944	1
44.948	0
44.952	0
44.956	1
44.96	1
44.964	5
44.968	24
44.972	71
44.976	167
44.98	190
44.984	139
44.988	57
44.992	42
44.996	49
45	55
45.004	28
45.008	19
45.012	27
45.016	52
45.02	113
45.024	178
45.028	239
45.032	331
45.036	287
45.04	171
45.044	55
45.048	21
45.052	14
45.056	21
45.06	16
45.064	11
45.068	7
45.072	2
45.076	2
45.08	1
45.084	0
45.088	0
45.092	2
45.096	2
45.1	1
45.104	1
45.108	2
45.112	3
45.116	1
45.12	0
45.124	0
45.128	0
45.132	4
45.136	3
45.14	0
45.144	1
45.148	0
45.152	0
45.156	0
45.16	1
45.164	1
45.168	1
45.172	1
45.176	0
45.18	1
45.184	2
45.188	1
45.192	2
45.196	2
45.2	1
45.204	1
45.208	1
45.212	2
45.216	0
45.22	1
45.224	1
45.228	1
45.232	0
45.236	0
45.24	1
45.244	0
45.248	1
45.252	1
45.256	0
45.26	0
45.264	0
45.268	0
45.272	0
45.276	1
45.28	2
45.284	1
45.288	1
45.292	0
45.296	0
45.3	1
45.304	1
45.308	1
45.312	1
45.316	1
45.32	1
45.324	1
45.328	0
45.332	2
45.336	2
45.34	1
45.344	0
45.348	0
45.352	0
45.356	1
45.36	0
45.364	0
45.368	0
45.372	1
45.376	0
45.38	0
45.384	0
45.388	0
45.392	0
45.396	0
45.4	0
45.404	1
45.408	1
45.412	1
45.416	1
45.42	1
45.424	0
45.428	0
45.432	0
45.436	0
45.44	0
45.444	0
45.448	0
45.452	0
45.456	1
45.46	0
45.464	0
45.468	1
45.472	0
45.476	2
45.48	3
45.484	0
45.488	1
45.492	1
45.496	0
45.5	0
45.504	1
45.508	1
45.512	2
45.516	3
45.52	2
45.524	0
45.528	0
45.532	0
45.536	0
45.54	0
45.544	0
45.548	0
45.552	0
45.556	1
45.56	1
45.564	1
45.568	0
45.572	0
45.576	1
45.58	2
45.584	0
45.588	0
45.592	0
45.596	0
45.6	1
45.604	1
45.608	0
45.612	0
45.616	1
45.62	1
45.624	0
45.628	1
45.632	1
45.636	0
45.64	2
45.644	1
45.648	0
45.652	1
45.656	0
45.66	0
45.664	1
45.668	0
45.672	0
45.676	0
45.68	0
45.684	1
45.688	1
45.692	0
45.696	0
45.7	1
45.704	1
45.708	0
45.712	0
45.716	0
45.72	1
45.724	3
45.728	2
45.732	1
45.736	0
45.74	1
45.744	1
45.748	0
45.752	0
45.756	0
45.76	0
45.764	1
45.768	0
45.772	0
45.776	1
45.78	0
45.784	0
45.788	0
45.792	0
45.796	0
45.8	0
45.804	1
45.808	0
45.812	1
45.816	1
45.82	1
45.824	0
45.828	0
45.832	0
45.836	1
45.84	1
45.844	1
45.848	1
45.852	3
45.856	2
45.86	0
45.864	1
45.868	0
45.872	0
45.876	1
45.88	0
45.884	1
45.888	2
45.892	2
45.896	1
45.9	1
45.904	1
45.908	1
45.912	1
45.916	1
45.92	1
45.924	2
45.928	1
45.932	0
45.936	1
45.94	1
45.944	0
45.948	2
45.952	1
45.956	1
45.96	1
45.964	2
45.968	6
45.972	11
45.976	12
45.98	20
45.984	37
45.988	65
45.992	62
45.996	45
46	21
46.004	7
46.008	2
46.012	0
46.016	1
46.02	11
46.024	15
46.028	18
46.032	25
46.036	21
46.04	13
46.044	4
46.048	1
46.052	4
46.056	10
46.06	18
46.064	27
46.068	27
46.072	13
46.076	8
46.08	4
46.084	2
46.088	0
46.092	0
46.096	0
46.1	1
46.104	2
46.108	1
46.112	0
46.116	1
46.12	1
46.124	1
46.128	1
46.132	0
46.136	0
46.14	0
46.144	0
46.148	0
46.152	0
46.156	1
46.16	0
46.164	0
46.168	0
46.172	0
46.176	0
46.18	0
46.184	1
46.188	0
46.192	0
46.196	0
46.2	0
46.204	1
46.208	2
46.212	0
46.216	0
46.22	0
46.224	0
46.228	0
46.232	0
46.236	1
46.24	0
46.244	1
46.248	2
46.252	1
46.256	1
46.26	1
46.264	0
46.268	0
46.272	1
46.276	1
46.28	0
46.284	1
46.288	1
46.292	0
46.296	0
46.3	1
46.304	1
46.308	0
46.312	0
46.316	0
46.32	0
46.324	0
46.328	0
46.332	0
46.336	0
46.34	1
46.344	1
46.348	0
46.352	0
46.356	1
46.36	3
46.364	2
46.368	1
46.372	0
46.376	0
46.38	1
46.384	1
46.388	2
46.392	0
46.396	1
46.4	1
46.404	2
46.408	1
46.412	0
46.416	0
46.42	2
46.424	1
46.428	0
46.432	1
46.436	0
46.44	0
46.444	0
46.448	0
46.452	0
46.456	0
46.46	1
46.464	0
46.468	0
46.472	1
46.476	2
46.48	1
46.484	0
46.488	0
46.492	2
46.496	3
46.5	2
46.504	2
46.508	2
46.512	2
46.516	1
46.52	0
46.524	0
46.528	0
46.532	0
46.536	1
46.54	2
46.544	1
46.548	1
46.552	1
46.556	0
46.56	0
46.564	0
46.568	0
46.572	0
46.576	0
46.58	0
46.584	0
46.588	0
46.592	0
46.596	0
46.6	0
46.604	0
46.608	1
46.612	1
46.616	0
46.62	0
46.624	0
46.628	1
46.632	1
46.636	0
46.64	0
46.644	0
46.648	0
46.652	0
46.656	0
46.66	0
46.664	0
46.668	0
46.672	1
46.676	2
46.68	0
46.684	1
46.688	1
46.692	1
46.696	0
46.7	0
46.704	0
46.708	0
46.712	0
46.716	0
46.72	1
46.724	2
46.728	2
46.732	1
46.736	1
46.74	1
46.744	1
46.748	0
46.752	1
46.756	1
46.76	0
46.764	0
46.768	0
46.772	1
46.776	1
46.78	1
46.784	1
46.788	0
46.792	0
46.796	0
46.8	1
46.804	2
46.808	1
46.812	0
46.816	0
46.82	1
46.824	1
46.828	0
46.832	1
46.836	1
46.84	0
46.844	0
46.848	0
46.852	1
46.856	4
46.86	1
46.864	0
46.868	0
46.872	0
46.876	0
46.88	0
46.884	1
46.888	0
46.892	0
46.896	0
46.9	0
46.904	0
46.908	0
46.912	0
46.916	1
46.92	2
46.924	2
46.928	1
46.932	1
46.936	0
46.94	1
46.944	0
46.948	0
46.952	1
46.956	0
46.96	1
46.964	2
46.968	3
46.972	7
46.976	10
46.98	8
46.984	63
46.988	181
46.992	382
46.996	365
47	262
47.004	107
47.008	40
47.012	14
47.016	5
47.02	3
47.024	2
47.028	3
47.032	7
47.036	89
47.04	649
47.044	1547
47.048	2597
47.052	2167
47.056	1311
47.06	458
47.064	195
47.068	63
47.072	19
47.076	9
47.08	5
47.084	3
47.088	3
47.092	2
47.096	1
47.1	0
47.104	2
47.108	3
47.112	3
47.116	5
47.12	7
47.124	8
47.128	5
47.132	4
47.136	2
47.14	0
47.144	0
47.148	1
47.152	3
47.156	0
47.16	1
47.164	1
47.168	0
47.172	1
47.176	1
47.18	0
47.184	2
47.188	3
47.192	2
47.196	0
47.2	0
47.204	0
47.208	1
47.212	0
47.216	1
47.22	3
47.224	1
47.228	0
47.232	0
47.236	0
47.24	0
47.244	0
47.248	0
47.252	0
47.256	0
47.26	1
47.264	0
47.268	1
47.272	2
47.276	1
47.28	2
47.284	1
47.288	0
47.292	1
47.296	2
47.3	3
47.304	1
47.308	0
47.312	1
47.316	2
47.32	2
47.324	1
47.328	0
47.332	2
47.336	1
47.34	0
47.344	0
47.348	0
47.352	0
47.356	0
47.36	1
47.364	1
47.368	0
47.372	1
47.376	1
47.38	1
47.384	0
47.388	1
47.392	2
47.396	1
47.4	0
47.404	0
47.408	1
47.412	1
47.416	1
47.42	1
47.424	0
47.428	0
47.432	0
47.436	0
47.44	2
47.444	2
47.448	0
47.452	1
47.456	1
47.46	1
47.464	2
47.468	1
47.472	1
47.476	1
47.48	0
47.484	0
47.488	0
47.492	0
47.496	1
47.5	1
47.504	0
47.508	1
47.512	1
47.516	0
47.52	1
47.524	1
47.528	1
47.532	1
47.536	0
47.54	0
47.544	1
47.548	2
47.552	2
47.556	2
47.56	1
47.564	1
47.568	1
47.572	2
47.576	1
47.58	0
47.584	1
47.588	0
47.592	1
47.596	3
47.6	1
47.604	1
47.608	1
47.612	1
47.616	0
47.62	0
47.624	0
47.628	1
47.632	1
47.636	2
47.64	1
47.644	0
47.648	0
47.652	1
47.656	0
47.66	1
47.664	2
47.668	1
47.672	0
47.676	0
47.68	0
47.684	1
47.688	2
47.692	1
47.696	0
47.7	1
47.704	2
47.708	2
47.712	1
47.716	0
47.72	1
47.724	1
47.728	1
47.732	0
47.736	1
47.74	1
47.744	0
47.748	1
47.752	1
47.756	1
47.76	1
47.764	3
47.768	3
47.772	1
47.776	1
47.78	1
47.784	0
47.788	1
47.792	1
47.796	0
47.8	2
47.804	1
47.808	0
47.812	0
47.816	1
47.82	1
47.824	1
47.828	2
47.832	2
47.836	1
47.84	0
47.844	0
47.848	0
47.852	1
47.856	0
47.86	0
47.864	1
47.868	0
47.872	0
47.876	0
47.88	1
47.884	1
47.888	1
47.892	0
47.896	0
47.9	0
47.904	1
47.908	2
47.912	2
47.916	0
47.92	2
47.924	1
47.928	1
47.932	3
47.936	1
47.94	0
47.944	0
47.948	1
47.952	1
47.956	2
47.96	1
47.964	6
47.968	12
47.972	6
47.976	4
47.98	4
47.984	7
47.988	116
47.992	909
47.996	2469
48	5085
48.004	5181
48.008	3613
48.012	1437
48.016	505
48.02	121
48.024	43
48.028	24
48.032	16
48.036	12
48.04	13
48.044	28
48.048	52
48.052	61
48.056	50
48.06	31
48.064	15
48.068	9
48.072	9
48.076	15
48.08	11
48.084	7
48.088	5
48.092	2
48.096	1
48.1	0
48.104	2
48.108	1
48.112	1
48.116	1
48.12	2
48.124	3
48.128	3
48.132	3
48.136	2
48.14	0
48.144	1
48.148	2
48.152	2
48.156	1
48.16	2
48.164	2
48.168	3
48.172	2
48.176	1
48.18	0
48.184	0
48.188	1
48.192	2
48.196	1
48.2	2
48.204	2
48.208	1
48.212	2
48.216	1
48.22	0
48.224	4
48.228	3
48.232	1
48.236	0
48.24	1
48.244	2
48.248	1
48.252	0
48.256	0
48.26	1
48.264	2
48.268	2
48.272	1
48.276	0
48.28	0
48.284	0
48.288	1
48.292	1
48.296	1
48.3	1
48.304	0
48.308	0
48.312	1
48.316	1
48.32	1
48.324	1
48.328	1
48.332	2
48.336	2
48.34	3
48.344	1
48.348	0
48.352	0
48.356	0
48.36	0
48.364	0
48.368	0
48.372	1
48.376	2
48.38	3
48.384	1
48.388	0
48.392	0
48.396	1
48.4	2
48.404	2
48.408	0
48.412	0
48.416	0
48.42	1
48.424	0
48.428	0
48.432	1
48.436	0
48.44	0
48.444	1
48.448	2
48.452	2
48.456	1
48.46	3
48.464	2
48.468	1
48.472	1
48.476	0
48.48	0
48.484	1
48.488	1
48.492	1
48.496	1
48.5	2
48.504	2
48.508	0
48.512	0
48.516	1
48.52	1
48.524	0
48.528	2
48.532	3
48.536	1
48.54	2
48.544	1
48.548	0
48.552	0
48.556	0
48.56	1
48.564	3
48.568	2
48.572	1
48.576	2
48.58	1
48.584	1
48.588	2
48.592	2
48.596	1
48.6	0
48.604	0
48.608	1
48.612	2
48.616	1
48.62	1
48.624	1
48.628	0
48.632	1
48.636	1
48.64	0
48.644	1
48.648	1
48.652	2
48.656	1
48.66	1
48.664	0
48.668	1
48.672	1
48.676	1
48.68	3
48.684	2
48.688	1
48.692	0
48.696	1
48.7	1
48.704	1
48.708	0
48.712	1
48.716	2
48.72	0
48.724	0
48.728	0
48.732	1
48.736	1
48.74	1
48.744	2
48.748	1
48.752	0
48.756	1
48.76	1
48.764	1
48.768	0
48.772	1
48.776	1
48.78	1
48.784	0
48.788	1
48.792	1
48.796	0
48.8	1
48.804	2
48.808	3
48.812	2
48.816	2
48.82	1
48.824	0
48.828	1
48.832	2
48.836	1
48.84	1
48.844	1
48.848	0
48.852	0
48.856	0
48.86	1
48.864	1
48.868	1
48.872	1
48.876	0
48.88	0
48.884	0
48.888	0
48.892	0
48.896	0
48.9	0
48.904	0
48.908	0
48.912	0
48.916	0
48.92	1
48.924	3
48.928	1
48.932	0
48.936	0
48.94	1
48.944	0
48.948	0
48.952	1
48.956	3
48.96	3
48.964	0
48.968	0
48.972	1
48.976	3
48.98	5
48.984	13
48.988	20
48.992	22
48.996	75
49	214
49.004	470
49.008	772
49.012	772
49.016	472
49.02	222
49.024	82
49.028	23
49.032	12
49.036	6
49.04	3
49.044	5
49.048	7
49.052	9
49.056	9
49.06	6
49.064	4
49.068	4
49.072	1
49.076	1
49.08	3
49.084	2
49.088	2
49.092	1
49.096	2
49.1	1
49.104	1
49.108	0
49.112	1
49.116	1
49.12	0
49.124	1
49.128	2
49.132	4
49.136	1
49.14	1
49.144	2
49.148	1
49.152	1
49.156	0
49.16	0
49.164	0
49.168	0
49.172	0
49.176	1
49.18	1
49.184	0
49.188	1
49.192	1
49.196	1
49.2	1
49.204	1
49.208	2
49.212	2
49.216	1
49.22	0
49.224	0
49.228	1
49.232	1
49.236	1
49.24	1
49.244	1
49.248	1
49.252	2
49.256	2
49.26	1
49.264	0
49.268	0
49.272	1
49.276	0
49.28	0
49.284	0
49.288	0
49.292	0
49.296	0
49.3	0
49.304	0
49.308	0
49.312	1
49.316	0
49.32	0
49.324	1
49.328	0
49.332	0
49.336	0
49.34	0
49.344	0
49.348	0
49.352	0
49.356	2
49.36	2
49.364	0
49.368	1
49.372	2
49.376	2
49.38	2
49.384	2
49.388	1
49.392	0
49.396	1
49.4	2
49.404	1
49.408	1
49.412	1
49.416	0
49.42	0
49.424	0
49.428	1
49.432	0
49.436	0
49.44	1
49.444	0
49.448	0
49.452	1
49.456	0
49.46	1
49.464	1
49.468	0
49.472	0
49.476	0
49.48	0
49.484	1
49.488	1
49.492	2
49.496	1
49.5	1
49.504	2
49.508	1
49.512	1
49.516	1
49.52	1
49.524	2
49.528	2
49.532	0
49.536	0
49.54	0
49.544	0
49.548	1
49.552	1
49.556	0
49.56	0
49.564	0
49.568	0
49.572	0
49.576	0
49.58	0
49.584	0
49.588	0
49.592	0
49.596	0
49.6	0
49.604	0
49.608	0
49.612	1
49.616	1
49.62	1
49.624	0
49.628	0
49.632	0
49.636	0
49.64	0
49.644	0
49.648	0
49.652	1
49.656	2
49.66	1
49.664	1
49.668	1
49.672	2
49.676	1
49.68	0
49.684	0
49.688	0
49.692	0
49.696	0
49.7	0
49.704	0
49.708	1
49.712	0
49.716	0
49.72	0
49.724	0
49.728	0
49.732	1
49.736	0
49.74	0
49.744	0
49.748	0
49.752	0
49.756	0
49.76	1
49.764	0
49.768	0
49.772	0
49.776	1
49.78	1
49.784	0
49.788	1
49.792	1
49.796	1
49.8	0
49.804	0
49.808	0
49.812	1
49.816	2
49.82	2
49.824	2
49.828	1
49.832	0
49.836	0
49.84	0
49.844	0
49.848	0
49.852	0
49.856	0
49.86	1
49.864	0
49.868	1
49.872	2
49.876	1
49.88	0
49.884	0
49.888	1
49.892	1
49.896	1
49.9	0
49.904	0
49.908	0
49.912	0
49.916	0
49.92	0
49.924	1
49.928	2
49.932	1
49.936	0
49.94	0
49.944	0
49.948	1
49.952	0
49.956	1
49.96	1
49.964	1
49.968	1
49.972	1
49.976	0
49.98	1
49.984	13
49.988	36
49.992	145
49.996	228
50	277
50.004	173
50.008	94
50.012	38
50.016	27
50.02	17
50.024	8
50.028	2
50.032	1
50.036	1
50.04	1
50.044	1
50.048	1
50.052	0
50.056	1
50.06	1
50.064	0
50.068	1
50.072	1
50.076	0
50.08	0
50.084	0
50.088	0
50.092	1
50.096	1
50.1	1
50.104	0
50.108	0
50.112	1
50.116	1
50.12	0
50.124	0
50.128	0
50.132	0
50.136	0
50.14	0
50.144	0
50.148	0
50.152	1
50.156	1
50.16	1
50.164	0
50.168	0
50.172	0
50.176	0
50.18	0
50.184	0
50.188	0
50.192	0
50.196	1
50.2	1
50.204	1
50.208	1
50.212	1
50.216	1
50.22	0
50.224	0
50.228	0
50.232	1
50.236	1
50.24	0
50.244	1
50.248	1
50.252	0
50.256	1
50.26	1
50.264	0
50.268	0
50.272	0
50.276	0
50.28	0
50.284	1
50.288	2
50.292	1
50.296	1
50.3	1
50.304	0
50.308	1
50.312	1
50.316	0
50.32	1
50.324	1
50.328	0
50.332	1
50.336	1
50.34	0
50.344	0
50.348	0
50.352	0
50.356	0
50.36	0
50.364	0
50.368	0
50.372	0
50.376	0
50.38	0
50.384	0
50.388	0
50.392	1
50.396	1
50.4	1
50.404	1
50.408	0
50.412	0
50.416	0
50.42	1
50.424	1
50.428	0
50.432	0
50.436	0
50.44	0
50.444	1
50.448	1
50.452	1
50.456	0
50.46	0
50.464	1
50.468	0
50.472	0
50.476	0
50.48	0
50.484	0
50.488	0
50.492	0
50.496	1
50.5	1
50.504	0
50.508	1
50.512	1
50.516	0
50.52	0
50.524	0
50.528	1
50.532	0
50.536	0
50.54	0
50.544	1
50.548	1
50.552	0
50.556	0
50.56	0
50.564	0
50.568	0
50.572	0
50.576	0
50.58	1
50.584	1
50.588	1
50.592	1
50.596	1
50.6	1
50.604	1
50.608	1
50.612	1
50.616	1
50.62	0
50.624	0
50.628	0
50.632	1
50.636	1
50.64	0
50.644	1
50.648	1
50.652	2
50.656	1
50.66	1
50.664	0
50.668	2
50.672	1
50.676	1
50.68	0
50.684	0
50.688	0
50.692	0
50.696	0
50.7	0
50.704	0
50.708	1
50.712	1
50.716	0
50.72	0
50.724	0
50.728	1
50.732	0
50.736	0
50.74	0
50.744	0
50.748	0
50.752	0
50.756	0
50.76	0
50.764	0
50.768	0
50.772	0
50.776	0
50.78	1
50.784	1
50.788	1
50.792	0
50.796	0
50.8	0
50.804	0
50.808	0
50.812	0
50.816	1
50.82	0
50.824	0
50.828	0
50.832	0
50.836	0
50.84	0
50.844	1
50.848	1
50.852	0
50.856	1
50.86	1
50.864	0
50.868	2
50.872	2
50.876	2
50.88	0
50.884	0
50.888	0
50.892	1
50.896	2
50.9	2
50.904	0
50.908	2
50.912	3
50.916	0
50.92	0
50.924	0
50.928	0
50.932	1
50.936	1
50.94	1
50.944	1
50.948	1
50.952	1
50.956	0
50.96	0
50.964	1
50.968	0
50.972	0
50.976	1
50.98	0
50.984	0
50.988	1
50.992	1
50.996	8
51	20
51.004	32
51.008	36
51.012	34
51.016	20
51.02	12
51.024	8
51.028	6
51.032	51
51.036	144
51.04	312
51.044	389
51.048	364
51.052	188
51.056	89
51.06	28
51.064	4
51.068	3
51.072	3
51.076	1
51.08	0
51.084	0
51.088	0
51.092	0
51.096	0
51.1	0
51.104	0
51.108	0
51.112	0
51.116	2
51.12	2
51.124	1
51.128	1
51.132	1
51.136	0
51.14	0
51.144	0
51.148	1
51.152	1
51.156	1
51.16	1
51.164	0
51.168	0
51.172	0
51.176	0
51.18	1
51.184	1
51.188	0
51.192	0
51.196	0
51.2	0
51.204	0
51.208	0
51.212	0
51.216	0
51.22	0
51.224	0
51.228	0
51.232	0
51.236	1
51.24	2
51.244	1
51.248	0
51.252	0
51.256	0
51.26	1
51.264	0
51.268	0
51.272	0
51.276	1
51.28	1
51.284	0
51.288	0
51.292	0
51.296	0
51.3	1
51.304	1
51.308	0
51.312	2
51.316	1
51.32	0
51.324	0
51.328	1
51.332	1
51.336	2
51.34	1
51.344	0
51.348	1
51.352	1
51.356	1
51.36	0
51.364	0
51.368	0
51.372	0
51.376	0
51.38	0
51.384	0
51.388	0
51.392	0
51.396	1
51.4	1
51.404	1
51.408	0
51.412	1
51.416	1
51.42	1
51.424	0
51.428	0
51.432	1
51.436	3
51.44	3
51.444	1
51.448	1
51.452	1
51.456	0
51.46	1
51.464	1
51.468	2
51.472	0
51.476	0
51.48	1
51.484	0
51.488	0
51.492	0
51.496	0
51.5	0
51.504	0
51.508	1
51.512	1
51.516	1
51.52	1
51.524	1
51.528	1
51.532	1
51.536	0
51.54	0
51.544	0
51.548	0
51.552	0
51.556	0
51.56	0
51.564	0
51.568	1
51.572	0
51.576	0
51.58	1
51.584	0
51.588	0
51.592	1
51.596	1
51.6	1
51.604	1
51.608	0
51.612	0
51.616	1
51.62	0
51.624	0
51.628	0
51.632	0
51.636	0
51.64	1
51.644	0
51.648	1
51.652	2
51.656	1
51.66	1
51.664	0
51.668	0
51.672	0
51.676	0
51.68	2
51.684	2
51.688	1
51.692	0
51.696	0
51.7	0
51.704	1
51.708	0
51.712	0
51.716	1
51.72	1
51.724	1
51.728	0
51.732	2
51.736	2
51.74	0
51.744	1
51.748	1
51.752	0
51.756	1
51.76	1
51.764	1
51.768	0
51.772	0
51.776	0
51.78	0
51.784	0
51.788	0
51.792	0
51.796	0
51.8	0
51.804	0
51.808	0
51.812	0
51.816	1
51.82	1
51.824	0
51.828	0
51.832	0
51.836	1
51.84	0
51.844	0
51.848	0
51.852	1
51.856	1
51.86	0
51.864	0
51.868	0
51.872	1
51.876	0
51.88	0
51.884	0
51.888	0
51.892	0
51.896	0
51.9	1
51.904	1
51.908	0
51.912	0
51.916	0
51.92	1
51.924	0
51.928	0
51.932	1
51.936	0
51.94	0
51.944	0
51.948	0
51.952	0
51.956	0
51.96	0
51.964	0
51.968	0
51.972	0
51.976	0
51.98	0
51.984	2
51.988	3
51.992	3
51.996	3
[truncated: 31,085 more rows]
