# Supplementary material for: Rapid Detection of Volatile Organic Metabolites in Urine by High-Pressure Photoionization Mass Spectrometry for Breast Cancer Screening: A Pilot Study
Source: Metabolites. 2023 Jul 21;13(7):870. doi: 10.3390/metabo13070870 (PMC10385751; doi:10.3390/metabo13070870)
Supplement: Supplementary file 1 [file metabolites-13-00870-s001.zip › Mass_data/BC/BC21.txt]

44	41
44.004	25
44.008	35
44.012	90
44.016	281
44.02	425
44.024	450
44.028	240
44.032	101
44.036	28
44.04	11
44.044	17
44.048	22
44.052	21
44.056	11
44.06	7
44.064	4
44.068	2
44.072	2
44.076	1
44.08	1
44.084	3
44.088	3
44.092	4
44.096	4
44.1	3
44.104	1
44.108	1
44.112	1
44.116	5
44.12	2
44.124	0
44.128	0
44.132	1
44.136	1
44.14	1
44.144	2
44.148	0
44.152	1
44.156	1
44.16	1
44.164	1
44.168	1
44.172	2
44.176	1
44.18	0
44.184	0
44.188	1
44.192	3
44.196	1
44.2	0
44.204	2
44.208	1
44.212	0
44.216	1
44.22	1
44.224	0
44.228	1
44.232	2
44.236	2
44.24	1
44.244	0
44.248	0
44.252	0
44.256	0
44.26	0
44.264	0
44.268	0
44.272	0
44.276	0
44.28	0
44.284	0
44.288	0
44.292	2
44.296	1
44.3	0
44.304	0
44.308	0
44.312	1
44.316	1
44.32	2
44.324	2
44.328	2
44.332	2
44.336	0
44.34	1
44.344	1
44.348	1
44.352	0
44.356	1
44.36	1
44.364	0
44.368	1
44.372	1
44.376	1
44.38	0
44.384	1
44.388	1
44.392	1
44.396	0
44.4	1
44.404	2
44.408	2
44.412	1
44.416	0
44.42	1
44.424	1
44.428	0
44.432	0
44.436	0
44.44	0
44.444	0
44.448	1
44.452	2
44.456	1
44.46	1
44.464	0
44.468	1
44.472	2
44.476	2
44.48	1
44.484	1
44.488	1
44.492	1
44.496	0
44.5	0
44.504	0
44.508	0
44.512	1
44.516	2
44.52	2
44.524	1
44.528	1
44.532	1
44.536	1
44.54	2
44.544	1
44.548	0
44.552	1
44.556	0
44.56	1
44.564	2
44.568	2
44.572	1
44.576	1
44.58	0
44.584	0
44.588	0
44.592	0
44.596	0
44.6	0
44.604	0
44.608	0
44.612	0
44.616	0
44.62	0
44.624	1
44.628	0
44.632	0
44.636	0
44.64	1
44.644	0
44.648	0
44.652	0
44.656	1
44.66	1
44.664	1
44.668	0
44.672	0
44.676	0
44.68	0
44.684	0
44.688	1
44.692	1
44.696	0
44.7	0
44.704	0
44.708	0
44.712	1
44.716	1
44.72	1
44.724	2
44.728	0
44.732	0
44.736	0
44.74	1
44.744	1
44.748	0
44.752	0
44.756	0
44.76	1
44.764	2
44.768	2
44.772	2
44.776	1
44.78	0
44.784	1
44.788	0
44.792	1
44.796	2
44.8	0
44.804	0
44.808	0
44.812	0
44.816	0
44.82	0
44.824	0
44.828	1
44.832	0
44.836	0
44.84	1
44.844	0
44.848	0
44.852	0
44.856	0
44.86	0
44.864	0
44.868	0
44.872	0
44.876	0
44.88	0
44.884	0
44.888	0
44.892	1
44.896	1
44.9	1
44.904	0
44.908	0
44.912	0
44.916	0
44.92	1
44.924	1
44.928	0
44.932	0
44.936	0
44.94	0
44.944	0
44.948	1
44.952	1
44.956	0
44.96	1
44.964	3
44.968	15
44.972	48
44.976	144
44.98	171
44.984	130
44.988	50
44.992	30
44.996	29
45	34
45.004	25
45.008	18
45.012	15
45.016	25
45.02	48
45.024	101
45.028	191
45.032	321
45.036	293
45.04	184
45.044	64
45.048	25
45.052	13
45.056	17
45.06	15
45.064	8
45.068	2
45.072	1
45.076	1
45.08	1
45.084	0
45.088	0
45.092	0
45.096	0
45.1	0
45.104	1
45.108	1
45.112	1
45.116	0
45.12	0
45.124	0
45.128	0
45.132	1
45.136	1
45.14	0
45.144	1
45.148	0
45.152	0
45.156	0
45.16	1
45.164	2
45.168	2
45.172	0
45.176	0
45.18	0
45.184	1
45.188	0
45.192	1
45.196	1
45.2	2
45.204	1
45.208	0
45.212	0
45.216	0
45.22	0
45.224	0
45.228	0
45.232	0
45.236	0
45.24	0
45.244	0
45.248	0
45.252	1
45.256	2
45.26	1
45.264	1
45.268	0
45.272	0
45.276	1
45.28	1
45.284	1
45.288	1
45.292	1
45.296	1
45.3	0
45.304	0
45.308	0
45.312	1
45.316	0
45.32	0
45.324	0
45.328	0
45.332	0
45.336	0
45.34	0
45.344	1
45.348	0
45.352	0
45.356	1
45.36	0
45.364	0
45.368	0
45.372	0
45.376	1
45.38	1
45.384	0
45.388	0
45.392	0
45.396	0
45.4	0
45.404	1
45.408	1
45.412	0
45.416	0
45.42	0
45.424	1
45.428	0
45.432	0
45.436	0
45.44	0
45.444	1
45.448	0
45.452	0
45.456	0
45.46	0
45.464	0
45.468	0
45.472	2
45.476	2
45.48	1
45.484	0
45.488	1
45.492	1
45.496	0
45.5	0
45.504	0
45.508	0
45.512	0
45.516	0
45.52	0
45.524	0
45.528	0
45.532	0
45.536	0
45.54	0
45.544	0
45.548	0
45.552	0
45.556	0
45.56	1
45.564	1
45.568	1
45.572	0
45.576	0
45.58	0
45.584	0
45.588	0
45.592	0
45.596	0
45.6	1
45.604	1
45.608	1
45.612	0
45.616	1
45.62	1
45.624	0
45.628	1
45.632	1
45.636	0
45.64	0
45.644	1
45.648	1
45.652	1
45.656	1
45.66	1
45.664	0
45.668	0
45.672	0
45.676	0
45.68	0
45.684	0
45.688	0
45.692	1
45.696	0
45.7	1
45.704	1
45.708	0
45.712	0
45.716	0
45.72	0
45.724	0
45.728	0
45.732	0
45.736	0
45.74	0
45.744	0
45.748	1
45.752	0
45.756	0
45.76	0
45.764	0
45.768	0
45.772	0
45.776	0
45.78	1
45.784	0
45.788	0
45.792	0
45.796	1
45.8	1
45.804	1
45.808	1
45.812	0
45.816	0
45.82	0
45.824	1
45.828	1
45.832	0
45.836	0
45.84	0
45.844	0
45.848	0
45.852	0
45.856	0
45.86	0
45.864	0
45.868	0
45.872	0
45.876	0
45.88	1
45.884	1
45.888	1
45.892	0
45.896	0
45.9	0
45.904	1
45.908	0
45.912	0
45.916	0
45.92	0
45.924	0
45.928	0
45.932	1
45.936	1
45.94	1
45.944	0
45.948	0
45.952	0
45.956	0
45.96	1
45.964	1
45.968	2
45.972	5
45.976	15
45.98	26
45.984	43
45.988	63
45.992	71
45.996	57
46	31
46.004	8
46.008	2
46.012	0
46.016	1
46.02	6
46.024	16
46.028	26
46.032	29
46.036	18
46.04	9
46.044	8
46.048	4
46.052	3
46.056	4
46.06	17
46.064	22
46.068	19
46.072	7
46.076	3
46.08	1
46.084	0
46.088	0
46.092	1
46.096	1
46.1	0
46.104	0
46.108	0
46.112	0
46.116	1
46.12	0
46.124	0
46.128	0
46.132	0
46.136	0
46.14	1
46.144	1
46.148	0
46.152	0
46.156	1
46.16	0
46.164	0
46.168	0
46.172	1
46.176	1
46.18	1
46.184	0
46.188	1
46.192	1
46.196	0
46.2	0
46.204	0
46.208	0
46.212	0
46.216	1
46.22	1
46.224	0
46.228	0
46.232	0
46.236	0
46.24	0
46.244	0
46.248	0
46.252	0
46.256	0
46.26	0
46.264	1
46.268	0
46.272	0
46.276	0
46.28	0
46.284	1
46.288	1
46.292	0
46.296	1
46.3	1
46.304	1
46.308	0
46.312	0
46.316	0
46.32	0
46.324	1
46.328	0
46.332	0
46.336	0
46.34	1
46.344	1
46.348	0
46.352	0
46.356	0
46.36	0
46.364	1
46.368	0
46.372	0
46.376	0
46.38	0
46.384	0
46.388	0
46.392	0
46.396	0
46.4	0
46.404	0
46.408	0
46.412	0
46.416	0
46.42	1
46.424	0
46.428	0
46.432	0
46.436	0
46.44	0
46.444	0
46.448	0
46.452	0
46.456	0
46.46	0
46.464	0
46.468	0
46.472	0
46.476	0
46.48	0
46.484	0
46.488	1
46.492	2
46.496	2
46.5	2
46.504	1
46.508	0
46.512	0
46.516	0
46.52	0
46.524	0
46.528	0
46.532	0
46.536	0
46.54	0
46.544	0
46.548	0
46.552	1
46.556	3
46.56	1
46.564	0
46.568	1
46.572	1
46.576	1
46.58	0
46.584	0
46.588	0
46.592	0
46.596	1
46.6	0
46.604	0
46.608	0
46.612	1
46.616	0
46.62	0
46.624	0
46.628	0
46.632	0
46.636	0
46.64	1
46.644	0
46.648	0
46.652	2
46.656	1
46.66	1
46.664	2
46.668	0
46.672	0
46.676	0
46.68	0
46.684	0
46.688	0
46.692	1
46.696	0
46.7	0
46.704	0
46.708	1
46.712	1
46.716	1
46.72	0
46.724	0
46.728	0
46.732	0
46.736	0
46.74	1
46.744	1
46.748	0
46.752	1
46.756	1
46.76	0
46.764	1
46.768	1
46.772	1
46.776	0
46.78	0
46.784	0
46.788	1
46.792	0
46.796	1
46.8	2
46.804	0
46.808	0
46.812	0
46.816	1
46.82	0
46.824	0
46.828	0
46.832	0
46.836	0
46.84	0
46.844	1
46.848	1
46.852	1
46.856	2
46.86	3
46.864	2
46.868	0
46.872	0
46.876	1
46.88	2
46.884	1
46.888	0
46.892	0
46.896	1
46.9	1
46.904	1
46.908	0
46.912	1
46.916	0
46.92	0
46.924	1
46.928	1
46.932	1
46.936	0
46.94	0
46.944	0
46.948	0
46.952	2
46.956	1
46.96	0
46.964	1
46.968	7
46.972	8
46.976	7
46.98	7
46.984	49
46.988	139
46.992	287
46.996	277
47	198
47.004	79
47.008	29
47.012	8
47.016	2
47.02	3
47.024	2
47.028	2
47.032	8
47.036	142
47.04	974
47.044	2324
47.048	4106
47.052	3423
47.056	2079
47.06	669
47.064	277
47.068	87
47.072	38
47.076	23
47.08	13
47.084	6
47.088	4
47.092	2
47.096	1
47.1	4
47.104	3
47.108	2
47.112	3
47.116	7
47.12	12
47.124	15
47.128	16
47.132	7
47.136	1
47.14	0
47.144	2
47.148	2
47.152	1
47.156	1
47.16	1
47.164	1
47.168	2
47.172	1
47.176	0
47.18	0
47.184	1
47.188	1
47.192	1
47.196	3
47.2	2
47.204	1
47.208	1
47.212	0
47.216	0
47.22	0
47.224	1
47.228	2
47.232	2
47.236	2
47.24	1
47.244	1
47.248	0
47.252	0
47.256	0
47.26	0
47.264	1
47.268	1
47.272	1
47.276	0
47.28	1
47.284	1
47.288	0
47.292	1
47.296	1
47.3	2
47.304	0
47.308	1
47.312	1
47.316	1
47.32	2
47.324	2
47.328	0
47.332	2
47.336	1
47.34	0
47.344	1
47.348	1
47.352	1
47.356	2
47.36	2
47.364	2
47.368	1
47.372	0
47.376	2
47.38	3
47.384	0
47.388	0
47.392	1
47.396	2
47.4	0
47.404	0
47.408	1
47.412	1
47.416	1
47.42	1
47.424	1
47.428	0
47.432	0
47.436	0
47.44	2
47.444	1
47.448	0
47.452	0
47.456	1
47.46	1
47.464	0
47.468	1
47.472	2
47.476	1
47.48	2
47.484	1
47.488	0
47.492	0
47.496	1
47.5	1
47.504	0
47.508	0
47.512	0
47.516	1
47.52	1
47.524	0
47.528	0
47.532	1
47.536	2
47.54	2
47.544	1
47.548	0
47.552	1
47.556	2
47.56	0
47.564	1
47.568	1
47.572	1
47.576	0
47.58	0
47.584	0
47.588	1
47.592	1
47.596	0
47.6	0
47.604	0
47.608	0
47.612	0
47.616	1
47.62	1
47.624	0
47.628	1
47.632	2
47.636	3
47.64	1
47.644	1
47.648	1
47.652	0
47.656	1
47.66	1
47.664	0
47.668	1
47.672	2
47.676	1
47.68	1
47.684	0
47.688	0
47.692	0
47.696	0
47.7	0
47.704	0
47.708	0
47.712	1
47.716	2
47.72	2
47.724	1
47.728	0
47.732	1
47.736	0
47.74	0
47.744	0
47.748	1
47.752	1
47.756	0
47.76	1
47.764	1
47.768	1
47.772	0
47.776	0
47.78	0
47.784	1
47.788	0
47.792	0
47.796	1
47.8	0
47.804	1
47.808	2
47.812	1
47.816	0
47.82	0
47.824	0
47.828	1
47.832	1
47.836	0
47.84	0
47.844	0
47.848	0
47.852	0
47.856	0
47.86	0
47.864	1
47.868	0
47.872	0
47.876	1
47.88	1
47.884	0
47.888	0
47.892	1
47.896	1
47.9	1
47.904	2
47.908	1
47.912	1
47.916	0
47.92	1
47.924	1
47.928	0
47.932	0
47.936	2
47.94	2
47.944	0
47.948	0
47.952	1
47.956	3
47.96	1
47.964	1
47.968	1
47.972	2
47.976	3
47.98	4
47.984	5
47.988	72
47.992	608
47.996	1666
48	3648
48.004	3797
48.008	2767
48.012	1100
48.016	413
48.02	118
48.024	37
48.028	15
48.032	6
48.036	6
48.04	7
48.044	33
48.048	73
48.052	113
48.056	88
48.06	47
48.064	19
48.068	9
48.072	6
48.076	9
48.08	7
48.084	5
48.088	4
48.092	3
48.096	2
48.1	1
48.104	0
48.108	1
48.112	1
48.116	0
48.12	0
48.124	1
48.128	2
48.132	1
48.136	1
48.14	1
48.144	0
48.148	2
48.152	3
48.156	2
48.16	1
48.164	0
48.168	1
48.172	1
48.176	1
48.18	0
48.184	2
48.188	1
48.192	1
48.196	0
48.2	0
48.204	1
48.208	2
48.212	2
48.216	1
48.22	0
48.224	0
48.228	1
48.232	3
48.236	1
48.24	1
48.244	1
48.248	0
48.252	0
48.256	0
48.26	1
48.264	1
48.268	1
48.272	2
48.276	1
48.28	0
48.284	0
48.288	0
48.292	1
48.296	2
48.3	3
48.304	1
48.308	0
48.312	1
48.316	1
48.32	1
48.324	0
48.328	1
48.332	0
48.336	0
48.34	0
48.344	0
48.348	1
48.352	2
48.356	2
48.36	1
48.364	0
48.368	0
48.372	0
48.376	0
48.38	0
48.384	1
48.388	1
48.392	1
48.396	0
48.4	0
48.404	1
48.408	1
48.412	1
48.416	2
48.42	0
48.424	0
48.428	0
48.432	0
48.436	1
48.44	1
48.444	1
48.448	0
48.452	0
48.456	1
48.46	2
48.464	1
48.468	0
48.472	0
48.476	1
48.48	1
48.484	1
48.488	0
48.492	0
48.496	1
48.5	1
48.504	1
48.508	0
48.512	1
48.516	0
48.52	0
48.524	0
48.528	0
48.532	0
48.536	1
48.54	2
48.544	3
48.548	4
48.552	2
48.556	1
48.56	0
48.564	0
48.568	1
48.572	2
48.576	0
48.58	1
48.584	1
48.588	1
48.592	0
48.596	0
48.6	0
48.604	0
48.608	0
48.612	0
48.616	0
48.62	0
48.624	0
48.628	0
48.632	0
48.636	0
48.64	0
48.644	0
48.648	0
48.652	0
48.656	1
48.66	1
48.664	0
48.668	1
48.672	1
48.676	1
48.68	1
48.684	1
48.688	1
48.692	2
48.696	1
48.7	0
48.704	0
48.708	1
48.712	1
48.716	0
48.72	0
48.724	1
48.728	1
48.732	0
48.736	0
48.74	0
48.744	1
48.748	0
48.752	0
48.756	1
48.76	0
48.764	0
48.768	0
48.772	1
48.776	0
48.78	0
48.784	0
48.788	0
48.792	0
48.796	0
48.8	0
48.804	0
48.808	1
48.812	1
48.816	1
48.82	0
48.824	0
48.828	0
48.832	0
48.836	1
48.84	2
48.844	1
48.848	0
48.852	0
48.856	0
48.86	0
48.864	0
48.868	0
48.872	0
48.876	0
48.88	1
48.884	1
48.888	0
48.892	0
48.896	0
48.9	0
48.904	1
48.908	1
48.912	1
48.916	0
48.92	0
48.924	0
48.928	0
48.932	0
48.936	0
48.94	1
48.944	0
48.948	1
48.952	2
48.956	2
48.96	2
48.964	1
48.968	0
48.972	0
48.976	1
48.98	2
48.984	8
48.988	15
48.992	17
48.996	52
49	154
49.004	339
49.008	541
49.012	537
49.016	345
49.02	154
49.024	54
49.028	16
49.032	10
49.036	4
49.04	0
49.044	1
49.048	8
49.052	12
49.056	9
49.06	8
49.064	6
49.068	1
49.072	1
49.076	2
49.08	3
49.084	1
49.088	1
49.092	1
49.096	1
49.1	0
49.104	0
49.108	2
49.112	1
49.116	1
49.12	1
49.124	1
49.128	2
49.132	3
49.136	1
49.14	0
49.144	0
49.148	0
49.152	0
49.156	0
49.16	1
49.164	0
49.168	0
49.172	0
49.176	0
49.18	0
49.184	1
49.188	0
49.192	0
49.196	1
49.2	3
49.204	2
49.208	0
49.212	1
49.216	0
49.22	0
49.224	1
49.228	0
49.232	1
49.236	3
49.24	2
49.244	2
49.248	1
49.252	1
49.256	1
49.26	1
49.264	1
49.268	1
49.272	0
49.276	0
49.28	0
49.284	0
49.288	0
49.292	0
49.296	1
49.3	3
49.304	2
49.308	2
49.312	1
49.316	0
49.32	0
49.324	0
49.328	0
49.332	1
49.336	1
49.34	0
49.344	1
49.348	1
49.352	2
49.356	1
49.36	1
49.364	1
49.368	1
49.372	1
49.376	1
49.38	1
49.384	1
49.388	1
49.392	1
49.396	1
49.4	1
49.404	0
49.408	1
49.412	1
49.416	0
49.42	1
49.424	1
49.428	0
49.432	0
49.436	0
49.44	1
49.444	0
49.448	0
49.452	0
49.456	2
49.46	1
49.464	0
49.468	0
49.472	0
49.476	0
49.48	0
49.484	0
49.488	0
49.492	0
49.496	1
49.5	1
49.504	0
49.508	0
49.512	0
49.516	1
49.52	1
49.524	1
49.528	1
49.532	0
49.536	0
49.54	0
49.544	0
49.548	0
49.552	0
49.556	1
49.56	2
49.564	1
49.568	0
49.572	0
49.576	0
49.58	1
49.584	0
49.588	0
49.592	0
49.596	0
49.6	1
49.604	1
49.608	0
49.612	1
49.616	1
49.62	0
49.624	1
49.628	1
49.632	0
49.636	1
49.64	1
49.644	1
49.648	0
49.652	0
49.656	0
49.66	1
49.664	0
49.668	0
49.672	1
49.676	0
49.68	0
49.684	1
49.688	0
49.692	0
49.696	0
49.7	0
49.704	0
49.708	1
49.712	0
49.716	0
49.72	0
49.724	1
49.728	0
49.732	0
49.736	0
49.74	0
49.744	0
49.748	0
49.752	0
49.756	0
49.76	0
49.764	2
49.768	2
49.772	0
49.776	1
49.78	1
49.784	0
49.788	0
49.792	0
49.796	0
49.8	0
49.804	0
49.808	0
49.812	1
49.816	1
49.82	1
49.824	2
49.828	2
49.832	2
49.836	2
49.84	1
49.844	0
49.848	0
49.852	1
49.856	1
49.86	1
49.864	1
49.868	1
49.872	0
49.876	0
49.88	0
49.884	0
49.888	0
49.892	0
49.896	0
49.9	1
49.904	0
49.908	0
49.912	0
49.916	0
49.92	0
49.924	0
49.928	2
49.932	1
49.936	0
49.94	1
49.944	1
49.948	1
49.952	1
49.956	0
49.96	0
49.964	0
49.968	0
49.972	0
49.976	0
49.98	0
49.984	7
49.988	21
49.992	90
49.996	147
50	185
50.004	135
50.008	82
50.012	34
50.016	20
50.02	10
50.024	4
50.028	1
50.032	2
50.036	2
50.04	0
50.044	1
50.048	1
50.052	1
50.056	0
50.06	0
50.064	1
50.068	0
50.072	0
50.076	1
50.08	3
50.084	3
50.088	1
50.092	1
50.096	1
50.1	0
50.104	1
50.108	0
50.112	0
50.116	0
50.12	1
50.124	1
50.128	1
50.132	0
50.136	0
50.14	0
50.144	0
50.148	0
50.152	0
50.156	1
50.16	1
50.164	0
50.168	1
50.172	1
50.176	0
50.18	0
50.184	0
50.188	0
50.192	0
50.196	1
50.2	1
50.204	1
50.208	1
50.212	1
50.216	0
50.22	0
50.224	0
50.228	0
50.232	0
50.236	0
50.24	0
50.244	1
50.248	1
50.252	0
50.256	0
50.26	0
50.264	0
50.268	0
50.272	0
50.276	0
50.28	0
50.284	0
50.288	0
50.292	1
50.296	0
50.3	0
50.304	0
50.308	0
50.312	0
50.316	0
50.32	1
50.324	1
50.328	0
50.332	1
50.336	1
50.34	0
50.344	0
50.348	0
50.352	0
50.356	0
50.36	0
50.364	0
50.368	1
50.372	0
50.376	0
50.38	1
50.384	0
50.388	0
50.392	0
50.396	1
50.4	1
50.404	0
50.408	0
50.412	0
50.416	0
50.42	0
50.424	0
50.428	1
50.432	0
50.436	0
50.44	1
50.444	0
50.448	0
50.452	0
50.456	0
50.46	0
50.464	0
50.468	0
50.472	0
50.476	0
50.48	1
50.484	0
50.488	0
50.492	0
50.496	0
50.5	0
50.504	0
50.508	0
50.512	0
50.516	1
50.52	0
50.524	0
50.528	0
50.532	0
50.536	0
50.54	0
50.544	1
50.548	1
50.552	0
50.556	0
50.56	1
50.564	1
50.568	2
50.572	1
50.576	0
50.58	0
50.584	0
50.588	0
50.592	0
50.596	0
50.6	0
50.604	0
50.608	1
50.612	1
50.616	0
50.62	0
50.624	0
50.628	0
50.632	0
50.636	0
50.64	0
50.644	0
50.648	0
50.652	1
50.656	0
50.66	0
50.664	1
50.668	0
50.672	0
50.676	0
50.68	0
50.684	2
50.688	2
50.692	0
50.696	0
50.7	0
50.704	0
50.708	0
50.712	0
50.716	1
50.72	0
50.724	0
50.728	0
50.732	0
50.736	1
50.74	2
50.744	0
50.748	0
50.752	0
50.756	2
50.76	1
50.764	0
50.768	0
50.772	1
50.776	1
50.78	0
50.784	0
50.788	0
50.792	0
50.796	0
50.8	0
50.804	0
50.808	0
50.812	0
50.816	0
50.82	0
50.824	0
50.828	0
50.832	0
50.836	0
50.84	1
50.844	1
50.848	1
50.852	0
50.856	0
50.86	0
50.864	0
50.868	1
50.872	1
50.876	0
50.88	0
50.884	0
50.888	1
50.892	1
50.896	1
50.9	1
50.904	0
50.908	0
50.912	0
50.916	0
50.92	1
50.924	1
50.928	1
50.932	0
50.936	0
50.94	1
50.944	1
50.948	1
50.952	0
50.956	0
50.96	0
50.964	0
50.968	0
50.972	0
50.976	0
50.98	0
50.984	0
50.988	0
50.992	2
50.996	5
51	11
51.004	26
51.008	25
51.012	18
51.016	10
51.02	9
51.024	10
51.028	9
51.032	51
51.036	155
51.04	363
51.044	433
51.048	391
51.052	202
51.056	90
51.06	24
51.064	9
51.068	5
51.072	2
51.076	0
51.08	1
51.084	1
51.088	1
51.092	0
51.096	0
51.1	0
51.104	0
51.108	0
51.112	0
51.116	2
51.12	3
51.124	3
51.128	2
51.132	1
51.136	0
51.14	0
51.144	0
51.148	0
51.152	0
51.156	1
51.16	2
51.164	1
51.168	0
51.172	0
51.176	0
51.18	0
51.184	0
51.188	0
51.192	0
51.196	0
51.2	0
51.204	1
51.208	1
51.212	1
51.216	0
51.22	0
51.224	0
51.228	0
51.232	0
51.236	0
51.24	0
51.244	0
51.248	0
51.252	1
51.256	1
51.26	0
51.264	1
51.268	1
51.272	0
51.276	0
51.28	0
51.284	0
51.288	1
51.292	1
51.296	0
51.3	0
51.304	0
51.308	0
51.312	2
51.316	1
51.32	0
51.324	1
51.328	0
51.332	0
51.336	1
51.34	0
51.344	0
51.348	0
51.352	0
51.356	0
51.36	1
51.364	2
51.368	2
51.372	2
51.376	1
51.38	0
51.384	1
51.388	1
51.392	1
51.396	0
51.4	0
51.404	0
51.408	0
51.412	0
51.416	0
51.42	0
51.424	1
51.428	1
51.432	0
51.436	0
51.44	0
51.444	0
51.448	0
51.452	0
51.456	0
51.46	1
51.464	1
51.468	0
51.472	1
51.476	1
51.48	0
51.484	0
51.488	0
51.492	1
51.496	3
51.5	1
51.504	0
51.508	1
51.512	0
51.516	0
51.52	0
51.524	0
51.528	0
51.532	0
51.536	1
51.54	1
51.544	1
51.548	0
51.552	0
51.556	0
51.56	0
51.564	0
51.568	0
51.572	0
51.576	0
51.58	0
51.584	1
51.588	1
51.592	0
51.596	1
51.6	1
51.604	0
51.608	0
51.612	1
51.616	2
51.62	1
51.624	0
51.628	0
51.632	1
51.636	1
51.64	0
51.644	1
51.648	1
51.652	0
51.656	0
51.66	0
51.664	1
51.668	1
51.672	1
51.676	1
51.68	1
51.684	1
51.688	0
51.692	0
51.696	0
51.7	0
51.704	0
51.708	0
51.712	0
51.716	0
51.72	1
51.724	1
51.728	1
51.732	0
51.736	0
51.74	0
51.744	0
51.748	0
51.752	1
51.756	1
51.76	1
51.764	1
51.768	0
51.772	0
51.776	0
51.78	0
51.784	0
51.788	0
51.792	0
51.796	0
51.8	0
51.804	1
51.808	1
51.812	0
51.816	0
51.82	0
51.824	0
51.828	0
51.832	0
51.836	0
51.84	0
51.844	0
51.848	0
51.852	1
51.856	1
51.86	0
51.864	1
51.868	1
51.872	0
51.876	1
51.88	1
51.884	1
51.888	0
51.892	0
51.896	0
51.9	0
51.904	0
51.908	1
51.912	0
51.916	0
51.92	1
51.924	0
51.928	0
51.932	0
51.936	0
51.94	0
51.944	0
51.948	0
51.952	0
51.956	0
51.96	0
51.964	1
51.968	1
51.972	0
51.976	0
51.98	0
51.984	1
51.988	1
51.992	2
51.996	4
[truncated: 31,085 more rows]
