# Supplementary material for: Rapid Detection of Volatile Organic Metabolites in Urine by High-Pressure Photoionization Mass Spectrometry for Breast Cancer Screening: A Pilot Study
Source: Metabolites. 2023 Jul 21;13(7):870. doi: 10.3390/metabo13070870 (PMC10385751; doi:10.3390/metabo13070870)
Supplement: Supplementary file 1 [file metabolites-13-00870-s001.zip › Mass_data/BC/BC22.txt]

44	58
44.004	29
44.008	31
44.012	86
44.016	258
44.02	459
44.024	474
44.028	279
44.032	99
44.036	29
44.04	12
44.044	19
44.048	28
44.052	26
44.056	17
44.06	11
44.064	6
44.068	2
44.072	1
44.076	1
44.08	2
44.084	2
44.088	3
44.092	2
44.096	2
44.1	1
44.104	1
44.108	0
44.112	0
44.116	0
44.12	2
44.124	1
44.128	0
44.132	0
44.136	1
44.14	1
44.144	0
44.148	2
44.152	1
44.156	0
44.16	1
44.164	1
44.168	2
44.172	2
44.176	1
44.18	0
44.184	0
44.188	1
44.192	1
44.196	2
44.2	2
44.204	1
44.208	3
44.212	2
44.216	1
44.22	1
44.224	1
44.228	1
44.232	1
44.236	4
44.24	3
44.244	2
44.248	0
44.252	2
44.256	1
44.26	1
44.264	0
44.268	3
44.272	3
44.276	1
44.28	0
44.284	1
44.288	1
44.292	0
44.296	0
44.3	1
44.304	1
44.308	0
44.312	0
44.316	0
44.32	1
44.324	2
44.328	1
44.332	0
44.336	1
44.34	0
44.344	0
44.348	0
44.352	1
44.356	0
44.36	1
44.364	2
44.368	2
44.372	1
44.376	0
44.38	0
44.384	1
44.388	0
44.392	0
44.396	0
44.4	1
44.404	1
44.408	0
44.412	0
44.416	0
44.42	1
44.424	3
44.428	1
44.432	1
44.436	0
44.44	1
44.444	1
44.448	1
44.452	1
44.456	0
44.46	1
44.464	1
44.468	2
44.472	1
44.476	0
44.48	0
44.484	1
44.488	1
44.492	1
44.496	0
44.5	1
44.504	0
44.508	0
44.512	0
44.516	0
44.52	0
44.524	0
44.528	2
44.532	1
44.536	0
44.54	0
44.544	0
44.548	0
44.552	0
44.556	1
44.56	0
44.564	0
44.568	0
44.572	0
44.576	0
44.58	0
44.584	1
44.588	2
44.592	1
44.596	0
44.6	1
44.604	1
44.608	1
44.612	1
44.616	0
44.62	1
44.624	1
44.628	0
44.632	0
44.636	0
44.64	0
44.644	0
44.648	1
44.652	1
44.656	0
44.66	1
44.664	1
44.668	0
44.672	0
44.676	0
44.68	0
44.684	0
44.688	0
44.692	0
44.696	1
44.7	2
44.704	2
44.708	1
44.712	0
44.716	0
44.72	2
44.724	2
44.728	0
44.732	0
44.736	0
44.74	0
44.744	0
44.748	0
44.752	0
44.756	0
44.76	0
44.764	0
44.768	0
44.772	0
44.776	0
44.78	0
44.784	1
44.788	0
44.792	0
44.796	0
44.8	1
44.804	0
44.808	0
44.812	0
44.816	0
44.82	0
44.824	0
44.828	0
44.832	0
44.836	0
44.84	0
44.844	0
44.848	1
44.852	1
44.856	1
44.86	0
44.864	1
44.868	1
44.872	0
44.876	0
44.88	0
44.884	0
44.888	0
44.892	1
44.896	1
44.9	1
44.904	0
44.908	0
44.912	1
44.916	3
44.92	2
44.924	1
44.928	0
44.932	0
44.936	1
44.94	1
44.944	0
44.948	0
44.952	0
44.956	1
44.96	0
44.964	3
44.968	38
44.972	112
44.976	251
44.98	251
44.984	185
44.988	85
44.992	78
44.996	82
45	82
45.004	39
45.008	29
45.012	28
45.016	32
45.02	62
45.024	189
45.028	399
45.032	697
45.036	578
45.04	356
45.044	109
45.048	46
45.052	22
45.056	17
45.06	17
45.064	10
45.068	4
45.072	0
45.076	1
45.08	1
45.084	1
45.088	2
45.092	3
45.096	2
45.1	2
45.104	4
45.108	4
45.112	2
45.116	0
45.12	1
45.124	1
45.128	0
45.132	1
45.136	0
45.14	0
45.144	0
45.148	1
45.152	1
45.156	1
45.16	1
45.164	0
45.168	0
45.172	1
45.176	0
45.18	1
45.184	1
45.188	0
45.192	0
45.196	0
45.2	0
45.204	0
45.208	1
45.212	1
45.216	2
45.22	1
45.224	0
45.228	0
45.232	0
45.236	0
45.24	0
45.244	0
45.248	0
45.252	0
45.256	1
45.26	1
45.264	0
45.268	0
45.272	0
45.276	1
45.28	1
45.284	1
45.288	0
45.292	0
45.296	0
45.3	0
45.304	0
45.308	0
45.312	0
45.316	1
45.32	0
45.324	0
45.328	0
45.332	0
45.336	1
45.34	1
45.344	0
45.348	0
45.352	0
45.356	0
45.36	1
45.364	1
45.368	1
45.372	1
45.376	0
45.38	0
45.384	0
45.388	0
45.392	1
45.396	1
45.4	0
45.404	2
45.408	2
45.412	2
45.416	1
45.42	1
45.424	1
45.428	0
45.432	0
45.436	0
45.44	0
45.444	0
45.448	0
45.452	0
45.456	1
45.46	0
45.464	0
45.468	0
45.472	0
45.476	1
45.48	1
45.484	1
45.488	1
45.492	0
45.496	0
45.5	0
45.504	1
45.508	1
45.512	1
45.516	0
45.52	0
45.524	0
45.528	0
45.532	0
45.536	0
45.54	0
45.544	0
45.548	0
45.552	0
45.556	0
45.56	1
45.564	1
45.568	0
45.572	0
45.576	0
45.58	0
45.584	1
45.588	0
45.592	0
45.596	1
45.6	1
45.604	1
45.608	1
45.612	1
45.616	0
45.62	1
45.624	2
45.628	0
45.632	0
45.636	0
45.64	1
45.644	0
45.648	0
45.652	1
45.656	0
45.66	1
45.664	1
45.668	0
45.672	0
45.676	0
45.68	0
45.684	0
45.688	1
45.692	1
45.696	0
45.7	1
45.704	1
45.708	0
45.712	0
45.716	0
45.72	0
45.724	0
45.728	0
45.732	0
45.736	0
45.74	0
45.744	1
45.748	1
45.752	0
45.756	1
45.76	1
45.764	0
45.768	1
45.772	0
45.776	0
45.78	0
45.784	2
45.788	2
45.792	1
45.796	1
45.8	0
45.804	1
45.808	2
45.812	1
45.816	1
45.82	0
45.824	1
45.828	0
45.832	0
45.836	0
45.84	1
45.844	1
45.848	0
45.852	0
45.856	0
45.86	0
45.864	1
45.868	0
45.872	0
45.876	1
45.88	0
45.884	0
45.888	0
45.892	1
45.896	0
45.9	1
45.904	2
45.908	1
45.912	0
45.916	0
45.92	0
45.924	0
45.928	0
45.932	0
45.936	0
45.94	1
45.944	1
45.948	0
45.952	0
45.956	0
45.96	0
45.964	1
45.968	8
45.972	14
45.976	17
45.98	30
45.984	49
45.988	69
45.992	80
45.996	48
46	21
46.004	11
46.008	4
46.012	2
46.016	2
46.02	5
46.024	21
46.028	37
46.032	51
46.036	32
46.04	17
46.044	5
46.048	2
46.052	2
46.056	8
46.06	24
46.064	30
46.068	27
46.072	17
46.076	8
46.08	3
46.084	1
46.088	0
46.092	0
46.096	0
46.1	0
46.104	0
46.108	0
46.112	0
46.116	0
46.12	0
46.124	0
46.128	0
46.132	1
46.136	1
46.14	1
46.144	1
46.148	0
46.152	0
46.156	0
46.16	0
46.164	0
46.168	0
46.172	1
46.176	0
46.18	0
46.184	0
46.188	0
46.192	0
46.196	1
46.2	0
46.204	0
46.208	0
46.212	0
46.216	0
46.22	0
46.224	1
46.228	0
46.232	0
46.236	0
46.24	0
46.244	0
46.248	0
46.252	1
46.256	0
46.26	0
46.264	0
46.268	0
46.272	0
46.276	0
46.28	0
46.284	1
46.288	0
46.292	0
46.296	1
46.3	1
46.304	1
46.308	0
46.312	0
46.316	0
46.32	0
46.324	1
46.328	0
46.332	0
46.336	1
46.34	0
46.344	0
46.348	0
46.352	0
46.356	0
46.36	0
46.364	0
46.368	0
46.372	0
46.376	0
46.38	1
46.384	0
46.388	0
46.392	0
46.396	0
46.4	0
46.404	1
46.408	0
46.412	0
46.416	0
46.42	1
46.424	0
46.428	0
46.432	0
46.436	0
46.44	0
46.444	0
46.448	0
46.452	0
46.456	0
46.46	0
46.464	0
46.468	0
46.472	0
46.476	0
46.48	0
46.484	0
46.488	0
46.492	0
46.496	0
46.5	0
46.504	1
46.508	0
46.512	0
46.516	1
46.52	0
46.524	0
46.528	0
46.532	0
46.536	0
46.54	0
46.544	0
46.548	0
46.552	0
46.556	1
46.56	0
46.564	1
46.568	1
46.572	1
46.576	0
46.58	0
46.584	0
46.588	0
46.592	0
46.596	0
46.6	1
46.604	0
46.608	0
46.612	0
46.616	0
46.62	0
46.624	0
46.628	0
46.632	0
46.636	0
46.64	0
46.644	0
46.648	0
46.652	0
46.656	0
46.66	0
46.664	0
46.668	1
46.672	1
46.676	1
46.68	0
46.684	0
46.688	0
46.692	0
46.696	0
46.7	0
46.704	0
46.708	1
46.712	0
46.716	0
46.72	0
46.724	0
46.728	1
46.732	1
46.736	1
46.74	0
46.744	0
46.748	0
46.752	0
46.756	0
46.76	1
46.764	0
46.768	0
46.772	0
46.776	1
46.78	1
46.784	1
46.788	0
46.792	0
46.796	1
46.8	1
46.804	0
46.808	0
46.812	0
46.816	0
46.82	0
46.824	0
46.828	1
46.832	0
46.836	0
46.84	0
46.844	0
46.848	0
46.852	0
46.856	0
46.86	0
46.864	0
46.868	0
46.872	0
46.876	1
46.88	1
46.884	0
46.888	0
46.892	0
46.896	0
46.9	0
46.904	0
46.908	0
46.912	1
46.916	2
46.92	1
46.924	0
46.928	0
46.932	0
46.936	0
46.94	1
46.944	0
46.948	0
46.952	0
46.956	2
46.96	2
46.964	2
46.968	6
46.972	14
46.976	18
46.98	14
46.984	72
46.988	243
46.992	456
46.996	528
47	346
47.004	144
47.008	44
47.012	17
47.016	6
47.02	3
47.024	4
47.028	3
47.032	6
47.036	20
47.04	188
47.044	468
47.048	856
47.052	675
47.056	414
47.06	137
47.064	55
47.068	19
47.072	5
47.076	4
47.08	3
47.084	2
47.088	1
47.092	1
47.096	1
47.1	2
47.104	3
47.108	1
47.112	0
47.116	0
47.12	5
47.124	6
47.128	3
47.132	1
47.136	0
47.14	0
47.144	2
47.148	1
47.152	1
47.156	1
47.16	0
47.164	0
47.168	0
47.172	0
47.176	0
47.18	0
47.184	0
47.188	0
47.192	0
47.196	0
47.2	1
47.204	1
47.208	0
47.212	0
47.216	1
47.22	1
47.224	1
47.228	1
47.232	1
47.236	0
47.24	1
47.244	0
47.248	0
47.252	0
47.256	2
47.26	2
47.264	0
47.268	1
47.272	1
47.276	1
47.28	2
47.284	1
47.288	1
47.292	1
47.296	1
47.3	1
47.304	0
47.308	0
47.312	0
47.316	0
47.32	1
47.324	0
47.328	0
47.332	1
47.336	0
47.34	0
47.344	0
47.348	1
47.352	1
47.356	1
47.36	1
47.364	0
47.368	0
47.372	0
47.376	0
47.38	0
47.384	1
47.388	0
47.392	1
47.396	1
47.4	0
47.404	0
47.408	1
47.412	3
47.416	1
47.42	0
47.424	0
47.428	0
47.432	1
47.436	1
47.44	0
47.444	0
47.448	0
47.452	1
47.456	2
47.46	2
47.464	1
47.468	1
47.472	0
47.476	0
47.48	0
47.484	0
47.488	0
47.492	1
47.496	0
47.5	0
47.504	0
47.508	0
47.512	0
47.516	0
47.52	0
47.524	0
47.528	0
47.532	0
47.536	0
47.54	0
47.544	0
47.548	0
47.552	0
47.556	1
47.56	2
47.564	1
47.568	0
47.572	0
47.576	0
47.58	0
47.584	1
47.588	1
47.592	0
47.596	0
47.6	0
47.604	0
47.608	0
47.612	0
47.616	1
47.62	1
47.624	0
47.628	0
47.632	0
47.636	0
47.64	0
47.644	1
47.648	1
47.652	0
47.656	2
47.66	1
47.664	0
47.668	1
47.672	0
47.676	0
47.68	0
47.684	0
47.688	0
47.692	0
47.696	0
47.7	0
47.704	0
47.708	2
47.712	1
47.716	0
47.72	0
47.724	1
47.728	1
47.732	0
47.736	0
47.74	0
47.744	1
47.748	0
47.752	0
47.756	0
47.76	0
47.764	0
47.768	0
47.772	0
47.776	2
47.78	2
47.784	1
47.788	0
47.792	1
47.796	1
47.8	0
47.804	1
47.808	1
47.812	0
47.816	1
47.82	1
47.824	1
47.828	0
47.832	0
47.836	0
47.84	1
47.844	2
47.848	2
47.852	1
47.856	1
47.86	2
47.864	3
47.868	0
47.872	1
47.876	1
47.88	0
47.884	1
47.888	2
47.892	1
47.896	0
47.9	0
47.904	1
47.908	0
47.912	1
47.916	1
47.92	0
47.924	0
47.928	0
47.932	1
47.936	0
47.94	0
47.944	0
47.948	1
47.952	1
47.956	1
47.96	1
47.964	3
47.968	4
47.972	3
47.976	6
47.98	6
47.984	17
47.988	104
47.992	1173
47.996	3240
48	6827
48.004	6748
48.008	4984
48.012	1760
48.016	746
48.02	208
48.024	50
48.028	23
48.032	14
48.036	12
48.04	8
48.044	15
48.048	19
48.052	14
48.056	16
48.06	13
48.064	5
48.068	7
48.072	11
48.076	16
48.08	14
48.084	11
48.088	7
48.092	2
48.096	1
48.1	2
48.104	3
48.108	1
48.112	0
48.116	1
48.12	0
48.124	1
48.128	1
48.132	2
48.136	1
48.14	1
48.144	2
48.148	2
48.152	1
48.156	0
48.16	2
48.164	2
48.168	1
48.172	2
48.176	2
48.18	1
48.184	0
48.188	1
48.192	2
48.196	1
48.2	2
48.204	1
48.208	1
48.212	3
48.216	2
48.22	0
48.224	1
48.228	1
48.232	2
48.236	5
48.24	1
48.244	2
48.248	5
48.252	2
48.256	1
48.26	2
48.264	1
48.268	1
48.272	1
48.276	0
48.28	0
48.284	1
48.288	3
48.292	1
48.296	0
48.3	0
48.304	1
48.308	0
48.312	0
48.316	0
48.32	1
48.324	1
48.328	2
48.332	2
48.336	1
48.34	0
48.344	2
48.348	3
48.352	2
48.356	3
48.36	3
48.364	2
48.368	0
48.372	2
48.376	3
48.38	2
48.384	1
48.388	1
48.392	1
48.396	0
48.4	1
48.404	2
48.408	0
48.412	1
48.416	2
48.42	3
48.424	2
48.428	1
48.432	1
48.436	0
48.44	0
48.444	0
48.448	0
48.452	0
48.456	1
48.46	2
48.464	1
48.468	1
48.472	1
48.476	2
48.48	2
48.484	1
48.488	2
48.492	1
48.496	0
48.5	1
48.504	1
48.508	1
48.512	0
48.516	0
48.52	0
48.524	1
48.528	3
48.532	2
48.536	0
48.54	2
48.544	1
48.548	0
48.552	1
48.556	0
48.56	0
48.564	0
48.568	0
48.572	0
48.576	1
48.58	2
48.584	1
48.588	0
48.592	0
48.596	1
48.6	2
48.604	1
48.608	2
48.612	1
48.616	0
48.62	0
48.624	0
48.628	0
48.632	2
48.636	2
48.64	0
48.644	0
48.648	0
48.652	0
48.656	2
48.66	1
48.664	0
48.668	1
48.672	1
48.676	1
48.68	2
48.684	0
48.688	0
48.692	0
48.696	0
48.7	0
48.704	0
48.708	1
48.712	0
48.716	0
48.72	0
48.724	0
48.728	0
48.732	1
48.736	0
48.74	0
48.744	0
48.748	1
48.752	0
48.756	0
48.76	1
48.764	0
48.768	0
48.772	0
48.776	1
48.78	1
48.784	0
48.788	0
48.792	0
48.796	0
48.8	0
48.804	0
48.808	0
48.812	1
48.816	0
48.82	0
48.824	0
48.828	0
48.832	0
48.836	0
48.84	0
48.844	0
48.848	0
48.852	2
48.856	1
48.86	1
48.864	0
48.868	1
48.872	1
48.876	0
48.88	0
48.884	0
48.888	1
48.892	0
48.896	0
48.9	0
48.904	1
48.908	0
48.912	0
48.916	0
48.92	0
48.924	0
48.928	0
48.932	1
48.936	1
48.94	2
48.944	0
48.948	0
48.952	0
48.956	0
48.96	0
48.964	0
48.968	1
48.972	0
48.976	1
48.98	5
48.984	11
48.988	18
48.992	29
48.996	88
49	361
49.004	808
49.008	1477
49.012	1420
49.016	1018
49.02	398
49.024	156
49.028	40
49.032	7
49.036	4
49.04	3
49.044	2
49.048	3
49.052	3
49.056	1
49.06	4
49.064	3
49.068	1
49.072	3
49.076	2
49.08	1
49.084	1
49.088	0
49.092	0
49.096	0
49.1	1
49.104	1
49.108	2
49.112	0
49.116	0
49.12	1
49.124	3
49.128	1
49.132	0
49.136	1
49.14	0
49.144	0
49.148	0
49.152	1
49.156	2
49.16	3
49.164	1
49.168	0
49.172	1
49.176	1
49.18	1
49.184	0
49.188	0
49.192	0
49.196	0
49.2	1
49.204	0
49.208	0
49.212	0
49.216	0
49.22	0
49.224	1
49.228	0
49.232	0
49.236	0
49.24	0
49.244	1
49.248	1
49.252	1
49.256	0
49.26	0
49.264	0
49.268	0
49.272	0
49.276	1
49.28	0
49.284	0
49.288	1
49.292	1
49.296	1
49.3	2
49.304	1
49.308	1
49.312	1
49.316	1
49.32	0
49.324	0
49.328	0
49.332	2
49.336	2
49.34	0
49.344	1
49.348	1
49.352	1
49.356	0
49.36	0
49.364	0
49.368	0
49.372	2
49.376	2
49.38	0
49.384	1
49.388	1
49.392	1
49.396	1
49.4	1
49.404	1
49.408	0
49.412	0
49.416	0
49.42	1
49.424	1
49.428	2
49.432	0
49.436	0
49.44	0
49.444	1
49.448	0
49.452	0
49.456	1
49.46	1
49.464	1
49.468	0
49.472	0
49.476	0
49.48	1
49.484	0
49.488	0
49.492	0
49.496	2
49.5	1
49.504	0
49.508	0
49.512	0
49.516	1
49.52	2
49.524	1
49.528	0
49.532	0
49.536	2
49.54	2
49.544	1
49.548	1
49.552	1
49.556	0
49.56	0
49.564	1
49.568	1
49.572	0
49.576	1
49.58	1
49.584	0
49.588	1
49.592	1
49.596	0
49.6	0
49.604	0
49.608	0
49.612	0
49.616	0
49.62	1
49.624	0
49.628	1
49.632	1
49.636	0
49.64	1
49.644	2
49.648	1
49.652	0
49.656	0
49.66	0
49.664	1
49.668	1
49.672	1
49.676	2
49.68	2
49.684	0
49.688	2
49.692	2
49.696	1
49.7	1
49.704	0
49.708	0
49.712	0
49.716	1
49.72	2
49.724	1
49.728	0
49.732	0
49.736	0
49.74	0
49.744	0
49.748	0
49.752	0
49.756	0
49.76	0
49.764	2
49.768	1
49.772	1
49.776	0
49.78	0
49.784	0
49.788	1
49.792	0
49.796	0
49.8	0
49.804	0
49.808	0
49.812	0
49.816	0
49.82	0
49.824	0
49.828	0
49.832	0
49.836	0
49.84	3
49.844	1
49.848	0
49.852	0
49.856	0
49.86	0
49.864	1
49.868	0
49.872	0
49.876	0
49.88	0
49.884	0
49.888	0
49.892	0
49.896	0
49.9	1
49.904	2
49.908	1
49.912	0
49.916	0
49.92	1
49.924	1
49.928	1
49.932	0
49.936	0
49.94	1
49.944	1
49.948	1
49.952	1
49.956	1
49.96	1
49.964	0
49.968	0
49.972	0
49.976	0
49.98	0
49.984	9
49.988	48
49.992	168
49.996	307
50	365
50.004	236
50.008	137
50.012	70
50.016	46
50.02	23
50.024	8
50.028	3
50.032	2
50.036	1
50.04	1
50.044	0
50.048	0
50.052	1
50.056	0
50.06	0
50.064	0
50.068	1
50.072	0
50.076	0
50.08	1
50.084	1
50.088	1
50.092	0
50.096	0
50.1	0
50.104	0
50.108	0
50.112	0
50.116	0
50.12	0
50.124	0
50.128	0
50.132	0
50.136	0
50.14	0
50.144	0
50.148	0
50.152	1
50.156	0
50.16	0
50.164	0
50.168	0
50.172	0
50.176	0
50.18	1
50.184	0
50.188	0
50.192	0
50.196	0
50.2	0
50.204	0
50.208	0
50.212	0
50.216	0
50.22	0
50.224	1
50.228	2
50.232	0
50.236	0
50.24	0
50.244	0
50.248	0
50.252	0
50.256	1
50.26	0
50.264	0
50.268	0
50.272	1
50.276	1
50.28	0
50.284	2
50.288	2
50.292	0
50.296	0
50.3	0
50.304	0
50.308	0
50.312	0
50.316	1
50.32	1
50.324	0
50.328	0
50.332	0
50.336	0
50.34	0
50.344	0
50.348	1
50.352	1
50.356	0
50.36	1
50.364	1
50.368	1
50.372	1
50.376	1
50.38	1
50.384	0
50.388	0
50.392	0
50.396	0
50.4	0
50.404	1
50.408	0
50.412	0
50.416	0
50.42	0
50.424	0
50.428	0
50.432	0
50.436	1
50.44	1
50.444	2
50.448	1
50.452	1
50.456	3
50.46	1
50.464	0
50.468	0
50.472	0
50.476	0
50.48	0
50.484	1
50.488	2
50.492	1
50.496	2
50.5	2
50.504	1
50.508	0
50.512	0
50.516	0
50.52	0
50.524	1
50.528	1
50.532	0
50.536	1
50.54	1
50.544	0
50.548	0
50.552	1
50.556	2
50.56	1
50.564	0
50.568	1
50.572	0
50.576	0
50.58	1
50.584	0
50.588	1
50.592	2
50.596	0
50.6	0
50.604	0
50.608	2
50.612	1
50.616	0
50.62	0
50.624	1
50.628	2
50.632	0
50.636	1
50.64	1
50.644	1
50.648	0
50.652	0
50.656	0
50.66	0
50.664	0
50.668	0
50.672	1
50.676	2
50.68	2
50.684	1
50.688	1
50.692	0
50.696	0
50.7	0
50.704	0
50.708	1
50.712	1
50.716	1
50.72	1
50.724	0
50.728	0
50.732	1
50.736	1
50.74	1
50.744	1
50.748	1
50.752	1
50.756	0
50.76	1
50.764	1
50.768	0
50.772	0
50.776	0
50.78	0
50.784	0
50.788	0
50.792	1
50.796	1
50.8	1
50.804	0
50.808	0
50.812	0
50.816	0
50.82	0
50.824	0
50.828	0
50.832	1
50.836	0
50.84	0
50.844	0
50.848	0
50.852	1
50.856	3
50.86	1
50.864	0
50.868	1
50.872	2
50.876	1
50.88	0
50.884	1
50.888	1
50.892	0
50.896	0
50.9	0
50.904	0
50.908	0
50.912	0
50.916	1
50.92	0
50.924	0
50.928	0
50.932	0
50.936	0
50.94	0
50.944	0
50.948	0
50.952	1
50.956	0
50.96	0
50.964	0
50.968	0
50.972	0
50.976	0
50.98	0
50.984	0
50.988	1
50.992	4
50.996	14
51	37
51.004	77
51.008	64
51.012	47
51.016	27
51.02	15
51.024	8
51.028	8
51.032	31
51.036	112
51.04	238
51.044	346
51.048	302
51.052	163
51.056	60
51.06	18
51.064	10
51.068	5
51.072	2
51.076	1
51.08	2
51.084	1
51.088	0
51.092	1
51.096	1
51.1	1
51.104	0
51.108	0
51.112	0
51.116	0
51.12	0
51.124	1
51.128	2
51.132	1
51.136	0
51.14	0
51.144	1
51.148	1
51.152	0
51.156	0
51.16	0
51.164	0
51.168	0
51.172	0
51.176	0
51.18	0
51.184	0
51.188	1
51.192	0
51.196	0
51.2	1
51.204	0
51.208	0
51.212	0
51.216	0
51.22	0
51.224	1
51.228	0
51.232	0
51.236	0
51.24	0
51.244	0
51.248	0
51.252	0
51.256	0
51.26	0
51.264	0
51.268	0
51.272	0
51.276	1
51.28	1
51.284	1
51.288	1
51.292	0
51.296	0
51.3	0
51.304	0
51.308	0
51.312	0
51.316	0
51.32	0
51.324	0
51.328	0
51.332	0
51.336	0
51.34	1
51.344	1
51.348	0
51.352	0
51.356	1
51.36	2
51.364	0
51.368	0
51.372	0
51.376	0
51.38	0
51.384	0
51.388	0
51.392	0
51.396	1
51.4	1
51.404	1
51.408	1
51.412	0
51.416	0
51.42	0
51.424	0
51.428	0
51.432	0
51.436	0
51.44	0
51.444	0
51.448	0
51.452	1
51.456	1
51.46	1
51.464	0
51.468	0
51.472	0
51.476	0
51.48	0
51.484	0
51.488	1
51.492	1
51.496	1
51.5	1
51.504	1
51.508	1
51.512	0
51.516	0
51.52	1
51.524	0
51.528	0
51.532	0
51.536	0
51.54	1
51.544	2
51.548	0
51.552	0
51.556	0
51.56	0
51.564	0
51.568	1
51.572	0
51.576	0
51.58	0
51.584	1
51.588	0
51.592	0
51.596	0
51.6	0
51.604	0
51.608	1
51.612	1
51.616	1
51.62	1
51.624	0
51.628	0
51.632	0
51.636	0
51.64	0
51.644	0
51.648	0
51.652	1
51.656	2
51.66	1
51.664	0
51.668	0
51.672	0
51.676	0
51.68	0
51.684	1
51.688	1
51.692	0
51.696	0
51.7	0
51.704	1
51.708	1
51.712	1
51.716	1
51.72	0
51.724	0
51.728	0
51.732	1
51.736	1
51.74	0
51.744	0
51.748	0
51.752	0
51.756	0
51.76	0
51.764	0
51.768	0
51.772	1
51.776	3
51.78	1
51.784	0
51.788	0
51.792	0
51.796	0
51.8	1
51.804	2
51.808	1
51.812	0
51.816	0
51.82	1
51.824	1
51.828	0
51.832	0
51.836	0
51.84	0
51.844	0
51.848	0
51.852	0
51.856	0
51.86	0
51.864	0
51.868	0
51.872	0
51.876	0
51.88	0
51.884	0
51.888	0
51.892	0
51.896	0
51.9	0
51.904	1
51.908	1
51.912	0
51.916	0
51.92	0
51.924	0
51.928	0
51.932	0
51.936	1
51.94	1
51.944	1
51.948	1
51.952	0
51.956	0
51.96	0
51.964	1
51.968	1
51.972	1
51.976	0
51.98	0
51.984	1
51.988	3
51.992	5
51.996	8
[truncated: 31,085 more rows]
