# Supplementary material for: Rapid Detection of Volatile Organic Metabolites in Urine by High-Pressure Photoionization Mass Spectrometry for Breast Cancer Screening: A Pilot Study
Source: Metabolites. 2023 Jul 21;13(7):870. doi: 10.3390/metabo13070870 (PMC10385751; doi:10.3390/metabo13070870)
Supplement: Supplementary file 1 [file metabolites-13-00870-s001.zip › Mass_data/BC/BC23.txt]

44	63
44.004	36
44.008	25
44.012	47
44.016	143
44.02	274
44.024	287
44.028	172
44.032	63
44.036	19
44.04	8
44.044	14
44.048	24
44.052	25
44.056	18
44.06	5
44.064	2
44.068	3
44.072	4
44.076	1
44.08	0
44.084	1
44.088	3
44.092	2
44.096	1
44.1	1
44.104	2
44.108	2
44.112	1
44.116	0
44.12	1
44.124	0
44.128	0
44.132	1
44.136	0
44.14	0
44.144	0
44.148	0
44.152	0
44.156	0
44.16	0
44.164	0
44.168	1
44.172	1
44.176	0
44.18	0
44.184	1
44.188	2
44.192	1
44.196	1
44.2	1
44.204	1
44.208	0
44.212	0
44.216	0
44.22	1
44.224	0
44.228	0
44.232	0
44.236	0
44.24	0
44.244	0
44.248	0
44.252	1
44.256	2
44.26	1
44.264	0
44.268	0
44.272	0
44.276	1
44.28	0
44.284	1
44.288	1
44.292	1
44.296	0
44.3	0
44.304	0
44.308	1
44.312	1
44.316	1
44.32	0
44.324	0
44.328	2
44.332	2
44.336	0
44.34	0
44.344	1
44.348	1
44.352	1
44.356	0
44.36	1
44.364	2
44.368	1
44.372	0
44.376	0
44.38	1
44.384	0
44.388	1
44.392	1
44.396	0
44.4	1
44.404	1
44.408	1
44.412	0
44.416	1
44.42	1
44.424	0
44.428	0
44.432	0
44.436	0
44.44	0
44.444	0
44.448	0
44.452	0
44.456	1
44.46	1
44.464	1
44.468	0
44.472	0
44.476	0
44.48	0
44.484	0
44.488	0
44.492	1
44.496	2
44.5	0
44.504	1
44.508	1
44.512	0
44.516	1
44.52	1
44.524	0
44.528	0
44.532	0
44.536	0
44.54	1
44.544	0
44.548	1
44.552	1
44.556	1
44.56	1
44.564	1
44.568	0
44.572	0
44.576	1
44.58	1
44.584	0
44.588	0
44.592	0
44.596	0
44.6	1
44.604	0
44.608	1
44.612	2
44.616	1
44.62	0
44.624	0
44.628	1
44.632	0
44.636	0
44.64	0
44.644	1
44.648	0
44.652	0
44.656	0
44.66	1
44.664	1
44.668	1
44.672	0
44.676	0
44.68	0
44.684	0
44.688	0
44.692	0
44.696	0
44.7	0
44.704	0
44.708	0
44.712	0
44.716	0
44.72	0
44.724	0
44.728	0
44.732	0
44.736	1
44.74	1
44.744	1
44.748	0
44.752	0
44.756	1
44.76	2
44.764	1
44.768	0
44.772	0
44.776	1
44.78	2
44.784	1
44.788	1
44.792	0
44.796	0
44.8	0
44.804	0
44.808	1
44.812	2
44.816	0
44.82	0
44.824	0
44.828	0
44.832	1
44.836	0
44.84	0
44.844	1
44.848	0
44.852	0
44.856	1
44.86	0
44.864	0
44.868	0
44.872	0
44.876	0
44.88	0
44.884	0
44.888	0
44.892	1
44.896	1
44.9	0
44.904	0
44.908	1
44.912	1
44.916	0
44.92	0
44.924	0
44.928	0
44.932	1
44.936	0
44.94	0
44.944	0
44.948	0
44.952	0
44.956	0
44.96	0
44.964	2
44.968	19
44.972	53
44.976	120
44.98	139
44.984	116
44.988	47
44.992	40
44.996	37
45	33
45.004	24
45.008	18
45.012	16
45.016	18
45.02	34
45.024	125
45.028	296
45.032	578
45.036	483
45.04	304
45.044	106
45.048	35
45.052	16
45.056	17
45.06	19
45.064	9
45.068	4
45.072	2
45.076	0
45.08	0
45.084	0
45.088	0
45.092	1
45.096	1
45.1	2
45.104	2
45.108	3
45.112	2
45.116	0
45.12	0
45.124	0
45.128	1
45.132	0
45.136	0
45.14	0
45.144	0
45.148	0
45.152	0
45.156	0
45.16	0
45.164	0
45.168	0
45.172	0
45.176	0
45.18	1
45.184	1
45.188	0
45.192	0
45.196	0
45.2	1
45.204	0
45.208	0
45.212	0
45.216	0
45.22	0
45.224	0
45.228	0
45.232	0
45.236	0
45.24	0
45.244	1
45.248	0
45.252	0
45.256	0
45.26	0
45.264	0
45.268	0
45.272	0
45.276	0
45.28	0
45.284	0
45.288	0
45.292	1
45.296	1
45.3	1
45.304	1
45.308	2
45.312	1
45.316	0
45.32	0
45.324	0
45.328	0
45.332	2
45.336	1
45.34	0
45.344	0
45.348	0
45.352	0
45.356	0
45.36	0
45.364	0
45.368	0
45.372	0
45.376	0
45.38	0
45.384	1
45.388	0
45.392	0
45.396	0
45.4	0
45.404	0
45.408	0
45.412	0
45.416	0
45.42	0
45.424	0
45.428	1
45.432	0
45.436	0
45.44	0
45.444	0
45.448	1
45.452	1
45.456	1
45.46	0
45.464	0
45.468	0
45.472	1
45.476	1
45.48	1
45.484	0
45.488	1
45.492	0
45.496	0
45.5	0
45.504	0
45.508	0
45.512	0
45.516	0
45.52	0
45.524	0
45.528	0
45.532	0
45.536	0
45.54	0
45.544	0
45.548	0
45.552	0
45.556	0
45.56	0
45.564	0
45.568	0
45.572	1
45.576	0
45.58	0
45.584	0
45.588	0
45.592	1
45.596	2
45.6	0
45.604	0
45.608	0
45.612	1
45.616	0
45.62	0
45.624	0
45.628	1
45.632	1
45.636	1
45.64	0
45.644	0
45.648	0
45.652	0
45.656	0
45.66	0
45.664	0
45.668	0
45.672	1
45.676	1
45.68	0
45.684	1
45.688	0
45.692	0
45.696	1
45.7	0
45.704	0
45.708	0
45.712	2
45.716	1
45.72	0
45.724	0
45.728	0
45.732	0
45.736	1
45.74	0
45.744	0
45.748	1
45.752	2
45.756	0
45.76	0
45.764	0
45.768	1
45.772	1
45.776	1
45.78	0
45.784	0
45.788	1
45.792	1
45.796	0
45.8	1
45.804	1
45.808	0
45.812	0
45.816	0
45.82	0
45.824	0
45.828	1
45.832	1
45.836	0
45.84	0
45.844	0
45.848	0
45.852	1
45.856	1
45.86	1
45.864	0
45.868	0
45.872	0
45.876	0
45.88	0
45.884	0
45.888	0
45.892	1
45.896	0
45.9	0
45.904	0
45.908	0
45.912	0
45.916	0
45.92	0
45.924	1
45.928	1
45.932	0
45.936	0
45.94	0
45.944	0
45.948	0
45.952	0
45.956	0
45.96	0
45.964	0
45.968	5
45.972	9
45.976	12
45.98	20
45.984	52
45.988	88
45.992	96
45.996	71
46	39
46.004	7
46.008	3
46.012	1
46.016	2
46.02	10
46.024	20
46.028	27
46.032	29
46.036	22
46.04	14
46.044	6
46.048	1
46.052	1
46.056	6
46.06	15
46.064	19
46.068	15
46.072	6
46.076	3
46.08	2
46.084	2
46.088	1
46.092	2
46.096	2
46.1	0
46.104	0
46.108	0
46.112	0
46.116	0
46.12	0
46.124	0
46.128	0
46.132	0
46.136	1
46.14	1
46.144	0
46.148	1
46.152	1
46.156	0
46.16	0
46.164	0
46.168	0
46.172	0
46.176	0
46.18	0
46.184	1
46.188	1
46.192	0
46.196	0
46.2	1
46.204	0
46.208	0
46.212	0
46.216	0
46.22	0
46.224	1
46.228	0
46.232	0
46.236	0
46.24	0
46.244	0
46.248	0
46.252	0
46.256	0
46.26	1
46.264	1
46.268	0
46.272	0
46.276	0
46.28	0
46.284	1
46.288	1
46.292	1
46.296	0
46.3	0
46.304	0
46.308	0
46.312	0
46.316	0
46.32	0
46.324	1
46.328	0
46.332	0
46.336	0
46.34	0
46.344	1
46.348	1
46.352	0
46.356	0
46.36	0
46.364	1
46.368	1
46.372	1
46.376	0
46.38	0
46.384	0
46.388	0
46.392	0
46.396	1
46.4	1
46.404	0
46.408	0
46.412	1
46.416	1
46.42	1
46.424	0
46.428	0
46.432	0
46.436	1
46.44	0
46.444	0
46.448	1
46.452	0
46.456	0
46.46	1
46.464	0
46.468	0
46.472	0
46.476	0
46.48	0
46.484	0
46.488	0
46.492	0
46.496	0
46.5	0
46.504	1
46.508	0
46.512	0
46.516	0
46.52	0
46.524	0
46.528	0
46.532	0
46.536	0
46.54	0
46.544	0
46.548	0
46.552	0
46.556	0
46.56	0
46.564	1
46.568	2
46.572	0
46.576	0
46.58	0
46.584	0
46.588	1
46.592	1
46.596	0
46.6	0
46.604	0
46.608	0
46.612	0
46.616	0
46.62	0
46.624	0
46.628	0
46.632	0
46.636	0
46.64	1
46.644	0
46.648	0
46.652	1
46.656	0
46.66	0
46.664	0
46.668	0
46.672	0
46.676	0
46.68	0
46.684	0
46.688	0
46.692	1
46.696	0
46.7	0
46.704	0
46.708	0
46.712	0
46.716	0
46.72	0
46.724	0
46.728	0
46.732	0
46.736	1
46.74	0
46.744	0
46.748	0
46.752	0
46.756	0
46.76	0
46.764	0
46.768	0
46.772	0
46.776	0
46.78	0
46.784	0
46.788	1
46.792	0
46.796	0
46.8	0
46.804	0
46.808	0
46.812	0
46.816	0
46.82	0
46.824	0
46.828	0
46.832	2
46.836	1
46.84	0
46.844	0
46.848	1
46.852	1
46.856	0
46.86	0
46.864	0
46.868	0
46.872	0
46.876	1
46.88	1
46.884	0
46.888	0
46.892	1
46.896	1
46.9	2
46.904	1
46.908	0
46.912	0
46.916	1
46.92	1
46.924	1
46.928	1
46.932	1
46.936	1
46.94	0
46.944	0
46.948	0
46.952	1
46.956	1
46.96	0
46.964	1
46.968	6
46.972	7
46.976	6
46.98	4
46.984	40
46.988	119
46.992	212
46.996	253
47	175
47.004	82
47.008	19
47.012	9
47.016	4
47.02	2
47.024	3
47.028	3
47.032	24
47.036	101
47.04	1100
47.044	2760
47.048	5005
47.052	4139
47.056	2597
47.06	871
47.064	319
47.068	112
47.072	40
47.076	23
47.08	15
47.084	9
47.088	5
47.092	3
47.096	3
47.1	3
47.104	0
47.108	1
47.112	2
47.116	6
47.12	19
47.124	22
47.128	16
47.132	6
47.136	2
47.14	1
47.144	1
47.148	1
47.152	1
47.156	0
47.16	0
47.164	0
47.168	1
47.172	1
47.176	2
47.18	2
47.184	1
47.188	0
47.192	0
47.196	1
47.2	2
47.204	2
47.208	1
47.212	0
47.216	1
47.22	1
47.224	1
47.228	2
47.232	2
47.236	0
47.24	0
47.244	1
47.248	2
47.252	1
47.256	0
47.26	0
47.264	1
47.268	1
47.272	1
47.276	1
47.28	0
47.284	1
47.288	1
47.292	1
47.296	0
47.3	0
47.304	1
47.308	3
47.312	3
47.316	2
47.32	0
47.324	0
47.328	0
47.332	1
47.336	2
47.34	4
47.344	6
47.348	3
47.352	2
47.356	1
47.36	0
47.364	0
47.368	1
47.372	3
47.376	3
47.38	2
47.384	0
47.388	1
47.392	0
47.396	0
47.4	1
47.404	0
47.408	0
47.412	0
47.416	0
47.42	0
47.424	1
47.428	2
47.432	2
47.436	2
47.44	1
47.444	1
47.448	1
47.452	2
47.456	1
47.46	0
47.464	1
47.468	1
47.472	1
47.476	1
47.48	0
47.484	1
47.488	1
47.492	0
47.496	0
47.5	0
47.504	0
47.508	2
47.512	1
47.516	1
47.52	2
47.524	2
47.528	1
47.532	0
47.536	1
47.54	1
47.544	1
47.548	0
47.552	1
47.556	1
47.56	0
47.564	1
47.568	2
47.572	3
47.576	1
47.58	0
47.584	1
47.588	1
47.592	1
47.596	1
47.6	1
47.604	2
47.608	2
47.612	1
47.616	0
47.62	1
47.624	2
47.628	1
47.632	1
47.636	1
47.64	0
47.644	0
47.648	1
47.652	2
47.656	0
47.66	0
47.664	1
47.668	1
47.672	0
47.676	1
47.68	2
47.684	1
47.688	0
47.692	0
47.696	2
47.7	1
47.704	0
47.708	0
47.712	1
47.716	1
47.72	0
47.724	0
47.728	0
47.732	1
47.736	0
47.74	0
47.744	1
47.748	3
47.752	2
47.756	1
47.76	1
47.764	0
47.768	0
47.772	1
47.776	0
47.78	0
47.784	0
47.788	1
47.792	1
47.796	1
47.8	2
47.804	1
47.808	0
47.812	0
47.816	0
47.82	0
47.824	0
47.828	0
47.832	1
47.836	1
47.84	2
47.844	1
47.848	0
47.852	0
47.856	1
47.86	1
47.864	0
47.868	0
47.872	1
47.876	1
47.88	0
47.884	1
47.888	1
47.892	0
47.896	0
47.9	0
47.904	0
47.908	1
47.912	0
47.916	1
47.92	2
47.924	1
47.928	0
47.932	0
47.936	0
47.94	0
47.944	1
47.948	0
47.952	1
47.956	1
47.96	2
47.964	2
47.968	3
47.972	4
47.976	3
47.98	3
47.984	7
47.988	24
47.992	261
47.996	699
48	1419
48.004	1421
48.008	1057
48.012	364
48.016	154
48.02	44
48.024	12
48.028	5
48.032	3
48.036	5
48.04	8
48.044	31
48.048	68
48.052	119
48.056	93
48.06	58
48.064	21
48.068	10
48.072	5
48.076	4
48.08	2
48.084	3
48.088	2
48.092	1
48.096	1
48.1	1
48.104	1
48.108	2
48.112	1
48.116	0
48.12	1
48.124	0
48.128	1
48.132	3
48.136	1
48.14	1
48.144	2
48.148	1
48.152	0
48.156	0
48.16	0
48.164	0
48.168	0
48.172	1
48.176	0
48.18	1
48.184	2
48.188	1
48.192	0
48.196	0
48.2	1
48.204	1
48.208	2
48.212	0
48.216	1
48.22	1
48.224	2
48.228	1
48.232	0
48.236	0
48.24	1
48.244	1
48.248	0
48.252	1
48.256	2
48.26	3
48.264	2
48.268	1
48.272	1
48.276	2
48.28	1
48.284	0
48.288	0
48.292	0
48.296	0
48.3	0
48.304	0
48.308	1
48.312	1
48.316	0
48.32	0
48.324	0
48.328	0
48.332	1
48.336	1
48.34	1
48.344	1
48.348	1
48.352	1
48.356	0
48.36	0
48.364	0
48.368	0
48.372	1
48.376	1
48.38	0
48.384	1
48.388	2
48.392	3
48.396	0
48.4	1
48.404	1
48.408	0
48.412	1
48.416	1
48.42	2
48.424	3
48.428	2
48.432	0
48.436	0
48.44	0
48.444	1
48.448	0
48.452	0
48.456	0
48.46	0
48.464	0
48.468	0
48.472	0
48.476	0
48.48	0
48.484	0
48.488	0
48.492	0
48.496	0
48.5	0
48.504	1
48.508	1
48.512	2
48.516	1
48.52	0
48.524	1
48.528	2
48.532	1
48.536	0
48.54	0
48.544	0
48.548	0
48.552	0
48.556	1
48.56	1
48.564	0
48.568	0
48.572	0
48.576	0
48.58	0
48.584	0
48.588	0
48.592	0
48.596	0
48.6	0
48.604	0
48.608	1
48.612	1
48.616	2
48.62	1
48.624	0
48.628	0
48.632	0
48.636	0
48.64	1
48.644	0
48.648	1
48.652	1
48.656	1
48.66	0
48.664	1
48.668	2
48.672	1
48.676	0
48.68	0
48.684	0
48.688	0
48.692	0
48.696	0
48.7	0
48.704	0
48.708	0
48.712	0
48.716	0
48.72	0
48.724	0
48.728	0
48.732	0
48.736	0
48.74	0
48.744	0
48.748	0
48.752	0
48.756	0
48.76	0
48.764	0
48.768	0
48.772	0
48.776	0
48.78	0
48.784	0
48.788	1
48.792	1
48.796	1
48.8	0
48.804	0
48.808	0
48.812	0
48.816	0
48.82	0
48.824	0
48.828	1
48.832	1
48.836	0
48.84	0
48.844	0
48.848	0
48.852	2
48.856	1
48.86	0
48.864	0
48.868	1
48.872	1
48.876	0
48.88	1
48.884	1
48.888	0
48.892	1
48.896	1
48.9	1
48.904	0
48.908	0
48.912	0
48.916	0
48.92	0
48.924	0
48.928	1
48.932	0
48.936	0
48.94	0
48.944	0
48.948	0
48.952	0
48.956	0
48.96	1
48.964	1
48.968	0
48.972	1
48.976	2
48.98	2
48.984	6
48.988	9
48.992	11
48.996	22
49	49
49.004	93
49.008	170
49.012	152
49.016	101
49.02	46
49.024	18
49.028	4
49.032	3
49.036	1
49.04	1
49.044	2
49.048	7
49.052	12
49.056	14
49.06	6
49.064	3
49.068	2
49.072	0
49.076	1
49.08	1
49.084	0
49.088	0
49.092	0
49.096	1
49.1	2
49.104	1
49.108	0
49.112	1
49.116	1
49.12	0
49.124	1
49.128	0
49.132	0
49.136	0
49.14	0
49.144	0
49.148	0
49.152	0
49.156	0
49.16	0
49.164	0
49.168	0
49.172	0
49.176	1
49.18	1
49.184	0
49.188	0
49.192	1
49.196	1
49.2	0
49.204	0
49.208	0
49.212	0
49.216	1
49.22	1
49.224	0
49.228	0
49.232	0
49.236	0
49.24	0
49.244	0
49.248	0
49.252	0
49.256	0
49.26	0
49.264	1
49.268	1
49.272	1
49.276	0
49.28	1
49.284	1
49.288	1
49.292	0
49.296	0
49.3	0
49.304	0
49.308	0
49.312	0
49.316	0
49.32	1
49.324	1
49.328	1
49.332	1
49.336	1
49.34	0
49.344	1
49.348	1
49.352	0
49.356	0
49.36	0
49.364	0
49.368	0
49.372	0
49.376	0
49.38	0
49.384	0
49.388	0
49.392	1
49.396	1
49.4	1
49.404	1
49.408	0
49.412	0
49.416	0
49.42	0
49.424	0
49.428	0
49.432	0
49.436	1
49.44	1
49.444	0
49.448	0
49.452	0
49.456	1
49.46	0
49.464	0
49.468	0
49.472	0
49.476	0
49.48	0
49.484	0
49.488	0
49.492	0
49.496	1
49.5	0
49.504	0
49.508	0
49.512	0
49.516	0
49.52	0
49.524	1
49.528	1
49.532	0
49.536	0
49.54	0
49.544	0
49.548	0
49.552	0
49.556	0
49.56	0
49.564	0
49.568	0
49.572	0
49.576	0
49.58	0
49.584	1
49.588	0
49.592	0
49.596	0
49.6	0
49.604	0
49.608	0
49.612	1
49.616	1
49.62	0
49.624	0
49.628	2
49.632	3
49.636	2
49.64	2
49.644	2
49.648	1
49.652	0
49.656	0
49.66	0
49.664	0
49.668	0
49.672	0
49.676	0
49.68	0
49.684	0
49.688	0
49.692	0
49.696	0
49.7	0
49.704	0
49.708	0
49.712	1
49.716	0
49.72	0
49.724	0
49.728	0
49.732	0
49.736	0
49.74	0
49.744	0
49.748	0
49.752	0
49.756	0
49.76	0
49.764	0
49.768	0
49.772	0
49.776	0
49.78	0
49.784	0
49.788	0
49.792	1
49.796	1
49.8	0
49.804	1
49.808	1
49.812	0
49.816	0
49.82	0
49.824	0
49.828	1
49.832	1
49.836	0
49.84	0
49.844	1
49.848	1
49.852	0
49.856	0
49.86	0
49.864	0
49.868	0
49.872	0
49.876	0
49.88	0
49.884	0
49.888	0
49.892	0
49.896	0
49.9	0
49.904	1
49.908	1
49.912	1
49.916	0
49.92	0
49.924	0
49.928	0
49.932	0
49.936	0
49.94	0
49.944	0
49.948	0
49.952	0
49.956	1
49.96	1
49.964	0
49.968	0
49.972	0
49.976	0
49.98	0
49.984	3
49.988	14
49.992	39
49.996	61
50	70
50.004	56
50.008	31
50.012	15
50.016	12
50.02	6
50.024	1
50.028	0
50.032	1
50.036	1
50.04	0
50.044	0
50.048	0
50.052	0
50.056	0
50.06	0
50.064	0
50.068	1
50.072	0
50.076	0
50.08	0
50.084	1
50.088	1
50.092	0
50.096	0
50.1	0
50.104	0
50.108	1
50.112	1
50.116	0
50.12	0
50.124	0
50.128	0
50.132	0
50.136	0
50.14	0
50.144	0
50.148	1
50.152	1
50.156	1
50.16	0
50.164	0
50.168	0
50.172	0
50.176	0
50.18	0
50.184	0
50.188	0
50.192	0
50.196	0
50.2	0
50.204	1
50.208	0
50.212	0
50.216	1
50.22	0
50.224	1
50.228	2
50.232	0
50.236	0
50.24	0
50.244	0
50.248	0
50.252	0
50.256	0
50.26	0
50.264	0
50.268	0
50.272	1
50.276	1
50.28	0
50.284	0
50.288	0
50.292	0
50.296	0
50.3	0
50.304	0
50.308	1
50.312	1
50.316	0
50.32	0
50.324	0
50.328	0
50.332	0
50.336	0
50.34	0
50.344	0
50.348	0
50.352	0
50.356	0
50.36	0
50.364	0
50.368	0
50.372	0
50.376	0
50.38	0
50.384	0
50.388	0
50.392	0
50.396	0
50.4	0
50.404	1
50.408	0
50.412	0
50.416	0
50.42	2
50.424	1
50.428	0
50.432	0
50.436	0
50.44	0
50.444	1
50.448	0
50.452	0
50.456	0
50.46	0
50.464	0
50.468	0
50.472	0
50.476	0
50.48	1
50.484	0
50.488	0
50.492	1
50.496	0
50.5	0
50.504	0
50.508	0
50.512	0
50.516	0
50.52	0
50.524	0
50.528	0
50.532	1
50.536	0
50.54	0
50.544	1
50.548	0
50.552	0
50.556	0
50.56	0
50.564	0
50.568	0
50.572	1
50.576	1
50.58	0
50.584	0
50.588	0
50.592	0
50.596	0
50.6	0
50.604	0
50.608	0
50.612	0
50.616	0
50.62	1
50.624	1
50.628	1
50.632	1
50.636	0
50.64	0
50.644	0
50.648	0
50.652	0
50.656	0
50.66	0
50.664	0
50.668	0
50.672	0
50.676	0
50.68	0
50.684	0
50.688	0
50.692	0
50.696	0
50.7	0
50.704	0
50.708	0
50.712	0
50.716	1
50.72	0
50.724	0
50.728	0
50.732	1
50.736	1
50.74	1
50.744	0
50.748	0
50.752	0
50.756	0
50.76	0
50.764	0
50.768	0
50.772	0
50.776	0
50.78	0
50.784	1
50.788	2
50.792	1
50.796	0
50.8	0
50.804	0
50.808	0
50.812	0
50.816	0
50.82	0
50.824	0
50.828	1
50.832	0
50.836	1
50.84	1
50.844	1
50.848	1
50.852	1
50.856	0
50.86	0
50.864	0
50.868	0
50.872	0
50.876	0
50.88	0
50.884	0
50.888	0
50.892	1
50.896	1
50.9	1
50.904	0
50.908	0
50.912	0
50.916	1
50.92	1
50.924	1
50.928	1
50.932	1
50.936	1
50.94	0
50.944	0
50.948	0
50.952	0
50.956	1
50.96	0
50.964	0
50.968	0
50.972	0
50.976	0
50.98	0
50.984	0
50.988	0
50.992	1
50.996	2
51	3
51.004	4
51.008	5
51.012	4
51.016	3
51.02	3
51.024	4
51.028	7
51.032	27
51.036	102
51.04	214
51.044	292
51.048	250
51.052	139
51.056	58
51.06	20
51.064	7
51.068	2
51.072	1
51.076	2
51.08	0
51.084	1
51.088	1
51.092	1
51.096	0
51.1	0
51.104	1
51.108	0
51.112	0
51.116	1
51.12	0
51.124	1
51.128	5
51.132	2
51.136	0
51.14	0
51.144	0
51.148	0
51.152	0
51.156	0
51.16	0
51.164	0
51.168	1
51.172	1
51.176	0
51.18	0
51.184	0
51.188	0
51.192	0
51.196	0
51.2	0
51.204	0
51.208	0
51.212	0
51.216	0
51.22	0
51.224	0
51.228	0
51.232	0
51.236	0
51.24	0
51.244	0
51.248	0
51.252	0
51.256	1
51.26	1
51.264	1
51.268	0
51.272	0
51.276	0
51.28	1
51.284	1
51.288	1
51.292	0
51.296	0
51.3	0
51.304	0
51.308	0
51.312	1
51.316	0
51.32	0
51.324	0
51.328	0
51.332	0
51.336	0
51.34	1
51.344	1
51.348	0
51.352	1
51.356	1
51.36	0
51.364	0
51.368	0
51.372	0
51.376	0
51.38	0
51.384	0
51.388	0
51.392	1
51.396	1
51.4	1
51.404	0
51.408	0
51.412	1
51.416	0
51.42	0
51.424	0
51.428	0
51.432	0
51.436	0
51.44	0
51.444	0
51.448	0
51.452	1
51.456	1
51.46	0
51.464	1
51.468	1
51.472	0
51.476	0
51.48	0
51.484	0
51.488	0
51.492	0
51.496	0
51.5	0
51.504	0
51.508	0
51.512	1
51.516	1
51.52	0
51.524	1
51.528	1
51.532	1
51.536	0
51.54	0
51.544	0
51.548	0
51.552	0
51.556	0
51.56	0
51.564	0
51.568	0
51.572	0
51.576	0
51.58	0
51.584	1
51.588	1
51.592	1
51.596	1
51.6	0
51.604	0
51.608	0
51.612	0
51.616	0
51.62	0
51.624	0
51.628	0
51.632	0
51.636	0
51.64	0
51.644	1
51.648	0
51.652	0
51.656	0
51.66	1
51.664	1
51.668	0
51.672	0
51.676	0
51.68	0
51.684	0
51.688	0
51.692	1
51.696	0
51.7	0
51.704	0
51.708	0
51.712	0
51.716	0
51.72	0
51.724	0
51.728	1
51.732	0
51.736	0
51.74	0
51.744	1
51.748	1
51.752	1
51.756	0
51.76	0
51.764	0
51.768	0
51.772	0
51.776	0
51.78	1
51.784	1
51.788	0
51.792	1
51.796	1
51.8	0
51.804	0
51.808	0
51.812	0
51.816	0
51.82	0
51.824	0
51.828	0
51.832	1
51.836	1
51.84	0
51.844	0
51.848	0
51.852	0
51.856	0
51.86	0
51.864	0
51.868	0
51.872	0
51.876	1
51.88	0
51.884	0
51.888	0
51.892	0
51.896	0
51.9	0
51.904	1
51.908	1
51.912	0
51.916	0
51.92	0
51.924	0
51.928	0
51.932	1
51.936	2
51.94	1
51.944	0
51.948	0
51.952	1
51.956	1
51.96	0
51.964	1
51.968	1
51.972	1
51.976	0
51.98	0
51.984	1
51.988	1
51.992	2
51.996	3
[truncated: 31,085 more rows]
