# Supplementary material for: Rapid Detection of Volatile Organic Metabolites in Urine by High-Pressure Photoionization Mass Spectrometry for Breast Cancer Screening: A Pilot Study
Source: Metabolites. 2023 Jul 21;13(7):870. doi: 10.3390/metabo13070870 (PMC10385751; doi:10.3390/metabo13070870)
Supplement: Supplementary file 1 [file metabolites-13-00870-s001.zip › Mass_data/BC/BC24.txt]

44	76
44.004	42
44.008	33
44.012	77
44.016	232
44.02	352
44.024	337
44.028	200
44.032	66
44.036	21
44.04	12
44.044	18
44.048	33
44.052	28
44.056	15
44.06	8
44.064	4
44.068	2
44.072	2
44.076	1
44.08	2
44.084	2
44.088	1
44.092	4
44.096	4
44.1	3
44.104	2
44.108	2
44.112	1
44.116	0
44.12	0
44.124	1
44.128	1
44.132	2
44.136	1
44.14	1
44.144	0
44.148	1
44.152	1
44.156	1
44.16	1
44.164	1
44.168	0
44.172	0
44.176	0
44.18	2
44.184	2
44.188	1
44.192	1
44.196	0
44.2	0
44.204	0
44.208	0
44.212	1
44.216	1
44.22	1
44.224	1
44.228	1
44.232	1
44.236	2
44.24	1
44.244	1
44.248	0
44.252	1
44.256	0
44.26	2
44.264	5
44.268	1
44.272	0
44.276	1
44.28	0
44.284	0
44.288	0
44.292	0
44.296	0
44.3	1
44.304	1
44.308	0
44.312	1
44.316	1
44.32	2
44.324	0
44.328	0
44.332	1
44.336	2
44.34	0
44.344	0
44.348	0
44.352	0
44.356	0
44.36	0
44.364	0
44.368	1
44.372	0
44.376	0
44.38	1
44.384	2
44.388	1
44.392	0
44.396	1
44.4	0
44.404	0
44.408	1
44.412	3
44.416	2
44.42	1
44.424	0
44.428	1
44.432	2
44.436	2
44.44	0
44.444	1
44.448	2
44.452	1
44.456	0
44.46	1
44.464	1
44.468	0
44.472	0
44.476	0
44.48	1
44.484	0
44.488	0
44.492	0
44.496	0
44.5	0
44.504	1
44.508	2
44.512	1
44.516	0
44.52	0
44.524	0
44.528	1
44.532	0
44.536	0
44.54	0
44.544	0
44.548	0
44.552	0
44.556	1
44.56	0
44.564	0
44.568	0
44.572	0
44.576	1
44.58	1
44.584	1
44.588	1
44.592	0
44.596	0
44.6	1
44.604	1
44.608	1
44.612	2
44.616	1
44.62	0
44.624	0
44.628	1
44.632	0
44.636	0
44.64	1
44.644	0
44.648	0
44.652	0
44.656	0
44.66	0
44.664	1
44.668	1
44.672	1
44.676	1
44.68	1
44.684	1
44.688	0
44.692	0
44.696	0
44.7	1
44.704	0
44.708	1
44.712	2
44.716	2
44.72	1
44.724	0
44.728	0
44.732	0
44.736	0
44.74	1
44.744	2
44.748	1
44.752	0
44.756	1
44.76	0
44.764	1
44.768	1
44.772	1
44.776	0
44.78	0
44.784	0
44.788	0
44.792	1
44.796	1
44.8	0
44.804	1
44.808	0
44.812	0
44.816	1
44.82	2
44.824	1
44.828	0
44.832	0
44.836	1
44.84	1
44.844	0
44.848	0
44.852	0
44.856	1
44.86	0
44.864	0
44.868	0
44.872	0
44.876	0
44.88	1
44.884	1
44.888	0
44.892	0
44.896	0
44.9	0
44.904	0
44.908	0
44.912	0
44.916	0
44.92	0
44.924	0
44.928	0
44.932	1
44.936	0
44.94	0
44.944	0
44.948	0
44.952	0
44.956	0
44.96	1
44.964	2
44.968	28
44.972	82
44.976	185
44.98	187
44.984	141
44.988	64
44.992	98
44.996	112
45	102
45.004	58
45.008	33
45.012	21
45.016	22
45.02	46
45.024	151
45.028	334
45.032	617
45.036	537
45.04	339
45.044	94
45.048	40
45.052	25
45.056	23
45.06	21
45.064	14
45.068	8
45.072	3
45.076	0
45.08	0
45.084	0
45.088	0
45.092	1
45.096	2
45.1	1
45.104	3
45.108	2
45.112	2
45.116	1
45.12	0
45.124	0
45.128	0
45.132	0
45.136	1
45.14	1
45.144	1
45.148	1
45.152	0
45.156	0
45.16	0
45.164	1
45.168	1
45.172	0
45.176	0
45.18	0
45.184	0
45.188	0
45.192	0
45.196	0
45.2	0
45.204	2
45.208	2
45.212	2
45.216	1
45.22	0
45.224	0
45.228	1
45.232	0
45.236	0
45.24	0
45.244	0
45.248	0
45.252	0
45.256	0
45.26	0
45.264	1
45.268	1
45.272	2
45.276	1
45.28	0
45.284	0
45.288	1
45.292	0
45.296	0
45.3	0
45.304	0
45.308	0
45.312	0
45.316	0
45.32	1
45.324	1
45.328	0
45.332	2
45.336	1
45.34	0
45.344	1
45.348	0
45.352	0
45.356	1
45.36	2
45.364	1
45.368	0
45.372	0
45.376	0
45.38	0
45.384	0
45.388	0
45.392	1
45.396	1
45.4	0
45.404	1
45.408	0
45.412	0
45.416	1
45.42	0
45.424	1
45.428	2
45.432	0
45.436	0
45.44	0
45.444	0
45.448	1
45.452	1
45.456	0
45.46	0
45.464	0
45.468	0
45.472	0
45.476	0
45.48	0
45.484	0
45.488	1
45.492	1
45.496	1
45.5	0
45.504	0
45.508	0
45.512	0
45.516	0
45.52	1
45.524	1
45.528	1
45.532	1
45.536	1
45.54	0
45.544	1
45.548	0
45.552	0
45.556	1
45.56	0
45.564	0
45.568	0
45.572	0
45.576	0
45.58	0
45.584	0
45.588	0
45.592	0
45.596	0
45.6	0
45.604	0
45.608	1
45.612	2
45.616	0
45.62	0
45.624	0
45.628	0
45.632	0
45.636	0
45.64	1
45.644	0
45.648	0
45.652	0
45.656	0
45.66	1
45.664	1
45.668	1
45.672	0
45.676	1
45.68	1
45.684	0
45.688	0
45.692	0
45.696	0
45.7	0
45.704	0
45.708	0
45.712	0
45.716	0
45.72	0
45.724	0
45.728	2
45.732	1
45.736	0
45.74	0
45.744	0
45.748	0
45.752	0
45.756	1
45.76	0
45.764	0
45.768	2
45.772	1
45.776	1
45.78	0
45.784	0
45.788	0
45.792	0
45.796	0
45.8	0
45.804	0
45.808	0
45.812	0
45.816	0
45.82	0
45.824	0
45.828	1
45.832	1
45.836	0
45.84	1
45.844	0
45.848	0
45.852	2
45.856	2
45.86	1
45.864	0
45.868	0
45.872	1
45.876	1
45.88	0
45.884	0
45.888	0
45.892	1
45.896	0
45.9	1
45.904	1
45.908	0
45.912	0
45.916	0
45.92	0
45.924	2
45.928	1
45.932	0
45.936	0
45.94	0
45.944	0
45.948	0
45.952	1
45.956	0
45.96	0
45.964	1
45.968	6
45.972	12
45.976	18
45.98	30
45.984	71
45.988	109
45.992	111
45.996	73
46	40
46.004	17
46.008	7
46.012	2
46.016	3
46.02	14
46.024	48
46.028	76
46.032	89
46.036	49
46.04	25
46.044	11
46.048	4
46.052	2
46.056	8
46.06	21
46.064	29
46.068	26
46.072	17
46.076	7
46.08	2
46.084	0
46.088	1
46.092	0
46.096	0
46.1	0
46.104	2
46.108	1
46.112	0
46.116	0
46.12	0
46.124	0
46.128	1
46.132	1
46.136	0
46.14	0
46.144	0
46.148	0
46.152	0
46.156	0
46.16	0
46.164	0
46.168	0
46.172	1
46.176	0
46.18	0
46.184	0
46.188	0
46.192	0
46.196	0
46.2	1
46.204	0
46.208	0
46.212	0
46.216	2
46.22	1
46.224	0
46.228	2
46.232	1
46.236	0
46.24	1
46.244	0
46.248	0
46.252	0
46.256	0
46.26	0
46.264	0
46.268	1
46.272	0
46.276	0
46.28	0
46.284	0
46.288	0
46.292	0
46.296	0
46.3	1
46.304	1
46.308	1
46.312	0
46.316	0
46.32	1
46.324	2
46.328	1
46.332	0
46.336	0
46.34	0
46.344	0
46.348	0
46.352	1
46.356	0
46.36	0
46.364	1
46.368	0
46.372	0
46.376	0
46.38	0
46.384	1
46.388	1
46.392	0
46.396	1
46.4	1
46.404	0
46.408	0
46.412	0
46.416	0
46.42	1
46.424	1
46.428	1
46.432	0
46.436	2
46.44	1
46.444	0
46.448	0
46.452	0
46.456	0
46.46	1
46.464	0
46.468	1
46.472	1
46.476	0
46.48	0
46.484	0
46.488	0
46.492	0
46.496	0
46.5	0
46.504	1
46.508	1
46.512	1
46.516	0
46.52	0
46.524	0
46.528	0
46.532	0
46.536	0
46.54	0
46.544	1
46.548	0
46.552	0
46.556	1
46.56	0
46.564	0
46.568	0
46.572	0
46.576	1
46.58	1
46.584	0
46.588	2
46.592	1
46.596	0
46.6	0
46.604	0
46.608	0
46.612	0
46.616	1
46.62	1
46.624	0
46.628	1
46.632	0
46.636	0
46.64	0
46.644	1
46.648	1
46.652	0
46.656	0
46.66	0
46.664	0
46.668	0
46.672	0
46.676	0
46.68	0
46.684	0
46.688	0
46.692	1
46.696	0
46.7	0
46.704	0
46.708	0
46.712	1
46.716	1
46.72	1
46.724	0
46.728	1
46.732	2
46.736	2
46.74	1
46.744	0
46.748	0
46.752	0
46.756	0
46.76	0
46.764	0
46.768	0
46.772	0
46.776	0
46.78	0
46.784	0
46.788	0
46.792	0
46.796	1
46.8	1
46.804	0
46.808	0
46.812	0
46.816	0
46.82	0
46.824	0
46.828	0
46.832	1
46.836	0
46.84	0
46.844	0
46.848	0
46.852	0
46.856	0
46.86	0
46.864	0
46.868	0
46.872	0
46.876	2
46.88	2
46.884	1
46.888	1
46.892	0
46.896	0
46.9	1
46.904	0
46.908	0
46.912	1
46.916	1
46.92	1
46.924	0
46.928	0
46.932	0
46.936	0
46.94	0
46.944	0
46.948	0
46.952	0
46.956	0
46.96	0
46.964	2
46.968	7
46.972	11
46.976	13
46.98	13
46.984	45
46.988	163
46.992	298
46.996	335
47	216
47.004	93
47.008	17
47.012	9
47.016	4
47.02	0
47.024	2
47.028	3
47.032	9
47.036	31
47.04	273
47.044	700
47.048	1265
47.052	1048
47.056	657
47.06	236
47.064	78
47.068	25
47.072	8
47.076	6
47.08	3
47.084	1
47.088	0
47.092	1
47.096	1
47.1	1
47.104	0
47.108	0
47.112	0
47.116	1
47.12	5
47.124	5
47.128	4
47.132	2
47.136	0
47.14	0
47.144	2
47.148	1
47.152	1
47.156	1
47.16	1
47.164	1
47.168	1
47.172	1
47.176	0
47.18	0
47.184	0
47.188	1
47.192	1
47.196	0
47.2	0
47.204	0
47.208	0
47.212	1
47.216	0
47.22	0
47.224	0
47.228	0
47.232	0
47.236	0
47.24	2
47.244	1
47.248	1
47.252	3
47.256	1
47.26	0
47.264	0
47.268	0
47.272	0
47.276	0
47.28	0
47.284	1
47.288	1
47.292	0
47.296	0
47.3	0
47.304	1
47.308	0
47.312	1
47.316	2
47.32	0
47.324	1
47.328	1
47.332	2
47.336	1
47.34	0
47.344	0
47.348	0
47.352	0
47.356	0
47.36	0
47.364	1
47.368	1
47.372	0
47.376	1
47.38	1
47.384	0
47.388	0
47.392	1
47.396	1
47.4	0
47.404	0
47.408	0
47.412	0
47.416	1
47.42	1
47.424	0
47.428	2
47.432	1
47.436	0
47.44	0
47.444	0
47.448	0
47.452	1
47.456	1
47.46	1
47.464	1
47.468	0
47.472	1
47.476	1
47.48	0
47.484	0
47.488	0
47.492	0
47.496	0
47.5	0
47.504	0
47.508	0
47.512	1
47.516	1
47.52	1
47.524	0
47.528	0
47.532	1
47.536	1
47.54	1
47.544	1
47.548	0
47.552	0
47.556	0
47.56	1
47.564	0
47.568	0
47.572	1
47.576	0
47.58	1
47.584	1
47.588	1
47.592	0
47.596	0
47.6	1
47.604	1
47.608	1
47.612	1
47.616	1
47.62	1
47.624	1
47.628	0
47.632	0
47.636	0
47.64	0
47.644	0
47.648	0
47.652	0
47.656	1
47.66	0
47.664	0
47.668	0
47.672	0
47.676	0
47.68	0
47.684	1
47.688	1
47.692	0
47.696	1
47.7	0
47.704	0
47.708	0
47.712	1
47.716	1
47.72	1
47.724	0
47.728	0
47.732	0
47.736	0
47.74	0
47.744	0
47.748	1
47.752	0
47.756	1
47.76	2
47.764	1
47.768	0
47.772	0
47.776	1
47.78	0
47.784	0
47.788	1
47.792	1
47.796	1
47.8	0
47.804	1
47.808	1
47.812	0
47.816	0
47.82	0
47.824	0
47.828	2
47.832	1
47.836	1
47.84	3
47.844	1
47.848	0
47.852	0
47.856	0
47.86	0
47.864	1
47.868	1
47.872	0
47.876	0
47.88	1
47.884	0
47.888	0
47.892	1
47.896	0
47.9	0
47.904	1
47.908	1
47.912	0
47.916	0
47.92	0
47.924	0
47.928	0
47.932	0
47.936	0
47.94	0
47.944	0
47.948	0
47.952	1
47.956	1
47.96	1
47.964	4
47.968	4
47.972	3
47.976	4
47.98	4
47.984	8
47.988	24
47.992	217
47.996	632
48	1380
48.004	1370
48.008	998
48.012	327
48.016	138
48.02	42
48.024	12
48.028	9
48.032	6
48.036	4
48.04	6
48.044	8
48.048	19
48.052	41
48.056	27
48.06	16
48.064	7
48.068	2
48.072	4
48.076	6
48.08	3
48.084	2
48.088	1
48.092	1
48.096	0
48.1	0
48.104	0
48.108	2
48.112	2
48.116	1
48.12	1
48.124	1
48.128	1
48.132	0
48.136	0
48.14	1
48.144	2
48.148	1
48.152	0
48.156	1
48.16	0
48.164	0
48.168	0
48.172	1
48.176	0
48.18	0
48.184	1
48.188	1
48.192	1
48.196	0
48.2	1
48.204	1
48.208	0
48.212	1
48.216	2
48.22	3
48.224	3
48.228	1
48.232	1
48.236	2
48.24	1
48.244	1
48.248	2
48.252	0
48.256	1
48.26	2
48.264	2
48.268	1
48.272	0
48.276	1
48.28	1
48.284	1
48.288	0
48.292	1
48.296	1
48.3	0
48.304	0
48.308	0
48.312	1
48.316	3
48.32	1
48.324	1
48.328	2
48.332	1
48.336	0
48.34	0
48.344	2
48.348	1
48.352	1
48.356	1
48.36	1
48.364	1
48.368	0
48.372	0
48.376	0
48.38	0
48.384	0
48.388	0
48.392	1
48.396	0
48.4	0
48.404	0
48.408	1
48.412	0
48.416	0
48.42	0
48.424	1
48.428	2
48.432	1
48.436	0
48.44	0
48.444	0
48.448	0
48.452	0
48.456	0
48.46	0
48.464	0
48.468	0
48.472	1
48.476	1
48.48	1
48.484	0
48.488	1
48.492	1
48.496	1
48.5	0
48.504	0
48.508	1
48.512	2
48.516	1
48.52	0
48.524	0
48.528	0
48.532	0
48.536	0
48.54	0
48.544	0
48.548	1
48.552	2
48.556	1
48.56	0
48.564	0
48.568	0
48.572	0
48.576	1
48.58	0
48.584	0
48.588	0
48.592	0
48.596	0
48.6	0
48.604	1
48.608	1
48.612	1
48.616	2
48.62	1
48.624	0
48.628	0
48.632	0
48.636	0
48.64	0
48.644	0
48.648	0
48.652	0
48.656	0
48.66	1
48.664	1
48.668	1
48.672	0
48.676	0
48.68	1
48.684	3
48.688	1
48.692	0
48.696	0
48.7	0
48.704	0
48.708	0
48.712	0
48.716	0
48.72	0
48.724	0
48.728	0
48.732	1
48.736	1
48.74	2
48.744	2
48.748	1
48.752	2
48.756	1
48.76	0
48.764	1
48.768	1
48.772	0
48.776	1
48.78	1
48.784	0
48.788	0
48.792	1
48.796	2
48.8	0
48.804	1
48.808	1
48.812	0
48.816	0
48.82	0
48.824	1
48.828	2
48.832	1
48.836	0
48.84	2
48.844	1
48.848	1
48.852	1
48.856	0
48.86	0
48.864	0
48.868	0
48.872	0
48.876	0
48.88	1
48.884	1
48.888	0
48.892	0
48.896	0
48.9	0
48.904	1
48.908	0
48.912	0
48.916	1
48.92	0
48.924	0
48.928	0
48.932	0
48.936	1
48.94	2
48.944	1
48.948	1
48.952	0
48.956	0
48.96	1
48.964	1
48.968	2
48.972	2
48.976	2
48.98	1
48.984	5
48.988	14
48.992	25
48.996	27
49	49
49.004	93
49.008	183
49.012	155
49.016	96
49.02	37
49.024	14
49.028	2
49.032	1
49.036	1
49.04	1
49.044	2
49.048	3
49.052	2
49.056	1
49.06	3
49.064	2
49.068	1
49.072	0
49.076	0
49.08	0
49.084	1
49.088	0
49.092	0
49.096	0
49.1	0
49.104	0
49.108	0
49.112	0
49.116	0
49.12	1
49.124	1
49.128	0
49.132	0
49.136	0
49.14	0
49.144	0
49.148	0
49.152	0
49.156	0
49.16	0
49.164	1
49.168	1
49.172	0
49.176	0
49.18	1
49.184	2
49.188	1
49.192	0
49.196	0
49.2	1
49.204	1
49.208	1
49.212	1
49.216	0
49.22	0
49.224	0
49.228	0
49.232	0
49.236	0
49.24	0
49.244	0
49.248	0
49.252	0
49.256	0
49.26	0
49.264	0
49.268	1
49.272	1
49.276	0
49.28	1
49.284	1
49.288	0
49.292	0
49.296	0
49.3	1
49.304	1
49.308	1
49.312	1
49.316	0
49.32	0
49.324	0
49.328	1
49.332	0
49.336	0
49.34	0
49.344	0
49.348	0
49.352	0
49.356	1
49.36	1
49.364	1
49.368	0
49.372	0
49.376	0
49.38	1
49.384	0
49.388	0
49.392	0
49.396	0
49.4	0
49.404	0
49.408	1
49.412	1
49.416	1
49.42	0
49.424	0
49.428	0
49.432	1
49.436	0
49.44	1
49.444	2
49.448	1
49.452	0
49.456	1
49.46	1
49.464	1
49.468	1
49.472	0
49.476	0
49.48	0
49.484	0
49.488	0
49.492	0
49.496	0
49.5	0
49.504	0
49.508	0
49.512	0
49.516	0
49.52	0
49.524	1
49.528	2
49.532	4
49.536	1
49.54	0
49.544	0
49.548	0
49.552	0
49.556	0
49.56	0
49.564	0
49.568	0
49.572	0
49.576	0
49.58	0
49.584	1
49.588	1
49.592	1
49.596	0
49.6	0
49.604	0
49.608	0
49.612	1
49.616	1
49.62	0
49.624	0
49.628	0
49.632	0
49.636	0
49.64	0
49.644	0
49.648	0
49.652	1
49.656	1
49.66	0
49.664	0
49.668	0
49.672	0
49.676	0
49.68	1
49.684	2
49.688	0
49.692	0
49.696	0
49.7	0
49.704	0
49.708	0
49.712	0
49.716	0
49.72	0
49.724	0
49.728	0
49.732	0
49.736	0
49.74	0
49.744	0
49.748	0
49.752	0
49.756	0
49.76	1
49.764	2
49.768	1
49.772	1
49.776	0
49.78	1
49.784	1
49.788	1
49.792	0
49.796	0
49.8	1
49.804	1
49.808	1
49.812	0
49.816	0
49.82	0
49.824	0
49.828	0
49.832	0
49.836	0
49.84	2
49.844	1
49.848	0
49.852	0
49.856	1
49.86	1
49.864	0
49.868	0
49.872	0
49.876	0
49.88	1
49.884	1
49.888	2
49.892	0
49.896	0
49.9	0
49.904	2
49.908	1
49.912	0
49.916	0
49.92	0
49.924	0
49.928	1
49.932	0
49.936	0
49.94	1
49.944	1
49.948	1
49.952	0
49.956	1
49.96	1
49.964	0
49.968	2
49.972	1
49.976	0
49.98	1
49.984	1
49.988	8
49.992	33
49.996	64
50	73
50.004	44
50.008	26
50.012	13
50.016	6
50.02	6
50.024	4
50.028	1
50.032	0
50.036	0
50.04	0
50.044	0
50.048	0
50.052	1
50.056	1
50.06	0
50.064	0
50.068	1
50.072	0
50.076	1
50.08	3
50.084	1
50.088	0
50.092	0
50.096	1
50.1	1
50.104	0
50.108	0
50.112	0
50.116	0
50.12	0
50.124	0
50.128	0
50.132	0
50.136	0
50.14	0
50.144	0
50.148	1
50.152	1
50.156	0
50.16	0
50.164	0
50.168	0
50.172	1
50.176	1
50.18	1
50.184	0
50.188	0
50.192	0
50.196	1
50.2	1
50.204	0
50.208	0
50.212	0
50.216	0
50.22	1
50.224	1
50.228	0
50.232	1
50.236	0
50.24	0
50.244	0
50.248	1
50.252	1
50.256	0
50.26	0
50.264	0
50.268	0
50.272	1
50.276	1
50.28	0
50.284	0
50.288	0
50.292	1
50.296	0
50.3	0
50.304	0
50.308	1
50.312	1
50.316	1
50.32	2
50.324	1
50.328	0
50.332	0
50.336	0
50.34	0
50.344	0
50.348	0
50.352	0
50.356	0
50.36	0
50.364	0
50.368	0
50.372	1
50.376	1
50.38	0
50.384	0
50.388	0
50.392	0
50.396	0
50.4	0
50.404	0
50.408	1
50.412	0
50.416	0
50.42	0
50.424	0
50.428	0
50.432	1
50.436	0
50.44	0
50.444	1
50.448	0
50.452	0
50.456	1
50.46	0
50.464	0
50.468	0
50.472	0
50.476	0
50.48	0
50.484	1
50.488	1
50.492	1
50.496	0
50.5	0
50.504	0
50.508	0
50.512	0
50.516	0
50.52	0
50.524	0
50.528	0
50.532	0
50.536	1
50.54	1
50.544	0
50.548	0
50.552	0
50.556	0
50.56	0
50.564	1
50.568	2
50.572	1
50.576	0
50.58	1
50.584	0
50.588	0
50.592	0
50.596	1
50.6	1
50.604	0
50.608	0
50.612	0
50.616	0
50.62	0
50.624	0
50.628	0
50.632	0
50.636	0
50.64	0
50.644	1
50.648	1
50.652	1
50.656	0
50.66	0
50.664	0
50.668	1
50.672	1
50.676	1
50.68	0
50.684	0
50.688	0
50.692	0
50.696	0
50.7	0
50.704	0
50.708	0
50.712	1
50.716	2
50.72	1
50.724	0
50.728	0
50.732	1
50.736	1
50.74	1
50.744	0
50.748	0
50.752	0
50.756	0
50.76	0
50.764	0
50.768	1
50.772	0
50.776	0
50.78	1
50.784	0
50.788	0
50.792	1
50.796	0
50.8	0
50.804	0
50.808	0
50.812	0
50.816	0
50.82	0
50.824	0
50.828	0
50.832	0
50.836	0
50.84	0
50.844	0
50.848	0
50.852	0
50.856	0
50.86	1
50.864	1
50.868	0
50.872	1
50.876	1
50.88	0
50.884	0
50.888	0
50.892	0
50.896	0
50.9	0
50.904	0
50.908	0
50.912	0
50.916	0
50.92	0
50.924	0
50.928	0
50.932	1
50.936	1
50.94	0
50.944	1
50.948	2
50.952	2
50.956	0
50.96	0
50.964	0
50.968	1
50.972	0
50.976	0
50.98	1
50.984	1
50.988	1
50.992	1
50.996	4
51	6
51.004	6
51.008	7
51.012	6
51.016	4
51.02	9
51.024	8
51.028	4
51.032	23
51.036	92
51.04	187
51.044	243
51.048	202
51.052	113
51.056	41
51.06	12
51.064	4
51.068	2
51.072	1
51.076	1
51.08	1
51.084	1
51.088	1
51.092	0
51.096	0
51.1	0
51.104	0
51.108	0
51.112	0
51.116	0
51.12	1
51.124	1
51.128	2
51.132	1
51.136	0
51.14	0
51.144	1
51.148	1
51.152	0
51.156	1
51.16	1
51.164	0
51.168	0
51.172	0
51.176	0
51.18	1
51.184	1
51.188	0
51.192	1
51.196	1
51.2	0
51.204	1
51.208	1
51.212	0
51.216	0
51.22	0
51.224	0
51.228	1
51.232	0
51.236	0
51.24	0
51.244	1
51.248	1
51.252	0
51.256	0
51.26	0
51.264	1
51.268	0
51.272	0
51.276	1
51.28	0
51.284	1
51.288	2
51.292	1
51.296	0
51.3	0
51.304	0
51.308	0
51.312	0
51.316	0
51.32	0
51.324	0
51.328	0
51.332	0
51.336	1
51.34	0
51.344	0
51.348	0
51.352	0
51.356	0
51.36	1
51.364	1
51.368	1
51.372	0
51.376	0
51.38	0
51.384	0
51.388	0
51.392	1
51.396	1
51.4	1
51.404	1
51.408	1
51.412	2
51.416	1
51.42	0
51.424	0
51.428	1
51.432	1
51.436	1
51.44	1
51.444	1
51.448	0
51.452	1
51.456	1
51.46	0
51.464	0
51.468	1
51.472	2
51.476	1
51.48	1
51.484	3
51.488	1
51.492	0
51.496	0
51.5	1
51.504	1
51.508	0
51.512	0
51.516	0
51.52	0
51.524	0
51.528	0
51.532	0
51.536	0
51.54	0
51.544	0
51.548	0
51.552	1
51.556	2
51.56	1
51.564	1
51.568	1
51.572	0
51.576	0
51.58	0
51.584	0
51.588	1
51.592	1
51.596	0
51.6	1
51.604	2
51.608	0
51.612	1
51.616	1
51.62	1
51.624	0
51.628	0
51.632	0
51.636	0
51.64	0
51.644	0
51.648	0
51.652	0
51.656	0
51.66	0
51.664	0
51.668	0
51.672	1
51.676	1
51.68	0
51.684	0
51.688	0
51.692	0
51.696	1
51.7	1
51.704	1
51.708	0
51.712	0
51.716	0
51.72	1
51.724	1
51.728	0
51.732	1
51.736	1
51.74	1
51.744	2
51.748	2
51.752	1
51.756	0
51.76	0
51.764	0
51.768	1
51.772	1
51.776	0
51.78	0
51.784	0
51.788	0
51.792	0
51.796	0
51.8	0
51.804	1
51.808	0
51.812	0
51.816	0
51.82	1
51.824	1
51.828	1
51.832	0
51.836	0
51.84	1
51.844	0
51.848	0
51.852	0
51.856	0
51.86	0
51.864	1
51.868	0
51.872	0
51.876	0
51.88	1
51.884	1
51.888	0
51.892	0
51.896	0
51.9	1
51.904	0
51.908	0
51.912	0
51.916	1
51.92	1
51.924	0
51.928	0
51.932	0
51.936	0
51.94	0
51.944	0
51.948	0
51.952	0
51.956	0
51.96	0
51.964	0
51.968	0
51.972	0
51.976	1
51.98	1
51.984	0
51.988	1
51.992	1
51.996	2
[truncated: 31,085 more rows]
