# Supplementary material for: Rapid Detection of Volatile Organic Metabolites in Urine by High-Pressure Photoionization Mass Spectrometry for Breast Cancer Screening: A Pilot Study
Source: Metabolites. 2023 Jul 21;13(7):870. doi: 10.3390/metabo13070870 (PMC10385751; doi:10.3390/metabo13070870)
Supplement: Supplementary file 1 [file metabolites-13-00870-s001.zip › Mass_data/BC/BC3.txt]

44	56
44.004	38
44.008	113
44.012	354
44.016	1560
44.02	2292
44.024	2283
44.028	1062
44.032	421
44.036	106
44.04	35
44.044	39
44.048	38
44.052	32
44.056	21
44.06	13
44.064	9
44.068	7
44.072	5
44.076	4
44.08	5
44.084	7
44.088	8
44.092	9
44.096	8
44.1	6
44.104	4
44.108	3
44.112	3
44.116	1
44.12	3
44.124	5
44.128	5
44.132	2
44.136	3
44.14	4
44.144	5
44.148	2
44.152	2
44.156	2
44.16	4
44.164	5
44.168	5
44.172	4
44.176	3
44.18	2
44.184	3
44.188	4
44.192	3
44.196	2
44.2	1
44.204	2
44.208	3
44.212	4
44.216	3
44.22	5
44.224	6
44.228	5
44.232	3
44.236	4
44.24	3
44.244	2
44.248	0
44.252	3
44.256	4
44.26	2
44.264	3
44.268	2
44.272	2
44.276	1
44.28	1
44.284	1
44.288	1
44.292	0
44.296	1
44.3	2
44.304	2
44.308	3
44.312	3
44.316	2
44.32	1
44.324	3
44.328	3
44.332	1
44.336	0
44.34	1
44.344	4
44.348	8
44.352	5
44.356	4
44.36	3
44.364	2
44.368	2
44.372	2
44.376	2
44.38	1
44.384	1
44.388	2
44.392	4
44.396	2
44.4	0
44.404	1
44.408	2
44.412	3
44.416	2
44.42	1
44.424	2
44.428	1
44.432	0
44.436	1
44.44	2
44.444	3
44.448	5
44.452	6
44.456	3
44.46	2
44.464	1
44.468	4
44.472	3
44.476	3
44.48	4
44.484	2
44.488	2
44.492	3
44.496	3
44.5	4
44.504	2
44.508	0
44.512	2
44.516	3
44.52	2
44.524	1
44.528	0
44.532	3
44.536	6
44.54	2
44.544	1
44.548	1
44.552	2
44.556	0
44.56	1
44.564	2
44.568	1
44.572	1
44.576	1
44.58	1
44.584	0
44.588	1
44.592	1
44.596	2
44.6	1
44.604	3
44.608	4
44.612	2
44.616	1
44.62	1
44.624	2
44.628	1
44.632	2
44.636	2
44.64	1
44.644	1
44.648	1
44.652	2
44.656	2
44.66	1
44.664	2
44.668	3
44.672	1
44.676	1
44.68	2
44.684	3
44.688	1
44.692	0
44.696	1
44.7	0
44.704	1
44.708	1
44.712	1
44.716	0
44.72	1
44.724	3
44.728	3
44.732	2
44.736	2
44.74	4
44.744	2
44.748	1
44.752	0
44.756	1
44.76	1
44.764	1
44.768	2
44.772	3
44.776	1
44.78	1
44.784	2
44.788	1
44.792	1
44.796	1
44.8	1
44.804	0
44.808	0
44.812	1
44.816	2
44.82	1
44.824	1
44.828	2
44.832	1
44.836	1
44.84	1
44.844	1
44.848	1
44.852	1
44.856	2
44.86	0
44.864	1
44.868	3
44.872	2
44.876	2
44.88	1
44.884	0
44.888	1
44.892	1
44.896	1
44.9	1
44.904	0
44.908	1
44.912	2
44.916	0
44.92	1
44.924	2
44.928	1
44.932	2
44.936	2
44.94	2
44.944	4
44.948	1
44.952	0
44.956	0
44.96	0
44.964	2
44.968	15
44.972	47
44.976	99
44.98	114
44.984	92
44.988	33
44.992	35
44.996	42
45	33
45.004	26
45.008	24
45.012	45
45.016	131
45.02	213
45.024	236
45.028	193
45.032	176
45.036	126
45.04	65
45.044	16
45.048	14
45.052	19
45.056	23
45.06	10
45.064	6
45.068	4
45.072	0
45.076	1
45.08	1
45.084	0
45.088	1
45.092	2
45.096	2
45.1	3
45.104	2
45.108	1
45.112	1
45.116	1
45.12	1
45.124	1
45.128	2
45.132	3
45.136	3
45.14	2
45.144	1
45.148	0
45.152	1
45.156	3
45.16	1
45.164	2
45.168	2
45.172	0
45.176	1
45.18	2
45.184	1
45.188	1
45.192	2
45.196	2
45.2	2
45.204	3
45.208	3
45.212	2
45.216	0
45.22	1
45.224	1
45.228	1
45.232	1
45.236	1
45.24	2
45.244	5
45.248	2
45.252	1
45.256	0
45.26	2
45.264	1
45.268	1
45.272	3
45.276	2
45.28	1
45.284	0
45.288	0
45.292	0
45.296	0
45.3	0
45.304	1
45.308	1
45.312	1
45.316	0
45.32	1
45.324	1
45.328	0
45.332	1
45.336	1
45.34	0
45.344	1
45.348	1
45.352	1
45.356	0
45.36	1
45.364	1
45.368	0
45.372	0
45.376	1
45.38	1
45.384	0
45.388	0
45.392	2
45.396	3
45.4	1
45.404	2
45.408	2
45.412	0
45.416	1
45.42	0
45.424	0
45.428	2
45.432	1
45.436	0
45.44	0
45.444	2
45.448	1
45.452	0
45.456	0
45.46	0
45.464	1
45.468	2
45.472	1
45.476	1
45.48	1
45.484	0
45.488	0
45.492	0
45.496	0
45.5	1
45.504	2
45.508	3
45.512	5
45.516	1
45.52	1
45.524	3
45.528	0
45.532	0
45.536	0
45.54	1
45.544	0
45.548	0
45.552	1
45.556	0
45.56	0
45.564	0
45.568	1
45.572	1
45.576	1
45.58	1
45.584	1
45.588	2
45.592	1
45.596	0
45.6	0
45.604	0
45.608	1
45.612	2
45.616	2
45.62	2
45.624	1
45.628	2
45.632	1
45.636	0
45.64	2
45.644	1
45.648	1
45.652	0
45.656	0
45.66	0
45.664	0
45.668	1
45.672	2
45.676	1
45.68	0
45.684	0
45.688	0
45.692	1
45.696	0
45.7	1
45.704	1
45.708	1
45.712	0
45.716	0
45.72	0
45.724	1
45.728	1
45.732	1
45.736	0
45.74	1
45.744	1
45.748	0
45.752	0
45.756	0
45.76	1
45.764	3
45.768	3
45.772	1
45.776	0
45.78	2
45.784	1
45.788	1
45.792	2
45.796	0
45.8	0
45.804	0
45.808	0
45.812	1
45.816	1
45.82	1
45.824	1
45.828	1
45.832	1
45.836	0
45.84	0
45.844	1
45.848	3
45.852	1
45.856	0
45.86	1
45.864	0
45.868	0
45.872	0
45.876	1
45.88	1
45.884	1
45.888	0
45.892	0
45.896	0
45.9	1
45.904	2
45.908	1
45.912	1
45.916	0
45.92	0
45.924	1
45.928	1
45.932	2
45.936	1
45.94	1
45.944	0
45.948	0
45.952	0
45.956	0
45.96	1
45.964	1
45.968	2
45.972	4
45.976	8
45.98	13
45.984	28
45.988	55
45.992	64
45.996	50
46	25
46.004	6
46.008	2
46.012	3
46.016	5
46.02	11
46.024	19
46.028	26
46.032	24
46.036	17
46.04	9
46.044	1
46.048	0
46.052	3
46.056	9
46.06	21
46.064	22
46.068	19
46.072	12
46.076	4
46.08	1
46.084	0
46.088	0
46.092	1
46.096	1
46.1	0
46.104	1
46.108	1
46.112	0
46.116	1
46.12	1
46.124	1
46.128	0
46.132	1
46.136	1
46.14	2
46.144	4
46.148	2
46.152	1
46.156	1
46.16	1
46.164	1
46.168	0
46.172	0
46.176	2
46.18	3
46.184	0
46.188	0
46.192	0
46.196	0
46.2	0
46.204	0
46.208	1
46.212	0
46.216	1
46.22	1
46.224	1
46.228	0
46.232	0
46.236	1
46.24	0
46.244	0
46.248	0
46.252	1
46.256	0
46.26	0
46.264	0
46.268	0
46.272	0
46.276	1
46.28	3
46.284	2
46.288	1
46.292	0
46.296	0
46.3	1
46.304	1
46.308	0
46.312	1
46.316	1
46.32	0
46.324	1
46.328	1
46.332	1
46.336	0
46.34	0
46.344	0
46.348	1
46.352	1
46.356	1
46.36	0
46.364	0
46.368	0
46.372	0
46.376	1
46.38	2
46.384	2
46.388	1
46.392	0
46.396	0
46.4	0
46.404	0
46.408	1
46.412	1
46.416	0
46.42	1
46.424	0
46.428	0
46.432	0
46.436	1
46.44	1
46.444	0
46.448	0
46.452	1
46.456	1
46.46	0
46.464	1
46.468	1
46.472	0
46.476	2
46.48	2
46.484	1
46.488	0
46.492	1
46.496	1
46.5	0
46.504	0
46.508	0
46.512	0
46.516	1
46.52	0
46.524	1
46.528	2
46.532	1
46.536	1
46.54	0
46.544	0
46.548	0
46.552	0
46.556	0
46.56	0
46.564	0
46.568	0
46.572	0
46.576	0
46.58	0
46.584	0
46.588	0
46.592	0
46.596	0
46.6	1
46.604	1
46.608	0
46.612	1
46.616	0
46.62	0
46.624	0
46.628	1
46.632	1
46.636	0
46.64	1
46.644	0
46.648	0
46.652	1
46.656	0
46.66	0
46.664	0
46.668	0
46.672	0
46.676	0
46.68	0
46.684	0
46.688	0
46.692	1
46.696	1
46.7	1
46.704	1
46.708	1
46.712	1
46.716	1
46.72	1
46.724	0
46.728	0
46.732	1
46.736	0
46.74	0
46.744	0
46.748	1
46.752	0
46.756	0
46.76	0
46.764	0
46.768	0
46.772	0
46.776	1
46.78	0
46.784	0
46.788	0
46.792	0
46.796	0
46.8	1
46.804	0
46.808	1
46.812	2
46.816	1
46.82	1
46.824	1
46.828	0
46.832	2
46.836	1
46.84	0
46.844	1
46.848	1
46.852	1
46.856	1
46.86	1
46.864	1
46.868	0
46.872	0
46.876	1
46.88	1
46.884	0
46.888	1
46.892	1
46.896	1
46.9	1
46.904	1
46.908	0
46.912	1
46.916	0
46.92	1
46.924	2
46.928	1
46.932	1
46.936	0
46.94	0
46.944	0
46.948	0
46.952	0
46.956	0
46.96	0
46.964	0
46.968	2
46.972	5
46.976	6
46.98	4
46.984	40
46.988	111
46.992	218
46.996	228
47	162
47.004	55
47.008	24
47.012	8
47.016	1
47.02	3
47.024	2
47.028	2
47.032	2
47.036	12
47.04	72
47.044	171
47.048	306
47.052	238
47.056	132
47.06	39
47.064	18
47.068	8
47.072	5
47.076	3
47.08	1
47.084	0
47.088	0
47.092	1
47.096	1
47.1	0
47.104	1
47.108	1
47.112	0
47.116	1
47.12	1
47.124	1
47.128	1
47.132	2
47.136	2
47.14	1
47.144	0
47.148	0
47.152	1
47.156	0
47.16	0
47.164	0
47.168	1
47.172	0
47.176	1
47.18	2
47.184	2
47.188	1
47.192	0
47.196	1
47.2	0
47.204	0
47.208	1
47.212	1
47.216	1
47.22	0
47.224	0
47.228	1
47.232	1
47.236	0
47.24	1
47.244	1
47.248	1
47.252	2
47.256	1
47.26	0
47.264	0
47.268	1
47.272	1
47.276	0
47.28	1
47.284	2
47.288	2
47.292	1
47.296	0
47.3	0
47.304	1
47.308	0
47.312	0
47.316	1
47.32	0
47.324	1
47.328	2
47.332	2
47.336	1
47.34	1
47.344	3
47.348	2
47.352	1
47.356	0
47.36	1
47.364	1
47.368	0
47.372	0
47.376	0
47.38	1
47.384	2
47.388	1
47.392	0
47.396	0
47.4	1
47.404	1
47.408	0
47.412	0
47.416	1
47.42	1
47.424	2
47.428	1
47.432	0
47.436	0
47.44	0
47.444	0
47.448	0
47.452	1
47.456	0
47.46	0
47.464	0
47.468	1
47.472	1
47.476	0
47.48	2
47.484	1
47.488	0
47.492	2
47.496	1
47.5	1
47.504	0
47.508	1
47.512	2
47.516	1
47.52	1
47.524	1
47.528	1
47.532	1
47.536	1
47.54	1
47.544	1
47.548	0
47.552	0
47.556	1
47.56	1
47.564	0
47.568	0
47.572	0
47.576	1
47.58	1
47.584	0
47.588	0
47.592	0
47.596	0
47.6	1
47.604	0
47.608	0
47.612	1
47.616	1
47.62	1
47.624	0
47.628	0
47.632	0
47.636	1
47.64	2
47.644	1
47.648	1
47.652	0
47.656	1
47.66	1
47.664	2
47.668	2
47.672	2
47.676	1
47.68	0
47.684	0
47.688	0
47.692	0
47.696	1
47.7	1
47.704	0
47.708	1
47.712	1
47.716	0
47.72	1
47.724	1
47.728	1
47.732	0
47.736	0
47.74	0
47.744	0
47.748	0
47.752	0
47.756	0
47.76	0
47.764	1
47.768	2
47.772	0
47.776	1
47.78	1
47.784	1
47.788	1
47.792	1
47.796	1
47.8	2
47.804	1
47.808	0
47.812	1
47.816	2
47.82	1
47.824	0
47.828	1
47.832	1
47.836	0
47.84	1
47.844	0
47.848	0
47.852	0
47.856	0
47.86	1
47.864	2
47.868	3
47.872	2
47.876	1
47.88	3
47.884	2
47.888	2
47.892	1
47.896	0
47.9	0
47.904	0
47.908	2
47.912	2
47.916	1
47.92	0
47.924	0
47.928	0
47.932	0
47.936	0
47.94	1
47.944	4
47.948	2
47.952	2
47.956	3
47.96	1
47.964	2
47.968	4
47.972	2
47.976	2
47.98	2
47.984	3
47.988	73
47.992	554
47.996	1480
48	3148
48.004	3153
48.008	2196
48.012	869
48.016	321
48.02	81
48.024	31
48.028	13
48.032	7
48.036	9
48.04	4
48.044	3
48.048	5
48.052	7
48.056	6
48.06	5
48.064	3
48.068	4
48.072	6
48.076	9
48.08	8
48.084	5
48.088	1
48.092	2
48.096	1
48.1	1
48.104	2
48.108	1
48.112	1
48.116	0
48.12	1
48.124	1
48.128	0
48.132	2
48.136	2
48.14	2
48.144	2
48.148	1
48.152	2
48.156	4
48.16	1
48.164	1
48.168	2
48.172	1
48.176	1
48.18	2
48.184	0
48.188	1
48.192	1
48.196	1
48.2	0
48.204	1
48.208	2
48.212	2
48.216	2
48.22	1
48.224	0
48.228	0
48.232	0
48.236	1
48.24	0
48.244	0
48.248	1
48.252	1
48.256	1
48.26	2
48.264	0
48.268	0
48.272	0
48.276	0
48.28	1
48.284	1
48.288	1
48.292	0
48.296	0
48.3	1
48.304	0
48.308	1
48.312	2
48.316	0
48.32	0
48.324	1
48.328	0
48.332	1
48.336	1
48.34	0
48.344	3
48.348	3
48.352	0
48.356	3
48.36	3
48.364	2
48.368	0
48.372	1
48.376	1
48.38	3
48.384	2
48.388	1
48.392	0
48.396	0
48.4	1
48.404	2
48.408	3
48.412	3
48.416	2
48.42	1
48.424	0
48.428	0
48.432	1
48.436	1
48.44	1
48.444	2
48.448	1
48.452	1
48.456	0
48.46	0
48.464	0
48.468	0
48.472	0
48.476	0
48.48	0
48.484	1
48.488	0
48.492	0
48.496	1
48.5	0
48.504	0
48.508	0
48.512	1
48.516	0
48.52	0
48.524	0
48.528	0
48.532	1
48.536	3
48.54	1
48.544	0
48.548	0
48.552	0
48.556	0
48.56	0
48.564	2
48.568	1
48.572	0
48.576	1
48.58	0
48.584	0
48.588	0
48.592	1
48.596	1
48.6	2
48.604	2
48.608	2
48.612	1
48.616	1
48.62	1
48.624	1
48.628	1
48.632	1
48.636	1
48.64	1
48.644	0
48.648	0
48.652	0
48.656	1
48.66	1
48.664	0
48.668	2
48.672	1
48.676	0
48.68	0
48.684	0
48.688	0
48.692	0
48.696	0
48.7	0
48.704	0
48.708	0
48.712	1
48.716	1
48.72	2
48.724	2
48.728	2
48.732	2
48.736	3
48.74	2
48.744	0
48.748	0
48.752	0
48.756	0
48.76	2
48.764	1
48.768	1
48.772	0
48.776	1
48.78	1
48.784	0
48.788	0
48.792	0
48.796	1
48.8	1
48.804	1
48.808	0
48.812	0
48.816	0
48.82	0
48.824	0
48.828	1
48.832	1
48.836	0
48.84	1
48.844	1
48.848	0
48.852	1
48.856	1
48.86	1
48.864	1
48.868	1
48.872	1
48.876	3
48.88	3
48.884	2
48.888	0
48.892	0
48.896	0
48.9	0
48.904	1
48.908	1
48.912	0
48.916	0
48.92	0
48.924	0
48.928	0
48.932	0
48.936	0
48.94	1
48.944	0
48.948	0
48.952	0
48.956	0
48.96	0
48.964	1
48.968	0
48.972	0
48.976	0
48.98	2
48.984	6
48.988	10
48.992	13
48.996	31
49	90
49.004	197
49.008	308
49.012	295
49.016	179
49.02	71
49.024	21
49.028	5
49.032	3
49.036	3
49.04	4
49.044	2
49.048	1
49.052	0
49.056	1
49.06	0
49.064	0
49.068	1
49.072	0
49.076	1
49.08	2
49.084	0
49.088	1
49.092	2
49.096	1
49.1	1
49.104	1
49.108	0
49.112	0
49.116	0
49.12	0
49.124	1
49.128	1
49.132	0
49.136	0
49.14	0
49.144	1
49.148	1
49.152	1
49.156	1
49.16	0
49.164	0
49.168	0
49.172	0
49.176	0
49.18	1
49.184	2
49.188	1
49.192	0
49.196	1
49.2	0
49.204	0
49.208	1
49.212	0
49.216	0
49.22	0
49.224	1
49.228	0
49.232	0
49.236	1
49.24	0
49.244	0
49.248	1
49.252	0
49.256	0
49.26	0
49.264	1
49.268	0
49.272	0
49.276	1
49.28	0
49.284	0
49.288	0
49.292	0
49.296	1
49.3	2
49.304	1
49.308	0
49.312	1
49.316	1
49.32	1
49.324	1
49.328	1
49.332	0
49.336	0
49.34	2
49.344	1
49.348	1
49.352	0
49.356	1
49.36	1
49.364	0
49.368	0
49.372	0
49.376	1
49.38	1
49.384	1
49.388	0
49.392	2
49.396	2
49.4	2
49.404	0
49.408	0
49.412	0
49.416	0
49.42	0
49.424	0
49.428	0
49.432	0
49.436	0
49.44	0
49.444	1
49.448	1
49.452	0
49.456	0
49.46	1
49.464	1
49.468	2
49.472	1
49.476	0
49.48	1
49.484	0
49.488	0
49.492	0
49.496	1
49.5	1
49.504	0
49.508	1
49.512	2
49.516	3
49.52	1
49.524	1
49.528	1
49.532	1
49.536	0
49.54	0
49.544	1
49.548	0
49.552	0
49.556	0
49.56	0
49.564	0
49.568	0
49.572	2
49.576	2
49.58	1
49.584	1
49.588	0
49.592	0
49.596	2
49.6	1
49.604	0
49.608	1
49.612	1
49.616	1
49.62	2
49.624	1
49.628	0
49.632	0
49.636	0
49.64	0
49.644	0
49.648	0
49.652	0
49.656	1
49.66	1
49.664	1
49.668	1
49.672	0
49.676	0
49.68	0
49.684	1
49.688	1
49.692	1
49.696	0
49.7	0
49.704	0
49.708	1
49.712	0
49.716	0
49.72	1
49.724	1
49.728	1
49.732	1
49.736	1
49.74	1
49.744	1
49.748	0
49.752	0
49.756	0
49.76	0
49.764	1
49.768	1
49.772	0
49.776	1
49.78	1
49.784	0
49.788	0
49.792	0
49.796	1
49.8	1
49.804	1
49.808	1
49.812	0
49.816	0
49.82	0
49.824	1
49.828	0
49.832	0
49.836	0
49.84	1
49.844	1
49.848	0
49.852	0
49.856	0
49.86	0
49.864	0
49.868	0
49.872	0
49.876	2
49.88	1
49.884	1
49.888	0
49.892	0
49.896	0
49.9	0
49.904	2
49.908	2
49.912	1
49.916	0
49.92	0
49.924	1
49.928	1
49.932	1
49.936	0
49.94	0
49.944	0
49.948	0
49.952	1
49.956	0
49.96	0
49.964	0
49.968	1
49.972	1
49.976	1
49.98	1
49.984	9
49.988	25
49.992	84
49.996	131
50	158
50.004	97
50.008	56
50.012	29
50.016	12
50.02	8
50.024	6
50.028	3
50.032	1
50.036	1
50.04	0
50.044	0
50.048	0
50.052	0
50.056	0
50.06	1
50.064	2
50.068	2
50.072	1
50.076	0
50.08	1
50.084	1
50.088	2
50.092	0
50.096	0
50.1	0
50.104	0
50.108	1
50.112	1
50.116	0
50.12	0
50.124	0
50.128	1
50.132	0
50.136	0
50.14	1
50.144	1
50.148	1
50.152	0
50.156	0
50.16	0
50.164	0
50.168	0
50.172	0
50.176	0
50.18	0
50.184	0
50.188	0
50.192	0
50.196	1
50.2	1
50.204	1
50.208	2
50.212	1
50.216	0
50.22	1
50.224	1
50.228	0
50.232	1
50.236	1
50.24	0
50.244	0
50.248	0
50.252	0
50.256	0
50.26	0
50.264	0
50.268	1
50.272	0
50.276	0
50.28	1
50.284	1
50.288	1
50.292	0
50.296	0
50.3	0
50.304	0
50.308	0
50.312	1
50.316	2
50.32	1
50.324	0
50.328	0
50.332	1
50.336	1
50.34	0
50.344	1
50.348	1
50.352	0
50.356	0
50.36	0
50.364	1
50.368	1
50.372	0
50.376	0
50.38	1
50.384	0
50.388	0
50.392	1
50.396	0
50.4	0
50.404	0
50.408	0
50.412	0
50.416	1
50.42	1
50.424	1
50.428	1
50.432	1
50.436	1
50.44	0
50.444	1
50.448	1
50.452	0
50.456	0
50.46	0
50.464	0
50.468	0
50.472	0
50.476	0
50.48	0
50.484	0
50.488	0
50.492	1
50.496	1
50.5	1
50.504	2
50.508	1
50.512	0
50.516	0
50.52	0
50.524	0
50.528	1
50.532	0
50.536	0
50.54	0
50.544	0
50.548	0
50.552	1
50.556	1
50.56	1
50.564	1
50.568	2
50.572	1
50.576	0
50.58	2
50.584	1
50.588	0
50.592	0
50.596	0
50.6	1
50.604	2
50.608	1
50.612	1
50.616	1
50.62	1
50.624	1
50.628	0
50.632	2
50.636	2
50.64	0
50.644	0
50.648	0
50.652	0
50.656	0
50.66	0
50.664	0
50.668	0
50.672	0
50.676	0
50.68	2
50.684	1
50.688	1
50.692	1
50.696	0
50.7	0
50.704	1
50.708	0
50.712	0
50.716	0
50.72	1
50.724	1
50.728	0
50.732	0
50.736	0
50.74	1
50.744	0
50.748	0
50.752	1
50.756	1
50.76	1
50.764	1
50.768	0
50.772	0
50.776	0
50.78	0
50.784	1
50.788	1
50.792	1
50.796	0
50.8	1
50.804	3
50.808	2
50.812	1
50.816	2
50.82	1
50.824	1
50.828	2
50.832	1
50.836	0
50.84	0
50.844	0
50.848	1
50.852	2
50.856	1
50.86	1
50.864	1
50.868	2
50.872	2
50.876	2
50.88	1
50.884	2
50.888	2
50.892	0
50.896	1
50.9	1
50.904	0
50.908	0
50.912	0
50.916	0
50.92	1
50.924	1
50.928	1
50.932	0
50.936	0
50.94	0
50.944	0
50.948	1
50.952	2
50.956	1
50.96	1
50.964	0
50.968	1
50.972	2
50.976	1
50.98	0
50.984	1
50.988	3
50.992	4
50.996	4
51	5
51.004	11
51.008	12
51.012	11
51.016	9
51.02	8
51.024	6
51.028	4
51.032	12
51.036	28
51.04	53
51.044	73
51.048	71
51.052	34
51.056	15
51.06	5
51.064	1
51.068	1
51.072	1
51.076	1
51.08	2
51.084	2
51.088	1
51.092	1
51.096	1
51.1	1
51.104	0
51.108	1
51.112	2
51.116	1
51.12	1
51.124	2
51.128	2
51.132	1
51.136	0
51.14	1
51.144	1
51.148	1
51.152	0
51.156	0
51.16	0
51.164	0
51.168	0
51.172	0
51.176	0
51.18	1
51.184	2
51.188	1
51.192	0
51.196	0
51.2	1
51.204	2
51.208	2
51.212	0
51.216	0
51.22	1
51.224	2
51.228	1
51.232	0
51.236	1
51.24	2
51.244	1
51.248	0
51.252	0
51.256	0
51.26	1
51.264	1
51.268	1
51.272	0
51.276	1
51.28	1
51.284	0
51.288	1
51.292	1
51.296	1
51.3	0
51.304	1
51.308	1
51.312	0
51.316	0
51.32	0
51.324	0
51.328	0
51.332	0
51.336	2
51.34	1
51.344	0
51.348	1
51.352	2
51.356	2
51.36	1
51.364	0
51.368	0
51.372	1
51.376	0
51.38	0
51.384	0
51.388	2
51.392	3
51.396	3
51.4	1
51.404	0
51.408	1
51.412	4
51.416	3
51.42	0
51.424	0
51.428	0
51.432	1
51.436	0
51.44	0
51.444	1
51.448	2
51.452	2
51.456	3
51.46	1
51.464	0
51.468	1
51.472	1
51.476	1
51.48	1
51.484	0
51.488	0
51.492	0
51.496	0
51.5	2
51.504	3
51.508	2
51.512	1
51.516	1
51.52	0
51.524	1
51.528	1
51.532	1
51.536	1
51.54	1
51.544	1
51.548	1
51.552	1
51.556	0
51.56	0
51.564	0
51.568	0
51.572	0
51.576	0
51.58	1
51.584	0
51.588	1
51.592	2
51.596	1
51.6	0
51.604	0
51.608	0
51.612	0
51.616	0
51.62	0
51.624	0
51.628	0
51.632	0
51.636	1
51.64	2
51.644	0
51.648	0
51.652	1
51.656	1
51.66	1
51.664	0
51.668	0
51.672	0
51.676	0
51.68	2
51.684	1
51.688	1
51.692	0
51.696	1
51.7	1
51.704	1
51.708	0
51.712	0
51.716	1
51.72	2
51.724	2
51.728	0
51.732	1
51.736	1
51.74	0
51.744	1
51.748	1
51.752	0
51.756	1
51.76	1
51.764	2
51.768	1
51.772	0
51.776	0
51.78	1
51.784	1
51.788	0
51.792	2
51.796	2
51.8	0
51.804	1
51.808	2
51.812	2
51.816	1
51.82	1
51.824	1
51.828	1
51.832	1
51.836	1
51.84	1
51.844	1
51.848	1
51.852	0
51.856	0
51.86	1
51.864	1
51.868	1
51.872	2
51.876	1
51.88	1
51.884	0
51.888	1
51.892	1
51.896	0
51.9	0
51.904	0
51.908	0
51.912	0
51.916	2
51.92	4
51.924	2
51.928	1
51.932	0
51.936	0
51.94	0
51.944	1
51.948	3
51.952	1
51.956	0
51.96	0
51.964	1
51.968	1
51.972	0
51.976	2
51.98	2
51.984	0
51.988	0
51.992	0
51.996	2
[truncated: 31,085 more rows]
