# Supplementary material for: Rapid Detection of Volatile Organic Metabolites in Urine by High-Pressure Photoionization Mass Spectrometry for Breast Cancer Screening: A Pilot Study
Source: Metabolites. 2023 Jul 21;13(7):870. doi: 10.3390/metabo13070870 (PMC10385751; doi:10.3390/metabo13070870)
Supplement: Supplementary file 1 [file metabolites-13-00870-s001.zip › Mass_data/BC/BC4.txt]

44	92
44.004	46
44.008	27
44.012	47
44.016	170
44.02	248
44.024	244
44.028	143
44.032	57
44.036	19
44.04	10
44.044	15
44.048	25
44.052	23
44.056	12
44.06	7
44.064	6
44.068	4
44.072	1
44.076	0
44.08	0
44.084	0
44.088	2
44.092	3
44.096	3
44.1	2
44.104	0
44.108	0
44.112	1
44.116	3
44.12	1
44.124	1
44.128	1
44.132	1
44.136	0
44.14	0
44.144	1
44.148	0
44.152	1
44.156	1
44.16	0
44.164	0
44.168	1
44.172	1
44.176	0
44.18	1
44.184	1
44.188	1
44.192	0
44.196	0
44.2	0
44.204	0
44.208	1
44.212	0
44.216	0
44.22	0
44.224	1
44.228	1
44.232	0
44.236	0
44.24	1
44.244	1
44.248	1
44.252	2
44.256	1
44.26	1
44.264	0
44.268	0
44.272	0
44.276	1
44.28	0
44.284	0
44.288	0
44.292	0
44.296	1
44.3	1
44.304	2
44.308	1
44.312	0
44.316	0
44.32	0
44.324	0
44.328	1
44.332	1
44.336	1
44.34	3
44.344	2
44.348	0
44.352	1
44.356	1
44.36	1
44.364	0
44.368	0
44.372	1
44.376	1
44.38	1
44.384	1
44.388	1
44.392	1
44.396	2
44.4	1
44.404	0
44.408	1
44.412	0
44.416	0
44.42	0
44.424	0
44.428	0
44.432	0
44.436	0
44.44	0
44.444	0
44.448	0
44.452	1
44.456	1
44.46	0
44.464	0
44.468	2
44.472	1
44.476	0
44.48	0
44.484	0
44.488	0
44.492	0
44.496	0
44.5	1
44.504	1
44.508	0
44.512	0
44.516	0
44.52	1
44.524	3
44.528	1
44.532	0
44.536	0
44.54	1
44.544	0
44.548	0
44.552	0
44.556	0
44.56	0
44.564	0
44.568	0
44.572	0
44.576	0
44.58	0
44.584	1
44.588	0
44.592	0
44.596	0
44.6	0
44.604	1
44.608	1
44.612	0
44.616	1
44.62	1
44.624	0
44.628	0
44.632	1
44.636	1
44.64	0
44.644	0
44.648	1
44.652	1
44.656	0
44.66	0
44.664	0
44.668	0
44.672	2
44.676	1
44.68	0
44.684	0
44.688	0
44.692	0
44.696	0
44.7	1
44.704	1
44.708	1
44.712	1
44.716	0
44.72	0
44.724	0
44.728	0
44.732	0
44.736	0
44.74	0
44.744	0
44.748	1
44.752	1
44.756	0
44.76	0
44.764	0
44.768	0
44.772	0
44.776	0
44.78	0
44.784	1
44.788	0
44.792	0
44.796	0
44.8	0
44.804	0
44.808	0
44.812	0
44.816	0
44.82	0
44.824	0
44.828	0
44.832	0
44.836	1
44.84	1
44.844	0
44.848	1
44.852	1
44.856	1
44.86	1
44.864	0
44.868	0
44.872	1
44.876	1
44.88	1
44.884	0
44.888	0
44.892	0
44.896	0
44.9	0
44.904	2
44.908	1
44.912	0
44.916	1
44.92	0
44.924	0
44.928	0
44.932	0
44.936	0
44.94	0
44.944	0
44.948	1
44.952	1
44.956	0
44.96	0
44.964	2
44.968	19
44.972	59
44.976	153
44.98	165
44.984	129
44.988	71
44.992	90
44.996	119
45	136
45.004	73
45.008	36
45.012	19
45.016	21
45.02	30
45.024	51
45.028	87
45.032	145
45.036	122
45.04	75
45.044	26
45.048	13
45.052	14
45.056	19
45.06	14
45.064	7
45.068	3
45.072	0
45.076	0
45.08	1
45.084	1
45.088	0
45.092	0
45.096	0
45.1	1
45.104	0
45.108	1
45.112	1
45.116	1
45.12	0
45.124	0
45.128	0
45.132	0
45.136	1
45.14	1
45.144	0
45.148	1
45.152	1
45.156	0
45.16	0
45.164	1
45.168	1
45.172	0
45.176	0
45.18	0
45.184	0
45.188	0
45.192	0
45.196	0
45.2	0
45.204	1
45.208	1
45.212	1
45.216	0
45.22	0
45.224	0
45.228	0
45.232	0
45.236	0
45.24	1
45.244	2
45.248	1
45.252	0
45.256	0
45.26	1
45.264	0
45.268	0
45.272	0
45.276	1
45.28	1
45.284	0
45.288	0
45.292	0
45.296	0
45.3	0
45.304	0
45.308	0
45.312	1
45.316	1
45.32	0
45.324	0
45.328	1
45.332	0
45.336	0
45.34	0
45.344	0
45.348	0
45.352	0
45.356	0
45.36	0
45.364	0
45.368	0
45.372	0
45.376	1
45.38	2
45.384	1
45.388	0
45.392	0
45.396	0
45.4	0
45.404	0
45.408	0
45.412	0
45.416	0
45.42	1
45.424	1
45.428	0
45.432	0
45.436	0
45.44	0
45.444	0
45.448	1
45.452	1
45.456	0
45.46	0
45.464	0
45.468	0
45.472	0
45.476	0
45.48	0
45.484	0
45.488	1
45.492	1
45.496	2
45.5	0
45.504	1
45.508	1
45.512	1
45.516	1
45.52	0
45.524	0
45.528	0
45.532	1
45.536	1
45.54	0
45.544	1
45.548	0
45.552	0
45.556	0
45.56	0
45.564	0
45.568	0
45.572	1
45.576	0
45.58	0
45.584	0
45.588	0
45.592	0
45.596	0
45.6	0
45.604	0
45.608	0
45.612	0
45.616	0
45.62	0
45.624	0
45.628	0
45.632	1
45.636	1
45.64	0
45.644	1
45.648	1
45.652	0
45.656	0
45.66	0
45.664	0
45.668	0
45.672	0
45.676	0
45.68	1
45.684	1
45.688	0
45.692	0
45.696	1
45.7	0
45.704	0
45.708	0
45.712	1
45.716	0
45.72	0
45.724	0
45.728	0
45.732	0
45.736	0
45.74	0
45.744	0
45.748	0
45.752	0
45.756	0
45.76	0
45.764	0
45.768	0
45.772	0
45.776	0
45.78	0
45.784	1
45.788	1
45.792	1
45.796	0
45.8	0
45.804	0
45.808	1
45.812	1
45.816	1
45.82	0
45.824	0
45.828	0
45.832	0
45.836	0
45.84	0
45.844	0
45.848	0
45.852	1
45.856	0
45.86	0
45.864	0
45.868	0
45.872	0
45.876	0
45.88	0
45.884	1
45.888	1
45.892	1
45.896	0
45.9	0
45.904	0
45.908	0
45.912	1
45.916	1
45.92	0
45.924	0
45.928	0
45.932	0
45.936	1
45.94	0
45.944	0
45.948	0
45.952	0
45.956	0
45.96	0
45.964	2
45.968	4
45.972	7
45.976	11
45.98	22
45.984	43
45.988	69
45.992	81
45.996	59
46	32
46.004	12
46.008	5
46.012	2
46.016	1
46.02	3
46.024	14
46.028	22
46.032	18
46.036	9
46.04	4
46.044	2
46.048	1
46.052	2
46.056	4
46.06	6
46.064	21
46.068	20
46.072	5
46.076	3
46.08	1
46.084	0
46.088	1
46.092	0
46.096	0
46.1	0
46.104	0
46.108	0
46.112	1
46.116	1
46.12	0
46.124	0
46.128	0
46.132	0
46.136	0
46.14	0
46.144	0
46.148	0
46.152	0
46.156	1
46.16	1
46.164	1
46.168	0
46.172	0
46.176	0
46.18	0
46.184	0
46.188	0
46.192	0
46.196	0
46.2	0
46.204	0
46.208	0
46.212	0
46.216	0
46.22	0
46.224	1
46.228	1
46.232	0
46.236	0
46.24	0
46.244	0
46.248	0
46.252	0
46.256	0
46.26	0
46.264	0
46.268	0
46.272	0
46.276	0
46.28	0
46.284	0
46.288	1
46.292	1
46.296	0
46.3	0
46.304	0
46.308	0
46.312	0
46.316	0
46.32	0
46.324	0
46.328	1
46.332	1
46.336	0
46.34	0
46.344	0
46.348	1
46.352	0
46.356	0
46.36	0
46.364	0
46.368	1
46.372	1
46.376	0
46.38	1
46.384	1
46.388	1
46.392	0
46.396	0
46.4	0
46.404	0
46.408	1
46.412	0
46.416	0
46.42	0
46.424	0
46.428	0
46.432	1
46.436	0
46.44	0
46.444	0
46.448	0
46.452	0
46.456	0
46.46	1
46.464	0
46.468	0
46.472	0
46.476	0
46.48	0
46.484	0
46.488	0
46.492	0
46.496	0
46.5	1
46.504	0
46.508	0
46.512	0
46.516	1
46.52	0
46.524	0
46.528	0
46.532	1
46.536	1
46.54	1
46.544	1
46.548	0
46.552	0
46.556	0
46.56	0
46.564	0
46.568	0
46.572	0
46.576	0
46.58	0
46.584	0
46.588	0
46.592	0
46.596	0
46.6	1
46.604	0
46.608	0
46.612	1
46.616	1
46.62	1
46.624	0
46.628	0
46.632	0
46.636	1
46.64	0
46.644	0
46.648	0
46.652	1
46.656	0
46.66	0
46.664	0
46.668	0
46.672	0
46.676	0
46.68	1
46.684	1
46.688	1
46.692	0
46.696	0
46.7	1
46.704	1
46.708	0
46.712	0
46.716	0
46.72	0
46.724	0
46.728	0
46.732	0
46.736	0
46.74	0
46.744	0
46.748	0
46.752	1
46.756	1
46.76	0
46.764	0
46.768	0
46.772	0
46.776	1
46.78	0
46.784	0
46.788	0
46.792	1
46.796	1
46.8	0
46.804	0
46.808	0
46.812	0
46.816	1
46.82	0
46.824	0
46.828	0
46.832	0
46.836	0
46.84	0
46.844	1
46.848	0
46.852	0
46.856	0
46.86	0
46.864	0
46.868	0
46.872	1
46.876	1
46.88	1
46.884	0
46.888	0
46.892	0
46.896	0
46.9	1
46.904	0
46.908	0
46.912	0
46.916	1
46.92	1
46.924	0
46.928	1
46.932	0
46.936	0
46.94	0
46.944	1
46.948	1
46.952	0
46.956	1
46.96	1
46.964	2
46.968	3
46.972	14
46.976	19
46.98	10
46.984	38
46.988	133
46.992	271
46.996	314
47	224
47.004	99
47.008	25
47.012	6
47.016	1
47.02	1
47.024	2
47.028	2
47.032	3
47.036	19
47.04	187
47.044	472
47.048	886
47.052	724
47.056	457
47.06	153
47.064	63
47.068	23
47.072	10
47.076	5
47.08	3
47.084	3
47.088	2
47.092	1
47.096	0
47.1	1
47.104	2
47.108	1
47.112	1
47.116	2
47.12	1
47.124	2
47.128	4
47.132	1
47.136	0
47.14	1
47.144	0
47.148	0
47.152	0
47.156	0
47.16	1
47.164	1
47.168	1
47.172	0
47.176	0
47.18	0
47.184	0
47.188	0
47.192	0
47.196	0
47.2	1
47.204	1
47.208	0
47.212	0
47.216	0
47.22	0
47.224	1
47.228	0
47.232	0
47.236	0
47.24	0
47.244	0
47.248	1
47.252	0
47.256	0
47.26	0
47.264	0
47.268	1
47.272	1
47.276	0
47.28	0
47.284	0
47.288	0
47.292	1
47.296	0
47.3	0
47.304	1
47.308	1
47.312	1
47.316	0
47.32	1
47.324	1
47.328	1
47.332	0
47.336	0
47.34	1
47.344	2
47.348	1
47.352	0
47.356	0
47.36	0
47.364	0
47.368	0
47.372	0
47.376	1
47.38	2
47.384	1
47.388	0
47.392	0
47.396	0
47.4	1
47.404	1
47.408	1
47.412	0
47.416	0
47.42	0
47.424	1
47.428	0
47.432	0
47.436	0
47.44	0
47.444	0
47.448	0
47.452	0
47.456	1
47.46	1
47.464	2
47.468	0
47.472	0
47.476	0
47.48	0
47.484	1
47.488	1
47.492	0
47.496	0
47.5	0
47.504	0
47.508	0
47.512	0
47.516	0
47.52	0
47.524	0
47.528	0
47.532	1
47.536	0
47.54	1
47.544	3
47.548	1
47.552	0
47.556	0
47.56	0
47.564	1
47.568	1
47.572	0
47.576	0
47.58	0
47.584	0
47.588	0
47.592	1
47.596	1
47.6	1
47.604	0
47.608	0
47.612	1
47.616	1
47.62	1
47.624	0
47.628	0
47.632	0
47.636	0
47.64	0
47.644	0
47.648	0
47.652	0
47.656	0
47.66	0
47.664	0
47.668	1
47.672	1
47.676	1
47.68	1
47.684	2
47.688	1
47.692	0
47.696	1
47.7	1
47.704	0
47.708	0
47.712	0
47.716	0
47.72	0
47.724	0
47.728	0
47.732	0
47.736	0
47.74	0
47.744	0
47.748	0
47.752	1
47.756	1
47.76	0
47.764	0
47.768	0
47.772	0
47.776	0
47.78	0
47.784	0
47.788	0
47.792	0
47.796	0
47.8	1
47.804	0
47.808	0
47.812	0
47.816	0
47.82	0
47.824	1
47.828	0
47.832	0
47.836	1
47.84	3
47.844	1
47.848	0
47.852	1
47.856	1
47.86	1
47.864	0
47.868	2
47.872	1
47.876	1
47.88	1
47.884	1
47.888	1
47.892	1
47.896	0
47.9	0
47.904	1
47.908	0
47.912	0
47.916	0
47.92	1
47.924	1
47.928	1
47.932	0
47.936	0
47.94	0
47.944	0
47.948	1
47.952	1
47.956	0
47.96	1
47.964	3
47.968	3
47.972	2
47.976	2
47.98	3
47.984	11
47.988	74
47.992	697
47.996	1896
48	4077
48.004	4039
48.008	2964
48.012	1085
48.016	438
48.02	116
48.024	31
48.028	16
48.032	6
48.036	1
48.04	1
48.044	7
48.048	17
48.052	28
48.056	20
48.06	12
48.064	5
48.068	5
48.072	5
48.076	5
48.08	4
48.084	2
48.088	0
48.092	2
48.096	2
48.1	3
48.104	4
48.108	1
48.112	0
48.116	1
48.12	1
48.124	1
48.128	2
48.132	1
48.136	2
48.14	2
48.144	1
48.148	0
48.152	1
48.156	2
48.16	1
48.164	0
48.168	1
48.172	0
48.176	0
48.18	0
48.184	0
48.188	1
48.192	1
48.196	0
48.2	1
48.204	1
48.208	1
48.212	0
48.216	1
48.22	2
48.224	2
48.228	1
48.232	1
48.236	2
48.24	1
48.244	0
48.248	1
48.252	0
48.256	0
48.26	0
48.264	0
48.268	0
48.272	0
48.276	0
48.28	1
48.284	1
48.288	0
48.292	0
48.296	1
48.3	2
48.304	2
48.308	1
48.312	0
48.316	0
48.32	1
48.324	1
48.328	0
48.332	1
48.336	1
48.34	0
48.344	0
48.348	0
48.352	0
48.356	1
48.36	2
48.364	2
48.368	0
48.372	0
48.376	0
48.38	0
48.384	0
48.388	0
48.392	1
48.396	0
48.4	0
48.404	0
48.408	1
48.412	2
48.416	1
48.42	0
48.424	1
48.428	1
48.432	0
48.436	1
48.44	1
48.444	0
48.448	0
48.452	0
48.456	0
48.46	0
48.464	0
48.468	0
48.472	0
48.476	0
48.48	0
48.484	0
48.488	0
48.492	0
48.496	0
48.5	1
48.504	1
48.508	1
48.512	2
48.516	2
48.52	1
48.524	0
48.528	0
48.532	0
48.536	0
48.54	0
48.544	0
48.548	1
48.552	0
48.556	0
48.56	0
48.564	1
48.568	0
48.572	0
48.576	0
48.58	0
48.584	0
48.588	0
48.592	0
48.596	0
48.6	1
48.604	1
48.608	0
48.612	0
48.616	0
48.62	0
48.624	0
48.628	1
48.632	2
48.636	1
48.64	0
48.644	1
48.648	0
48.652	0
48.656	1
48.66	0
48.664	0
48.668	0
48.672	1
48.676	2
48.68	1
48.684	0
48.688	0
48.692	0
48.696	0
48.7	0
48.704	0
48.708	0
48.712	0
48.716	0
48.72	0
48.724	0
48.728	0
48.732	0
48.736	0
48.74	0
48.744	0
48.748	1
48.752	1
48.756	1
48.76	0
48.764	1
48.768	1
48.772	1
48.776	0
48.78	0
48.784	0
48.788	0
48.792	0
48.796	1
48.8	0
48.804	1
48.808	1
48.812	0
48.816	0
48.82	0
48.824	0
48.828	0
48.832	0
48.836	1
48.84	0
48.844	0
48.848	0
48.852	0
48.856	0
48.86	0
48.864	0
48.868	1
48.872	1
48.876	0
48.88	1
48.884	1
48.888	0
48.892	1
48.896	1
48.9	0
48.904	0
48.908	1
48.912	1
48.916	0
48.92	0
48.924	0
48.928	1
48.932	0
48.936	0
48.94	0
48.944	0
48.948	0
48.952	0
48.956	1
48.96	1
48.964	1
48.968	0
48.972	0
48.976	0
48.98	2
48.984	6
48.988	11
48.992	18
48.996	47
49	165
49.004	362
49.008	647
49.012	611
49.016	404
49.02	152
49.024	55
49.028	17
49.032	6
49.036	3
49.04	2
49.044	2
49.048	3
49.052	3
49.056	3
49.06	2
49.064	1
49.068	2
49.072	0
49.076	2
49.08	3
49.084	0
49.088	2
49.092	2
49.096	0
49.1	0
49.104	0
49.108	1
49.112	0
49.116	0
49.12	0
49.124	2
49.128	1
49.132	0
49.136	1
49.14	1
49.144	1
49.148	1
49.152	0
49.156	0
49.16	0
49.164	0
49.168	0
49.172	0
49.176	0
49.18	0
49.184	1
49.188	0
49.192	0
49.196	0
49.2	0
49.204	0
49.208	0
49.212	0
49.216	1
49.22	1
49.224	0
49.228	0
49.232	0
49.236	0
49.24	0
49.244	0
49.248	1
49.252	1
49.256	0
49.26	0
49.264	0
49.268	0
49.272	0
49.276	1
49.28	0
49.284	0
49.288	0
49.292	0
49.296	0
49.3	0
49.304	2
49.308	1
49.312	0
49.316	0
49.32	0
49.324	0
49.328	2
49.332	1
49.336	1
49.34	0
49.344	1
49.348	1
49.352	0
49.356	1
49.36	2
49.364	1
49.368	0
49.372	0
49.376	0
49.38	2
49.384	1
49.388	0
49.392	1
49.396	0
49.4	0
49.404	0
49.408	0
49.412	0
49.416	0
49.42	1
49.424	1
49.428	0
49.432	0
49.436	0
49.44	0
49.444	0
49.448	0
49.452	0
49.456	0
49.46	1
49.464	1
49.468	1
49.472	0
49.476	0
49.48	1
49.484	0
49.488	0
49.492	1
49.496	1
49.5	1
49.504	1
49.508	0
49.512	1
49.516	1
49.52	0
49.524	0
49.528	0
49.532	0
49.536	0
49.54	0
49.544	0
49.548	1
49.552	1
49.556	0
49.56	0
49.564	0
49.568	0
49.572	0
49.576	0
49.58	0
49.584	1
49.588	0
49.592	0
49.596	0
49.6	0
49.604	0
49.608	0
49.612	0
49.616	0
49.62	0
49.624	0
49.628	0
49.632	1
49.636	0
49.64	0
49.644	0
49.648	1
49.652	0
49.656	0
49.66	0
49.664	0
49.668	0
49.672	1
49.676	1
49.68	1
49.684	0
49.688	0
49.692	0
49.696	1
49.7	0
49.704	0
49.708	0
49.712	0
49.716	0
49.72	0
49.724	0
49.728	0
49.732	0
49.736	0
49.74	0
49.744	0
49.748	0
49.752	0
49.756	0
49.76	0
49.764	0
49.768	0
49.772	0
49.776	1
49.78	0
49.784	0
49.788	0
49.792	0
49.796	0
49.8	0
49.804	0
49.808	0
49.812	1
49.816	1
49.82	1
49.824	0
49.828	0
49.832	0
49.836	1
49.84	2
49.844	1
49.848	0
49.852	1
49.856	0
49.86	0
49.864	0
49.868	0
49.872	0
49.876	1
49.88	0
49.884	0
49.888	0
49.892	1
49.896	1
49.9	0
49.904	1
49.908	1
49.912	0
49.916	0
49.92	0
49.924	0
49.928	0
49.932	0
49.936	0
49.94	0
49.944	0
49.948	0
49.952	0
49.956	0
49.96	0
49.964	0
49.968	1
49.972	1
49.976	0
49.98	0
49.984	7
49.988	30
49.992	106
49.996	191
50	233
50.004	137
50.008	77
50.012	40
50.016	26
50.02	16
50.024	9
50.028	3
50.032	2
50.036	1
50.04	2
50.044	1
50.048	0
50.052	0
50.056	0
50.06	0
50.064	0
50.068	1
50.072	1
50.076	0
50.08	0
50.084	1
50.088	1
50.092	0
50.096	0
50.1	0
50.104	0
50.108	0
50.112	0
50.116	0
50.12	0
50.124	0
50.128	0
50.132	0
50.136	0
50.14	0
50.144	1
50.148	1
50.152	0
50.156	1
50.16	1
50.164	0
50.168	0
50.172	1
50.176	1
50.18	0
50.184	0
50.188	0
50.192	0
50.196	0
50.2	0
50.204	0
50.208	0
50.212	0
50.216	0
50.22	0
50.224	0
50.228	0
50.232	0
50.236	0
50.24	0
50.244	0
50.248	0
50.252	0
50.256	0
50.26	1
50.264	1
50.268	0
50.272	0
50.276	0
50.28	1
50.284	0
50.288	0
50.292	0
50.296	0
50.3	0
50.304	0
50.308	0
50.312	0
50.316	1
50.32	0
50.324	0
50.328	0
50.332	0
50.336	0
50.34	0
50.344	0
50.348	0
50.352	0
50.356	0
50.36	0
50.364	0
50.368	0
50.372	1
50.376	1
50.38	0
50.384	0
50.388	0
50.392	0
50.396	0
50.4	0
50.404	0
50.408	0
50.412	0
50.416	0
50.42	0
50.424	0
50.428	0
50.432	0
50.436	1
50.44	1
50.444	0
50.448	0
50.452	0
50.456	0
50.46	0
50.464	0
50.468	0
50.472	1
50.476	1
50.48	0
50.484	0
50.488	0
50.492	1
50.496	2
50.5	1
50.504	0
50.508	0
50.512	0
50.516	1
50.52	0
50.524	0
50.528	0
50.532	0
50.536	0
50.54	0
50.544	0
50.548	0
50.552	0
50.556	0
50.56	0
50.564	0
50.568	0
50.572	0
50.576	0
50.58	0
50.584	0
50.588	0
50.592	0
50.596	0
50.6	0
50.604	0
50.608	0
50.612	0
50.616	0
50.62	0
50.624	0
50.628	0
50.632	0
50.636	0
50.64	0
50.644	0
50.648	1
50.652	1
50.656	0
50.66	1
50.664	1
50.668	0
50.672	0
50.676	0
50.68	0
50.684	0
50.688	0
50.692	0
50.696	0
50.7	0
50.704	0
50.708	0
50.712	0
50.716	0
50.72	0
50.724	0
50.728	0
50.732	0
50.736	0
50.74	0
50.744	0
50.748	0
50.752	0
50.756	0
50.76	0
50.764	0
50.768	0
50.772	0
50.776	0
50.78	0
50.784	0
50.788	0
50.792	0
50.796	0
50.8	0
50.804	0
50.808	0
50.812	0
50.816	0
50.82	1
50.824	1
50.828	0
50.832	1
50.836	1
50.84	1
50.844	1
50.848	1
50.852	0
50.856	0
50.86	0
50.864	0
50.868	0
50.872	0
50.876	0
50.88	1
50.884	0
50.888	0
50.892	0
50.896	0
50.9	0
50.904	1
50.908	0
50.912	0
50.916	0
50.92	0
50.924	0
50.928	0
50.932	0
50.936	0
50.94	0
50.944	0
50.948	0
50.952	0
50.956	0
50.96	0
50.964	1
50.968	0
50.972	0
50.976	0
50.98	0
50.984	0
50.988	0
50.992	0
50.996	5
51	16
51.004	37
51.008	30
51.012	19
51.016	8
51.02	8
51.024	8
51.028	6
51.032	13
51.036	55
51.04	133
51.044	163
51.048	143
51.052	80
51.056	35
51.06	11
51.064	2
51.068	3
51.072	2
51.076	0
51.08	0
51.084	0
51.088	1
51.092	0
51.096	0
51.1	0
51.104	1
51.108	0
51.112	0
51.116	0
51.12	0
51.124	0
51.128	0
51.132	1
51.136	1
51.14	0
51.144	0
51.148	1
51.152	2
51.156	1
51.16	0
51.164	0
51.168	0
51.172	0
51.176	0
51.18	1
51.184	1
51.188	0
51.192	0
51.196	0
51.2	0
51.204	0
51.208	0
51.212	0
51.216	0
51.22	0
51.224	0
51.228	1
51.232	1
51.236	0
51.24	0
51.244	0
51.248	0
51.252	0
51.256	1
51.26	1
51.264	0
51.268	0
51.272	0
51.276	0
51.28	0
51.284	0
51.288	0
51.292	1
51.296	2
51.3	1
51.304	0
51.308	0
51.312	0
51.316	0
51.32	0
51.324	0
51.328	0
51.332	0
51.336	0
51.34	0
51.344	0
51.348	0
51.352	0
51.356	0
51.36	1
51.364	0
51.368	0
51.372	0
51.376	0
51.38	0
51.384	0
51.388	0
51.392	0
51.396	0
51.4	0
51.404	0
51.408	0
51.412	0
51.416	1
51.42	2
51.424	0
51.428	1
51.432	1
51.436	0
51.44	0
51.444	0
51.448	0
51.452	0
51.456	0
51.46	0
51.464	0
51.468	0
51.472	0
51.476	0
51.48	0
51.484	0
51.488	0
51.492	0
51.496	0
51.5	1
51.504	1
51.508	2
51.512	1
51.516	0
51.52	0
51.524	0
51.528	0
51.532	0
51.536	0
51.54	0
51.544	1
51.548	0
51.552	0
51.556	1
51.56	0
51.564	0
51.568	0
51.572	0
51.576	0
51.58	0
51.584	1
51.588	1
51.592	1
51.596	0
51.6	0
51.604	0
51.608	0
51.612	0
51.616	0
51.62	0
51.624	1
51.628	1
51.632	0
51.636	1
51.64	1
51.644	0
51.648	0
51.652	0
51.656	0
51.66	0
51.664	0
51.668	0
51.672	0
51.676	0
51.68	0
51.684	1
51.688	1
51.692	1
51.696	0
51.7	0
51.704	0
51.708	1
51.712	1
51.716	0
51.72	0
51.724	0
51.728	1
51.732	0
51.736	0
51.74	1
51.744	0
51.748	0
51.752	0
51.756	0
51.76	0
51.764	0
51.768	0
51.772	0
51.776	0
51.78	0
51.784	0
51.788	1
51.792	0
51.796	0
51.8	0
51.804	2
51.808	1
51.812	0
51.816	1
51.82	1
51.824	0
51.828	1
51.832	1
51.836	0
51.84	0
51.844	1
51.848	2
51.852	0
51.856	0
51.86	0
51.864	0
51.868	0
51.872	0
51.876	1
51.88	0
51.884	0
51.888	0
51.892	0
51.896	0
51.9	0
51.904	0
51.908	0
51.912	0
51.916	1
51.92	2
51.924	0
51.928	0
51.932	0
51.936	0
51.94	0
51.944	0
51.948	0
51.952	0
51.956	0
51.96	1
51.964	0
51.968	0
51.972	0
51.976	0
51.98	1
51.984	2
51.988	2
51.992	4
51.996	7
[truncated: 31,085 more rows]
