# Supplementary material for: Rapid Detection of Volatile Organic Metabolites in Urine by High-Pressure Photoionization Mass Spectrometry for Breast Cancer Screening: A Pilot Study
Source: Metabolites. 2023 Jul 21;13(7):870. doi: 10.3390/metabo13070870 (PMC10385751; doi:10.3390/metabo13070870)
Supplement: Supplementary file 1 [file metabolites-13-00870-s001.zip › Mass_data/BC/BC5.txt]

44	87
44.004	51
44.008	40
44.012	69
44.016	264
44.02	393
44.024	392
44.028	224
44.032	98
44.036	34
44.04	11
44.044	15
44.048	18
44.052	20
44.056	18
44.06	15
44.064	8
44.068	3
44.072	3
44.076	1
44.08	1
44.084	2
44.088	1
44.092	5
44.096	5
44.1	2
44.104	0
44.108	0
44.112	1
44.116	2
44.12	1
44.124	1
44.128	0
44.132	0
44.136	1
44.14	2
44.144	3
44.148	0
44.152	2
44.156	2
44.16	1
44.164	1
44.168	1
44.172	0
44.176	1
44.18	1
44.184	1
44.188	0
44.192	1
44.196	0
44.2	0
44.204	0
44.208	1
44.212	1
44.216	0
44.22	0
44.224	0
44.228	0
44.232	1
44.236	0
44.24	2
44.244	2
44.248	0
44.252	1
44.256	1
44.26	1
44.264	0
44.268	1
44.272	1
44.276	0
44.28	1
44.284	1
44.288	1
44.292	1
44.296	1
44.3	1
44.304	1
44.308	1
44.312	1
44.316	1
44.32	2
44.324	0
44.328	1
44.332	1
44.336	0
44.34	1
44.344	1
44.348	0
44.352	0
44.356	0
44.36	0
44.364	0
44.368	1
44.372	1
44.376	1
44.38	0
44.384	1
44.388	1
44.392	1
44.396	0
44.4	1
44.404	1
44.408	1
44.412	1
44.416	1
44.42	1
44.424	1
44.428	1
44.432	1
44.436	0
44.44	0
44.444	0
44.448	0
44.452	1
44.456	0
44.46	1
44.464	1
44.468	0
44.472	1
44.476	1
44.48	0
44.484	1
44.488	0
44.492	0
44.496	1
44.5	1
44.504	1
44.508	1
44.512	1
44.516	0
44.52	1
44.524	2
44.528	0
44.532	0
44.536	0
44.54	0
44.544	0
44.548	0
44.552	0
44.556	0
44.56	1
44.564	1
44.568	0
44.572	0
44.576	0
44.58	0
44.584	0
44.588	0
44.592	0
44.596	0
44.6	0
44.604	0
44.608	0
44.612	1
44.616	0
44.62	0
44.624	1
44.628	2
44.632	1
44.636	0
44.64	1
44.644	0
44.648	0
44.652	0
44.656	1
44.66	0
44.664	0
44.668	0
44.672	0
44.676	0
44.68	0
44.684	1
44.688	1
44.692	0
44.696	0
44.7	0
44.704	0
44.708	0
44.712	0
44.716	0
44.72	0
44.724	0
44.728	0
44.732	0
44.736	0
44.74	0
44.744	0
44.748	0
44.752	0
44.756	1
44.76	0
44.764	0
44.768	0
44.772	1
44.776	0
44.78	0
44.784	0
44.788	0
44.792	1
44.796	1
44.8	2
44.804	1
44.808	1
44.812	0
44.816	0
44.82	1
44.824	1
44.828	0
44.832	0
44.836	0
44.84	0
44.844	1
44.848	0
44.852	0
44.856	0
44.86	0
44.864	0
44.868	0
44.872	1
44.876	0
44.88	0
44.884	0
44.888	0
44.892	0
44.896	0
44.9	1
44.904	0
44.908	0
44.912	0
44.916	0
44.92	1
44.924	1
44.928	1
44.932	1
44.936	0
44.94	0
44.944	0
44.948	0
44.952	0
44.956	1
44.96	1
44.964	2
44.968	17
44.972	53
44.976	139
44.98	144
44.984	105
44.988	57
44.992	102
44.996	131
45	125
45.004	66
45.008	37
45.012	23
45.016	16
45.02	37
45.024	87
45.028	171
45.032	314
45.036	267
45.04	164
45.044	48
45.048	20
45.052	14
45.056	17
45.06	10
45.064	7
45.068	5
45.072	2
45.076	1
45.08	1
45.084	0
45.088	0
45.092	1
45.096	1
45.1	0
45.104	2
45.108	2
45.112	1
45.116	0
45.12	1
45.124	1
45.128	0
45.132	0
45.136	0
45.14	0
45.144	0
45.148	1
45.152	1
45.156	0
45.16	2
45.164	1
45.168	1
45.172	0
45.176	0
45.18	0
45.184	0
45.188	0
45.192	0
45.196	0
45.2	0
45.204	0
45.208	0
45.212	0
45.216	1
45.22	2
45.224	2
45.228	1
45.232	0
45.236	0
45.24	0
45.244	1
45.248	1
45.252	1
45.256	0
45.26	0
45.264	0
45.268	0
45.272	0
45.276	0
45.28	0
45.284	0
45.288	0
45.292	1
45.296	1
45.3	1
45.304	0
45.308	0
45.312	0
45.316	0
45.32	1
45.324	1
45.328	0
45.332	1
45.336	1
45.34	1
45.344	1
45.348	1
45.352	1
45.356	0
45.36	0
45.364	0
45.368	0
45.372	0
45.376	0
45.38	0
45.384	0
45.388	0
45.392	1
45.396	2
45.4	1
45.404	0
45.408	0
45.412	0
45.416	0
45.42	0
45.424	0
45.428	1
45.432	1
45.436	1
45.44	0
45.444	0
45.448	0
45.452	0
45.456	1
45.46	0
45.464	0
45.468	1
45.472	0
45.476	0
45.48	0
45.484	0
45.488	1
45.492	1
45.496	0
45.5	1
45.504	0
45.508	0
45.512	1
45.516	2
45.52	1
45.524	0
45.528	0
45.532	0
45.536	0
45.54	0
45.544	1
45.548	0
45.552	0
45.556	1
45.56	0
45.564	0
45.568	1
45.572	1
45.576	0
45.58	0
45.584	1
45.588	0
45.592	0
45.596	0
45.6	0
45.604	1
45.608	1
45.612	0
45.616	0
45.62	0
45.624	1
45.628	1
45.632	0
45.636	0
45.64	0
45.644	0
45.648	0
45.652	0
45.656	0
45.66	0
45.664	0
45.668	0
45.672	1
45.676	1
45.68	0
45.684	1
45.688	2
45.692	1
45.696	0
45.7	0
45.704	0
45.708	0
45.712	0
45.716	0
45.72	0
45.724	0
45.728	0
45.732	0
45.736	0
45.74	1
45.744	0
45.748	0
45.752	0
45.756	0
45.76	0
45.764	0
45.768	0
45.772	0
45.776	0
45.78	0
45.784	0
45.788	0
45.792	0
45.796	0
45.8	0
45.804	0
45.808	0
45.812	0
45.816	0
45.82	0
45.824	1
45.828	0
45.832	0
45.836	1
45.84	0
45.844	0
45.848	0
45.852	1
45.856	0
45.86	0
45.864	0
45.868	0
45.872	0
45.876	0
45.88	0
45.884	0
45.888	0
45.892	0
45.896	0
45.9	0
45.904	0
45.908	0
45.912	0
45.916	0
45.92	0
45.924	0
45.928	0
45.932	1
45.936	1
45.94	0
45.944	0
45.948	0
45.952	0
45.956	0
45.96	1
45.964	0
45.968	5
45.972	9
45.976	8
45.98	23
45.984	49
45.988	80
45.992	90
45.996	63
46	31
46.004	9
46.008	5
46.012	2
46.016	1
46.02	4
46.024	10
46.028	14
46.032	12
46.036	11
46.04	10
46.044	8
46.048	3
46.052	3
46.056	5
46.06	7
46.064	11
46.068	11
46.072	7
46.076	3
46.08	1
46.084	0
46.088	0
46.092	0
46.096	0
46.1	0
46.104	0
46.108	0
46.112	1
46.116	1
46.12	0
46.124	0
46.128	0
46.132	0
46.136	0
46.14	1
46.144	1
46.148	0
46.152	0
46.156	0
46.16	0
46.164	0
46.168	0
46.172	0
46.176	0
46.18	0
46.184	0
46.188	0
46.192	0
46.196	0
46.2	0
46.204	0
46.208	0
46.212	0
46.216	0
46.22	0
46.224	0
46.228	0
46.232	0
46.236	1
46.24	2
46.244	1
46.248	0
46.252	0
46.256	1
46.26	1
46.264	1
46.268	0
46.272	0
46.276	1
46.28	2
46.284	0
46.288	0
46.292	0
46.296	0
46.3	1
46.304	1
46.308	0
46.312	0
46.316	0
46.32	0
46.324	1
46.328	0
46.332	0
46.336	0
46.34	0
46.344	0
46.348	0
46.352	0
46.356	0
46.36	0
46.364	0
46.368	0
46.372	0
46.376	0
46.38	0
46.384	0
46.388	0
46.392	0
46.396	0
46.4	0
46.404	0
46.408	0
46.412	0
46.416	0
46.42	0
46.424	0
46.428	0
46.432	1
46.436	1
46.44	1
46.444	1
46.448	1
46.452	0
46.456	0
46.46	0
46.464	0
46.468	1
46.472	2
46.476	0
46.48	0
46.484	0
46.488	0
46.492	1
46.496	1
46.5	1
46.504	1
46.508	0
46.512	0
46.516	1
46.52	0
46.524	0
46.528	0
46.532	0
46.536	0
46.54	0
46.544	1
46.548	1
46.552	1
46.556	0
46.56	0
46.564	0
46.568	0
46.572	0
46.576	1
46.58	1
46.584	0
46.588	0
46.592	0
46.596	0
46.6	0
46.604	0
46.608	0
46.612	0
46.616	0
46.62	0
46.624	1
46.628	0
46.632	1
46.636	2
46.64	0
46.644	1
46.648	2
46.652	1
46.656	0
46.66	0
46.664	0
46.668	0
46.672	0
46.676	0
46.68	0
46.684	0
46.688	1
46.692	2
46.696	1
46.7	0
46.704	0
46.708	1
46.712	1
46.716	1
46.72	0
46.724	0
46.728	0
46.732	0
46.736	0
46.74	1
46.744	1
46.748	0
46.752	1
46.756	1
46.76	1
46.764	1
46.768	0
46.772	0
46.776	1
46.78	1
46.784	1
46.788	0
46.792	0
46.796	0
46.8	0
46.804	0
46.808	1
46.812	1
46.816	1
46.82	2
46.824	2
46.828	1
46.832	0
46.836	0
46.84	0
46.844	0
46.848	0
46.852	0
46.856	0
46.86	0
46.864	0
46.868	0
46.872	0
46.876	0
46.88	0
46.884	0
46.888	0
46.892	0
46.896	0
46.9	0
46.904	1
46.908	1
46.912	0
46.916	0
46.92	0
46.924	1
46.928	0
46.932	0
46.936	0
46.94	1
46.944	1
46.948	1
46.952	0
46.956	1
46.96	1
46.964	2
46.968	1
46.972	5
46.976	8
46.98	6
46.984	27
46.988	84
46.992	165
46.996	179
47	115
47.004	36
47.008	12
47.012	5
47.016	2
47.02	0
47.024	4
47.028	5
47.032	18
47.036	95
47.04	877
47.044	2094
47.048	3723
47.052	3019
47.056	1919
47.06	696
47.064	260
47.068	77
47.072	32
47.076	18
47.08	11
47.084	6
47.088	4
47.092	1
47.096	0
47.1	0
47.104	0
47.108	0
47.112	0
47.116	2
47.12	8
47.124	11
47.128	8
47.132	3
47.136	1
47.14	1
47.144	3
47.148	1
47.152	0
47.156	0
47.16	0
47.164	0
47.168	0
47.172	1
47.176	1
47.18	0
47.184	0
47.188	0
47.192	0
47.196	1
47.2	0
47.204	1
47.208	2
47.212	1
47.216	0
47.22	0
47.224	0
47.228	3
47.232	3
47.236	2
47.24	1
47.244	1
47.248	1
47.252	0
47.256	0
47.26	0
47.264	1
47.268	0
47.272	0
47.276	0
47.28	0
47.284	0
47.288	1
47.292	0
47.296	1
47.3	1
47.304	0
47.308	1
47.312	2
47.316	2
47.32	0
47.324	1
47.328	1
47.332	2
47.336	1
47.34	0
47.344	0
47.348	1
47.352	1
47.356	0
47.36	2
47.364	1
47.368	1
47.372	0
47.376	1
47.38	2
47.384	1
47.388	0
47.392	0
47.396	1
47.4	0
47.404	1
47.408	1
47.412	0
47.416	1
47.42	1
47.424	0
47.428	0
47.432	0
47.436	1
47.44	0
47.444	0
47.448	0
47.452	1
47.456	0
47.46	0
47.464	0
47.468	1
47.472	1
47.476	0
47.48	1
47.484	2
47.488	2
47.492	1
47.496	0
47.5	0
47.504	1
47.508	1
47.512	1
47.516	0
47.52	0
47.524	2
47.528	2
47.532	0
47.536	1
47.54	1
47.544	1
47.548	2
47.552	1
47.556	0
47.56	1
47.564	0
47.568	0
47.572	0
47.576	0
47.58	0
47.584	0
47.588	1
47.592	0
47.596	0
47.6	1
47.604	1
47.608	1
47.612	1
47.616	1
47.62	1
47.624	0
47.628	1
47.632	0
47.636	0
47.64	2
47.644	3
47.648	2
47.652	0
47.656	1
47.66	1
47.664	0
47.668	1
47.672	0
47.676	0
47.68	2
47.684	1
47.688	1
47.692	1
47.696	0
47.7	0
47.704	1
47.708	3
47.712	2
47.716	1
47.72	3
47.724	1
47.728	0
47.732	0
47.736	0
47.74	0
47.744	0
47.748	0
47.752	1
47.756	1
47.76	0
47.764	1
47.768	2
47.772	2
47.776	1
47.78	1
47.784	2
47.788	1
47.792	0
47.796	0
47.8	0
47.804	1
47.808	1
47.812	1
47.816	0
47.82	0
47.824	0
47.828	2
47.832	2
47.836	2
47.84	0
47.844	1
47.848	1
47.852	0
47.856	1
47.86	1
47.864	0
47.868	0
47.872	0
47.876	0
47.88	0
47.884	1
47.888	1
47.892	2
47.896	1
47.9	1
47.904	1
47.908	2
47.912	2
47.916	1
47.92	0
47.924	1
47.928	1
47.932	0
47.936	0
47.94	0
47.944	0
47.948	2
47.952	2
47.956	2
47.96	4
47.964	5
47.968	4
47.972	3
47.976	2
47.98	2
47.984	5
47.988	27
47.992	335
47.996	916
48	1927
48.004	1915
48.008	1416
48.012	556
48.016	224
48.02	57
48.024	14
48.028	10
48.032	7
48.036	4
48.04	6
48.044	25
48.048	51
48.052	80
48.056	66
48.06	42
48.064	14
48.068	10
48.072	7
48.076	5
48.08	4
48.084	3
48.088	1
48.092	0
48.096	1
48.1	1
48.104	0
48.108	0
48.112	0
48.116	0
48.12	1
48.124	1
48.128	0
48.132	1
48.136	0
48.14	0
48.144	0
48.148	0
48.152	0
48.156	1
48.16	2
48.164	2
48.168	1
48.172	0
48.176	0
48.18	0
48.184	0
48.188	0
48.192	1
48.196	2
48.2	1
48.204	0
48.208	0
48.212	1
48.216	1
48.22	0
48.224	0
48.228	0
48.232	0
48.236	1
48.24	0
48.244	0
48.248	1
48.252	0
48.256	0
48.26	0
48.264	1
48.268	0
48.272	0
48.276	1
48.28	1
48.284	1
48.288	1
48.292	0
48.296	0
48.3	1
48.304	1
48.308	1
48.312	0
48.316	2
48.32	1
48.324	1
48.328	0
48.332	1
48.336	1
48.34	1
48.344	0
48.348	1
48.352	2
48.356	0
48.36	0
48.364	0
48.368	0
48.372	0
48.376	0
48.38	0
48.384	0
48.388	0
48.392	0
48.396	2
48.4	2
48.404	1
48.408	1
48.412	2
48.416	2
48.42	0
48.424	1
48.428	1
48.432	0
48.436	1
48.44	1
48.444	0
48.448	0
48.452	1
48.456	1
48.46	0
48.464	0
48.468	0
48.472	0
48.476	1
48.48	1
48.484	1
48.488	0
48.492	0
48.496	1
48.5	1
48.504	0
48.508	0
48.512	0
48.516	0
48.52	1
48.524	2
48.528	1
48.532	0
48.536	1
48.54	2
48.544	1
48.548	0
48.552	0
48.556	0
48.56	0
48.564	1
48.568	1
48.572	1
48.576	1
48.58	0
48.584	0
48.588	0
48.592	0
48.596	0
48.6	0
48.604	0
48.608	0
48.612	0
48.616	0
48.62	0
48.624	0
48.628	1
48.632	0
48.636	0
48.64	1
48.644	0
48.648	1
48.652	2
48.656	1
48.66	0
48.664	0
48.668	0
48.672	0
48.676	0
48.68	0
48.684	0
48.688	0
48.692	0
48.696	0
48.7	2
48.704	2
48.708	0
48.712	0
48.716	0
48.72	0
48.724	2
48.728	2
48.732	0
48.736	0
48.74	0
48.744	1
48.748	1
48.752	1
48.756	1
48.76	2
48.764	1
48.768	0
48.772	0
48.776	1
48.78	1
48.784	0
48.788	0
48.792	0
48.796	0
48.8	1
48.804	0
48.808	0
48.812	0
48.816	0
48.82	1
48.824	2
48.828	1
48.832	0
48.836	0
48.84	0
48.844	0
48.848	0
48.852	1
48.856	1
48.86	0
48.864	1
48.868	0
48.872	0
48.876	1
48.88	1
48.884	1
48.888	0
48.892	0
48.896	0
48.9	0
48.904	0
48.908	0
48.912	0
48.916	0
48.92	0
48.924	0
48.928	0
48.932	0
48.936	0
48.94	0
48.944	1
48.948	1
48.952	0
48.956	0
48.96	0
48.964	0
48.968	0
48.972	1
48.976	2
48.98	0
48.984	1
48.988	2
48.992	4
48.996	18
49	60
49.004	125
49.008	185
49.012	178
49.016	127
49.02	47
49.024	16
49.028	5
49.032	4
49.036	5
49.04	4
49.044	2
49.048	3
49.052	5
49.056	7
49.06	3
49.064	2
49.068	1
49.072	1
49.076	1
49.08	1
49.084	1
49.088	0
49.092	0
49.096	0
49.1	1
49.104	1
49.108	0
49.112	0
49.116	0
49.12	0
49.124	0
49.128	0
49.132	0
49.136	0
49.14	1
49.144	1
49.148	0
49.152	0
49.156	0
49.16	0
49.164	0
49.168	1
49.172	2
49.176	1
49.18	1
49.184	0
49.188	0
49.192	0
49.196	0
49.2	1
49.204	0
49.208	0
49.212	0
49.216	0
49.22	0
49.224	1
49.228	0
49.232	0
49.236	1
49.24	0
49.244	0
49.248	0
49.252	1
49.256	0
49.26	0
49.264	0
49.268	0
49.272	0
49.276	0
49.28	0
49.284	0
49.288	0
49.292	0
49.296	0
49.3	0
49.304	0
49.308	0
49.312	0
49.316	0
49.32	0
49.324	0
49.328	1
49.332	0
49.336	0
49.34	1
49.344	1
49.348	1
49.352	0
49.356	0
49.36	0
49.364	0
49.368	1
49.372	1
49.376	0
49.38	1
49.384	1
49.388	1
49.392	0
49.396	0
49.4	0
49.404	0
49.408	0
49.412	0
49.416	0
49.42	0
49.424	0
49.428	0
49.432	0
49.436	0
49.44	0
49.444	0
49.448	0
49.452	0
49.456	0
49.46	0
49.464	0
49.468	1
49.472	0
49.476	0
49.48	0
49.484	0
49.488	0
49.492	0
49.496	0
49.5	0
49.504	0
49.508	0
49.512	0
49.516	0
49.52	0
49.524	0
49.528	0
49.532	0
49.536	0
49.54	0
49.544	0
49.548	0
49.552	0
49.556	1
49.56	0
49.564	0
49.568	0
49.572	0
49.576	0
49.58	0
49.584	0
49.588	0
49.592	0
49.596	0
49.6	0
49.604	0
49.608	1
49.612	0
49.616	0
49.62	0
49.624	0
49.628	0
49.632	0
49.636	0
49.64	0
49.644	0
49.648	0
49.652	1
49.656	1
49.66	0
49.664	1
49.668	1
49.672	0
49.676	0
49.68	0
49.684	1
49.688	0
49.692	0
49.696	0
49.7	1
49.704	1
49.708	0
49.712	1
49.716	0
49.72	0
49.724	0
49.728	0
49.732	0
49.736	0
49.74	0
49.744	0
49.748	0
49.752	0
49.756	0
49.76	0
49.764	1
49.768	1
49.772	0
49.776	0
49.78	0
49.784	0
49.788	0
49.792	0
49.796	0
49.8	0
49.804	0
49.808	0
49.812	0
49.816	1
49.82	1
49.824	0
49.828	0
49.832	0
49.836	1
49.84	0
49.844	0
49.848	0
49.852	0
49.856	0
49.86	0
49.864	0
49.868	0
49.872	0
49.876	0
49.88	0
49.884	0
49.888	1
49.892	0
49.896	0
49.9	0
49.904	0
49.908	0
49.912	0
49.916	0
49.92	0
49.924	0
49.928	0
49.932	0
49.936	0
49.94	0
49.944	1
49.948	1
49.952	0
49.956	0
49.96	0
49.964	0
49.968	2
49.972	2
49.976	0
49.98	1
49.984	6
49.988	18
49.992	47
49.996	85
50	108
50.004	63
50.008	33
50.012	14
50.016	9
50.02	6
50.024	3
50.028	1
50.032	1
50.036	1
50.04	1
50.044	0
50.048	1
50.052	2
50.056	1
50.06	0
50.064	1
50.068	0
50.072	0
50.076	0
50.08	0
50.084	0
50.088	0
50.092	0
50.096	0
50.1	0
50.104	2
50.108	3
50.112	2
50.116	0
50.12	0
50.124	0
50.128	0
50.132	0
50.136	0
50.14	0
50.144	0
50.148	0
50.152	0
50.156	0
50.16	0
50.164	0
50.168	0
50.172	0
50.176	0
50.18	0
50.184	1
50.188	1
50.192	2
50.196	1
50.2	0
50.204	0
50.208	0
50.212	0
50.216	0
50.22	0
50.224	0
50.228	0
50.232	0
50.236	0
50.24	0
50.244	0
50.248	0
50.252	0
50.256	0
50.26	1
50.264	1
50.268	1
50.272	1
50.276	1
50.28	0
50.284	0
50.288	0
50.292	0
50.296	1
50.3	1
50.304	0
50.308	1
50.312	1
50.316	1
50.32	0
50.324	1
50.328	2
50.332	0
50.336	0
50.34	1
50.344	0
50.348	0
50.352	0
50.356	0
50.36	1
50.364	1
50.368	0
50.372	1
50.376	1
50.38	0
50.384	0
50.388	0
50.392	0
50.396	0
50.4	0
50.404	0
50.408	0
50.412	0
50.416	0
50.42	1
50.424	1
50.428	0
50.432	0
50.436	0
50.44	0
50.444	0
50.448	0
50.452	0
50.456	1
50.46	0
50.464	0
50.468	0
50.472	0
50.476	1
50.48	2
50.484	1
50.488	0
50.492	0
50.496	1
50.5	1
50.504	0
50.508	0
50.512	0
50.516	0
50.52	0
50.524	0
50.528	0
50.532	0
50.536	0
50.54	0
50.544	0
50.548	0
50.552	0
50.556	0
50.56	0
50.564	0
50.568	0
50.572	0
50.576	0
50.58	0
50.584	0
50.588	0
50.592	1
50.596	0
50.6	0
50.604	0
50.608	0
50.612	1
50.616	2
50.62	0
50.624	0
50.628	0
50.632	0
50.636	1
50.64	1
50.644	0
50.648	0
50.652	0
50.656	0
50.66	0
50.664	0
50.668	0
50.672	0
50.676	0
50.68	0
50.684	0
50.688	0
50.692	0
50.696	0
50.7	0
50.704	0
50.708	0
50.712	0
50.716	0
50.72	0
50.724	0
50.728	1
50.732	1
50.736	1
50.74	0
50.744	0
50.748	0
50.752	0
50.756	0
50.76	0
50.764	0
50.768	0
50.772	0
50.776	0
50.78	0
50.784	0
50.788	0
50.792	0
50.796	0
50.8	0
50.804	0
50.808	0
50.812	1
50.816	2
50.82	1
50.824	0
50.828	0
50.832	2
50.836	1
50.84	0
50.844	0
50.848	0
50.852	0
50.856	0
50.86	1
50.864	1
50.868	0
50.872	0
50.876	0
50.88	0
50.884	0
50.888	0
50.892	0
50.896	0
50.9	0
50.904	1
50.908	0
50.912	0
50.916	1
50.92	1
50.924	1
50.928	0
50.932	1
50.936	1
50.94	0
50.944	1
50.948	1
50.952	0
50.956	1
50.96	1
50.964	0
50.968	0
50.972	0
50.976	1
50.98	0
50.984	1
50.988	2
50.992	0
50.996	1
51	4
51.004	9
51.008	12
51.012	11
51.016	3
51.02	1
51.024	2
51.028	3
51.032	25
51.036	122
51.04	302
51.044	362
51.048	314
51.052	166
51.056	69
51.06	19
51.064	10
51.068	3
51.072	1
51.076	2
51.08	1
51.084	1
51.088	0
51.092	0
51.096	0
51.1	0
51.104	1
51.108	1
51.112	0
51.116	2
51.12	2
51.124	2
51.128	1
51.132	0
51.136	0
51.14	0
51.144	0
51.148	0
51.152	0
51.156	1
51.16	1
51.164	1
51.168	2
51.172	1
51.176	0
51.18	0
51.184	0
51.188	0
51.192	0
51.196	0
51.2	0
51.204	0
51.208	0
51.212	1
51.216	0
51.22	0
51.224	0
51.228	0
51.232	0
51.236	0
51.24	1
51.244	1
51.248	0
51.252	0
51.256	0
51.26	1
51.264	0
51.268	0
51.272	0
51.276	0
51.28	0
51.284	0
51.288	1
51.292	0
51.296	0
51.3	0
51.304	0
51.308	0
51.312	0
51.316	0
51.32	0
51.324	0
51.328	0
51.332	0
51.336	0
51.34	0
51.344	0
51.348	0
51.352	0
51.356	0
51.36	0
51.364	0
51.368	0
51.372	0
51.376	1
51.38	1
51.384	0
51.388	1
51.392	1
51.396	0
51.4	0
51.404	0
51.408	1
51.412	1
51.416	1
51.42	1
51.424	0
51.428	0
51.432	0
51.436	0
51.44	0
51.444	0
51.448	2
51.452	1
51.456	0
51.46	0
51.464	1
51.468	2
51.472	0
51.476	0
51.48	0
51.484	0
51.488	0
51.492	0
51.496	0
51.5	0
51.504	1
51.508	2
51.512	1
51.516	0
51.52	0
51.524	0
51.528	0
51.532	1
51.536	0
51.54	0
51.544	0
51.548	0
51.552	0
51.556	1
51.56	0
51.564	0
51.568	1
51.572	0
51.576	0
51.58	0
51.584	0
51.588	0
51.592	1
51.596	0
51.6	0
51.604	0
51.608	0
51.612	0
51.616	0
51.62	0
51.624	0
51.628	0
51.632	1
51.636	1
51.64	1
51.644	0
51.648	1
51.652	1
51.656	0
51.66	0
51.664	0
51.668	0
51.672	0
51.676	0
51.68	0
51.684	0
51.688	0
51.692	0
51.696	0
51.7	0
51.704	1
51.708	0
51.712	0
51.716	0
51.72	0
51.724	0
51.728	0
51.732	0
51.736	0
51.74	1
51.744	1
51.748	1
51.752	1
51.756	0
51.76	0
51.764	0
51.768	0
51.772	0
51.776	0
51.78	0
51.784	0
51.788	1
51.792	0
51.796	0
51.8	1
51.804	0
51.808	0
51.812	0
51.816	0
51.82	0
51.824	0
51.828	0
51.832	0
51.836	1
51.84	0
51.844	0
51.848	0
51.852	0
51.856	0
51.86	0
51.864	0
51.868	0
51.872	0
51.876	0
51.88	1
51.884	2
51.888	0
51.892	0
51.896	0
51.9	0
51.904	1
51.908	1
51.912	0
51.916	0
51.92	0
51.924	0
51.928	1
51.932	1
51.936	0
51.94	1
51.944	1
51.948	1
51.952	0
51.956	0
51.96	0
51.964	0
51.968	0
51.972	0
51.976	0
51.98	0
51.984	0
51.988	1
51.992	1
51.996	1
[truncated: 31,085 more rows]
