# Supplementary material for: Rapid Detection of Volatile Organic Metabolites in Urine by High-Pressure Photoionization Mass Spectrometry for Breast Cancer Screening: A Pilot Study
Source: Metabolites. 2023 Jul 21;13(7):870. doi: 10.3390/metabo13070870 (PMC10385751; doi:10.3390/metabo13070870)
Supplement: Supplementary file 1 [file metabolites-13-00870-s001.zip › Mass_data/BC/BC6.txt]

44	42
44.004	27
44.008	38
44.012	91
44.016	363
44.02	539
44.024	549
44.028	274
44.032	122
44.036	39
44.04	11
44.044	15
44.048	22
44.052	19
44.056	5
44.06	5
44.064	4
44.068	2
44.072	1
44.076	3
44.08	2
44.084	0
44.088	3
44.092	2
44.096	1
44.1	2
44.104	0
44.108	1
44.112	2
44.116	0
44.12	1
44.124	1
44.128	0
44.132	1
44.136	2
44.14	2
44.144	1
44.148	0
44.152	1
44.156	2
44.16	0
44.164	2
44.168	3
44.172	2
44.176	1
44.18	0
44.184	0
44.188	0
44.192	0
44.196	1
44.2	1
44.204	1
44.208	1
44.212	1
44.216	1
44.22	4
44.224	2
44.228	0
44.232	1
44.236	2
44.24	1
44.244	1
44.248	0
44.252	2
44.256	2
44.26	1
44.264	2
44.268	1
44.272	0
44.276	1
44.28	0
44.284	1
44.288	1
44.292	1
44.296	1
44.3	1
44.304	2
44.308	1
44.312	2
44.316	1
44.32	0
44.324	1
44.328	1
44.332	2
44.336	0
44.34	1
44.344	1
44.348	0
44.352	2
44.356	1
44.36	0
44.364	0
44.368	1
44.372	1
44.376	0
44.38	1
44.384	1
44.388	1
44.392	1
44.396	1
44.4	1
44.404	1
44.408	1
44.412	0
44.416	2
44.42	3
44.424	0
44.428	0
44.432	0
44.436	0
44.44	0
44.444	1
44.448	1
44.452	0
44.456	0
44.46	0
44.464	0
44.468	2
44.472	1
44.476	0
44.48	0
44.484	0
44.488	1
44.492	1
44.496	0
44.5	0
44.504	0
44.508	0
44.512	0
44.516	1
44.52	1
44.524	1
44.528	1
44.532	1
44.536	1
44.54	0
44.544	0
44.548	1
44.552	2
44.556	0
44.56	0
44.564	0
44.568	0
44.572	0
44.576	0
44.58	1
44.584	0
44.588	1
44.592	1
44.596	1
44.6	2
44.604	1
44.608	0
44.612	1
44.616	1
44.62	1
44.624	0
44.628	0
44.632	1
44.636	1
44.64	1
44.644	0
44.648	0
44.652	0
44.656	0
44.66	0
44.664	0
44.668	0
44.672	0
44.676	0
44.68	0
44.684	0
44.688	0
44.692	0
44.696	1
44.7	0
44.704	0
44.708	0
44.712	0
44.716	0
44.72	0
44.724	0
44.728	0
44.732	0
44.736	0
44.74	0
44.744	1
44.748	0
44.752	0
44.756	0
44.76	0
44.764	0
44.768	0
44.772	1
44.776	1
44.78	1
44.784	0
44.788	0
44.792	1
44.796	3
44.8	1
44.804	0
44.808	0
44.812	0
44.816	1
44.82	0
44.824	0
44.828	0
44.832	1
44.836	1
44.84	0
44.844	2
44.848	1
44.852	0
44.856	0
44.86	1
44.864	1
44.868	1
44.872	2
44.876	1
44.88	1
44.884	0
44.888	1
44.892	0
44.896	0
44.9	0
44.904	0
44.908	0
44.912	1
44.916	0
44.92	0
44.924	0
44.928	1
44.932	0
44.936	0
44.94	1
44.944	0
44.948	0
44.952	1
44.956	3
44.96	1
44.964	4
44.968	20
44.972	60
44.976	161
44.98	187
44.984	145
44.988	58
44.992	42
44.996	40
45	29
45.004	22
45.008	19
45.012	20
45.016	30
45.02	70
45.024	123
45.028	192
45.032	321
45.036	283
45.04	170
45.044	60
45.048	22
45.052	12
45.056	18
45.06	16
45.064	9
45.068	2
45.072	0
45.076	0
45.08	0
45.084	1
45.088	1
45.092	0
45.096	0
45.1	0
45.104	1
45.108	2
45.112	4
45.116	2
45.12	2
45.124	1
45.128	0
45.132	0
45.136	0
45.14	1
45.144	0
45.148	0
45.152	0
45.156	0
45.16	0
45.164	0
45.168	0
45.172	0
45.176	1
45.18	1
45.184	1
45.188	1
45.192	2
45.196	2
45.2	0
45.204	1
45.208	1
45.212	0
45.216	2
45.22	1
45.224	1
45.228	0
45.232	1
45.236	2
45.24	3
45.244	1
45.248	0
45.252	0
45.256	0
45.26	1
45.264	3
45.268	4
45.272	3
45.276	2
45.28	1
45.284	1
45.288	1
45.292	0
45.296	0
45.3	0
45.304	1
45.308	1
45.312	0
45.316	1
45.32	0
45.324	0
45.328	0
45.332	0
45.336	0
45.34	0
45.344	0
45.348	0
45.352	0
45.356	0
45.36	0
45.364	0
45.368	0
45.372	1
45.376	0
45.38	0
45.384	0
45.388	1
45.392	1
45.396	2
45.4	0
45.404	1
45.408	1
45.412	1
45.416	0
45.42	1
45.424	1
45.428	0
45.432	0
45.436	1
45.44	3
45.444	1
45.448	0
45.452	0
45.456	0
45.46	1
45.464	1
45.468	0
45.472	2
45.476	1
45.48	0
45.484	1
45.488	0
45.492	0
45.496	0
45.5	0
45.504	0
45.508	0
45.512	0
45.516	0
45.52	0
45.524	0
45.528	3
45.532	1
45.536	0
45.54	0
45.544	0
45.548	0
45.552	1
45.556	1
45.56	2
45.564	1
45.568	0
45.572	0
45.576	0
45.58	0
45.584	0
45.588	0
45.592	0
45.596	0
45.6	0
45.604	0
45.608	0
45.612	1
45.616	0
45.62	0
45.624	0
45.628	0
45.632	1
45.636	2
45.64	0
45.644	1
45.648	1
45.652	1
45.656	1
45.66	1
45.664	0
45.668	0
45.672	0
45.676	0
45.68	0
45.684	0
45.688	0
45.692	0
45.696	0
45.7	0
45.704	0
45.708	0
45.712	0
45.716	0
45.72	0
45.724	1
45.728	0
45.732	0
45.736	0
45.74	0
45.744	0
45.748	0
45.752	0
45.756	0
45.76	0
45.764	0
45.768	0
45.772	0
45.776	0
45.78	0
45.784	0
45.788	0
45.792	0
45.796	1
45.8	0
45.804	0
45.808	0
45.812	1
45.816	1
45.82	0
45.824	0
45.828	1
45.832	1
45.836	0
45.84	0
45.844	0
45.848	0
45.852	1
45.856	1
45.86	0
45.864	0
45.868	1
45.872	1
45.876	0
45.88	0
45.884	0
45.888	0
45.892	0
45.896	0
45.9	0
45.904	0
45.908	0
45.912	0
45.916	1
45.92	0
45.924	0
45.928	0
45.932	0
45.936	0
45.94	0
45.944	0
45.948	2
45.952	1
45.956	0
45.96	0
45.964	1
45.968	2
45.972	7
45.976	17
45.98	22
45.984	39
45.988	70
45.992	70
45.996	48
46	20
46.004	10
46.008	5
46.012	2
46.016	1
46.02	5
46.024	15
46.028	25
46.032	24
46.036	20
46.04	13
46.044	3
46.048	1
46.052	1
46.056	4
46.06	7
46.064	19
46.068	21
46.072	8
46.076	4
46.08	2
46.084	1
46.088	0
46.092	0
46.096	1
46.1	2
46.104	3
46.108	2
46.112	0
46.116	1
46.12	1
46.124	1
46.128	0
46.132	0
46.136	0
46.14	0
46.144	1
46.148	0
46.152	0
46.156	0
46.16	0
46.164	0
46.168	0
46.172	0
46.176	0
46.18	0
46.184	0
46.188	0
46.192	0
46.196	0
46.2	1
46.204	1
46.208	0
46.212	0
46.216	1
46.22	1
46.224	1
46.228	0
46.232	0
46.236	0
46.24	0
46.244	0
46.248	0
46.252	0
46.256	0
46.26	0
46.264	0
46.268	0
46.272	0
46.276	0
46.28	1
46.284	0
46.288	0
46.292	0
46.296	1
46.3	0
46.304	0
46.308	0
46.312	0
46.316	0
46.32	0
46.324	2
46.328	1
46.332	1
46.336	0
46.34	0
46.344	0
46.348	1
46.352	0
46.356	0
46.36	0
46.364	0
46.368	1
46.372	1
46.376	0
46.38	1
46.384	1
46.388	0
46.392	0
46.396	0
46.4	0
46.404	0
46.408	1
46.412	1
46.416	2
46.42	0
46.424	0
46.428	0
46.432	0
46.436	0
46.44	0
46.444	0
46.448	0
46.452	0
46.456	0
46.46	0
46.464	0
46.468	0
46.472	0
46.476	0
46.48	0
46.484	1
46.488	0
46.492	0
46.496	0
46.5	0
46.504	0
46.508	0
46.512	0
46.516	0
46.52	1
46.524	1
46.528	0
46.532	0
46.536	0
46.54	1
46.544	0
46.548	0
46.552	0
46.556	0
46.56	0
46.564	0
46.568	0
46.572	0
46.576	0
46.58	0
46.584	0
46.588	0
46.592	0
46.596	0
46.6	0
46.604	0
46.608	0
46.612	1
46.616	0
46.62	0
46.624	0
46.628	0
46.632	0
46.636	0
46.64	0
46.644	1
46.648	1
46.652	0
46.656	1
46.66	1
46.664	0
46.668	0
46.672	0
46.676	0
46.68	0
46.684	0
46.688	0
46.692	1
46.696	0
46.7	0
46.704	1
46.708	0
46.712	0
46.716	0
46.72	0
46.724	0
46.728	0
46.732	0
46.736	1
46.74	0
46.744	0
46.748	0
46.752	0
46.756	0
46.76	1
46.764	0
46.768	0
46.772	0
46.776	0
46.78	0
46.784	0
46.788	0
46.792	1
46.796	1
46.8	0
46.804	0
46.808	1
46.812	1
46.816	1
46.82	1
46.824	1
46.828	0
46.832	0
46.836	0
46.84	1
46.844	0
46.848	0
46.852	0
46.856	0
46.86	0
46.864	0
46.868	0
46.872	1
46.876	0
46.88	0
46.884	0
46.888	0
46.892	0
46.896	0
46.9	0
46.904	0
46.908	0
46.912	0
46.916	0
46.92	0
46.924	1
46.928	1
46.932	1
46.936	0
46.94	0
46.944	0
46.948	0
46.952	0
46.956	0
46.96	1
46.964	2
46.968	4
46.972	7
46.976	11
46.98	13
46.984	62
46.988	174
46.992	360
46.996	373
47	272
47.004	106
47.008	38
47.012	13
47.016	5
47.02	3
47.024	2
47.028	3
47.032	7
47.036	43
47.04	228
47.044	512
47.048	856
47.052	728
47.056	464
47.06	162
47.064	70
47.068	22
47.072	6
47.076	2
47.08	2
47.084	2
47.088	1
47.092	1
47.096	1
47.1	0
47.104	1
47.108	1
47.112	0
47.116	0
47.12	2
47.124	3
47.128	2
47.132	2
47.136	2
47.14	2
47.144	0
47.148	0
47.152	0
47.156	1
47.16	0
47.164	0
47.168	1
47.172	1
47.176	1
47.18	0
47.184	0
47.188	1
47.192	1
47.196	1
47.2	1
47.204	1
47.208	1
47.212	0
47.216	0
47.22	0
47.224	1
47.228	2
47.232	1
47.236	0
47.24	0
47.244	0
47.248	0
47.252	0
47.256	0
47.26	0
47.264	1
47.268	0
47.272	0
47.276	0
47.28	1
47.284	1
47.288	0
47.292	1
47.296	0
47.3	0
47.304	0
47.308	0
47.312	0
47.316	0
47.32	1
47.324	2
47.328	1
47.332	0
47.336	1
47.34	1
47.344	1
47.348	2
47.352	2
47.356	1
47.36	0
47.364	1
47.368	2
47.372	1
47.376	2
47.38	1
47.384	0
47.388	0
47.392	0
47.396	0
47.4	0
47.404	0
47.408	0
47.412	1
47.416	1
47.42	1
47.424	0
47.428	0
47.432	0
47.436	0
47.44	1
47.444	1
47.448	0
47.452	0
47.456	0
47.46	0
47.464	0
47.468	0
47.472	0
47.476	0
47.48	0
47.484	0
47.488	0
47.492	0
47.496	1
47.5	1
47.504	0
47.508	0
47.512	0
47.516	1
47.52	1
47.524	0
47.528	0
47.532	0
47.536	1
47.54	2
47.544	1
47.548	0
47.552	0
47.556	1
47.56	2
47.564	1
47.568	0
47.572	0
47.576	1
47.58	1
47.584	0
47.588	1
47.592	1
47.596	1
47.6	0
47.604	0
47.608	0
47.612	0
47.616	0
47.62	0
47.624	0
47.628	1
47.632	1
47.636	0
47.64	2
47.644	1
47.648	0
47.652	0
47.656	0
47.66	0
47.664	0
47.668	0
47.672	0
47.676	0
47.68	0
47.684	1
47.688	1
47.692	1
47.696	0
47.7	0
47.704	1
47.708	0
47.712	0
47.716	0
47.72	1
47.724	0
47.728	0
47.732	1
47.736	2
47.74	1
47.744	0
47.748	0
47.752	0
47.756	0
47.76	0
47.764	0
47.768	0
47.772	1
47.776	0
47.78	0
47.784	0
47.788	0
47.792	0
47.796	1
47.8	1
47.804	0
47.808	0
47.812	0
47.816	0
47.82	0
47.824	1
47.828	1
47.832	1
47.836	0
47.84	0
47.844	1
47.848	1
47.852	1
47.856	0
47.86	1
47.864	2
47.868	1
47.872	0
47.876	1
47.88	0
47.884	0
47.888	0
47.892	0
47.896	1
47.9	1
47.904	0
47.908	0
47.912	0
47.916	0
47.92	0
47.924	1
47.928	1
47.932	1
47.936	0
47.94	0
47.944	1
47.948	1
47.952	2
47.956	3
47.96	6
47.964	7
47.968	7
47.972	4
47.976	5
47.98	4
47.984	3
47.988	115
47.992	894
47.996	2388
48	5036
48.004	5145
48.008	3716
48.012	1497
48.016	554
48.02	137
48.024	62
48.028	29
48.032	13
48.036	10
48.04	6
48.044	10
48.048	19
48.052	25
48.056	21
48.06	14
48.064	6
48.068	8
48.072	11
48.076	13
48.08	9
48.084	6
48.088	4
48.092	2
48.096	0
48.1	0
48.104	2
48.108	1
48.112	1
48.116	0
48.12	3
48.124	3
48.128	2
48.132	1
48.136	1
48.14	1
48.144	1
48.148	2
48.152	2
48.156	2
48.16	1
48.164	1
48.168	2
48.172	1
48.176	2
48.18	3
48.184	1
48.188	0
48.192	0
48.196	0
48.2	0
48.204	0
48.208	0
48.212	1
48.216	1
48.22	1
48.224	2
48.228	2
48.232	2
48.236	1
48.24	1
48.244	1
48.248	0
48.252	1
48.256	1
48.26	0
48.264	0
48.268	0
48.272	1
48.276	0
48.28	0
48.284	0
48.288	0
48.292	0
48.296	0
48.3	0
48.304	0
48.308	0
48.312	0
48.316	1
48.32	1
48.324	1
48.328	1
48.332	2
48.336	1
48.34	0
48.344	1
48.348	1
48.352	0
48.356	1
48.36	1
48.364	2
48.368	1
48.372	0
48.376	0
48.38	1
48.384	0
48.388	0
48.392	0
48.396	1
48.4	1
48.404	0
48.408	1
48.412	1
48.416	0
48.42	0
48.424	0
48.428	0
48.432	0
48.436	0
48.44	0
48.444	0
48.448	1
48.452	1
48.456	0
48.46	1
48.464	0
48.468	0
48.472	0
48.476	1
48.48	1
48.484	2
48.488	1
48.492	0
48.496	1
48.5	1
48.504	1
48.508	1
48.512	0
48.516	1
48.52	1
48.524	0
48.528	0
48.532	0
48.536	1
48.54	1
48.544	1
48.548	0
48.552	2
48.556	2
48.56	1
48.564	1
48.568	0
48.572	0
48.576	1
48.58	0
48.584	0
48.588	1
48.592	1
48.596	1
48.6	1
48.604	0
48.608	0
48.612	0
48.616	2
48.62	1
48.624	1
48.628	0
48.632	1
48.636	1
48.64	1
48.644	1
48.648	1
48.652	0
48.656	1
48.66	1
48.664	1
48.668	0
48.672	0
48.676	0
48.68	0
48.684	0
48.688	0
48.692	1
48.696	0
48.7	0
48.704	0
48.708	0
48.712	1
48.716	1
48.72	0
48.724	2
48.728	3
48.732	0
48.736	0
48.74	0
48.744	0
48.748	1
48.752	1
48.756	1
48.76	0
48.764	1
48.768	1
48.772	1
48.776	0
48.78	0
48.784	0
48.788	1
48.792	2
48.796	1
48.8	0
48.804	0
48.808	1
48.812	0
48.816	0
48.82	0
48.824	0
48.828	1
48.832	1
48.836	1
48.84	0
48.844	0
48.848	0
48.852	0
48.856	0
48.86	0
48.864	1
48.868	1
48.872	0
48.876	0
48.88	1
48.884	1
48.888	0
48.892	1
48.896	1
48.9	0
48.904	0
48.908	0
48.912	1
48.916	0
48.92	0
48.924	1
48.928	0
48.932	1
48.936	2
48.94	1
48.944	1
48.948	1
48.952	0
48.956	0
48.96	1
48.964	3
48.968	1
48.972	1
48.976	0
48.98	2
48.984	8
48.988	18
48.992	30
48.996	81
49	230
49.004	499
49.008	911
49.012	934
49.016	620
49.02	274
49.024	94
49.028	21
49.032	8
49.036	4
49.04	3
49.044	1
49.048	2
49.052	2
49.056	1
49.06	1
49.064	1
49.068	1
49.072	0
49.076	0
49.08	0
49.084	0
49.088	0
49.092	1
49.096	1
49.1	2
49.104	2
49.108	0
49.112	0
49.116	0
49.12	0
49.124	1
49.128	1
49.132	0
49.136	0
49.14	0
49.144	1
49.148	0
49.152	0
49.156	0
49.16	0
49.164	0
49.168	0
49.172	0
49.176	1
49.18	1
49.184	0
49.188	1
49.192	1
49.196	2
49.2	0
49.204	0
49.208	0
49.212	0
49.216	0
49.22	0
49.224	0
49.228	1
49.232	1
49.236	0
49.24	0
49.244	0
49.248	1
49.252	0
49.256	0
49.26	1
49.264	0
49.268	0
49.272	0
49.276	0
49.28	1
49.284	1
49.288	0
49.292	0
49.296	0
49.3	1
49.304	2
49.308	2
49.312	1
49.316	0
49.32	0
49.324	0
49.328	2
49.332	1
49.336	0
49.34	0
49.344	0
49.348	0
49.352	1
49.356	0
49.36	1
49.364	2
49.368	1
49.372	0
49.376	0
49.38	1
49.384	1
49.388	0
49.392	0
49.396	1
49.4	1
49.404	1
49.408	0
49.412	0
49.416	0
49.42	0
49.424	0
49.428	0
49.432	1
49.436	1
49.44	0
49.444	0
49.448	0
49.452	0
49.456	0
49.46	0
49.464	0
49.468	0
49.472	1
49.476	1
49.48	1
49.484	0
49.488	0
49.492	1
49.496	0
49.5	0
49.504	0
49.508	0
49.512	0
49.516	0
49.52	0
49.524	0
49.528	0
49.532	1
49.536	0
49.54	0
49.544	0
49.548	0
49.552	1
49.556	2
49.56	1
49.564	0
49.568	0
49.572	0
49.576	0
49.58	0
49.584	0
49.588	0
49.592	0
49.596	2
49.6	1
49.604	1
49.608	0
49.612	1
49.616	1
49.62	0
49.624	1
49.628	1
49.632	0
49.636	0
49.64	0
49.644	1
49.648	0
49.652	0
49.656	0
49.66	1
49.664	0
49.668	0
49.672	0
49.676	0
49.68	0
49.684	0
49.688	0
49.692	0
49.696	0
49.7	0
49.704	0
49.708	0
49.712	0
49.716	0
49.72	0
49.724	0
49.728	0
49.732	0
49.736	0
49.74	0
49.744	0
49.748	1
49.752	1
49.756	1
49.76	0
49.764	1
49.768	1
49.772	0
49.776	0
49.78	0
49.784	0
49.788	2
49.792	1
49.796	0
49.8	0
49.804	0
49.808	0
49.812	0
49.816	0
49.82	0
49.824	0
49.828	0
49.832	1
49.836	2
49.84	1
49.844	0
49.848	1
49.852	0
49.856	0
49.86	0
49.864	0
49.868	0
49.872	0
49.876	0
49.88	0
49.884	0
49.888	0
49.892	0
49.896	0
49.9	0
49.904	0
49.908	0
49.912	0
49.916	0
49.92	0
49.924	0
49.928	0
49.932	0
49.936	0
49.94	0
49.944	1
49.948	2
49.952	1
49.956	0
49.96	0
49.964	0
49.968	0
49.972	0
49.976	0
49.98	1
49.984	12
49.988	34
49.992	126
49.996	221
50	294
50.004	175
50.008	95
50.012	46
50.016	36
50.02	21
50.024	7
50.028	1
50.032	1
50.036	2
50.04	1
50.044	2
50.048	1
50.052	0
50.056	0
50.06	0
50.064	1
50.068	0
50.072	0
50.076	1
50.08	0
50.084	0
50.088	0
50.092	0
50.096	0
50.1	0
50.104	0
50.108	0
50.112	0
50.116	0
50.12	0
50.124	0
50.128	1
50.132	1
50.136	1
50.14	1
50.144	0
50.148	0
50.152	0
50.156	0
50.16	0
50.164	0
50.168	0
50.172	0
50.176	0
50.18	0
50.184	0
50.188	0
50.192	0
50.196	0
50.2	0
50.204	0
50.208	0
50.212	0
50.216	0
50.22	1
50.224	1
50.228	1
50.232	1
50.236	1
50.24	0
50.244	0
50.248	0
50.252	0
50.256	2
50.26	1
50.264	0
50.268	0
50.272	0
50.276	0
50.28	1
50.284	0
50.288	0
50.292	1
50.296	1
50.3	1
50.304	0
50.308	0
50.312	0
50.316	0
50.32	0
50.324	0
50.328	0
50.332	0
50.336	0
50.34	0
50.344	0
50.348	0
50.352	0
50.356	0
50.36	0
50.364	0
50.368	0
50.372	1
50.376	2
50.38	0
50.384	1
50.388	1
50.392	0
50.396	0
50.4	0
50.404	0
50.408	0
50.412	0
50.416	0
50.42	0
50.424	0
50.428	0
50.432	0
50.436	0
50.44	0
50.444	0
50.448	0
50.452	0
50.456	0
50.46	1
50.464	1
50.468	0
50.472	0
50.476	0
50.48	0
50.484	0
50.488	0
50.492	1
50.496	0
50.5	0
50.504	1
50.508	1
50.512	1
50.516	0
50.52	0
50.524	0
50.528	1
50.532	0
50.536	0
50.54	0
50.544	0
50.548	0
50.552	0
50.556	2
50.56	1
50.564	1
50.568	1
50.572	0
50.576	0
50.58	0
50.584	0
50.588	0
50.592	0
50.596	0
50.6	0
50.604	1
50.608	1
50.612	1
50.616	1
50.62	0
50.624	0
50.628	0
50.632	0
50.636	0
50.64	0
50.644	0
50.648	0
50.652	0
50.656	0
50.66	1
50.664	2
50.668	0
50.672	0
50.676	0
50.68	0
50.684	0
50.688	0
50.692	0
50.696	0
50.7	0
50.704	0
50.708	1
50.712	1
50.716	0
50.72	0
50.724	0
50.728	0
50.732	1
50.736	1
50.74	0
50.744	0
50.748	0
50.752	0
50.756	0
50.76	1
50.764	2
50.768	0
50.772	0
50.776	0
50.78	0
50.784	0
50.788	0
50.792	0
50.796	1
50.8	1
50.804	0
50.808	0
50.812	0
50.816	1
50.82	0
50.824	0
50.828	1
50.832	1
50.836	1
50.84	0
50.844	0
50.848	0
50.852	0
50.856	0
50.86	0
50.864	0
50.868	0
50.872	0
50.876	0
50.88	0
50.884	0
50.888	0
50.892	1
50.896	0
50.9	0
50.904	0
50.908	0
50.912	0
50.916	0
50.92	0
50.924	0
50.928	0
50.932	0
50.936	0
50.94	1
50.944	0
50.948	0
50.952	0
50.956	1
50.96	1
50.964	0
50.968	0
50.972	0
50.976	1
50.98	0
50.984	0
50.988	0
50.992	2
50.996	12
51	28
51.004	49
51.008	39
51.012	21
51.016	12
51.02	8
51.024	6
51.028	8
51.032	63
51.036	196
51.04	454
51.044	587
51.048	539
51.052	241
51.056	106
51.06	30
51.064	11
51.068	4
51.072	0
51.076	1
51.08	1
51.084	1
51.088	2
51.092	1
51.096	0
51.1	1
51.104	0
51.108	0
51.112	0
51.116	2
51.12	2
51.124	2
51.128	1
51.132	1
51.136	1
51.14	0
51.144	0
51.148	0
51.152	0
51.156	0
51.16	0
51.164	0
51.168	0
51.172	0
51.176	0
51.18	0
51.184	0
51.188	0
51.192	0
51.196	0
51.2	1
51.204	1
51.208	1
51.212	0
51.216	0
51.22	0
51.224	0
51.228	0
51.232	0
51.236	0
51.24	0
51.244	0
51.248	0
51.252	0
51.256	0
51.26	0
51.264	0
51.268	0
51.272	0
51.276	0
51.28	0
51.284	1
51.288	0
51.292	0
51.296	1
51.3	0
51.304	0
51.308	0
51.312	0
51.316	0
51.32	0
51.324	0
51.328	0
51.332	0
51.336	0
51.34	1
51.344	1
51.348	0
51.352	0
51.356	0
51.36	0
51.364	0
51.368	0
51.372	0
51.376	0
51.38	0
51.384	0
51.388	0
51.392	0
51.396	1
51.4	0
51.404	0
51.408	0
51.412	1
51.416	1
51.42	0
51.424	0
51.428	0
51.432	0
51.436	0
51.44	0
51.444	0
51.448	0
51.452	0
51.456	0
51.46	0
51.464	0
51.468	1
51.472	0
51.476	0
51.48	0
51.484	0
51.488	0
51.492	0
51.496	0
51.5	0
51.504	0
51.508	0
51.512	1
51.516	1
51.52	0
51.524	0
51.528	0
51.532	1
51.536	0
51.54	0
51.544	1
51.548	0
51.552	0
51.556	0
51.56	0
51.564	0
51.568	1
51.572	0
51.576	0
51.58	0
51.584	0
51.588	0
51.592	0
51.596	0
51.6	0
51.604	0
51.608	0
51.612	0
51.616	0
51.62	0
51.624	0
51.628	0
51.632	0
51.636	0
51.64	0
51.644	0
51.648	0
51.652	0
51.656	0
51.66	0
51.664	1
51.668	0
51.672	0
51.676	0
51.68	0
51.684	1
51.688	1
51.692	0
51.696	0
51.7	0
51.704	0
51.708	0
51.712	0
51.716	0
51.72	0
51.724	0
51.728	0
51.732	0
51.736	0
51.74	0
51.744	0
51.748	0
51.752	0
51.756	0
51.76	0
51.764	0
51.768	0
51.772	0
51.776	0
51.78	0
51.784	0
51.788	0
51.792	1
51.796	1
51.8	0
51.804	0
51.808	0
51.812	1
51.816	1
51.82	1
51.824	0
51.828	1
51.832	1
51.836	0
51.84	0
51.844	0
51.848	1
51.852	0
51.856	0
51.86	0
51.864	0
51.868	0
51.872	1
51.876	0
51.88	0
51.884	0
51.888	0
51.892	0
51.896	0
51.9	0
51.904	0
51.908	0
51.912	0
51.916	0
51.92	0
51.924	1
51.928	1
51.932	0
51.936	1
51.94	1
51.944	1
51.948	0
51.952	0
51.956	0
51.96	1
51.964	0
51.968	0
51.972	1
51.976	0
51.98	0
51.984	1
51.988	4
51.992	5
51.996	3
[truncated: 31,085 more rows]
