# Supplementary material for: Rapid Detection of Volatile Organic Metabolites in Urine by High-Pressure Photoionization Mass Spectrometry for Breast Cancer Screening: A Pilot Study
Source: Metabolites. 2023 Jul 21;13(7):870. doi: 10.3390/metabo13070870 (PMC10385751; doi:10.3390/metabo13070870)
Supplement: Supplementary file 1 [file metabolites-13-00870-s001.zip › Mass_data/BC/BC7.txt]

44	32
44.004	23
44.008	28
44.012	63
44.016	211
44.02	340
44.024	357
44.028	214
44.032	79
44.036	21
44.04	10
44.044	13
44.048	28
44.052	29
44.056	18
44.06	15
44.064	9
44.068	3
44.072	1
44.076	1
44.08	1
44.084	1
44.088	1
44.092	2
44.096	2
44.1	0
44.104	2
44.108	2
44.112	1
44.116	0
44.12	3
44.124	2
44.128	0
44.132	0
44.136	1
44.14	1
44.144	0
44.148	0
44.152	0
44.156	0
44.16	0
44.164	0
44.168	0
44.172	0
44.176	2
44.18	1
44.184	0
44.188	1
44.192	0
44.196	0
44.2	0
44.204	0
44.208	1
44.212	1
44.216	0
44.22	2
44.224	1
44.228	1
44.232	2
44.236	0
44.24	0
44.244	0
44.248	0
44.252	0
44.256	0
44.26	0
44.264	0
44.268	0
44.272	1
44.276	3
44.28	0
44.284	1
44.288	1
44.292	1
44.296	1
44.3	1
44.304	2
44.308	3
44.312	2
44.316	1
44.32	0
44.324	0
44.328	1
44.332	1
44.336	1
44.34	0
44.344	0
44.348	0
44.352	0
44.356	0
44.36	0
44.364	0
44.368	0
44.372	0
44.376	0
44.38	0
44.384	1
44.388	1
44.392	0
44.396	0
44.4	1
44.404	1
44.408	0
44.412	1
44.416	0
44.42	0
44.424	0
44.428	0
44.432	0
44.436	1
44.44	4
44.444	2
44.448	0
44.452	1
44.456	0
44.46	0
44.464	0
44.468	0
44.472	1
44.476	1
44.48	1
44.484	1
44.488	0
44.492	0
44.496	0
44.5	0
44.504	0
44.508	0
44.512	0
44.516	1
44.52	2
44.524	1
44.528	0
44.532	1
44.536	1
44.54	0
44.544	1
44.548	1
44.552	0
44.556	1
44.56	0
44.564	0
44.568	1
44.572	2
44.576	1
44.58	0
44.584	2
44.588	1
44.592	0
44.596	1
44.6	1
44.604	2
44.608	2
44.612	1
44.616	0
44.62	0
44.624	1
44.628	0
44.632	3
44.636	3
44.64	0
44.644	0
44.648	0
44.652	0
44.656	1
44.66	0
44.664	0
44.668	0
44.672	0
44.676	0
44.68	1
44.684	2
44.688	1
44.692	0
44.696	0
44.7	1
44.704	1
44.708	1
44.712	0
44.716	0
44.72	0
44.724	0
44.728	0
44.732	0
44.736	0
44.74	1
44.744	0
44.748	0
44.752	0
44.756	1
44.76	0
44.764	1
44.768	1
44.772	0
44.776	1
44.78	1
44.784	1
44.788	1
44.792	0
44.796	0
44.8	0
44.804	0
44.808	0
44.812	1
44.816	3
44.82	1
44.824	0
44.828	0
44.832	1
44.836	2
44.84	2
44.844	0
44.848	0
44.852	0
44.856	0
44.86	1
44.864	2
44.868	1
44.872	0
44.876	0
44.88	0
44.884	0
44.888	1
44.892	0
44.896	0
44.9	0
44.904	0
44.908	1
44.912	1
44.916	0
44.92	0
44.924	0
44.928	0
44.932	1
44.936	1
44.94	1
44.944	0
44.948	0
44.952	0
44.956	0
44.96	0
44.964	4
44.968	29
44.972	83
44.976	183
44.98	191
44.984	144
44.988	71
44.992	45
44.996	35
45	34
45.004	22
45.008	16
45.012	15
45.016	18
45.02	48
45.024	180
45.028	417
45.032	780
45.036	664
45.04	399
45.044	107
45.048	42
45.052	15
45.056	14
45.06	21
45.064	13
45.068	5
45.072	1
45.076	0
45.08	0
45.084	1
45.088	2
45.092	3
45.096	2
45.1	1
45.104	2
45.108	3
45.112	3
45.116	0
45.12	0
45.124	0
45.128	0
45.132	1
45.136	0
45.14	0
45.144	0
45.148	0
45.152	0
45.156	0
45.16	2
45.164	1
45.168	0
45.172	0
45.176	0
45.18	0
45.184	0
45.188	1
45.192	1
45.196	1
45.2	0
45.204	1
45.208	2
45.212	2
45.216	1
45.22	0
45.224	0
45.228	0
45.232	0
45.236	1
45.24	1
45.244	0
45.248	0
45.252	0
45.256	1
45.26	1
45.264	2
45.268	2
45.272	1
45.276	1
45.28	2
45.284	3
45.288	3
45.292	2
45.296	1
45.3	1
45.304	1
45.308	1
45.312	1
45.316	3
45.32	1
45.324	0
45.328	0
45.332	0
45.336	0
45.34	0
45.344	1
45.348	0
45.352	0
45.356	1
45.36	0
45.364	0
45.368	0
45.372	0
45.376	0
45.38	0
45.384	0
45.388	1
45.392	1
45.396	1
45.4	0
45.404	0
45.408	0
45.412	0
45.416	0
45.42	0
45.424	0
45.428	0
45.432	1
45.436	2
45.44	1
45.444	1
45.448	0
45.452	0
45.456	1
45.46	0
45.464	0
45.468	0
45.472	1
45.476	0
45.48	0
45.484	0
45.488	1
45.492	1
45.496	1
45.5	0
45.504	1
45.508	1
45.512	2
45.516	0
45.52	0
45.524	0
45.528	0
45.532	0
45.536	1
45.54	2
45.544	0
45.548	1
45.552	1
45.556	0
45.56	0
45.564	0
45.568	0
45.572	0
45.576	0
45.58	0
45.584	0
45.588	1
45.592	1
45.596	0
45.6	0
45.604	0
45.608	0
45.612	1
45.616	0
45.62	0
45.624	1
45.628	0
45.632	1
45.636	1
45.64	0
45.644	0
45.648	0
45.652	0
45.656	0
45.66	1
45.664	1
45.668	0
45.672	0
45.676	0
45.68	0
45.684	0
45.688	0
45.692	0
45.696	0
45.7	1
45.704	1
45.708	0
45.712	1
45.716	1
45.72	1
45.724	1
45.728	0
45.732	0
45.736	0
45.74	0
45.744	0
45.748	0
45.752	0
45.756	1
45.76	1
45.764	0
45.768	1
45.772	0
45.776	0
45.78	0
45.784	0
45.788	0
45.792	0
45.796	0
45.8	0
45.804	0
45.808	0
45.812	0
45.816	0
45.82	1
45.824	1
45.828	0
45.832	1
45.836	2
45.84	1
45.844	1
45.848	0
45.852	0
45.856	0
45.86	0
45.864	1
45.868	0
45.872	0
45.876	0
45.88	0
45.884	1
45.888	1
45.892	1
45.896	0
45.9	0
45.904	0
45.908	1
45.912	0
45.916	0
45.92	1
45.924	0
45.928	0
45.932	0
45.936	1
45.94	0
45.944	0
45.948	1
45.952	2
45.956	2
45.96	2
45.964	1
45.968	5
45.972	8
45.976	9
45.98	21
45.984	38
45.988	57
45.992	74
45.996	59
46	33
46.004	8
46.008	3
46.012	1
46.016	0
46.02	3
46.024	12
46.028	23
46.032	32
46.036	26
46.04	17
46.044	9
46.048	6
46.052	5
46.056	7
46.06	12
46.064	26
46.068	26
46.072	12
46.076	4
46.08	1
46.084	0
46.088	0
46.092	0
46.096	0
46.1	0
46.104	0
46.108	0
46.112	0
46.116	1
46.12	0
46.124	0
46.128	0
46.132	1
46.136	1
46.14	0
46.144	0
46.148	1
46.152	1
46.156	0
46.16	0
46.164	0
46.168	1
46.172	0
46.176	0
46.18	0
46.184	0
46.188	0
46.192	0
46.196	0
46.2	0
46.204	0
46.208	1
46.212	2
46.216	1
46.22	1
46.224	0
46.228	0
46.232	1
46.236	1
46.24	2
46.244	1
46.248	0
46.252	0
46.256	0
46.26	1
46.264	1
46.268	0
46.272	1
46.276	1
46.28	0
46.284	0
46.288	0
46.292	0
46.296	0
46.3	1
46.304	2
46.308	3
46.312	1
46.316	0
46.32	0
46.324	0
46.328	0
46.332	0
46.336	1
46.34	1
46.344	1
46.348	1
46.352	1
46.356	0
46.36	0
46.364	0
46.368	0
46.372	0
46.376	0
46.38	0
46.384	1
46.388	1
46.392	0
46.396	1
46.4	1
46.404	0
46.408	0
46.412	0
46.416	0
46.42	0
46.424	0
46.428	0
46.432	0
46.436	0
46.44	0
46.444	0
46.448	0
46.452	1
46.456	1
46.46	0
46.464	1
46.468	1
46.472	0
46.476	0
46.48	0
46.484	0
46.488	0
46.492	0
46.496	0
46.5	0
46.504	0
46.508	0
46.512	0
46.516	0
46.52	1
46.524	1
46.528	0
46.532	0
46.536	0
46.54	0
46.544	0
46.548	0
46.552	0
46.556	0
46.56	0
46.564	0
46.568	1
46.572	0
46.576	0
46.58	0
46.584	0
46.588	0
46.592	0
46.596	0
46.6	1
46.604	0
46.608	0
46.612	2
46.616	1
46.62	0
46.624	0
46.628	0
46.632	1
46.636	2
46.64	0
46.644	1
46.648	1
46.652	0
46.656	0
46.66	0
46.664	0
46.668	0
46.672	1
46.676	1
46.68	0
46.684	1
46.688	1
46.692	0
46.696	0
46.7	0
46.704	0
46.708	1
46.712	0
46.716	0
46.72	0
46.724	1
46.728	1
46.732	0
46.736	0
46.74	1
46.744	1
46.748	1
46.752	0
46.756	0
46.76	1
46.764	0
46.768	0
46.772	0
46.776	0
46.78	0
46.784	0
46.788	0
46.792	0
46.796	0
46.8	0
46.804	0
46.808	1
46.812	1
46.816	0
46.82	0
46.824	0
46.828	0
46.832	2
46.836	1
46.84	1
46.844	0
46.848	1
46.852	2
46.856	1
46.86	0
46.864	0
46.868	0
46.872	0
46.876	1
46.88	1
46.884	0
46.888	0
46.892	0
46.896	0
46.9	1
46.904	1
46.908	1
46.912	1
46.916	2
46.92	1
46.924	0
46.928	1
46.932	1
46.936	1
46.94	1
46.944	0
46.948	0
46.952	0
46.956	2
46.96	3
46.964	3
46.968	6
46.972	10
46.976	13
46.98	12
46.984	60
46.988	188
46.992	366
46.996	385
47	260
47.004	101
47.008	31
47.012	12
47.016	4
47.02	1
47.024	2
47.028	2
47.032	54
47.036	352
47.04	2980
47.044	7174
47.048	12971
47.052	10496
47.056	6564
47.06	2176
47.064	869
47.068	280
47.072	103
47.076	66
47.08	38
47.084	19
47.088	10
47.092	9
47.096	8
47.1	6
47.104	4
47.108	5
47.112	9
47.116	20
47.12	34
47.124	35
47.128	20
47.132	13
47.136	8
47.14	4
47.144	1
47.148	2
47.152	4
47.156	5
47.16	5
47.164	4
47.168	1
47.172	3
47.176	4
47.18	3
47.184	2
47.188	1
47.192	2
47.196	6
47.2	6
47.204	5
47.208	3
47.212	4
47.216	3
47.22	3
47.224	6
47.228	3
47.232	3
47.236	5
47.24	4
47.244	3
47.248	1
47.252	1
47.256	1
47.26	1
47.264	2
47.268	2
47.272	3
47.276	5
47.28	3
47.284	2
47.288	2
47.292	0
47.296	2
47.3	3
47.304	2
47.308	1
47.312	0
47.316	1
47.32	1
47.324	1
47.328	1
47.332	2
47.336	5
47.34	5
47.344	2
47.348	2
47.352	2
47.356	2
47.36	2
47.364	1
47.368	1
47.372	1
47.376	3
47.38	3
47.384	2
47.388	1
47.392	4
47.396	6
47.4	1
47.404	1
47.408	2
47.412	3
47.416	6
47.42	4
47.424	0
47.428	2
47.432	2
47.436	2
47.44	3
47.444	2
47.448	2
47.452	2
47.456	1
47.46	2
47.464	4
47.468	2
47.472	1
47.476	0
47.48	0
47.484	2
47.488	3
47.492	3
47.496	2
47.5	2
47.504	1
47.508	3
47.512	3
47.516	3
47.52	0
47.524	2
47.528	3
47.532	2
47.536	1
47.54	1
47.544	2
47.548	2
47.552	3
47.556	3
47.56	2
47.564	1
47.568	1
47.572	1
47.576	0
47.58	0
47.584	1
47.588	2
47.592	1
47.596	0
47.6	2
47.604	1
47.608	1
47.612	0
47.616	1
47.62	1
47.624	1
47.628	1
47.632	1
47.636	1
47.64	3
47.644	1
47.648	1
47.652	2
47.656	2
47.66	1
47.664	0
47.668	0
47.672	0
47.676	0
47.68	1
47.684	0
47.688	0
47.692	0
47.696	0
47.7	0
47.704	0
47.708	2
47.712	1
47.716	1
47.72	0
47.724	1
47.728	1
47.732	2
47.736	3
47.74	2
47.744	1
47.748	2
47.752	1
47.756	1
47.76	1
47.764	1
47.768	1
47.772	2
47.776	2
47.78	1
47.784	0
47.788	0
47.792	1
47.796	2
47.8	2
47.804	1
47.808	0
47.812	1
47.816	1
47.82	1
47.824	1
47.828	0
47.832	1
47.836	1
47.84	1
47.844	0
47.848	0
47.852	0
47.856	1
47.86	1
47.864	0
47.868	1
47.872	1
47.876	0
47.88	2
47.884	1
47.888	1
47.892	1
47.896	0
47.9	0
47.904	1
47.908	0
47.912	0
47.916	0
47.92	1
47.924	1
47.928	1
47.932	0
47.936	3
47.94	3
47.944	0
47.948	2
47.952	2
47.956	3
47.96	5
47.964	5
47.968	4
47.972	1
47.976	1
47.98	2
47.984	9
47.988	79
47.992	848
47.996	2309
48	4910
48.004	4883
48.008	3586
48.012	1338
48.016	531
48.02	138
48.024	39
48.028	21
48.032	15
48.036	18
48.04	24
48.044	86
48.048	183
48.052	313
48.056	242
48.06	145
48.064	52
48.068	27
48.072	17
48.076	18
48.08	14
48.084	9
48.088	4
48.092	3
48.096	3
48.1	3
48.104	2
48.108	4
48.112	4
48.116	1
48.12	2
48.124	2
48.128	3
48.132	4
48.136	2
48.14	1
48.144	4
48.148	4
48.152	3
48.156	2
48.16	3
48.164	3
48.168	2
48.172	3
48.176	2
48.18	2
48.184	2
48.188	2
48.192	2
48.196	2
48.2	2
48.204	1
48.208	0
48.212	1
48.216	1
48.22	1
48.224	1
48.228	2
48.232	3
48.236	6
48.24	4
48.244	2
48.248	0
48.252	0
48.256	0
48.26	1
48.264	3
48.268	3
48.272	2
48.276	0
48.28	2
48.284	3
48.288	1
48.292	0
48.296	1
48.3	3
48.304	2
48.308	2
48.312	2
48.316	0
48.32	0
48.324	0
48.328	1
48.332	1
48.336	1
48.34	1
48.344	1
48.348	1
48.352	1
48.356	2
48.36	1
48.364	2
48.368	4
48.372	2
48.376	2
48.38	3
48.384	2
48.388	2
48.392	1
48.396	0
48.4	0
48.404	0
48.408	2
48.412	1
48.416	1
48.42	1
48.424	1
48.428	1
48.432	2
48.436	1
48.44	1
48.444	2
48.448	0
48.452	0
48.456	0
48.46	0
48.464	1
48.468	1
48.472	2
48.476	1
48.48	0
48.484	1
48.488	0
48.492	0
48.496	2
48.5	4
48.504	3
48.508	2
48.512	2
48.516	3
48.52	3
48.524	2
48.528	3
48.532	2
48.536	1
48.54	0
48.544	0
48.548	1
48.552	0
48.556	1
48.56	1
48.564	2
48.568	1
48.572	0
48.576	0
48.58	0
48.584	0
48.588	0
48.592	1
48.596	1
48.6	0
48.604	0
48.608	1
48.612	2
48.616	2
48.62	1
48.624	1
48.628	2
48.632	2
48.636	1
48.64	0
48.644	0
48.648	0
48.652	0
48.656	1
48.66	1
48.664	1
48.668	2
48.672	3
48.676	2
48.68	1
48.684	1
48.688	1
48.692	1
48.696	0
48.7	1
48.704	2
48.708	0
48.712	0
48.716	1
48.72	3
48.724	1
48.728	1
48.732	3
48.736	3
48.74	2
48.744	1
48.748	0
48.752	1
48.756	1
48.76	1
48.764	1
48.768	1
48.772	0
48.776	1
48.78	1
48.784	1
48.788	1
48.792	1
48.796	1
48.8	1
48.804	0
48.808	0
48.812	2
48.816	1
48.82	1
48.824	1
48.828	2
48.832	1
48.836	0
48.84	0
48.844	0
48.848	0
48.852	0
48.856	0
48.86	1
48.864	0
48.868	1
48.872	1
48.876	0
48.88	1
48.884	1
48.888	0
48.892	0
48.896	0
48.9	0
48.904	1
48.908	1
48.912	2
48.916	1
48.92	2
48.924	1
48.928	0
48.932	1
48.936	2
48.94	1
48.944	2
48.948	1
48.952	0
48.956	1
48.96	2
48.964	3
48.968	1
48.972	1
48.976	2
48.98	5
48.984	11
48.988	19
48.992	31
48.996	69
49	261
49.004	598
49.008	1099
49.012	1085
49.016	763
49.02	324
49.024	121
49.028	29
49.032	11
49.036	6
49.04	6
49.044	8
49.048	16
49.052	24
49.056	29
49.06	15
49.064	7
49.068	4
49.072	1
49.076	1
49.08	3
49.084	5
49.088	2
49.092	1
49.096	3
49.1	1
49.104	0
49.108	1
49.112	0
49.116	0
49.12	0
49.124	0
49.128	0
49.132	1
49.136	0
49.14	0
49.144	0
49.148	0
49.152	0
49.156	0
49.16	1
49.164	0
49.168	0
49.172	0
49.176	1
49.18	2
49.184	3
49.188	1
49.192	1
49.196	0
49.2	0
49.204	0
49.208	0
49.212	0
49.216	1
49.22	1
49.224	2
49.228	3
49.232	2
49.236	1
49.24	2
49.244	2
49.248	1
49.252	1
49.256	1
49.26	1
49.264	1
49.268	1
49.272	1
49.276	1
49.28	2
49.284	2
49.288	1
49.292	0
49.296	0
49.3	0
49.304	2
49.308	2
49.312	1
49.316	2
49.32	1
49.324	1
49.328	3
49.332	2
49.336	2
49.34	1
49.344	0
49.348	0
49.352	0
49.356	1
49.36	2
49.364	1
49.368	1
49.372	1
49.376	1
49.38	1
49.384	0
49.388	0
49.392	0
49.396	0
49.4	0
49.404	0
49.408	1
49.412	1
49.416	1
49.42	0
49.424	0
49.428	0
49.432	0
49.436	0
49.44	1
49.444	1
49.448	0
49.452	0
49.456	0
49.46	0
49.464	0
49.468	0
49.472	0
49.476	0
49.48	0
49.484	0
49.488	1
49.492	2
49.496	1
49.5	1
49.504	0
49.508	1
49.512	1
49.516	1
49.52	0
49.524	1
49.528	2
49.532	1
49.536	1
49.54	1
49.544	0
49.548	1
49.552	1
49.556	0
49.56	0
49.564	0
49.568	0
49.572	0
49.576	0
49.58	1
49.584	3
49.588	2
49.592	1
49.596	1
49.6	1
49.604	1
49.608	0
49.612	1
49.616	1
49.62	0
49.624	2
49.628	1
49.632	0
49.636	0
49.64	0
49.644	1
49.648	3
49.652	2
49.656	1
49.66	0
49.664	1
49.668	2
49.672	1
49.676	0
49.68	0
49.684	1
49.688	2
49.692	1
49.696	0
49.7	1
49.704	1
49.708	1
49.712	0
49.716	0
49.72	0
49.724	0
49.728	0
49.732	0
49.736	1
49.74	0
49.744	0
49.748	1
49.752	0
49.756	0
49.76	1
49.764	0
49.768	0
49.772	1
49.776	0
49.78	0
49.784	0
49.788	0
49.792	1
49.796	1
49.8	1
49.804	1
49.808	1
49.812	2
49.816	1
49.82	0
49.824	1
49.828	0
49.832	0
49.836	1
49.84	0
49.844	0
49.848	1
49.852	0
49.856	1
49.86	1
49.864	1
49.868	2
49.872	2
49.876	1
49.88	1
49.884	1
49.888	1
49.892	1
49.896	1
49.9	1
49.904	2
49.908	2
49.912	1
49.916	0
49.92	0
49.924	1
49.928	0
49.932	1
49.936	1
49.94	2
49.944	3
49.948	2
49.952	0
49.956	1
49.96	2
49.964	2
49.968	1
49.972	0
49.976	0
49.98	1
49.984	14
49.988	45
49.992	142
49.996	221
50	254
50.004	154
50.008	94
50.012	54
50.016	32
50.02	19
50.024	9
50.028	3
50.032	2
50.036	1
50.04	1
50.044	2
50.048	1
50.052	0
50.056	2
50.06	2
50.064	0
50.068	1
50.072	1
50.076	0
50.08	0
50.084	0
50.088	1
50.092	3
50.096	2
50.1	0
50.104	0
50.108	1
50.112	1
50.116	1
50.12	0
50.124	0
50.128	1
50.132	0
50.136	0
50.14	1
50.144	0
50.148	0
50.152	0
50.156	0
50.16	0
50.164	0
50.168	0
50.172	1
50.176	1
50.18	0
50.184	0
50.188	1
50.192	2
50.196	1
50.2	0
50.204	1
50.208	0
50.212	0
50.216	1
50.22	0
50.224	0
50.228	1
50.232	0
50.236	0
50.24	0
50.244	0
50.248	0
50.252	1
50.256	0
50.26	0
50.264	0
50.268	0
50.272	1
50.276	1
50.28	0
50.284	0
50.288	0
50.292	1
50.296	1
50.3	1
50.304	1
50.308	1
50.312	1
50.316	0
50.32	0
50.324	0
50.328	1
50.332	0
50.336	0
50.34	0
50.344	0
50.348	1
50.352	1
50.356	0
50.36	0
50.364	0
50.368	1
50.372	1
50.376	1
50.38	1
50.384	0
50.388	0
50.392	0
50.396	1
50.4	1
50.404	0
50.408	0
50.412	0
50.416	0
50.42	1
50.424	1
50.428	0
50.432	0
50.436	0
50.44	0
50.444	0
50.448	0
50.452	0
50.456	0
50.46	0
50.464	0
50.468	1
50.472	1
50.476	1
50.48	0
50.484	1
50.488	2
50.492	1
50.496	0
50.5	1
50.504	2
50.508	0
50.512	0
50.516	1
50.52	0
50.524	0
50.528	1
50.532	0
50.536	0
50.54	0
50.544	2
50.548	1
50.552	1
50.556	1
50.56	0
50.564	0
50.568	0
50.572	0
50.576	0
50.58	0
50.584	1
50.588	1
50.592	0
50.596	0
50.6	0
50.604	0
50.608	0
50.612	0
50.616	0
50.62	1
50.624	1
50.628	0
50.632	1
50.636	1
50.64	1
50.644	0
50.648	2
50.652	3
50.656	1
50.66	0
50.664	1
50.668	2
50.672	1
50.676	0
50.68	0
50.684	0
50.688	0
50.692	0
50.696	0
50.7	0
50.704	1
50.708	1
50.712	1
50.716	1
50.72	0
50.724	0
50.728	0
50.732	0
50.736	0
50.74	1
50.744	0
50.748	1
50.752	1
50.756	1
50.76	1
50.764	1
50.768	0
50.772	0
50.776	0
50.78	0
50.784	0
50.788	0
50.792	0
50.796	0
50.8	0
50.804	1
50.808	0
50.812	1
50.816	2
50.82	1
50.824	1
50.828	0
50.832	0
50.836	0
50.84	1
50.844	0
50.848	0
50.852	1
50.856	0
50.86	1
50.864	1
50.868	0
50.872	1
50.876	1
50.88	1
50.884	2
50.888	2
50.892	1
50.896	1
50.9	1
50.904	0
50.908	1
50.912	1
50.916	0
50.92	1
50.924	1
50.928	0
50.932	1
50.936	2
50.94	1
50.944	0
50.948	1
50.952	2
50.956	0
50.96	0
50.964	0
50.968	1
50.972	1
50.976	2
50.98	1
50.984	2
50.988	2
50.992	3
50.996	13
51	26
51.004	42
51.008	39
51.012	32
51.016	20
51.02	10
51.024	5
51.028	9
51.032	103
51.036	335
51.04	721
51.044	879
51.048	764
51.052	388
51.056	183
51.06	61
51.064	10
51.068	4
51.072	1
51.076	0
51.08	2
51.084	1
51.088	0
51.092	0
51.096	0
51.1	1
51.104	0
51.108	0
51.112	1
51.116	1
51.12	2
51.124	2
51.128	3
51.132	1
51.136	0
51.14	0
51.144	0
51.148	0
51.152	0
51.156	0
51.16	0
51.164	1
51.168	2
51.172	2
51.176	1
51.18	1
51.184	1
51.188	0
51.192	1
51.196	1
51.2	2
51.204	1
51.208	0
51.212	1
51.216	2
51.22	2
51.224	1
51.228	1
51.232	1
51.236	0
51.24	1
51.244	1
51.248	0
51.252	0
51.256	0
51.26	0
51.264	0
51.268	0
51.272	0
51.276	0
51.28	1
51.284	1
51.288	0
51.292	1
51.296	1
51.3	0
51.304	0
51.308	0
51.312	1
51.316	0
51.32	0
51.324	1
51.328	2
51.332	1
51.336	0
51.34	1
51.344	1
51.348	0
51.352	0
51.356	0
51.36	1
51.364	0
51.368	1
51.372	2
51.376	1
51.38	0
51.384	0
51.388	1
51.392	1
51.396	0
51.4	1
51.404	1
51.408	0
51.412	0
51.416	0
51.42	1
51.424	0
51.428	1
51.432	1
51.436	0
51.44	1
51.444	2
51.448	1
51.452	1
51.456	1
51.46	0
51.464	1
51.468	2
51.472	0
51.476	1
51.48	1
51.484	1
51.488	0
51.492	0
51.496	0
51.5	0
51.504	0
51.508	0
51.512	0
51.516	0
51.52	1
51.524	0
51.528	0
51.532	0
51.536	0
51.54	0
51.544	0
51.548	0
51.552	0
51.556	0
51.56	1
51.564	1
51.568	0
51.572	0
51.576	0
51.58	0
51.584	0
51.588	0
51.592	0
51.596	1
51.6	1
51.604	1
51.608	0
51.612	1
51.616	2
51.62	1
51.624	1
51.628	0
51.632	1
51.636	0
51.64	0
51.644	0
51.648	1
51.652	1
51.656	0
51.66	1
51.664	1
51.668	0
51.672	1
51.676	1
51.68	0
51.684	0
51.688	0
51.692	0
51.696	0
51.7	0
51.704	0
51.708	0
51.712	0
51.716	0
51.72	0
51.724	0
51.728	1
51.732	0
51.736	0
51.74	0
51.744	1
51.748	1
51.752	0
51.756	0
51.76	0
51.764	0
51.768	1
51.772	1
51.776	0
51.78	0
51.784	0
51.788	0
51.792	0
51.796	0
51.8	1
51.804	1
51.808	1
51.812	0
51.816	2
51.82	1
51.824	0
51.828	1
51.832	1
51.836	0
51.84	0
51.844	0
51.848	0
51.852	0
51.856	0
51.86	1
51.864	0
51.868	0
51.872	0
51.876	1
51.88	2
51.884	2
51.888	0
51.892	0
51.896	0
51.9	0
51.904	1
51.908	2
51.912	1
51.916	0
51.92	0
51.924	0
51.928	1
51.932	2
51.936	0
51.94	0
51.944	0
51.948	1
51.952	0
51.956	0
51.96	1
51.964	1
51.968	1
51.972	2
51.976	1
51.98	1
51.984	2
51.988	2
51.992	2
51.996	3
[truncated: 31,085 more rows]
