# Supplementary material for: Rapid Detection of Volatile Organic Metabolites in Urine by High-Pressure Photoionization Mass Spectrometry for Breast Cancer Screening: A Pilot Study
Source: Metabolites. 2023 Jul 21;13(7):870. doi: 10.3390/metabo13070870 (PMC10385751; doi:10.3390/metabo13070870)
Supplement: Supplementary file 1 [file metabolites-13-00870-s001.zip › Mass_data/BC/BC8.txt]

44	691
44.004	257
44.008	104
44.012	133
44.016	307
44.02	491
44.024	430
44.028	240
44.032	81
44.036	31
44.04	17
44.044	26
44.048	43
44.052	41
44.056	32
44.06	21
44.064	14
44.068	8
44.072	5
44.076	6
44.08	5
44.084	2
44.088	0
44.092	3
44.096	2
44.1	1
44.104	1
44.108	3
44.112	3
44.116	2
44.12	2
44.124	2
44.128	3
44.132	4
44.136	6
44.14	3
44.144	1
44.148	3
44.152	2
44.156	2
44.16	1
44.164	3
44.168	4
44.172	3
44.176	1
44.18	1
44.184	1
44.188	1
44.192	2
44.196	1
44.2	1
44.204	1
44.208	0
44.212	1
44.216	2
44.22	3
44.224	0
44.228	4
44.232	6
44.236	4
44.24	1
44.244	1
44.248	2
44.252	2
44.256	1
44.26	2
44.264	3
44.268	1
44.272	0
44.276	1
44.28	2
44.284	1
44.288	1
44.292	0
44.296	0
44.3	2
44.304	2
44.308	1
44.312	2
44.316	2
44.32	2
44.324	2
44.328	2
44.332	1
44.336	0
44.34	1
44.344	1
44.348	1
44.352	2
44.356	0
44.36	1
44.364	1
44.368	1
44.372	2
44.376	2
44.38	0
44.384	2
44.388	3
44.392	3
44.396	2
44.4	0
44.404	1
44.408	1
44.412	0
44.416	0
44.42	1
44.424	2
44.428	2
44.432	1
44.436	2
44.44	4
44.444	2
44.448	0
44.452	0
44.456	1
44.46	0
44.464	0
44.468	1
44.472	1
44.476	1
44.48	1
44.484	0
44.488	0
44.492	0
44.496	0
44.5	1
44.504	1
44.508	2
44.512	3
44.516	1
44.52	1
44.524	1
44.528	0
44.532	1
44.536	1
44.54	1
44.544	0
44.548	1
44.552	1
44.556	2
44.56	3
44.564	3
44.568	3
44.572	1
44.576	0
44.58	0
44.584	1
44.588	1
44.592	0
44.596	0
44.6	1
44.604	0
44.608	1
44.612	2
44.616	0
44.62	0
44.624	1
44.628	2
44.632	1
44.636	0
44.64	1
44.644	3
44.648	1
44.652	0
44.656	0
44.66	2
44.664	2
44.668	2
44.672	1
44.676	2
44.68	1
44.684	1
44.688	0
44.692	0
44.696	0
44.7	0
44.704	1
44.708	0
44.712	0
44.716	0
44.72	1
44.724	1
44.728	1
44.732	0
44.736	1
44.74	1
44.744	0
44.748	1
44.752	1
44.756	1
44.76	1
44.764	0
44.768	0
44.772	0
44.776	0
44.78	1
44.784	1
44.788	2
44.792	1
44.796	1
44.8	1
44.804	1
44.808	1
44.812	1
44.816	0
44.82	0
44.824	0
44.828	0
44.832	0
44.836	1
44.84	1
44.844	0
44.848	1
44.852	0
44.856	0
44.86	1
44.864	1
44.868	1
44.872	0
44.876	0
44.88	0
44.884	0
44.888	1
44.892	0
44.896	0
44.9	0
44.904	0
44.908	0
44.912	0
44.916	0
44.92	0
44.924	0
44.928	1
44.932	3
44.936	2
44.94	1
44.944	0
44.948	0
44.952	0
44.956	0
44.96	0
44.964	4
44.968	26
44.972	80
44.976	188
44.98	210
44.984	222
44.988	305
44.992	838
44.996	1211
45	1213
45.004	664
45.008	290
45.012	94
45.016	38
45.02	63
45.024	110
45.028	163
45.032	213
45.036	192
45.04	116
45.044	33
45.048	13
45.052	19
45.056	24
45.06	21
45.064	13
45.068	7
45.072	4
45.076	4
45.08	2
45.084	1
45.088	1
45.092	2
45.096	1
45.1	1
45.104	1
45.108	0
45.112	0
45.116	0
45.12	0
45.124	0
45.128	0
45.132	0
45.136	0
45.14	0
45.144	1
45.148	0
45.152	0
45.156	1
45.16	2
45.164	0
45.168	1
45.172	1
45.176	0
45.18	1
45.184	1
45.188	1
45.192	0
45.196	0
45.2	0
45.204	0
45.208	0
45.212	0
45.216	1
45.22	0
45.224	0
45.228	0
45.232	0
45.236	0
45.24	0
45.244	1
45.248	1
45.252	0
45.256	0
45.26	1
45.264	1
45.268	1
45.272	0
45.276	0
45.28	1
45.284	1
45.288	0
45.292	1
45.296	0
45.3	0
45.304	0
45.308	1
45.312	1
45.316	0
45.32	0
45.324	0
45.328	0
45.332	1
45.336	2
45.34	1
45.344	0
45.348	1
45.352	2
45.356	2
45.36	2
45.364	1
45.368	0
45.372	0
45.376	0
45.38	0
45.384	0
45.388	1
45.392	0
45.396	0
45.4	1
45.404	0
45.408	1
45.412	1
45.416	0
45.42	0
45.424	0
45.428	0
45.432	0
45.436	1
45.44	1
45.444	0
45.448	0
45.452	0
45.456	1
45.46	0
45.464	1
45.468	1
45.472	0
45.476	0
45.48	0
45.484	0
45.488	0
45.492	1
45.496	1
45.5	1
45.504	0
45.508	0
45.512	0
45.516	0
45.52	0
45.524	0
45.528	1
45.532	1
45.536	0
45.54	1
45.544	3
45.548	2
45.552	1
45.556	1
45.56	2
45.564	1
45.568	0
45.572	0
45.576	0
45.58	0
45.584	0
45.588	1
45.592	0
45.596	0
45.6	0
45.604	0
45.608	0
45.612	1
45.616	0
45.62	0
45.624	0
45.628	1
45.632	0
45.636	0
45.64	0
45.644	0
45.648	0
45.652	0
45.656	0
45.66	0
45.664	0
45.668	0
45.672	0
45.676	1
45.68	1
45.684	0
45.688	0
45.692	0
45.696	0
45.7	0
45.704	0
45.708	0
45.712	0
45.716	0
45.72	0
45.724	1
45.728	0
45.732	1
45.736	1
45.74	0
45.744	0
45.748	0
45.752	0
45.756	0
45.76	0
45.764	0
45.768	0
45.772	0
45.776	0
45.78	1
45.784	0
45.788	0
45.792	0
45.796	1
45.8	0
45.804	0
45.808	0
45.812	2
45.816	1
45.82	1
45.824	0
45.828	0
45.832	0
45.836	0
45.84	0
45.844	0
45.848	0
45.852	1
45.856	2
45.86	2
45.864	1
45.868	0
45.872	0
45.876	0
45.88	1
45.884	2
45.888	1
45.892	0
45.896	1
45.9	0
45.904	0
45.908	0
45.912	1
45.916	1
45.92	2
45.924	1
45.928	0
45.932	0
45.936	0
45.94	0
45.944	0
45.948	0
45.952	1
45.956	1
45.96	1
45.964	1
45.968	8
45.972	9
45.976	9
45.98	18
45.984	44
45.988	77
45.992	116
45.996	94
46	58
46.004	21
46.008	12
46.012	5
46.016	3
46.02	5
46.024	16
46.028	23
46.032	26
46.036	14
46.04	7
46.044	3
46.048	1
46.052	1
46.056	4
46.06	12
46.064	27
46.068	28
46.072	20
46.076	5
46.08	2
46.084	1
46.088	0
46.092	0
46.096	1
46.1	1
46.104	0
46.108	1
46.112	1
46.116	1
46.12	0
46.124	0
46.128	0
46.132	0
46.136	0
46.14	1
46.144	2
46.148	0
46.152	0
46.156	0
46.16	0
46.164	0
46.168	0
46.172	0
46.176	1
46.18	1
46.184	0
46.188	2
46.192	1
46.196	0
46.2	0
46.204	0
46.208	0
46.212	0
46.216	0
46.22	0
46.224	0
46.228	1
46.232	0
46.236	0
46.24	0
46.244	0
46.248	0
46.252	0
46.256	0
46.26	1
46.264	1
46.268	0
46.272	1
46.276	0
46.28	0
46.284	0
46.288	1
46.292	1
46.296	1
46.3	1
46.304	0
46.308	0
46.312	1
46.316	1
46.32	1
46.324	0
46.328	0
46.332	0
46.336	0
46.34	0
46.344	0
46.348	0
46.352	0
46.356	0
46.36	0
46.364	0
46.368	0
46.372	0
46.376	0
46.38	0
46.384	1
46.388	1
46.392	0
46.396	0
46.4	1
46.404	1
46.408	1
46.412	1
46.416	1
46.42	0
46.424	1
46.428	0
46.432	0
46.436	0
46.44	0
46.444	0
46.448	1
46.452	1
46.456	1
46.46	1
46.464	0
46.468	0
46.472	0
46.476	1
46.48	2
46.484	2
46.488	1
46.492	0
46.496	0
46.5	0
46.504	0
46.508	1
46.512	1
46.516	0
46.52	1
46.524	0
46.528	0
46.532	1
46.536	0
46.54	0
46.544	1
46.548	0
46.552	0
46.556	0
46.56	1
46.564	0
46.568	0
46.572	0
46.576	0
46.58	0
46.584	0
46.588	0
46.592	0
46.596	0
46.6	0
46.604	0
46.608	0
46.612	0
46.616	1
46.62	2
46.624	1
46.628	0
46.632	0
46.636	0
46.64	0
46.644	0
46.648	0
46.652	0
46.656	0
46.66	0
46.664	0
46.668	0
46.672	1
46.676	1
46.68	0
46.684	0
46.688	0
46.692	0
46.696	0
46.7	0
46.704	0
46.708	0
46.712	1
46.716	0
46.72	0
46.724	2
46.728	1
46.732	0
46.736	0
46.74	1
46.744	1
46.748	1
46.752	0
46.756	0
46.76	0
46.764	0
46.768	0
46.772	0
46.776	0
46.78	0
46.784	0
46.788	0
46.792	0
46.796	0
46.8	0
46.804	0
46.808	1
46.812	1
46.816	0
46.82	0
46.824	0
46.828	0
46.832	0
46.836	1
46.84	1
46.844	0
46.848	0
46.852	0
46.856	0
46.86	0
46.864	0
46.868	0
46.872	0
46.876	1
46.88	1
46.884	0
46.888	0
46.892	0
46.896	0
46.9	0
46.904	1
46.908	1
46.912	0
46.916	0
46.92	1
46.924	1
46.928	1
46.932	1
46.936	1
46.94	0
46.944	0
46.948	0
46.952	0
46.956	0
46.96	1
46.964	2
46.968	5
46.972	10
46.976	9
46.98	14
46.984	62
46.988	191
46.992	326
46.996	433
47	249
47.004	111
47.008	34
47.012	16
47.016	8
47.02	3
47.024	1
47.028	2
47.032	7
47.036	21
47.04	256
47.044	660
47.048	1072
47.052	1008
47.056	611
47.06	225
47.064	61
47.068	28
47.072	12
47.076	4
47.08	3
47.084	2
47.088	0
47.092	2
47.096	3
47.1	2
47.104	0
47.108	0
47.112	0
47.116	1
47.12	3
47.124	4
47.128	3
47.132	0
47.136	1
47.14	1
47.144	0
47.148	1
47.152	2
47.156	1
47.16	2
47.164	1
47.168	0
47.172	0
47.176	1
47.18	1
47.184	0
47.188	1
47.192	1
47.196	1
47.2	0
47.204	1
47.208	1
47.212	1
47.216	2
47.22	1
47.224	0
47.228	1
47.232	0
47.236	0
47.24	1
47.244	0
47.248	0
47.252	0
47.256	1
47.26	1
47.264	1
47.268	1
47.272	0
47.276	0
47.28	1
47.284	0
47.288	1
47.292	2
47.296	3
47.3	2
47.304	0
47.308	1
47.312	1
47.316	1
47.32	0
47.324	1
47.328	1
47.332	1
47.336	1
47.34	1
47.344	1
47.348	2
47.352	1
47.356	1
47.36	1
47.364	1
47.368	2
47.372	3
47.376	1
47.38	0
47.384	0
47.388	1
47.392	1
47.396	1
47.4	1
47.404	1
47.408	1
47.412	0
47.416	1
47.42	0
47.424	0
47.428	0
47.432	1
47.436	1
47.44	0
47.444	1
47.448	1
47.452	0
47.456	1
47.46	1
47.464	1
47.468	0
47.472	0
47.476	0
47.48	0
47.484	0
47.488	0
47.492	0
47.496	1
47.5	0
47.504	0
47.508	1
47.512	0
47.516	0
47.52	1
47.524	0
47.528	0
47.532	1
47.536	0
47.54	1
47.544	1
47.548	0
47.552	0
47.556	0
47.56	0
47.564	1
47.568	1
47.572	2
47.576	0
47.58	0
47.584	0
47.588	0
47.592	1
47.596	1
47.6	0
47.604	1
47.608	0
47.612	0
47.616	1
47.62	1
47.624	1
47.628	0
47.632	0
47.636	0
47.64	0
47.644	2
47.648	1
47.652	1
47.656	1
47.66	1
47.664	1
47.668	0
47.672	1
47.676	1
47.68	0
47.684	0
47.688	0
47.692	0
47.696	0
47.7	1
47.704	1
47.708	1
47.712	1
47.716	1
47.72	1
47.724	0
47.728	0
47.732	0
47.736	0
47.74	0
47.744	0
47.748	0
47.752	1
47.756	1
47.76	0
47.764	2
47.768	1
47.772	0
47.776	1
47.78	0
47.784	0
47.788	1
47.792	0
47.796	0
47.8	0
47.804	0
47.808	1
47.812	2
47.816	2
47.82	1
47.824	0
47.828	0
47.832	0
47.836	1
47.84	2
47.844	2
47.848	1
47.852	0
47.856	1
47.86	0
47.864	0
47.868	1
47.872	1
47.876	1
47.88	1
47.884	2
47.888	2
47.892	2
47.896	0
47.9	1
47.904	1
47.908	0
47.912	1
47.916	1
47.92	2
47.924	0
47.928	0
47.932	0
47.936	2
47.94	1
47.944	0
47.948	1
47.952	0
47.956	1
47.96	2
47.964	1
47.968	2
47.972	4
47.976	1
47.98	2
47.984	16
47.988	53
47.992	817
47.996	2465
48	4935
48.004	4972
48.008	3519
48.012	1350
48.016	489
48.02	154
48.024	43
48.028	15
48.032	10
48.036	10
48.04	9
48.044	12
48.048	19
48.052	27
48.056	26
48.06	17
48.064	7
48.068	6
48.072	5
48.076	6
48.08	11
48.084	5
48.088	2
48.092	2
48.096	1
48.1	1
48.104	1
48.108	3
48.112	3
48.116	2
48.12	2
48.124	1
48.128	0
48.132	0
48.136	1
48.14	2
48.144	2
48.148	2
48.152	2
48.156	2
48.16	2
48.164	1
48.168	0
48.172	1
48.176	0
48.18	0
48.184	1
48.188	3
48.192	3
48.196	2
48.2	0
48.204	1
48.208	1
48.212	2
48.216	1
48.22	0
48.224	0
48.228	0
48.232	1
48.236	2
48.24	0
48.244	1
48.248	1
48.252	1
48.256	1
48.26	1
48.264	0
48.268	1
48.272	1
48.276	1
48.28	1
48.284	1
48.288	1
48.292	3
48.296	1
48.3	0
48.304	1
48.308	2
48.312	2
48.316	1
48.32	0
48.324	0
48.328	1
48.332	0
48.336	1
48.34	1
48.344	0
48.348	0
48.352	0
48.356	0
48.36	2
48.364	2
48.368	0
48.372	0
48.376	0
48.38	1
48.384	2
48.388	1
48.392	2
48.396	3
48.4	1
48.404	0
48.408	0
48.412	0
48.416	1
48.42	2
48.424	4
48.428	2
48.432	0
48.436	0
48.44	1
48.444	1
48.448	0
48.452	0
48.456	0
48.46	0
48.464	0
48.468	0
48.472	1
48.476	0
48.48	1
48.484	1
48.488	0
48.492	1
48.496	1
48.5	2
48.504	1
48.508	1
48.512	2
48.516	0
48.52	0
48.524	0
48.528	0
48.532	1
48.536	1
48.54	0
48.544	0
48.548	0
48.552	0
48.556	0
48.56	0
48.564	0
48.568	0
48.572	0
48.576	0
48.58	0
48.584	1
48.588	1
48.592	0
48.596	1
48.6	1
48.604	1
48.608	0
48.612	0
48.616	0
48.62	0
48.624	0
48.628	0
48.632	2
48.636	1
48.64	0
48.644	0
48.648	0
48.652	0
48.656	1
48.66	2
48.664	1
48.668	0
48.672	0
48.676	1
48.68	1
48.684	0
48.688	0
48.692	0
48.696	0
48.7	0
48.704	0
48.708	1
48.712	1
48.716	1
48.72	1
48.724	1
48.728	1
48.732	1
48.736	0
48.74	0
48.744	0
48.748	0
48.752	1
48.756	1
48.76	0
48.764	0
48.768	0
48.772	1
48.776	1
48.78	0
48.784	0
48.788	1
48.792	0
48.796	0
48.8	1
48.804	0
48.808	0
48.812	0
48.816	0
48.82	0
48.824	0
48.828	1
48.832	0
48.836	0
48.84	2
48.844	1
48.848	1
48.852	0
48.856	1
48.86	1
48.864	1
48.868	0
48.872	0
48.876	0
48.88	1
48.884	0
48.888	0
48.892	0
48.896	0
48.9	0
48.904	0
48.908	1
48.912	1
48.916	0
48.92	0
48.924	0
48.928	1
48.932	0
48.936	1
48.94	1
48.944	2
48.948	1
48.952	1
48.956	1
48.96	1
48.964	1
48.968	1
48.972	2
48.976	2
48.98	2
48.984	8
48.988	15
48.992	28
48.996	53
49	217
49.004	504
49.008	947
49.012	853
49.016	585
49.02	183
49.024	84
49.028	29
49.032	9
49.036	5
49.04	3
49.044	2
49.048	4
49.052	3
49.056	2
49.06	1
49.064	1
49.068	1
49.072	1
49.076	2
49.08	2
49.084	2
49.088	1
49.092	1
49.096	1
49.1	0
49.104	0
49.108	0
49.112	1
49.116	0
49.12	0
49.124	1
49.128	0
49.132	0
49.136	0
49.14	0
49.144	0
49.148	1
49.152	1
49.156	1
49.16	0
49.164	0
49.168	1
49.172	1
49.176	0
49.18	0
49.184	0
49.188	1
49.192	0
49.196	0
49.2	0
49.204	0
49.208	1
49.212	2
49.216	0
49.22	0
49.224	0
49.228	1
49.232	0
49.236	0
49.24	1
49.244	1
49.248	1
49.252	0
49.256	1
49.26	1
49.264	0
49.268	1
49.272	1
49.276	0
49.28	1
49.284	0
49.288	0
49.292	1
49.296	1
49.3	1
49.304	1
49.308	2
49.312	2
49.316	0
49.32	1
49.324	1
49.328	0
49.332	0
49.336	0
49.34	0
49.344	0
49.348	0
49.352	0
49.356	0
49.36	0
49.364	0
49.368	0
49.372	0
49.376	1
49.38	2
49.384	2
49.388	2
49.392	1
49.396	0
49.4	1
49.404	2
49.408	0
49.412	0
49.416	0
49.42	0
49.424	0
49.428	0
49.432	1
49.436	1
49.44	1
49.444	1
49.448	0
49.452	0
49.456	0
49.46	0
49.464	0
49.468	0
49.472	0
49.476	0
49.48	0
49.484	0
49.488	1
49.492	1
49.496	0
49.5	1
49.504	1
49.508	1
49.512	0
49.516	0
49.52	0
49.524	1
49.528	1
49.532	0
49.536	0
49.54	1
49.544	1
49.548	0
49.552	0
49.556	0
49.56	0
49.564	0
49.568	0
49.572	1
49.576	0
49.58	0
49.584	0
49.588	0
49.592	0
49.596	0
49.6	1
49.604	1
49.608	1
49.612	0
49.616	0
49.62	0
49.624	0
49.628	0
49.632	0
49.636	0
49.64	1
49.644	1
49.648	0
49.652	1
49.656	1
49.66	0
49.664	0
49.668	1
49.672	1
49.676	1
49.68	0
49.684	0
49.688	0
49.692	0
49.696	0
49.7	1
49.704	0
49.708	0
49.712	0
49.716	0
49.72	0
49.724	1
49.728	0
49.732	0
49.736	1
49.74	0
49.744	0
49.748	0
49.752	0
49.756	0
49.76	0
49.764	0
49.768	0
49.772	0
49.776	0
49.78	0
49.784	0
49.788	0
49.792	0
49.796	0
49.8	0
49.804	1
49.808	1
49.812	1
49.816	0
49.82	0
49.824	0
49.828	0
49.832	0
49.836	0
49.84	1
49.844	0
49.848	0
49.852	0
49.856	0
49.86	0
49.864	0
49.868	0
49.872	0
49.876	1
49.88	0
49.884	0
49.888	0
49.892	0
49.896	0
49.9	0
49.904	0
49.908	0
49.912	0
49.916	0
49.92	0
49.924	0
49.928	0
49.932	0
49.936	0
49.94	1
49.944	1
49.948	1
49.952	0
49.956	0
49.96	0
49.964	0
49.968	0
49.972	1
49.976	1
49.98	0
49.984	12
49.988	48
49.992	115
49.996	215
50	234
50.004	172
50.008	89
50.012	42
50.016	23
50.02	10
50.024	4
50.028	2
50.032	0
50.036	0
50.04	0
50.044	0
50.048	0
50.052	0
50.056	0
50.06	0
50.064	0
50.068	0
50.072	1
50.076	1
50.08	0
50.084	0
50.088	0
50.092	0
50.096	0
50.1	0
50.104	0
50.108	0
50.112	0
50.116	0
50.12	0
50.124	0
50.128	0
50.132	0
50.136	0
50.14	0
50.144	0
50.148	0
50.152	0
50.156	1
50.16	0
50.164	0
50.168	1
50.172	0
50.176	0
50.18	0
50.184	1
50.188	1
50.192	0
50.196	0
50.2	0
50.204	0
50.208	0
50.212	1
50.216	1
50.22	0
50.224	0
50.228	0
50.232	0
50.236	0
50.24	0
50.244	0
50.248	0
50.252	0
50.256	0
50.26	0
50.264	0
50.268	0
50.272	0
50.276	0
50.28	1
50.284	0
50.288	0
50.292	1
50.296	0
50.3	0
50.304	0
50.308	0
50.312	0
50.316	0
50.32	0
50.324	1
50.328	1
50.332	0
50.336	0
50.34	0
50.344	0
50.348	0
50.352	0
50.356	0
50.36	0
50.364	0
50.368	0
50.372	0
50.376	0
50.38	0
50.384	0
50.388	0
50.392	0
50.396	0
50.4	0
50.404	0
50.408	0
50.412	0
50.416	0
50.42	0
50.424	0
50.428	0
50.432	0
50.436	1
50.44	1
50.444	0
50.448	1
50.452	1
50.456	0
50.46	0
50.464	0
50.468	0
50.472	0
50.476	0
50.48	0
50.484	1
50.488	0
50.492	0
50.496	0
50.5	0
50.504	0
50.508	0
50.512	0
50.516	1
50.52	2
50.524	1
50.528	0
50.532	1
50.536	0
50.54	0
50.544	0
50.548	0
50.552	0
50.556	0
50.56	0
50.564	0
50.568	0
50.572	0
50.576	0
50.58	0
50.584	0
50.588	1
50.592	1
50.596	0
50.6	0
50.604	0
50.608	1
50.612	0
50.616	0
50.62	0
50.624	1
50.628	1
50.632	0
50.636	0
50.64	0
50.644	1
50.648	0
50.652	0
50.656	0
50.66	0
50.664	0
50.668	0
50.672	2
50.676	1
50.68	0
50.684	0
50.688	1
50.692	1
50.696	1
50.7	0
50.704	0
50.708	0
50.712	0
50.716	0
50.72	0
50.724	0
50.728	0
50.732	1
50.736	1
50.74	1
50.744	0
50.748	0
50.752	0
50.756	1
50.76	0
50.764	0
50.768	1
50.772	0
50.776	0
50.78	0
50.784	1
50.788	1
50.792	0
50.796	1
50.8	0
50.804	0
50.808	0
50.812	0
50.816	0
50.82	0
50.824	0
50.828	0
50.832	0
50.836	0
50.84	1
50.844	2
50.848	1
50.852	0
50.856	0
50.86	0
50.864	0
50.868	0
50.872	1
50.876	1
50.88	1
50.884	0
50.888	0
50.892	0
50.896	0
50.9	0
50.904	0
50.908	0
50.912	0
50.916	0
50.92	0
50.924	1
50.928	2
50.932	0
50.936	1
50.94	1
50.944	1
50.948	1
50.952	1
50.956	0
50.96	0
50.964	0
50.968	0
50.972	0
50.976	0
50.98	0
50.984	1
50.988	2
50.992	1
50.996	6
51	22
51.004	42
51.008	38
51.012	30
51.016	20
51.02	9
51.024	5
51.028	8
51.032	26
51.036	108
51.04	208
51.044	295
51.048	234
51.052	137
51.056	46
51.06	17
51.064	5
51.068	0
51.072	0
51.076	0
51.08	0
51.084	1
51.088	1
51.092	0
51.096	0
51.1	0
51.104	0
51.108	0
51.112	0
51.116	0
51.12	1
51.124	1
51.128	0
51.132	2
51.136	2
51.14	1
51.144	0
51.148	0
51.152	1
51.156	0
51.16	0
51.164	1
51.168	0
51.172	0
51.176	0
51.18	0
51.184	0
51.188	0
51.192	0
51.196	0
51.2	0
51.204	0
51.208	0
51.212	0
51.216	1
51.22	0
51.224	0
51.228	1
51.232	1
51.236	1
51.24	0
51.244	0
51.248	0
51.252	1
51.256	2
51.26	1
51.264	0
51.268	1
51.272	1
51.276	0
51.28	0
51.284	0
51.288	0
51.292	0
51.296	0
51.3	0
51.304	1
51.308	1
51.312	2
51.316	0
51.32	0
51.324	0
51.328	0
51.332	0
51.336	0
51.34	0
51.344	0
51.348	0
51.352	0
51.356	0
51.36	0
51.364	1
51.368	0
51.372	0
51.376	0
51.38	0
51.384	0
51.388	0
51.392	0
51.396	0
51.4	1
51.404	0
51.408	0
51.412	0
51.416	0
51.42	0
51.424	0
51.428	0
51.432	0
51.436	1
51.44	0
51.444	0
51.448	1
51.452	0
51.456	0
51.46	0
51.464	0
51.468	0
51.472	0
51.476	0
51.48	0
51.484	0
51.488	1
51.492	1
51.496	0
51.5	1
51.504	1
51.508	0
51.512	0
51.516	0
51.52	0
51.524	0
51.528	1
51.532	1
51.536	0
51.54	0
51.544	0
51.548	1
51.552	0
51.556	1
51.56	2
51.564	1
51.568	0
51.572	0
51.576	0
51.58	0
51.584	0
51.588	0
51.592	1
51.596	2
51.6	1
51.604	0
51.608	1
51.612	1
51.616	1
51.62	1
51.624	0
51.628	0
51.632	1
51.636	0
51.64	0
51.644	1
51.648	0
51.652	0
51.656	0
51.66	0
51.664	0
51.668	0
51.672	0
51.676	0
51.68	1
51.684	0
51.688	0
51.692	0
51.696	0
51.7	0
51.704	0
51.708	1
51.712	1
51.716	0
51.72	0
51.724	0
51.728	0
51.732	0
51.736	0
51.74	0
51.744	0
51.748	0
51.752	0
51.756	0
51.76	0
51.764	0
51.768	0
51.772	0
51.776	0
51.78	0
51.784	0
51.788	0
51.792	0
51.796	0
51.8	1
51.804	2
51.808	1
51.812	0
51.816	1
51.82	0
51.824	0
51.828	0
51.832	1
51.836	1
51.84	1
51.844	0
51.848	0
51.852	0
51.856	0
51.86	0
51.864	0
51.868	0
51.872	0
51.876	0
51.88	0
51.884	0
51.888	0
51.892	0
51.896	0
51.9	1
51.904	0
51.908	0
51.912	0
51.916	0
51.92	0
51.924	1
51.928	1
51.932	1
51.936	0
51.94	0
51.944	0
51.948	0
51.952	0
51.956	0
51.96	1
51.964	0
51.968	0
51.972	0
51.976	0
51.98	0
51.984	0
51.988	2
51.992	3
51.996	2
[truncated: 31,085 more rows]
