# Supplementary material for: Rapid Detection of Volatile Organic Metabolites in Urine by High-Pressure Photoionization Mass Spectrometry for Breast Cancer Screening: A Pilot Study
Source: Metabolites. 2023 Jul 21;13(7):870. doi: 10.3390/metabo13070870 (PMC10385751; doi:10.3390/metabo13070870)
Supplement: Supplementary file 1 [file metabolites-13-00870-s001.zip › Mass_data/BC/BC9.txt]

44	41
44.004	26
44.008	46
44.012	170
44.016	448
44.02	736
44.024	668
44.028	389
44.032	118
44.036	46
44.04	25
44.044	29
44.048	37
44.052	35
44.056	25
44.06	9
44.064	9
44.068	7
44.072	3
44.076	0
44.08	1
44.084	2
44.088	4
44.092	7
44.096	5
44.1	2
44.104	2
44.108	2
44.112	2
44.116	2
44.12	2
44.124	1
44.128	1
44.132	3
44.136	2
44.14	1
44.144	1
44.148	1
44.152	1
44.156	1
44.16	0
44.164	2
44.168	3
44.172	3
44.176	2
44.18	3
44.184	2
44.188	2
44.192	3
44.196	2
44.2	2
44.204	1
44.208	0
44.212	0
44.216	0
44.22	1
44.224	4
44.228	2
44.232	1
44.236	1
44.24	0
44.244	0
44.248	1
44.252	0
44.256	1
44.26	2
44.264	4
44.268	1
44.272	2
44.276	2
44.28	0
44.284	1
44.288	1
44.292	1
44.296	3
44.3	2
44.304	2
44.308	2
44.312	1
44.316	0
44.32	0
44.324	0
44.328	1
44.332	2
44.336	3
44.34	1
44.344	2
44.348	2
44.352	0
44.356	2
44.36	2
44.364	2
44.368	2
44.372	3
44.376	3
44.38	2
44.384	3
44.388	4
44.392	3
44.396	0
44.4	0
44.404	3
44.408	5
44.412	3
44.416	2
44.42	1
44.424	0
44.428	1
44.432	2
44.436	2
44.44	2
44.444	3
44.448	2
44.452	2
44.456	0
44.46	1
44.464	1
44.468	0
44.472	1
44.476	0
44.48	0
44.484	0
44.488	0
44.492	0
44.496	0
44.5	0
44.504	1
44.508	2
44.512	3
44.516	2
44.52	1
44.524	0
44.528	1
44.532	0
44.536	0
44.54	0
44.544	0
44.548	0
44.552	0
44.556	0
44.56	2
44.564	1
44.568	0
44.572	0
44.576	1
44.58	2
44.584	3
44.588	1
44.592	2
44.596	2
44.6	0
44.604	2
44.608	2
44.612	2
44.616	3
44.62	2
44.624	2
44.628	4
44.632	2
44.636	1
44.64	1
44.644	0
44.648	2
44.652	2
44.656	1
44.66	2
44.664	1
44.668	0
44.672	1
44.676	0
44.68	1
44.684	2
44.688	2
44.692	2
44.696	2
44.7	2
44.704	0
44.708	0
44.712	0
44.716	0
44.72	0
44.724	0
44.728	0
44.732	0
44.736	1
44.74	1
44.744	1
44.748	0
44.752	1
44.756	1
44.76	1
44.764	0
44.768	0
44.772	1
44.776	1
44.78	1
44.784	1
44.788	0
44.792	0
44.796	1
44.8	2
44.804	1
44.808	1
44.812	1
44.816	0
44.82	0
44.824	0
44.828	0
44.832	1
44.836	0
44.84	0
44.844	0
44.848	0
44.852	0
44.856	0
44.86	0
44.864	1
44.868	1
44.872	0
44.876	1
44.88	2
44.884	1
44.888	0
44.892	0
44.896	0
44.9	0
44.904	2
44.908	2
44.912	1
44.916	0
44.92	1
44.924	0
44.928	0
44.932	0
44.936	1
44.94	1
44.944	0
44.948	2
44.952	1
44.956	1
44.96	0
44.964	4
44.968	34
44.972	107
44.976	254
44.98	244
44.984	177
44.988	80
44.992	36
44.996	31
45	33
45.004	23
45.008	22
45.012	26
45.016	44
45.02	98
45.024	233
45.028	452
45.032	752
45.036	603
45.04	369
45.044	134
45.048	39
45.052	28
45.056	29
45.06	28
45.064	15
45.068	7
45.072	2
45.076	0
45.08	1
45.084	2
45.088	1
45.092	2
45.096	2
45.1	3
45.104	4
45.108	3
45.112	3
45.116	2
45.12	1
45.124	2
45.128	1
45.132	0
45.136	0
45.14	0
45.144	0
45.148	1
45.152	1
45.156	1
45.16	2
45.164	0
45.168	1
45.172	2
45.176	1
45.18	0
45.184	0
45.188	0
45.192	1
45.196	2
45.2	2
45.204	0
45.208	0
45.212	0
45.216	0
45.22	0
45.224	1
45.228	1
45.232	0
45.236	0
45.24	0
45.244	1
45.248	0
45.252	1
45.256	1
45.26	0
45.264	0
45.268	0
45.272	1
45.276	2
45.28	1
45.284	0
45.288	1
45.292	0
45.296	0
45.3	0
45.304	0
45.308	1
45.312	1
45.316	1
45.32	0
45.324	0
45.328	0
45.332	0
45.336	1
45.34	1
45.344	0
45.348	2
45.352	2
45.356	1
45.36	2
45.364	1
45.368	1
45.372	1
45.376	1
45.38	2
45.384	2
45.388	1
45.392	0
45.396	0
45.4	0
45.404	0
45.408	1
45.412	1
45.416	0
45.42	0
45.424	0
45.428	1
45.432	0
45.436	1
45.44	1
45.444	0
45.448	0
45.452	0
45.456	1
45.46	1
45.464	0
45.468	0
45.472	0
45.476	1
45.48	0
45.484	0
45.488	1
45.492	1
45.496	1
45.5	1
45.504	1
45.508	0
45.512	0
45.516	1
45.52	0
45.524	1
45.528	2
45.532	2
45.536	1
45.54	1
45.544	0
45.548	1
45.552	1
45.556	1
45.56	0
45.564	0
45.568	0
45.572	1
45.576	1
45.58	1
45.584	0
45.588	0
45.592	0
45.596	1
45.6	2
45.604	1
45.608	0
45.612	0
45.616	0
45.62	0
45.624	0
45.628	1
45.632	0
45.636	1
45.64	2
45.644	0
45.648	1
45.652	1
45.656	0
45.66	0
45.664	0
45.668	0
45.672	0
45.676	0
45.68	1
45.684	2
45.688	1
45.692	0
45.696	0
45.7	0
45.704	1
45.708	1
45.712	0
45.716	0
45.72	0
45.724	0
45.728	2
45.732	1
45.736	1
45.74	2
45.744	3
45.748	2
45.752	0
45.756	0
45.76	1
45.764	1
45.768	0
45.772	0
45.776	0
45.78	0
45.784	1
45.788	0
45.792	0
45.796	0
45.8	0
45.804	0
45.808	0
45.812	2
45.816	2
45.82	1
45.824	0
45.828	0
45.832	0
45.836	1
45.84	0
45.844	0
45.848	0
45.852	0
45.856	0
45.86	0
45.864	0
45.868	1
45.872	0
45.876	0
45.88	0
45.884	1
45.888	1
45.892	0
45.896	0
45.9	0
45.904	0
45.908	0
45.912	0
45.916	0
45.92	0
45.924	0
45.928	1
45.932	2
45.936	1
45.94	1
45.944	1
45.948	1
45.952	2
45.956	1
45.96	1
45.964	4
45.968	5
45.972	13
45.976	21
45.98	24
45.984	47
45.988	74
45.992	98
45.996	64
46	34
46.004	12
46.008	4
46.012	1
46.016	3
46.02	10
46.024	15
46.028	23
46.032	31
46.036	23
46.04	14
46.044	6
46.048	2
46.052	3
46.056	15
46.06	35
46.064	47
46.068	39
46.072	24
46.076	7
46.08	3
46.084	1
46.088	0
46.092	0
46.096	0
46.1	0
46.104	0
46.108	0
46.112	0
46.116	0
46.12	2
46.124	1
46.128	0
46.132	2
46.136	1
46.14	0
46.144	1
46.148	1
46.152	1
46.156	1
46.16	1
46.164	0
46.168	0
46.172	0
46.176	0
46.18	0
46.184	0
46.188	0
46.192	0
46.196	1
46.2	2
46.204	1
46.208	0
46.212	1
46.216	0
46.22	1
46.224	1
46.228	0
46.232	0
46.236	0
46.24	1
46.244	0
46.248	0
46.252	0
46.256	1
46.26	0
46.264	0
46.268	0
46.272	0
46.276	0
46.28	0
46.284	0
46.288	0
46.292	0
46.296	0
46.3	0
46.304	0
46.308	0
46.312	0
46.316	1
46.32	1
46.324	0
46.328	0
46.332	0
46.336	0
46.34	1
46.344	0
46.348	0
46.352	1
46.356	0
46.36	0
46.364	0
46.368	1
46.372	0
46.376	0
46.38	0
46.384	1
46.388	1
46.392	0
46.396	2
46.4	1
46.404	0
46.408	0
46.412	0
46.416	0
46.42	1
46.424	1
46.428	0
46.432	0
46.436	0
46.44	1
46.444	1
46.448	1
46.452	1
46.456	1
46.46	1
46.464	0
46.468	1
46.472	1
46.476	0
46.48	0
46.484	0
46.488	0
46.492	1
46.496	1
46.5	1
46.504	0
46.508	0
46.512	0
46.516	0
46.52	0
46.524	1
46.528	1
46.532	0
46.536	0
46.54	0
46.544	0
46.548	0
46.552	0
46.556	0
46.56	1
46.564	2
46.568	1
46.572	0
46.576	0
46.58	0
46.584	0
46.588	2
46.592	2
46.596	1
46.6	0
46.604	1
46.608	1
46.612	0
46.616	0
46.62	0
46.624	0
46.628	0
46.632	0
46.636	0
46.64	1
46.644	0
46.648	0
46.652	0
46.656	0
46.66	0
46.664	0
46.668	0
46.672	0
46.676	0
46.68	1
46.684	0
46.688	0
46.692	0
46.696	0
46.7	0
46.704	0
46.708	0
46.712	0
46.716	0
46.72	0
46.724	0
46.728	1
46.732	1
46.736	0
46.74	1
46.744	1
46.748	0
46.752	0
46.756	0
46.76	0
46.764	0
46.768	0
46.772	0
46.776	0
46.78	2
46.784	1
46.788	0
46.792	2
46.796	1
46.8	0
46.804	0
46.808	0
46.812	0
46.816	0
46.82	0
46.824	0
46.828	0
46.832	0
46.836	0
46.84	0
46.844	0
46.848	1
46.852	0
46.856	0
46.86	1
46.864	0
46.868	0
46.872	0
46.876	1
46.88	1
46.884	2
46.888	1
46.892	1
46.896	1
46.9	0
46.904	0
46.908	0
46.912	0
46.916	0
46.92	0
46.924	0
46.928	1
46.932	0
46.936	0
46.94	0
46.944	0
46.948	1
46.952	2
46.956	1
46.96	0
46.964	2
46.968	5
46.972	11
46.976	15
46.98	26
46.984	76
46.988	267
46.992	460
46.996	577
47	339
47.004	151
47.008	43
47.012	17
47.016	6
47.02	3
47.024	3
47.028	4
47.032	18
47.036	50
47.04	523
47.044	1338
47.048	2183
47.052	2001
47.056	1188
47.06	412
47.064	134
47.068	59
47.072	23
47.076	11
47.08	7
47.084	6
47.088	6
47.092	4
47.096	2
47.1	1
47.104	0
47.108	1
47.112	3
47.116	4
47.12	7
47.124	7
47.128	6
47.132	4
47.136	3
47.14	2
47.144	1
47.148	1
47.152	1
47.156	0
47.16	0
47.164	1
47.168	1
47.172	0
47.176	2
47.18	2
47.184	1
47.188	1
47.192	1
47.196	0
47.2	1
47.204	0
47.208	1
47.212	3
47.216	2
47.22	1
47.224	0
47.228	2
47.232	1
47.236	0
47.24	1
47.244	2
47.248	2
47.252	1
47.256	2
47.26	2
47.264	2
47.268	0
47.272	0
47.276	0
47.28	0
47.284	2
47.288	2
47.292	0
47.296	0
47.3	1
47.304	3
47.308	1
47.312	0
47.316	0
47.32	0
47.324	1
47.328	1
47.332	1
47.336	1
47.34	1
47.344	1
47.348	1
47.352	0
47.356	1
47.36	2
47.364	2
47.368	1
47.372	0
47.376	1
47.38	0
47.384	1
47.388	3
47.392	2
47.396	2
47.4	2
47.404	1
47.408	1
47.412	1
47.416	0
47.42	1
47.424	1
47.428	1
47.432	1
47.436	1
47.44	0
47.444	0
47.448	0
47.452	0
47.456	0
47.46	0
47.464	1
47.468	2
47.472	3
47.476	2
47.48	0
47.484	0
47.488	0
47.492	1
47.496	1
47.5	1
47.504	1
47.508	1
47.512	1
47.516	1
47.52	2
47.524	1
47.528	1
47.532	1
47.536	1
47.54	1
47.544	1
47.548	1
47.552	1
47.556	1
47.56	1
47.564	0
47.568	1
47.572	2
47.576	0
47.58	1
47.584	1
47.588	2
47.592	1
47.596	0
47.6	1
47.604	2
47.608	1
47.612	0
47.616	1
47.62	0
47.624	0
47.628	0
47.632	0
47.636	1
47.64	3
47.644	1
47.648	4
47.652	6
47.656	1
47.66	1
47.664	1
47.668	1
47.672	1
47.676	1
47.68	0
47.684	1
47.688	0
47.692	0
47.696	1
47.7	0
47.704	0
47.708	1
47.712	1
47.716	1
47.72	0
47.724	0
47.728	0
47.732	1
47.736	4
47.74	2
47.744	0
47.748	1
47.752	1
47.756	1
47.76	0
47.764	1
47.768	1
47.772	1
47.776	1
47.78	1
47.784	1
47.788	0
47.792	1
47.796	1
47.8	0
47.804	0
47.808	0
47.812	1
47.816	1
47.82	2
47.824	2
47.828	1
47.832	0
47.836	1
47.84	2
47.844	2
47.848	2
47.852	1
47.856	1
47.86	1
47.864	1
47.868	2
47.872	1
47.876	1
47.88	0
47.884	2
47.888	2
47.892	2
47.896	1
47.9	0
47.904	0
47.908	0
47.912	0
47.916	0
47.92	0
47.924	0
47.928	0
47.932	1
47.936	1
47.94	2
47.944	2
47.948	2
47.952	1
47.956	2
47.96	4
47.964	4
47.968	4
47.972	4
47.976	2
47.98	3
47.984	23
47.988	82
47.992	1258
47.996	3658
48	7247
48.004	7088
48.008	5013
48.012	1955
48.016	695
48.02	210
48.024	63
48.028	24
48.032	13
48.036	9
48.04	7
48.044	20
48.048	42
48.052	64
48.056	49
48.06	30
48.064	13
48.068	4
48.072	9
48.076	14
48.08	17
48.084	10
48.088	5
48.092	3
48.096	3
48.1	3
48.104	3
48.108	5
48.112	3
48.116	0
48.12	1
48.124	1
48.128	1
48.132	1
48.136	1
48.14	1
48.144	1
48.148	0
48.152	2
48.156	2
48.16	0
48.164	2
48.168	3
48.172	3
48.176	1
48.18	0
48.184	0
48.188	0
48.192	0
48.196	1
48.2	2
48.204	2
48.208	2
48.212	3
48.216	2
48.22	2
48.224	1
48.228	1
48.232	1
48.236	0
48.24	0
48.244	1
48.248	2
48.252	4
48.256	2
48.26	1
48.264	2
48.268	1
48.272	2
48.276	4
48.28	2
48.284	1
48.288	0
48.292	1
48.296	0
48.3	0
48.304	0
48.308	1
48.312	1
48.316	1
48.32	0
48.324	0
48.328	1
48.332	1
48.336	1
48.34	1
48.344	1
48.348	3
48.352	3
48.356	1
48.36	0
48.364	0
48.368	0
48.372	2
48.376	2
48.38	1
48.384	0
48.388	1
48.392	2
48.396	4
48.4	3
48.404	1
48.408	0
48.412	2
48.416	3
48.42	2
48.424	1
48.428	1
48.432	1
48.436	0
48.44	0
48.444	0
48.448	0
48.452	0
48.456	0
48.46	1
48.464	2
48.468	1
48.472	0
48.476	1
48.48	2
48.484	3
48.488	1
48.492	2
48.496	2
48.5	2
48.504	1
48.508	0
48.512	1
48.516	0
48.52	0
48.524	1
48.528	2
48.532	3
48.536	2
48.54	1
48.544	2
48.548	2
48.552	1
48.556	0
48.56	0
48.564	1
48.568	0
48.572	1
48.576	2
48.58	0
48.584	1
48.588	1
48.592	1
48.596	0
48.6	1
48.604	2
48.608	2
48.612	2
48.616	1
48.62	0
48.624	1
48.628	1
48.632	1
48.636	0
48.64	0
48.644	0
48.648	1
48.652	1
48.656	0
48.66	1
48.664	1
48.668	1
48.672	1
48.676	1
48.68	1
48.684	1
48.688	2
48.692	1
48.696	0
48.7	1
48.704	2
48.708	1
48.712	3
48.716	4
48.72	3
48.724	0
48.728	0
48.732	0
48.736	0
48.74	0
48.744	0
48.748	0
48.752	2
48.756	2
48.76	0
48.764	0
48.768	0
48.772	0
48.776	2
48.78	2
48.784	2
48.788	0
48.792	1
48.796	2
48.8	1
48.804	1
48.808	1
48.812	0
48.816	0
48.82	0
48.824	0
48.828	0
48.832	0
48.836	0
48.84	0
48.844	1
48.848	1
48.852	1
48.856	1
48.86	1
48.864	2
48.868	0
48.872	1
48.876	3
48.88	1
48.884	0
48.888	0
48.892	0
48.896	0
48.9	0
48.904	0
48.908	1
48.912	1
48.916	1
48.92	0
48.924	0
48.928	1
48.932	2
48.936	1
48.94	1
48.944	1
48.948	2
48.952	2
48.956	1
48.96	2
48.964	2
48.968	1
48.972	2
48.976	3
48.98	4
48.984	11
48.988	21
48.992	44
48.996	99
49	382
49.004	868
49.008	1618
49.012	1501
49.016	1055
49.02	333
49.024	145
49.028	48
49.032	22
49.036	10
49.04	4
49.044	2
49.048	5
49.052	4
49.056	4
49.06	8
49.064	4
49.068	1
49.072	1
49.076	1
49.08	2
49.084	3
49.088	3
49.092	2
49.096	0
49.1	2
49.104	1
49.108	0
49.112	0
49.116	0
49.12	0
49.124	0
49.128	0
49.132	1
49.136	2
49.14	1
49.144	1
49.148	0
49.152	0
49.156	1
49.16	2
49.164	0
49.168	1
49.172	1
49.176	1
49.18	0
49.184	0
49.188	0
49.192	0
49.196	0
49.2	0
49.204	1
49.208	1
49.212	0
49.216	0
49.22	0
49.224	0
49.228	2
49.232	1
49.236	0
49.24	0
49.244	1
49.248	2
49.252	2
49.256	1
49.26	1
49.264	0
49.268	0
49.272	0
49.276	0
49.28	0
49.284	1
49.288	1
49.292	0
49.296	1
49.3	1
49.304	0
49.308	0
49.312	0
49.316	1
49.32	0
49.324	0
49.328	0
49.332	2
49.336	2
49.34	1
49.344	0
49.348	1
49.352	2
49.356	0
49.36	1
49.364	1
49.368	0
49.372	1
49.376	2
49.38	2
49.384	2
49.388	2
49.392	1
49.396	2
49.4	2
49.404	1
49.408	2
49.412	1
49.416	1
49.42	1
49.424	0
49.428	0
49.432	0
49.436	1
49.44	1
49.444	1
49.448	0
49.452	0
49.456	1
49.46	1
49.464	1
49.468	2
49.472	1
49.476	0
49.48	0
49.484	2
49.488	1
49.492	0
49.496	1
49.5	0
49.504	0
49.508	0
49.512	0
49.516	0
49.52	0
49.524	1
49.528	1
49.532	1
49.536	1
49.54	0
49.544	0
49.548	1
49.552	0
49.556	0
49.56	0
49.564	0
49.568	0
49.572	0
49.576	1
49.58	2
49.584	1
49.588	1
49.592	1
49.596	0
49.6	0
49.604	1
49.608	1
49.612	1
49.616	1
49.62	1
49.624	0
49.628	0
49.632	0
49.636	0
49.64	1
49.644	1
49.648	0
49.652	0
49.656	0
49.66	0
49.664	0
49.668	0
49.672	0
49.676	0
49.68	0
49.684	0
49.688	1
49.692	0
49.696	0
49.7	0
49.704	1
49.708	1
49.712	0
49.716	0
49.72	0
49.724	0
49.728	0
49.732	0
49.736	1
49.74	0
49.744	1
49.748	1
49.752	2
49.756	1
49.76	1
49.764	0
49.768	0
49.772	0
49.776	1
49.78	0
49.784	0
49.788	1
49.792	1
49.796	1
49.8	1
49.804	1
49.808	1
49.812	0
49.816	1
49.82	0
49.824	0
49.828	1
49.832	1
49.836	1
49.84	0
49.844	0
49.848	0
49.852	0
49.856	0
49.86	1
49.864	2
49.868	0
49.872	0
49.876	0
49.88	0
49.884	0
49.888	1
49.892	0
49.896	0
49.9	0
49.904	2
49.908	1
49.912	0
49.916	0
49.92	0
49.924	0
49.928	0
49.932	0
49.936	0
49.94	0
49.944	0
49.948	0
49.952	1
49.956	1
49.96	1
49.964	2
49.968	0
49.972	1
49.976	1
49.98	2
49.984	18
49.988	73
49.992	179
49.996	326
50	342
50.004	222
50.008	123
50.012	65
50.016	39
50.02	21
50.024	9
50.028	2
50.032	1
50.036	1
50.04	2
50.044	0
50.048	0
50.052	0
50.056	0
50.06	1
50.064	1
50.068	0
50.072	0
50.076	0
50.08	0
50.084	0
50.088	0
50.092	0
50.096	1
50.1	2
50.104	3
50.108	1
50.112	1
50.116	0
50.12	3
50.124	1
50.128	0
50.132	1
50.136	1
50.14	1
50.144	0
50.148	0
50.152	0
50.156	1
50.16	0
50.164	0
50.168	0
50.172	0
50.176	0
50.18	0
50.184	0
50.188	0
50.192	0
50.196	0
50.2	0
50.204	1
50.208	1
50.212	0
50.216	0
50.22	0
50.224	0
50.228	0
50.232	0
50.236	0
50.24	0
50.244	0
50.248	0
50.252	0
50.256	1
50.26	0
50.264	0
50.268	1
50.272	0
50.276	0
50.28	0
50.284	0
50.288	0
50.292	0
50.296	0
50.3	1
50.304	1
50.308	1
50.312	0
50.316	0
50.32	1
50.324	0
50.328	0
50.332	0
50.336	0
50.34	0
50.344	0
50.348	0
50.352	1
50.356	2
50.36	0
50.364	0
50.368	0
50.372	1
50.376	1
50.38	2
50.384	1
50.388	1
50.392	1
50.396	0
50.4	0
50.404	0
50.408	0
50.412	0
50.416	0
50.42	0
50.424	0
50.428	0
50.432	1
50.436	0
50.44	0
50.444	0
50.448	1
50.452	1
50.456	0
50.46	0
50.464	0
50.468	0
50.472	1
50.476	0
50.48	0
50.484	0
50.488	1
50.492	1
50.496	0
50.5	0
50.504	0
50.508	0
50.512	0
50.516	0
50.52	0
50.524	4
50.528	4
50.532	0
50.536	1
50.54	1
50.544	1
50.548	1
50.552	1
50.556	2
50.56	0
50.564	0
50.568	0
50.572	1
50.576	1
50.58	1
50.584	0
50.588	0
50.592	0
50.596	0
50.6	0
50.604	0
50.608	1
50.612	0
50.616	0
50.62	0
50.624	1
50.628	1
50.632	0
50.636	0
50.64	0
50.644	0
50.648	0
50.652	0
50.656	1
50.66	0
50.664	0
50.668	0
50.672	0
50.676	0
50.68	0
50.684	0
50.688	0
50.692	0
50.696	0
50.7	0
50.704	0
50.708	2
50.712	1
50.716	1
50.72	0
50.724	0
50.728	0
50.732	1
50.736	0
50.74	0
50.744	0
50.748	0
50.752	0
50.756	0
50.76	1
50.764	1
50.768	0
50.772	0
50.776	0
50.78	1
50.784	0
50.788	0
50.792	0
50.796	0
50.8	1
50.804	1
50.808	0
50.812	0
50.816	0
50.82	0
50.824	1
50.828	1
50.832	1
50.836	0
50.84	0
50.844	0
50.848	0
50.852	0
50.856	0
50.86	0
50.864	0
50.868	0
50.872	0
50.876	0
50.88	0
50.884	0
50.888	0
50.892	0
50.896	0
50.9	0
50.904	0
50.908	0
50.912	1
50.916	1
50.92	0
50.924	0
50.928	0
50.932	0
50.936	0
50.94	0
50.944	0
50.948	0
50.952	1
50.956	2
50.96	1
50.964	0
50.968	0
50.972	0
50.976	0
50.98	0
50.984	0
50.988	1
50.992	4
50.996	15
51	35
51.004	57
51.008	59
51.012	42
51.016	19
51.02	10
51.024	7
51.028	11
51.032	36
51.036	198
51.04	389
51.044	525
51.048	392
51.052	207
51.056	73
51.06	28
51.064	8
51.068	3
51.072	2
51.076	2
51.08	1
51.084	0
51.088	0
51.092	0
51.096	0
51.1	0
51.104	1
51.108	1
51.112	2
51.116	3
51.12	3
51.124	3
51.128	2
51.132	2
51.136	2
51.14	1
51.144	0
51.148	0
51.152	0
51.156	0
51.16	1
51.164	2
51.168	0
51.172	0
51.176	1
51.18	0
51.184	2
51.188	3
51.192	3
51.196	2
51.2	1
51.204	1
51.208	0
51.212	0
51.216	0
51.22	1
51.224	1
51.228	0
51.232	1
51.236	1
51.24	2
51.244	1
51.248	0
51.252	0
51.256	0
51.26	0
51.264	0
51.268	0
51.272	0
51.276	0
51.28	0
51.284	0
51.288	0
51.292	0
51.296	0
51.3	1
51.304	0
51.308	0
51.312	1
51.316	1
51.32	1
51.324	0
51.328	2
51.332	1
51.336	0
51.34	1
51.344	1
51.348	1
51.352	1
51.356	1
51.36	1
51.364	0
51.368	1
51.372	1
51.376	0
51.38	0
51.384	0
51.388	1
51.392	1
51.396	1
51.4	0
51.404	0
51.408	0
51.412	1
51.416	0
51.42	0
51.424	0
51.428	1
51.432	1
51.436	1
51.44	0
51.444	0
51.448	0
51.452	0
51.456	0
51.46	1
51.464	1
51.468	1
51.472	1
51.476	0
51.48	0
51.484	0
51.488	0
51.492	0
51.496	1
51.5	1
51.504	1
51.508	1
51.512	0
51.516	0
51.52	0
51.524	0
51.528	0
51.532	0
51.536	0
51.54	1
51.544	2
51.548	1
51.552	1
51.556	1
51.56	0
51.564	1
51.568	1
51.572	0
51.576	0
51.58	0
51.584	0
51.588	1
51.592	1
51.596	1
51.6	0
51.604	0
51.608	1
51.612	0
51.616	0
51.62	1
51.624	1
51.628	1
51.632	0
51.636	2
51.64	3
51.644	2
51.648	1
51.652	0
51.656	1
51.66	0
51.664	0
51.668	0
51.672	0
51.676	0
51.68	0
51.684	0
51.688	0
51.692	0
51.696	0
51.7	0
51.704	1
51.708	2
51.712	2
51.716	1
51.72	1
51.724	1
51.728	0
51.732	1
51.736	0
51.74	0
51.744	0
51.748	1
51.752	1
51.756	0
51.76	1
51.764	1
51.768	1
51.772	1
51.776	1
51.78	0
51.784	0
51.788	0
51.792	1
51.796	2
51.8	2
51.804	1
51.808	0
51.812	0
51.816	1
51.82	1
51.824	1
51.828	0
51.832	0
51.836	0
51.84	1
51.844	0
51.848	0
51.852	0
51.856	1
51.86	1
51.864	0
51.868	0
51.872	0
51.876	0
51.88	0
51.884	0
51.888	0
51.892	0
51.896	0
51.9	1
51.904	0
51.908	0
51.912	0
51.916	1
51.92	1
51.924	0
51.928	1
51.932	1
51.936	0
51.94	1
51.944	1
51.948	2
51.952	0
51.956	1
51.96	2
51.964	1
51.968	1
51.972	0
51.976	2
51.98	2
51.984	1
51.988	0
51.992	0
51.996	1
[truncated: 31,085 more rows]
