# Supplementary material for: Rapid Detection of Volatile Organic Metabolites in Urine by High-Pressure Photoionization Mass Spectrometry for Breast Cancer Screening: A Pilot Study
Source: Metabolites. 2023 Jul 21;13(7):870. doi: 10.3390/metabo13070870 (PMC10385751; doi:10.3390/metabo13070870)
Supplement: Supplementary file 1 [file metabolites-13-00870-s001.zip › Mass_data/CTL/CTL1.txt]

44	755
44.004	302
44.008	121
44.012	116
44.016	245
44.02	408
44.024	371
44.028	211
44.032	72
44.036	24
44.04	14
44.044	28
44.048	36
44.052	36
44.056	36
44.06	38
44.064	24
44.068	12
44.072	4
44.076	2
44.08	3
44.084	3
44.088	2
44.092	4
44.096	5
44.1	4
44.104	2
44.108	2
44.112	2
44.116	1
44.12	2
44.124	1
44.128	1
44.132	1
44.136	2
44.14	1
44.144	2
44.148	5
44.152	2
44.156	1
44.16	2
44.164	0
44.168	0
44.172	1
44.176	2
44.18	3
44.184	2
44.188	1
44.192	0
44.196	2
44.2	2
44.204	1
44.208	2
44.212	1
44.216	1
44.22	2
44.224	0
44.228	1
44.232	1
44.236	0
44.24	0
44.244	1
44.248	2
44.252	3
44.256	2
44.26	1
44.264	1
44.268	0
44.272	0
44.276	0
44.28	1
44.284	0
44.288	0
44.292	0
44.296	1
44.3	0
44.304	0
44.308	1
44.312	0
44.316	1
44.32	2
44.324	2
44.328	1
44.332	1
44.336	1
44.34	2
44.344	1
44.348	1
44.352	0
44.356	1
44.36	2
44.364	2
44.368	3
44.372	2
44.376	2
44.38	1
44.384	0
44.388	1
44.392	1
44.396	1
44.4	0
44.404	2
44.408	3
44.412	1
44.416	2
44.42	2
44.424	0
44.428	0
44.432	1
44.436	1
44.44	2
44.444	2
44.448	1
44.452	0
44.456	1
44.46	1
44.464	1
44.468	1
44.472	1
44.476	2
44.48	2
44.484	1
44.488	0
44.492	0
44.496	1
44.5	0
44.504	1
44.508	1
44.512	0
44.516	2
44.52	1
44.524	0
44.528	1
44.532	1
44.536	1
44.54	0
44.544	1
44.548	0
44.552	0
44.556	0
44.56	1
44.564	1
44.568	1
44.572	1
44.576	0
44.58	1
44.584	2
44.588	1
44.592	1
44.596	1
44.6	1
44.604	2
44.608	2
44.612	1
44.616	1
44.62	0
44.624	0
44.628	1
44.632	0
44.636	1
44.64	1
44.644	0
44.648	0
44.652	0
44.656	1
44.66	2
44.664	1
44.668	1
44.672	0
44.676	1
44.68	1
44.684	0
44.688	1
44.692	2
44.696	2
44.7	1
44.704	3
44.708	2
44.712	1
44.716	0
44.72	0
44.724	0
44.728	1
44.732	0
44.736	1
44.74	1
44.744	0
44.748	2
44.752	1
44.756	0
44.76	1
44.764	1
44.768	1
44.772	0
44.776	0
44.78	0
44.784	0
44.788	0
44.792	1
44.796	1
44.8	0
44.804	1
44.808	1
44.812	1
44.816	0
44.82	1
44.824	0
44.828	0
44.832	0
44.836	1
44.84	1
44.844	1
44.848	0
44.852	1
44.856	2
44.86	2
44.864	1
44.868	0
44.872	0
44.876	0
44.88	1
44.884	2
44.888	3
44.892	1
44.896	0
44.9	1
44.904	1
44.908	0
44.912	1
44.916	2
44.92	1
44.924	0
44.928	0
44.932	1
44.936	0
44.94	0
44.944	1
44.948	0
44.952	0
44.956	0
44.96	0
44.964	2
44.968	22
44.972	74
44.976	184
44.98	197
44.984	207
44.988	302
44.992	990
44.996	1444
45	1463
45.004	798
45.008	355
45.012	118
45.016	48
45.02	62
45.024	101
45.028	171
45.032	277
45.036	211
45.04	124
45.044	42
45.048	21
45.052	22
45.056	26
45.06	28
45.064	17
45.068	14
45.072	12
45.076	4
45.08	1
45.084	0
45.088	0
45.092	1
45.096	0
45.1	0
45.104	1
45.108	0
45.112	0
45.116	1
45.12	2
45.124	1
45.128	1
45.132	3
45.136	1
45.14	1
45.144	2
45.148	0
45.152	0
45.156	0
45.16	0
45.164	1
45.168	1
45.172	1
45.176	3
45.18	2
45.184	1
45.188	0
45.192	0
45.196	0
45.2	0
45.204	0
45.208	0
45.212	0
45.216	1
45.22	0
45.224	0
45.228	1
45.232	2
45.236	1
45.24	0
45.244	1
45.248	3
45.252	2
45.256	2
45.26	3
45.264	2
45.268	1
45.272	2
45.276	1
45.28	1
45.284	1
45.288	0
45.292	1
45.296	1
45.3	0
45.304	1
45.308	0
45.312	0
45.316	0
45.32	1
45.324	0
45.328	0
45.332	0
45.336	0
45.34	0
45.344	0
45.348	0
45.352	0
45.356	0
45.36	1
45.364	3
45.368	3
45.372	1
45.376	1
45.38	0
45.384	0
45.388	0
45.392	0
45.396	0
45.4	0
45.404	0
45.408	1
45.412	1
45.416	0
45.42	0
45.424	0
45.428	0
45.432	0
45.436	0
45.44	0
45.444	1
45.448	0
45.452	0
45.456	0
45.46	0
45.464	0
45.468	0
45.472	1
45.476	0
45.48	0
45.484	0
45.488	1
45.492	0
45.496	0
45.5	0
45.504	0
45.508	1
45.512	1
45.516	0
45.52	0
45.524	0
45.528	0
45.532	1
45.536	0
45.54	0
45.544	0
45.548	1
45.552	1
45.556	1
45.56	0
45.564	0
45.568	0
45.572	0
45.576	1
45.58	1
45.584	0
45.588	0
45.592	0
45.596	0
45.6	1
45.604	0
45.608	0
45.612	0
45.616	0
45.62	1
45.624	1
45.628	0
45.632	0
45.636	0
45.64	0
45.644	0
45.648	0
45.652	0
45.656	0
45.66	0
45.664	0
45.668	0
45.672	1
45.676	0
45.68	0
45.684	0
45.688	0
45.692	0
45.696	1
45.7	0
45.704	0
45.708	0
45.712	0
45.716	0
45.72	0
45.724	0
45.728	1
45.732	0
45.736	0
45.74	0
45.744	1
45.748	1
45.752	0
45.756	0
45.76	0
45.764	0
45.768	1
45.772	1
45.776	1
45.78	0
45.784	0
45.788	0
45.792	0
45.796	0
45.8	0
45.804	0
45.808	0
45.812	1
45.816	0
45.82	0
45.824	1
45.828	0
45.832	0
45.836	1
45.84	2
45.844	1
45.848	1
45.852	0
45.856	1
45.86	1
45.864	2
45.868	0
45.872	0
45.876	1
45.88	2
45.884	1
45.888	0
45.892	0
45.896	0
45.9	0
45.904	0
45.908	0
45.912	1
45.916	1
45.92	0
45.924	1
45.928	0
45.932	0
45.936	0
45.94	1
45.944	1
45.948	0
45.952	1
45.956	0
45.96	1
45.964	2
45.968	9
45.972	13
45.976	15
45.98	22
45.984	47
45.988	77
45.992	106
45.996	97
46	71
46.004	38
46.008	14
46.012	4
46.016	2
46.02	3
46.024	14
46.028	21
46.032	22
46.036	15
46.04	9
46.044	5
46.048	2
46.052	1
46.056	6
46.06	17
46.064	24
46.068	23
46.072	16
46.076	3
46.08	1
46.084	0
46.088	1
46.092	0
46.096	1
46.1	1
46.104	0
46.108	0
46.112	0
46.116	0
46.12	0
46.124	0
46.128	0
46.132	0
46.136	1
46.14	1
46.144	0
46.148	0
46.152	0
46.156	0
46.16	0
46.164	0
46.168	0
46.172	0
46.176	0
46.18	0
46.184	0
46.188	0
46.192	0
46.196	0
46.2	0
46.204	0
46.208	0
46.212	0
46.216	0
46.22	0
46.224	0
46.228	0
46.232	0
46.236	0
46.24	1
46.244	0
46.248	0
46.252	0
46.256	0
46.26	0
46.264	0
46.268	1
46.272	0
46.276	0
46.28	0
46.284	0
46.288	0
46.292	0
46.296	0
46.3	0
46.304	0
46.308	0
46.312	1
46.316	0
46.32	0
46.324	0
46.328	0
46.332	0
46.336	1
46.34	0
46.344	1
46.348	1
46.352	0
46.356	1
46.36	1
46.364	0
46.368	1
46.372	1
46.376	1
46.38	0
46.384	0
46.388	0
46.392	0
46.396	2
46.4	1
46.404	1
46.408	1
46.412	0
46.416	0
46.42	1
46.424	0
46.428	0
46.432	0
46.436	0
46.44	1
46.444	1
46.448	1
46.452	0
46.456	0
46.46	0
46.464	1
46.468	0
46.472	0
46.476	0
46.48	0
46.484	0
46.488	0
46.492	0
46.496	0
46.5	0
46.504	0
46.508	0
46.512	0
46.516	0
46.52	0
46.524	0
46.528	0
46.532	0
46.536	0
46.54	0
46.544	0
46.548	1
46.552	1
46.556	0
46.56	0
46.564	0
46.568	0
46.572	0
46.576	0
46.58	0
46.584	0
46.588	1
46.592	0
46.596	0
46.6	0
46.604	0
46.608	0
46.612	1
46.616	0
46.62	0
46.624	0
46.628	0
46.632	0
46.636	0
46.64	0
46.644	1
46.648	1
46.652	0
46.656	0
46.66	0
46.664	0
46.668	0
46.672	0
46.676	0
46.68	0
46.684	0
46.688	0
46.692	0
46.696	0
46.7	0
46.704	0
46.708	0
46.712	0
46.716	0
46.72	0
46.724	0
46.728	0
46.732	0
46.736	0
46.74	0
46.744	0
46.748	0
46.752	0
46.756	0
46.76	0
46.764	1
46.768	0
46.772	0
46.776	0
46.78	0
46.784	0
46.788	0
46.792	0
46.796	0
46.8	0
46.804	0
46.808	0
46.812	0
46.816	0
46.82	0
46.824	0
46.828	0
46.832	0
46.836	1
46.84	1
46.844	0
46.848	0
46.852	0
46.856	0
46.86	0
46.864	1
46.868	1
46.872	0
46.876	0
46.88	0
46.884	1
46.888	0
46.892	1
46.896	1
46.9	0
46.904	0
46.908	0
46.912	0
46.916	1
46.92	1
46.924	1
46.928	0
46.932	0
46.936	0
46.94	0
46.944	1
46.948	1
46.952	0
46.956	0
46.96	1
46.964	2
46.968	3
46.972	9
46.976	11
46.98	15
46.984	47
46.988	208
46.992	368
46.996	441
47	282
47.004	138
47.008	37
47.012	15
47.016	5
47.02	2
47.024	3
47.028	1
47.032	3
47.036	10
47.04	149
47.044	375
47.048	614
47.052	565
47.056	354
47.06	138
47.064	40
47.068	14
47.072	4
47.076	5
47.08	2
47.084	1
47.088	0
47.092	0
47.096	0
47.1	0
47.104	1
47.108	0
47.112	0
47.116	1
47.12	3
47.124	2
47.128	1
47.132	4
47.136	2
47.14	0
47.144	0
47.148	1
47.152	1
47.156	0
47.16	0
47.164	0
47.168	0
47.172	0
47.176	1
47.18	1
47.184	1
47.188	1
47.192	1
47.196	0
47.2	0
47.204	1
47.208	1
47.212	0
47.216	1
47.22	1
47.224	1
47.228	0
47.232	0
47.236	1
47.24	0
47.244	0
47.248	0
47.252	0
47.256	0
47.26	0
47.264	1
47.268	0
47.272	0
47.276	0
47.28	1
47.284	0
47.288	0
47.292	0
47.296	0
47.3	0
47.304	0
47.308	1
47.312	0
47.316	0
47.32	0
47.324	1
47.328	1
47.332	0
47.336	3
47.34	3
47.344	1
47.348	0
47.352	0
47.356	1
47.36	2
47.364	1
47.368	0
47.372	0
47.376	0
47.38	0
47.384	0
47.388	0
47.392	0
47.396	0
47.4	1
47.404	0
47.408	0
47.412	1
47.416	0
47.42	0
47.424	0
47.428	0
47.432	1
47.436	1
47.44	0
47.444	0
47.448	0
47.452	0
47.456	1
47.46	1
47.464	1
47.468	0
47.472	0
47.476	0
47.48	0
47.484	0
47.488	0
47.492	0
47.496	1
47.5	0
47.504	0
47.508	0
47.512	0
47.516	0
47.52	0
47.524	0
47.528	0
47.532	0
47.536	1
47.54	2
47.544	1
47.548	0
47.552	0
47.556	1
47.56	2
47.564	0
47.568	0
47.572	0
47.576	0
47.58	0
47.584	0
47.588	1
47.592	0
47.596	0
47.6	0
47.604	1
47.608	1
47.612	2
47.616	1
47.62	1
47.624	1
47.628	0
47.632	1
47.636	1
47.64	0
47.644	2
47.648	1
47.652	0
47.656	0
47.66	1
47.664	1
47.668	0
47.672	0
47.676	0
47.68	0
47.684	0
47.688	0
47.692	0
47.696	1
47.7	0
47.704	0
47.708	0
47.712	1
47.716	1
47.72	0
47.724	1
47.728	1
47.732	0
47.736	0
47.74	1
47.744	1
47.748	0
47.752	0
47.756	0
47.76	1
47.764	1
47.768	1
47.772	0
47.776	0
47.78	1
47.784	1
47.788	0
47.792	1
47.796	1
47.8	1
47.804	0
47.808	0
47.812	0
47.816	1
47.82	0
47.824	0
47.828	0
47.832	0
47.836	0
47.84	0
47.844	1
47.848	1
47.852	0
47.856	0
47.86	0
47.864	1
47.868	2
47.872	1
47.876	0
47.88	1
47.884	0
47.888	0
47.892	1
47.896	2
47.9	1
47.904	1
47.908	0
47.912	1
47.916	1
47.92	1
47.924	0
47.928	0
47.932	1
47.936	1
47.94	0
47.944	0
47.948	1
47.952	1
47.956	2
47.96	3
47.964	6
47.968	6
47.972	4
47.976	2
47.98	3
47.984	13
47.988	43
47.992	848
47.996	2572
48	5302
48.004	5265
48.008	3801
48.012	1501
48.016	562
48.02	169
48.024	42
48.028	23
48.032	15
48.036	10
48.04	6
48.044	10
48.048	16
48.052	22
48.056	17
48.06	10
48.064	4
48.068	7
48.072	9
48.076	12
48.08	13
48.084	6
48.088	3
48.092	4
48.096	2
48.1	1
48.104	1
48.108	1
48.112	2
48.116	2
48.12	0
48.124	2
48.128	2
48.132	1
48.136	0
48.14	1
48.144	2
48.148	0
48.152	0
48.156	0
48.16	0
48.164	2
48.168	3
48.172	1
48.176	2
48.18	1
48.184	0
48.188	0
48.192	0
48.196	0
48.2	1
48.204	0
48.208	0
48.212	1
48.216	1
48.22	1
48.224	2
48.228	1
48.232	1
48.236	2
48.24	1
48.244	0
48.248	0
48.252	0
48.256	1
48.26	2
48.264	1
48.268	1
48.272	1
48.276	0
48.28	0
48.284	1
48.288	2
48.292	2
48.296	2
48.3	1
48.304	0
48.308	1
48.312	1
48.316	1
48.32	1
48.324	1
48.328	1
48.332	2
48.336	1
48.34	0
48.344	1
48.348	1
48.352	1
48.356	0
48.36	0
48.364	0
48.368	1
48.372	2
48.376	1
48.38	0
48.384	1
48.388	0
48.392	0
48.396	1
48.4	0
48.404	0
48.408	0
48.412	0
48.416	1
48.42	3
48.424	1
48.428	1
48.432	0
48.436	2
48.44	1
48.444	1
48.448	0
48.452	1
48.456	1
48.46	0
48.464	0
48.468	0
48.472	1
48.476	1
48.48	2
48.484	2
48.488	0
48.492	0
48.496	0
48.5	1
48.504	0
48.508	0
48.512	1
48.516	2
48.52	2
48.524	2
48.528	0
48.532	0
48.536	0
48.54	1
48.544	1
48.548	1
48.552	2
48.556	1
48.56	0
48.564	0
48.568	0
48.572	0
48.576	1
48.58	2
48.584	1
48.588	0
48.592	1
48.596	0
48.6	0
48.604	0
48.608	0
48.612	0
48.616	0
48.62	1
48.624	1
48.628	1
48.632	0
48.636	1
48.64	1
48.644	1
48.648	2
48.652	1
48.656	0
48.66	1
48.664	1
48.668	0
48.672	0
48.676	1
48.68	1
48.684	1
48.688	1
48.692	1
48.696	0
48.7	0
48.704	0
48.708	0
48.712	0
48.716	0
48.72	1
48.724	1
48.728	0
48.732	0
48.736	1
48.74	0
48.744	0
48.748	1
48.752	0
48.756	0
48.76	1
48.764	3
48.768	2
48.772	1
48.776	0
48.78	0
48.784	0
48.788	0
48.792	1
48.796	1
48.8	0
48.804	1
48.808	1
48.812	1
48.816	0
48.82	0
48.824	0
48.828	0
48.832	1
48.836	1
48.84	0
48.844	0
48.848	0
48.852	1
48.856	0
48.86	0
48.864	1
48.868	0
48.872	0
48.876	1
48.88	0
48.884	1
48.888	1
48.892	0
48.896	0
48.9	1
48.904	2
48.908	1
48.912	0
48.916	0
48.92	1
48.924	1
48.928	2
48.932	0
48.936	0
48.94	1
48.944	0
48.948	0
48.952	0
48.956	0
48.96	0
48.964	0
48.968	0
48.972	0
48.976	0
48.98	2
48.984	12
48.988	21
48.992	32
48.996	54
49	239
49.004	551
49.008	1025
49.012	966
49.016	691
49.02	229
49.024	97
49.028	26
49.032	6
49.036	4
49.04	2
49.044	1
49.048	0
49.052	2
49.056	4
49.06	4
49.064	2
49.068	0
49.072	1
49.076	1
49.08	1
49.084	2
49.088	3
49.092	2
49.096	1
49.1	1
49.104	1
49.108	1
49.112	1
49.116	0
49.12	0
49.124	1
49.128	0
49.132	0
49.136	1
49.14	0
49.144	0
49.148	1
49.152	0
49.156	0
49.16	0
49.164	1
49.168	2
49.172	2
49.176	1
49.18	0
49.184	0
49.188	0
49.192	0
49.196	1
49.2	2
49.204	1
49.208	0
49.212	0
49.216	0
49.22	0
49.224	1
49.228	0
49.232	1
49.236	2
49.24	0
49.244	0
49.248	0
49.252	0
49.256	1
49.26	1
49.264	0
49.268	1
49.272	1
49.276	0
49.28	0
49.284	0
49.288	0
49.292	0
49.296	1
49.3	1
49.304	0
49.308	0
49.312	0
49.316	0
49.32	0
49.324	0
49.328	0
49.332	0
49.336	0
49.34	0
49.344	0
49.348	0
49.352	0
49.356	0
49.36	0
49.364	0
49.368	0
49.372	1
49.376	1
49.38	1
49.384	0
49.388	0
49.392	0
49.396	0
49.4	0
49.404	0
49.408	1
49.412	0
49.416	0
49.42	0
49.424	1
49.428	2
49.432	1
49.436	0
49.44	0
49.444	1
49.448	0
49.452	0
49.456	0
49.46	0
49.464	0
49.468	0
49.472	0
49.476	1
49.48	1
49.484	0
49.488	0
49.492	0
49.496	1
49.5	0
49.504	0
49.508	0
49.512	1
49.516	1
49.52	0
49.524	2
49.528	2
49.532	2
49.536	1
49.54	2
49.544	2
49.548	0
49.552	0
49.556	0
49.56	1
49.564	0
49.568	0
49.572	1
49.576	0
49.58	0
49.584	0
49.588	1
49.592	1
49.596	0
49.6	0
49.604	0
49.608	0
49.612	0
49.616	0
49.62	0
49.624	0
49.628	0
49.632	0
49.636	0
49.64	0
49.644	0
49.648	0
49.652	1
49.656	1
49.66	0
49.664	0
49.668	0
49.672	0
49.676	0
49.68	1
49.684	1
49.688	0
49.692	1
49.696	1
49.7	0
49.704	0
49.708	0
49.712	0
49.716	0
49.72	0
49.724	0
49.728	1
49.732	1
49.736	1
49.74	1
49.744	2
49.748	2
49.752	0
49.756	0
49.76	0
49.764	0
49.768	1
49.772	1
49.776	0
49.78	0
49.784	0
49.788	1
49.792	0
49.796	0
49.8	0
49.804	1
49.808	1
49.812	1
49.816	0
49.82	0
49.824	0
49.828	0
49.832	0
49.836	0
49.84	0
49.844	1
49.848	2
49.852	2
49.856	2
49.86	1
49.864	0
49.868	0
49.872	0
49.876	0
49.88	0
49.884	1
49.888	2
49.892	0
49.896	0
49.9	0
49.904	1
49.908	0
49.912	0
49.916	0
49.92	0
49.924	0
49.928	1
49.932	0
49.936	0
49.94	0
49.944	0
49.948	0
49.952	1
49.956	0
49.96	0
49.964	0
49.968	2
49.972	1
49.976	0
49.98	0
49.984	14
49.988	56
49.992	135
49.996	231
50	251
50.004	188
50.008	95
50.012	48
50.016	37
50.02	16
50.024	5
50.028	1
50.032	1
50.036	1
50.04	0
50.044	1
50.048	1
50.052	1
50.056	0
50.06	0
50.064	1
50.068	2
50.072	1
50.076	0
50.08	1
50.084	0
50.088	0
50.092	0
50.096	0
50.1	0
50.104	0
50.108	0
50.112	0
50.116	0
50.12	0
50.124	0
50.128	0
50.132	0
50.136	0
50.14	0
50.144	0
50.148	0
50.152	1
50.156	2
50.16	1
50.164	0
50.168	0
50.172	1
50.176	1
50.18	0
50.184	0
50.188	0
50.192	0
50.196	2
50.2	1
50.204	0
50.208	0
50.212	0
50.216	0
50.22	1
50.224	1
50.228	1
50.232	0
50.236	0
50.24	0
50.244	1
50.248	1
50.252	1
50.256	1
50.26	0
50.264	0
50.268	0
50.272	0
50.276	0
50.28	0
50.284	0
50.288	0
50.292	0
50.296	0
50.3	0
50.304	0
50.308	0
50.312	0
50.316	0
50.32	0
50.324	0
50.328	0
50.332	0
50.336	1
50.34	1
50.344	0
50.348	1
50.352	1
50.356	0
50.36	0
50.364	2
50.368	4
50.372	1
50.376	0
50.38	0
50.384	1
50.388	1
50.392	1
50.396	0
50.4	0
50.404	0
50.408	0
50.412	0
50.416	0
50.42	0
50.424	0
50.428	0
50.432	0
50.436	1
50.44	1
50.444	1
50.448	0
50.452	0
50.456	0
50.46	1
50.464	1
50.468	0
50.472	0
50.476	0
50.48	0
50.484	0
50.488	0
50.492	0
50.496	0
50.5	0
50.504	0
50.508	0
50.512	0
50.516	0
50.52	0
50.524	0
50.528	0
50.532	0
50.536	0
50.54	0
50.544	0
50.548	1
50.552	1
50.556	1
50.56	0
50.564	1
50.568	2
50.572	0
50.576	1
50.58	2
50.584	0
50.588	1
50.592	1
50.596	1
50.6	0
50.604	0
50.608	0
50.612	0
50.616	0
50.62	0
50.624	0
50.628	0
50.632	1
50.636	0
50.64	0
50.644	1
50.648	0
50.652	0
50.656	0
50.66	0
50.664	0
50.668	0
50.672	0
50.676	0
50.68	1
50.684	0
50.688	0
50.692	0
50.696	0
50.7	0
50.704	0
50.708	0
50.712	0
50.716	0
50.72	0
50.724	0
50.728	0
50.732	0
50.736	0
50.74	0
50.744	0
50.748	0
50.752	0
50.756	0
50.76	0
50.764	0
50.768	0
50.772	0
50.776	0
50.78	0
50.784	0
50.788	0
50.792	1
50.796	0
50.8	0
50.804	0
50.808	0
50.812	0
50.816	0
50.82	1
50.824	0
50.828	0
50.832	0
50.836	0
50.84	0
50.844	1
50.848	1
50.852	1
50.856	0
50.86	1
50.864	1
50.868	0
50.872	0
50.876	0
50.88	0
50.884	0
50.888	0
50.892	0
50.896	0
50.9	0
50.904	1
50.908	0
50.912	0
50.916	1
50.92	0
50.924	0
50.928	0
50.932	1
50.936	0
50.94	0
50.944	0
50.948	0
50.952	1
50.956	2
50.96	1
50.964	0
50.968	0
50.972	0
50.976	0
50.98	0
50.984	0
50.988	0
50.992	2
50.996	11
51	25
51.004	42
51.008	47
51.012	37
51.016	21
51.02	12
51.024	7
51.028	8
51.032	21
51.036	109
51.04	217
51.044	298
51.048	232
51.052	132
51.056	55
51.06	21
51.064	5
51.068	3
51.072	1
51.076	0
51.08	1
51.084	1
51.088	1
51.092	0
51.096	0
51.1	0
51.104	0
51.108	1
51.112	1
51.116	0
51.12	0
51.124	0
51.128	0
51.132	0
51.136	0
51.14	1
51.144	0
51.148	0
51.152	0
51.156	0
51.16	0
51.164	0
51.168	0
51.172	0
51.176	0
51.18	0
51.184	1
51.188	2
51.192	0
51.196	0
51.2	0
51.204	1
51.208	0
51.212	0
51.216	0
51.22	0
51.224	0
51.228	0
51.232	0
51.236	0
51.24	0
51.244	1
51.248	1
51.252	0
51.256	0
51.26	0
51.264	0
51.268	0
51.272	0
51.276	0
51.28	0
51.284	0
51.288	1
51.292	0
51.296	0
51.3	0
51.304	0
51.308	0
51.312	0
51.316	0
51.32	0
51.324	0
51.328	0
51.332	0
51.336	0
51.34	0
51.344	0
51.348	0
51.352	0
51.356	1
51.36	1
51.364	0
51.368	0
51.372	0
51.376	0
51.38	0
51.384	0
51.388	0
51.392	0
51.396	0
51.4	0
51.404	0
51.408	0
51.412	0
51.416	1
51.42	1
51.424	0
51.428	0
51.432	0
51.436	0
51.44	0
51.444	0
51.448	1
51.452	0
51.456	0
51.46	1
51.464	0
51.468	0
51.472	0
51.476	0
51.48	0
51.484	0
51.488	0
51.492	0
51.496	0
51.5	0
51.504	0
51.508	0
51.512	1
51.516	0
51.52	0
51.524	1
51.528	0
51.532	0
51.536	0
51.54	1
51.544	1
51.548	1
51.552	1
51.556	1
51.56	0
51.564	0
51.568	0
51.572	0
51.576	0
51.58	0
51.584	0
51.588	0
51.592	0
51.596	1
51.6	0
51.604	0
51.608	0
51.612	1
51.616	1
51.62	0
51.624	0
51.628	0
51.632	1
51.636	0
51.64	0
51.644	0
51.648	0
51.652	0
51.656	0
51.66	0
51.664	0
51.668	0
51.672	0
51.676	0
51.68	0
51.684	0
51.688	0
51.692	0
51.696	0
51.7	0
51.704	0
51.708	0
51.712	0
51.716	1
51.72	1
51.724	1
51.728	0
51.732	0
51.736	0
51.74	0
51.744	1
51.748	1
51.752	1
51.756	1
51.76	0
51.764	0
51.768	1
51.772	1
51.776	1
51.78	1
51.784	0
51.788	0
51.792	0
51.796	0
51.8	0
51.804	0
51.808	0
51.812	0
51.816	0
51.82	1
51.824	1
51.828	1
51.832	0
51.836	0
51.84	0
51.844	0
51.848	0
51.852	0
51.856	0
51.86	0
51.864	0
51.868	0
51.872	0
51.876	1
51.88	0
51.884	0
51.888	1
51.892	1
51.896	1
51.9	0
51.904	0
51.908	0
51.912	0
51.916	0
51.92	0
51.924	0
51.928	0
51.932	0
51.936	0
51.94	0
51.944	0
51.948	0
51.952	0
51.956	0
51.96	0
51.964	0
51.968	0
51.972	0
51.976	0
51.98	0
51.984	1
51.988	1
51.992	1
51.996	2
[truncated: 31,085 more rows]
