# Supplementary material for: Rapid Detection of Volatile Organic Metabolites in Urine by High-Pressure Photoionization Mass Spectrometry for Breast Cancer Screening: A Pilot Study
Source: Metabolites. 2023 Jul 21;13(7):870. doi: 10.3390/metabo13070870 (PMC10385751; doi:10.3390/metabo13070870)
Supplement: Supplementary file 1 [file metabolites-13-00870-s001.zip › Mass_data/CTL/CTL10.txt]

44	56
44.004	34
44.008	44
44.012	113
44.016	314
44.02	480
44.024	467
44.028	258
44.032	97
44.036	32
44.04	19
44.044	30
44.048	38
44.052	33
44.056	20
44.06	10
44.064	7
44.068	4
44.072	1
44.076	2
44.08	3
44.084	3
44.088	2
44.092	5
44.096	4
44.1	1
44.104	0
44.108	1
44.112	2
44.116	2
44.12	0
44.124	1
44.128	1
44.132	0
44.136	2
44.14	2
44.144	2
44.148	5
44.152	2
44.156	0
44.16	0
44.164	0
44.168	0
44.172	0
44.176	1
44.18	0
44.184	0
44.188	0
44.192	1
44.196	0
44.2	1
44.204	3
44.208	1
44.212	0
44.216	1
44.22	3
44.224	2
44.228	1
44.232	0
44.236	2
44.24	1
44.244	0
44.248	0
44.252	1
44.256	2
44.26	3
44.264	3
44.268	1
44.272	1
44.276	2
44.28	0
44.284	1
44.288	2
44.292	1
44.296	1
44.3	1
44.304	1
44.308	1
44.312	0
44.316	0
44.32	0
44.324	1
44.328	1
44.332	1
44.336	2
44.34	2
44.344	1
44.348	0
44.352	1
44.356	2
44.36	2
44.364	1
44.368	1
44.372	2
44.376	1
44.38	0
44.384	0
44.388	1
44.392	1
44.396	1
44.4	1
44.404	2
44.408	3
44.412	1
44.416	0
44.42	0
44.424	1
44.428	1
44.432	1
44.436	0
44.44	0
44.444	1
44.448	1
44.452	1
44.456	0
44.46	1
44.464	1
44.468	0
44.472	2
44.476	2
44.48	0
44.484	0
44.488	0
44.492	1
44.496	2
44.5	2
44.504	1
44.508	0
44.512	1
44.516	0
44.52	0
44.524	0
44.528	0
44.532	1
44.536	1
44.54	1
44.544	0
44.548	0
44.552	1
44.556	2
44.56	1
44.564	1
44.568	0
44.572	1
44.576	2
44.58	1
44.584	0
44.588	0
44.592	0
44.596	1
44.6	0
44.604	1
44.608	1
44.612	1
44.616	1
44.62	1
44.624	1
44.628	1
44.632	1
44.636	1
44.64	2
44.644	1
44.648	0
44.652	0
44.656	0
44.66	1
44.664	1
44.668	0
44.672	0
44.676	0
44.68	1
44.684	3
44.688	1
44.692	1
44.696	1
44.7	0
44.704	1
44.708	1
44.712	2
44.716	0
44.72	0
44.724	1
44.728	2
44.732	1
44.736	0
44.74	0
44.744	1
44.748	0
44.752	0
44.756	1
44.76	0
44.764	0
44.768	0
44.772	0
44.776	0
44.78	0
44.784	1
44.788	0
44.792	1
44.796	1
44.8	0
44.804	0
44.808	1
44.812	1
44.816	0
44.82	0
44.824	0
44.828	1
44.832	0
44.836	1
44.84	1
44.844	0
44.848	1
44.852	1
44.856	2
44.86	0
44.864	0
44.868	0
44.872	0
44.876	2
44.88	1
44.884	1
44.888	0
44.892	1
44.896	1
44.9	2
44.904	2
44.908	1
44.912	1
44.916	0
44.92	1
44.924	1
44.928	0
44.932	1
44.936	0
44.94	0
44.944	1
44.948	0
44.952	0
44.956	1
44.96	2
44.964	4
44.968	46
44.972	139
44.976	324
44.98	354
44.984	279
44.988	109
44.992	81
44.996	66
45	54
45.004	34
45.008	25
45.012	22
45.016	26
45.02	49
45.024	126
45.028	250
45.032	426
45.036	354
45.04	222
45.044	75
45.048	33
45.052	20
45.056	21
45.06	24
45.064	12
45.068	5
45.072	3
45.076	1
45.08	2
45.084	2
45.088	2
45.092	1
45.096	1
45.1	1
45.104	2
45.108	1
45.112	0
45.116	0
45.12	1
45.124	1
45.128	0
45.132	1
45.136	0
45.14	0
45.144	0
45.148	0
45.152	0
45.156	0
45.16	0
45.164	1
45.168	1
45.172	0
45.176	1
45.18	1
45.184	1
45.188	0
45.192	1
45.196	1
45.2	1
45.204	0
45.208	0
45.212	0
45.216	0
45.22	1
45.224	1
45.228	0
45.232	2
45.236	1
45.24	1
45.244	1
45.248	0
45.252	1
45.256	2
45.26	2
45.264	1
45.268	0
45.272	0
45.276	1
45.28	0
45.284	0
45.288	1
45.292	0
45.296	0
45.3	0
45.304	1
45.308	0
45.312	0
45.316	0
45.32	0
45.324	1
45.328	2
45.332	1
45.336	0
45.34	0
45.344	0
45.348	1
45.352	2
45.356	1
45.36	3
45.364	1
45.368	0
45.372	0
45.376	1
45.38	1
45.384	0
45.388	0
45.392	1
45.396	1
45.4	0
45.404	2
45.408	2
45.412	0
45.416	1
45.42	0
45.424	0
45.428	0
45.432	1
45.436	1
45.44	0
45.444	2
45.448	1
45.452	1
45.456	0
45.46	0
45.464	0
45.468	0
45.472	1
45.476	1
45.48	1
45.484	0
45.488	0
45.492	0
45.496	0
45.5	0
45.504	1
45.508	1
45.512	0
45.516	0
45.52	1
45.524	1
45.528	0
45.532	0
45.536	0
45.54	0
45.544	0
45.548	1
45.552	1
45.556	0
45.56	1
45.564	1
45.568	1
45.572	0
45.576	0
45.58	1
45.584	2
45.588	1
45.592	0
45.596	0
45.6	0
45.604	0
45.608	0
45.612	1
45.616	0
45.62	0
45.624	0
45.628	0
45.632	0
45.636	0
45.64	0
45.644	1
45.648	1
45.652	0
45.656	0
45.66	1
45.664	1
45.668	0
45.672	0
45.676	0
45.68	0
45.684	0
45.688	0
45.692	1
45.696	2
45.7	2
45.704	2
45.708	1
45.712	3
45.716	1
45.72	0
45.724	1
45.728	0
45.732	0
45.736	1
45.74	0
45.744	0
45.748	0
45.752	1
45.756	0
45.76	0
45.764	0
45.768	0
45.772	1
45.776	1
45.78	0
45.784	0
45.788	0
45.792	0
45.796	1
45.8	1
45.804	1
45.808	0
45.812	2
45.816	2
45.82	1
45.824	0
45.828	1
45.832	1
45.836	0
45.84	1
45.844	1
45.848	2
45.852	1
45.856	0
45.86	0
45.864	1
45.868	1
45.872	1
45.876	0
45.88	1
45.884	0
45.888	0
45.892	0
45.896	2
45.9	2
45.904	1
45.908	0
45.912	0
45.916	0
45.92	1
45.924	1
45.928	1
45.932	0
45.936	0
45.94	0
45.944	1
45.948	2
45.952	1
45.956	0
45.96	0
45.964	2
45.968	6
45.972	14
45.976	27
45.98	40
45.984	61
45.988	87
45.992	112
45.996	86
46	49
46.004	14
46.008	6
46.012	3
46.016	4
46.02	6
46.024	24
46.028	39
46.032	45
46.036	23
46.04	10
46.044	5
46.048	5
46.052	5
46.056	13
46.06	34
46.064	50
46.068	45
46.072	24
46.076	8
46.08	4
46.084	3
46.088	0
46.092	0
46.096	0
46.1	1
46.104	1
46.108	0
46.112	0
46.116	0
46.12	0
46.124	0
46.128	1
46.132	0
46.136	0
46.14	0
46.144	0
46.148	1
46.152	1
46.156	0
46.16	2
46.164	1
46.168	0
46.172	1
46.176	1
46.18	1
46.184	0
46.188	1
46.192	1
46.196	1
46.2	0
46.204	2
46.208	2
46.212	1
46.216	0
46.22	0
46.224	0
46.228	0
46.232	0
46.236	0
46.24	1
46.244	1
46.248	1
46.252	0
46.256	0
46.26	0
46.264	0
46.268	0
46.272	1
46.276	1
46.28	1
46.284	1
46.288	0
46.292	0
46.296	1
46.3	0
46.304	0
46.308	1
46.312	2
46.316	1
46.32	0
46.324	0
46.328	0
46.332	0
46.336	0
46.34	0
46.344	0
46.348	0
46.352	2
46.356	1
46.36	0
46.364	1
46.368	1
46.372	1
46.376	1
46.38	2
46.384	1
46.388	1
46.392	0
46.396	0
46.4	0
46.404	1
46.408	1
46.412	0
46.416	0
46.42	1
46.424	0
46.428	0
46.432	1
46.436	0
46.44	0
46.444	0
46.448	0
46.452	0
46.456	0
46.46	0
46.464	1
46.468	1
46.472	0
46.476	0
46.48	0
46.484	0
46.488	0
46.492	0
46.496	0
46.5	1
46.504	1
46.508	0
46.512	0
46.516	0
46.52	0
46.524	0
46.528	1
46.532	0
46.536	0
46.54	0
46.544	1
46.548	1
46.552	1
46.556	0
46.56	1
46.564	1
46.568	0
46.572	1
46.576	0
46.58	0
46.584	1
46.588	0
46.592	0
46.596	1
46.6	0
46.604	0
46.608	0
46.612	1
46.616	2
46.62	1
46.624	0
46.628	0
46.632	0
46.636	0
46.64	1
46.644	0
46.648	0
46.652	0
46.656	0
46.66	0
46.664	1
46.668	0
46.672	0
46.676	0
46.68	0
46.684	1
46.688	2
46.692	1
46.696	1
46.7	1
46.704	1
46.708	1
46.712	1
46.716	1
46.72	0
46.724	1
46.728	1
46.732	1
46.736	0
46.74	1
46.744	1
46.748	0
46.752	2
46.756	1
46.76	0
46.764	0
46.768	1
46.772	1
46.776	1
46.78	0
46.784	0
46.788	0
46.792	0
46.796	1
46.8	1
46.804	0
46.808	0
46.812	0
46.816	1
46.82	0
46.824	1
46.828	2
46.832	1
46.836	1
46.84	1
46.844	2
46.848	1
46.852	0
46.856	1
46.86	1
46.864	1
46.868	1
46.872	1
46.876	1
46.88	1
46.884	0
46.888	0
46.892	1
46.896	3
46.9	1
46.904	0
46.908	0
46.912	0
46.916	1
46.92	1
46.924	1
46.928	0
46.932	0
46.936	0
46.94	1
46.944	1
46.948	1
46.952	2
46.956	0
46.96	0
46.964	3
46.968	12
46.972	19
46.976	21
46.98	18
46.984	95
46.988	347
46.992	658
46.996	697
47	476
47.004	221
47.008	56
47.012	20
47.016	7
47.02	6
47.024	3
47.028	3
47.032	11
47.036	37
47.04	348
47.044	836
47.048	1494
47.052	1160
47.056	705
47.06	227
47.064	88
47.068	35
47.072	19
47.076	14
47.08	7
47.084	2
47.088	0
47.092	1
47.096	1
47.1	0
47.104	2
47.108	3
47.112	2
47.116	0
47.12	6
47.124	7
47.128	3
47.132	1
47.136	1
47.14	1
47.144	0
47.148	1
47.152	1
47.156	0
47.16	0
47.164	1
47.168	3
47.172	1
47.176	1
47.18	2
47.184	4
47.188	2
47.192	1
47.196	2
47.2	1
47.204	1
47.208	0
47.212	0
47.216	0
47.22	0
47.224	1
47.228	1
47.232	1
47.236	1
47.24	0
47.244	0
47.248	1
47.252	1
47.256	1
47.26	2
47.264	3
47.268	2
47.272	1
47.276	1
47.28	0
47.284	0
47.288	0
47.292	0
47.296	1
47.3	1
47.304	2
47.308	1
47.312	1
47.316	2
47.32	1
47.324	0
47.328	1
47.332	2
47.336	1
47.34	1
47.344	2
47.348	0
47.352	0
47.356	1
47.36	2
47.364	3
47.368	2
47.372	1
47.376	1
47.38	1
47.384	1
47.388	0
47.392	0
47.396	0
47.4	1
47.404	0
47.408	1
47.412	2
47.416	1
47.42	0
47.424	0
47.428	0
47.432	1
47.436	1
47.44	3
47.444	1
47.448	1
47.452	2
47.456	1
47.46	1
47.464	2
47.468	4
47.472	2
47.476	0
47.48	0
47.484	2
47.488	2
47.492	0
47.496	0
47.5	0
47.504	1
47.508	1
47.512	0
47.516	0
47.52	1
47.524	1
47.528	1
47.532	0
47.536	0
47.54	0
47.544	0
47.548	0
47.552	0
47.556	0
47.56	1
47.564	3
47.568	3
47.572	0
47.576	0
47.58	0
47.584	0
47.588	1
47.592	1
47.596	1
47.6	0
47.604	0
47.608	0
47.612	0
47.616	0
47.62	0
47.624	1
47.628	0
47.632	0
47.636	0
47.64	0
47.644	1
47.648	1
47.652	1
47.656	1
47.66	2
47.664	2
47.668	0
47.672	0
47.676	0
47.68	0
47.684	0
47.688	0
47.692	0
47.696	1
47.7	1
47.704	0
47.708	0
47.712	0
47.716	0
47.72	0
47.724	0
47.728	0
47.732	1
47.736	2
47.74	2
47.744	2
47.748	1
47.752	0
47.756	0
47.76	1
47.764	1
47.768	1
47.772	1
47.776	0
47.78	1
47.784	2
47.788	1
47.792	1
47.796	1
47.8	0
47.804	2
47.808	2
47.812	0
47.816	1
47.82	1
47.824	1
47.828	3
47.832	2
47.836	1
47.84	1
47.844	1
47.848	1
47.852	0
47.856	0
47.86	0
47.864	1
47.868	1
47.872	2
47.876	2
47.88	1
47.884	0
47.888	0
47.892	1
47.896	1
47.9	1
47.904	1
47.908	0
47.912	1
47.916	2
47.92	0
47.924	1
47.928	1
47.932	0
47.936	0
47.94	1
47.944	2
47.948	3
47.952	1
47.956	1
47.96	3
47.964	5
47.968	6
47.972	4
47.976	5
47.98	4
47.984	22
47.988	158
47.992	1680
47.996	4605
48	9703
48.004	9464
48.008	6931
48.012	2515
48.016	1023
48.02	267
48.024	90
48.028	40
48.032	16
48.036	8
48.04	11
48.044	14
48.048	22
48.052	41
48.056	35
48.06	24
48.064	10
48.068	14
48.072	23
48.076	30
48.08	21
48.084	14
48.088	8
48.092	4
48.096	4
48.1	3
48.104	2
48.108	1
48.112	1
48.116	2
48.12	2
48.124	1
48.128	1
48.132	1
48.136	1
48.14	2
48.144	4
48.148	5
48.152	6
48.156	7
48.16	2
48.164	1
48.168	1
48.172	3
48.176	1
48.18	1
48.184	2
48.188	1
48.192	1
48.196	0
48.2	2
48.204	3
48.208	2
48.212	1
48.216	2
48.22	3
48.224	2
48.228	1
48.232	2
48.236	5
48.24	1
48.244	1
48.248	2
48.252	0
48.256	0
48.26	1
48.264	2
48.268	1
48.272	1
48.276	0
48.28	1
48.284	2
48.288	3
48.292	1
48.296	1
48.3	0
48.304	2
48.308	1
48.312	1
48.316	3
48.32	2
48.324	1
48.328	2
48.332	1
48.336	1
48.34	0
48.344	2
48.348	2
48.352	2
48.356	3
48.36	2
48.364	1
48.368	0
48.372	0
48.376	0
48.38	1
48.384	1
48.388	1
48.392	1
48.396	2
48.4	1
48.404	0
48.408	2
48.412	2
48.416	1
48.42	0
48.424	1
48.428	1
48.432	0
48.436	2
48.44	3
48.444	2
48.448	3
48.452	2
48.456	1
48.46	1
48.464	2
48.468	2
48.472	0
48.476	1
48.48	1
48.484	0
48.488	0
48.492	1
48.496	2
48.5	0
48.504	1
48.508	1
48.512	0
48.516	1
48.52	1
48.524	2
48.528	2
48.532	2
48.536	1
48.54	2
48.544	1
48.548	0
48.552	1
48.556	1
48.56	1
48.564	2
48.568	1
48.572	0
48.576	0
48.58	2
48.584	1
48.588	0
48.592	1
48.596	1
48.6	1
48.604	2
48.608	1
48.612	1
48.616	0
48.62	1
48.624	1
48.628	1
48.632	1
48.636	1
48.64	0
48.644	0
48.648	1
48.652	2
48.656	1
48.66	2
48.664	1
48.668	0
48.672	1
48.676	1
48.68	0
48.684	1
48.688	1
48.692	0
48.696	1
48.7	2
48.704	2
48.708	1
48.712	0
48.716	0
48.72	1
48.724	2
48.728	1
48.732	0
48.736	1
48.74	1
48.744	1
48.748	0
48.752	0
48.756	0
48.76	1
48.764	0
48.768	0
48.772	0
48.776	0
48.78	0
48.784	1
48.788	0
48.792	0
48.796	0
48.8	0
48.804	1
48.808	1
48.812	1
48.816	0
48.82	0
48.824	0
48.828	0
48.832	0
48.836	1
48.84	1
48.844	1
48.848	0
48.852	1
48.856	0
48.86	0
48.864	0
48.868	1
48.872	1
48.876	1
48.88	1
48.884	1
48.888	0
48.892	0
48.896	0
48.9	1
48.904	0
48.908	1
48.912	2
48.916	2
48.92	1
48.924	0
48.928	0
48.932	1
48.936	1
48.94	1
48.944	1
48.948	1
48.952	0
48.956	0
48.96	0
48.964	0
48.968	0
48.972	1
48.976	1
48.98	2
48.984	6
48.988	21
48.992	50
48.996	145
49	588
49.004	1319
49.008	2417
49.012	2357
49.016	1704
49.02	635
49.024	246
49.028	70
49.032	19
49.036	11
49.04	6
49.044	1
49.048	2
49.052	3
49.056	4
49.06	2
49.064	2
49.068	1
49.072	0
49.076	1
49.08	4
49.084	9
49.088	8
49.092	5
49.096	1
49.1	1
49.104	1
49.108	2
49.112	1
49.116	1
49.12	2
49.124	2
49.128	1
49.132	0
49.136	0
49.14	0
49.144	1
49.148	2
49.152	1
49.156	1
49.16	0
49.164	1
49.168	3
49.172	4
49.176	2
49.18	1
49.184	1
49.188	1
49.192	2
49.196	3
49.2	1
49.204	0
49.208	0
49.212	0
49.216	0
49.22	0
49.224	0
49.228	0
49.232	0
49.236	0
49.24	0
49.244	1
49.248	2
49.252	0
49.256	1
49.26	1
49.264	1
49.268	0
49.272	1
49.276	3
49.28	2
49.284	2
49.288	3
49.292	1
49.296	1
49.3	0
49.304	0
49.308	0
49.312	0
49.316	0
49.32	1
49.324	1
49.328	2
49.332	1
49.336	1
49.34	0
49.344	2
49.348	3
49.352	2
49.356	0
49.36	0
49.364	1
49.368	0
49.372	1
49.376	2
49.38	2
49.384	1
49.388	0
49.392	1
49.396	1
49.4	1
49.404	1
49.408	0
49.412	0
49.416	0
49.42	1
49.424	1
49.428	2
49.432	0
49.436	1
49.44	1
49.444	1
49.448	1
49.452	1
49.456	0
49.46	0
49.464	0
49.468	0
49.472	0
49.476	1
49.48	3
49.484	2
49.488	1
49.492	0
49.496	2
49.5	1
49.504	1
49.508	0
49.512	1
49.516	1
49.52	2
49.524	1
49.528	0
49.532	1
49.536	0
49.54	0
49.544	0
49.548	1
49.552	1
49.556	1
49.56	2
49.564	1
49.568	1
49.572	0
49.576	1
49.58	1
49.584	0
49.588	0
49.592	0
49.596	0
49.6	0
49.604	0
49.608	1
49.612	0
49.616	0
49.62	0
49.624	0
49.628	0
49.632	0
49.636	2
49.64	1
49.644	1
49.648	0
49.652	0
49.656	0
49.66	0
49.664	1
49.668	1
49.672	0
49.676	0
49.68	0
49.684	1
49.688	2
49.692	2
49.696	2
49.7	2
49.704	1
49.708	0
49.712	1
49.716	0
49.72	0
49.724	1
49.728	2
49.732	1
49.736	0
49.74	1
49.744	1
49.748	0
49.752	1
49.756	1
49.76	1
49.764	0
49.768	1
49.772	1
49.776	0
49.78	1
49.784	2
49.788	1
49.792	0
49.796	0
49.8	0
49.804	1
49.808	1
49.812	1
49.816	0
49.82	0
49.824	0
49.828	0
49.832	0
49.836	1
49.84	1
49.844	0
49.848	0
49.852	0
49.856	0
49.86	0
49.864	0
49.868	0
49.872	0
49.876	0
49.88	1
49.884	1
49.888	0
49.892	1
49.896	1
49.9	1
49.904	3
49.908	2
49.912	0
49.916	0
49.92	0
49.924	0
49.928	2
49.932	1
49.936	0
49.94	0
49.944	0
49.948	0
49.952	1
49.956	0
49.96	1
49.964	2
49.968	1
49.972	1
49.976	2
49.98	2
49.984	18
49.988	79
49.992	265
49.996	438
50	498
50.004	314
50.008	180
50.012	89
50.016	56
50.02	34
50.024	16
50.028	4
50.032	3
50.036	2
50.04	1
50.044	1
50.048	1
50.052	1
50.056	2
50.06	1
50.064	0
50.068	1
50.072	0
50.076	0
50.08	1
50.084	1
50.088	1
50.092	1
50.096	1
50.1	1
50.104	0
50.108	0
50.112	0
50.116	0
50.12	1
50.124	2
50.128	3
50.132	1
50.136	1
50.14	1
50.144	0
50.148	0
50.152	1
50.156	0
50.16	1
50.164	1
50.168	0
50.172	0
50.176	0
50.18	0
50.184	0
50.188	0
50.192	1
50.196	0
50.2	0
50.204	1
50.208	1
50.212	1
50.216	0
50.22	0
50.224	0
50.228	1
50.232	0
50.236	0
50.24	1
50.244	1
50.248	0
50.252	0
50.256	1
50.26	0
50.264	1
50.268	3
50.272	1
50.276	0
50.28	0
50.284	0
50.288	0
50.292	0
50.296	0
50.3	0
50.304	1
50.308	1
50.312	1
50.316	0
50.32	0
50.324	0
50.328	0
50.332	0
50.336	1
50.34	1
50.344	0
50.348	1
50.352	1
50.356	0
50.36	0
50.364	0
50.368	1
50.372	2
50.376	1
50.38	0
50.384	1
50.388	1
50.392	0
50.396	0
50.4	0
50.404	1
50.408	2
50.412	2
50.416	2
50.42	2
50.424	1
50.428	1
50.432	1
50.436	2
50.44	3
50.444	1
50.448	0
50.452	0
50.456	0
50.46	0
50.464	1
50.468	2
50.472	2
50.476	2
50.48	1
50.484	1
50.488	1
50.492	0
50.496	0
50.5	0
50.504	0
50.508	0
50.512	0
50.516	1
50.52	0
50.524	0
50.528	0
50.532	1
50.536	1
50.54	1
50.544	1
50.548	2
50.552	2
50.556	0
50.56	1
50.564	1
50.568	1
50.572	1
50.576	1
50.58	0
50.584	0
50.588	0
50.592	1
50.596	2
50.6	2
50.604	1
50.608	0
50.612	0
50.616	0
50.62	2
50.624	1
50.628	0
50.632	0
50.636	0
50.64	0
50.644	0
50.648	1
50.652	1
50.656	0
50.66	0
50.664	0
50.668	1
50.672	1
50.676	1
50.68	1
50.684	0
50.688	0
50.692	0
50.696	0
50.7	0
50.704	0
50.708	0
50.712	1
50.716	2
50.72	0
50.724	0
50.728	0
50.732	1
50.736	1
50.74	1
50.744	1
50.748	0
50.752	0
50.756	1
50.76	2
50.764	1
50.768	0
50.772	1
50.776	1
50.78	0
50.784	0
50.788	0
50.792	0
50.796	0
50.8	0
50.804	0
50.808	0
50.812	0
50.816	0
50.82	0
50.824	0
50.828	0
50.832	1
50.836	0
50.84	0
50.844	1
50.848	0
50.852	0
50.856	0
50.86	1
50.864	1
50.868	0
50.872	1
50.876	1
50.88	0
50.884	0
50.888	0
50.892	1
50.896	0
50.9	0
50.904	0
50.908	1
50.912	1
50.916	1
50.92	1
50.924	1
50.928	0
50.932	0
50.936	0
50.94	0
50.944	1
50.948	1
50.952	1
50.956	3
50.96	1
50.964	0
50.968	0
50.972	0
50.976	0
50.98	0
50.984	0
50.988	1
50.992	6
50.996	23
51	56
51.004	111
51.008	106
51.012	77
51.016	25
51.02	16
51.024	11
51.028	9
51.032	39
51.036	153
51.04	329
51.044	434
51.048	369
51.052	196
51.056	83
51.06	27
51.064	7
51.068	3
51.072	3
51.076	5
51.08	3
51.084	1
51.088	0
51.092	1
51.096	1
51.1	1
51.104	1
51.108	2
51.112	2
51.116	3
51.12	2
51.124	1
51.128	1
51.132	1
51.136	1
51.14	1
51.144	0
51.148	0
51.152	0
51.156	0
51.16	0
51.164	0
51.168	2
51.172	2
51.176	0
51.18	1
51.184	1
51.188	0
51.192	1
51.196	1
51.2	0
51.204	2
51.208	2
51.212	1
51.216	0
51.22	0
51.224	1
51.228	0
51.232	1
51.236	2
51.24	0
51.244	0
51.248	0
51.252	1
51.256	0
51.26	0
51.264	0
51.268	0
51.272	0
51.276	0
51.28	1
51.284	1
51.288	0
51.292	0
51.296	0
51.3	0
51.304	1
51.308	1
51.312	0
51.316	0
51.32	0
51.324	0
51.328	0
51.332	0
51.336	0
51.34	0
51.344	0
51.348	0
51.352	1
51.356	1
51.36	1
51.364	2
51.368	1
51.372	0
51.376	0
51.38	0
51.384	0
51.388	1
51.392	1
51.396	2
51.4	2
51.404	1
51.408	0
51.412	0
51.416	0
51.42	0
51.424	0
51.428	1
51.432	1
51.436	0
51.44	0
51.444	0
51.448	1
51.452	1
51.456	1
51.46	1
51.464	1
51.468	1
51.472	1
51.476	0
51.48	0
51.484	1
51.488	0
51.492	1
51.496	3
51.5	1
51.504	0
51.508	0
51.512	0
51.516	0
51.52	0
51.524	1
51.528	1
51.532	0
51.536	1
51.54	1
51.544	0
51.548	2
51.552	1
51.556	0
51.56	0
51.564	0
51.568	0
51.572	1
51.576	1
51.58	1
51.584	1
51.588	0
51.592	0
51.596	1
51.6	0
51.604	0
51.608	1
51.612	0
51.616	0
51.62	2
51.624	1
51.628	0
51.632	1
51.636	0
51.64	0
51.644	0
51.648	0
51.652	0
51.656	0
51.66	1
51.664	1
51.668	0
51.672	1
51.676	2
51.68	2
51.684	1
51.688	0
51.692	1
51.696	0
51.7	0
51.704	1
51.708	0
51.712	0
51.716	1
51.72	0
51.724	0
51.728	1
51.732	0
51.736	0
51.74	0
51.744	0
51.748	0
51.752	1
51.756	0
51.76	0
51.764	1
51.768	0
51.772	0
51.776	0
51.78	1
51.784	1
51.788	0
51.792	0
51.796	0
51.8	0
51.804	1
51.808	1
51.812	0
51.816	1
51.82	1
51.824	1
51.828	1
51.832	2
51.836	2
51.84	1
51.844	0
51.848	0
51.852	1
51.856	0
51.86	0
51.864	1
51.868	0
51.872	0
51.876	0
51.88	1
51.884	1
51.888	0
51.892	1
51.896	1
51.9	2
51.904	1
51.908	0
51.912	0
51.916	0
51.92	0
51.924	1
51.928	1
51.932	1
51.936	0
51.94	0
51.944	0
51.948	1
51.952	0
51.956	0
51.96	1
51.964	0
51.968	0
51.972	0
51.976	1
51.98	2
51.984	3
51.988	2
51.992	5
51.996	10
[truncated: 31,085 more rows]
