# Supplementary material for: Rapid Detection of Volatile Organic Metabolites in Urine by High-Pressure Photoionization Mass Spectrometry for Breast Cancer Screening: A Pilot Study
Source: Metabolites. 2023 Jul 21;13(7):870. doi: 10.3390/metabo13070870 (PMC10385751; doi:10.3390/metabo13070870)
Supplement: Supplementary file 1 [file metabolites-13-00870-s001.zip › Mass_data/CTL/CTL11.txt]

44	61
44.004	32
44.008	44
44.012	122
44.016	452
44.02	703
44.024	722
44.028	369
44.032	146
44.036	40
44.04	16
44.044	22
44.048	36
44.052	34
44.056	18
44.06	8
44.064	5
44.068	3
44.072	0
44.076	1
44.08	2
44.084	4
44.088	8
44.092	5
44.096	3
44.1	2
44.104	1
44.108	2
44.112	2
44.116	1
44.12	0
44.124	1
44.128	2
44.132	0
44.136	3
44.14	3
44.144	0
44.148	2
44.152	3
44.156	2
44.16	0
44.164	1
44.168	2
44.172	1
44.176	1
44.18	2
44.184	2
44.188	2
44.192	3
44.196	3
44.2	2
44.204	1
44.208	2
44.212	2
44.216	1
44.22	1
44.224	1
44.228	1
44.232	0
44.236	0
44.24	1
44.244	1
44.248	0
44.252	0
44.256	0
44.26	1
44.264	2
44.268	1
44.272	0
44.276	0
44.28	2
44.284	2
44.288	2
44.292	1
44.296	1
44.3	1
44.304	0
44.308	1
44.312	0
44.316	0
44.32	1
44.324	1
44.328	1
44.332	1
44.336	2
44.34	2
44.344	1
44.348	1
44.352	4
44.356	2
44.36	0
44.364	0
44.368	1
44.372	1
44.376	1
44.38	2
44.384	1
44.388	1
44.392	0
44.396	3
44.4	1
44.404	1
44.408	2
44.412	0
44.416	0
44.42	1
44.424	1
44.428	1
44.432	2
44.436	3
44.44	1
44.444	0
44.448	0
44.452	0
44.456	1
44.46	1
44.464	0
44.468	0
44.472	1
44.476	1
44.48	0
44.484	2
44.488	1
44.492	1
44.496	2
44.5	1
44.504	0
44.508	0
44.512	0
44.516	1
44.52	1
44.524	1
44.528	1
44.532	1
44.536	1
44.54	0
44.544	1
44.548	1
44.552	0
44.556	2
44.56	1
44.564	0
44.568	0
44.572	0
44.576	0
44.58	1
44.584	2
44.588	1
44.592	1
44.596	1
44.6	2
44.604	1
44.608	0
44.612	0
44.616	1
44.62	1
44.624	1
44.628	0
44.632	0
44.636	0
44.64	1
44.644	0
44.648	1
44.652	2
44.656	1
44.66	0
44.664	1
44.668	2
44.672	2
44.676	1
44.68	1
44.684	2
44.688	2
44.692	2
44.696	1
44.7	1
44.704	0
44.708	1
44.712	2
44.716	2
44.72	1
44.724	1
44.728	1
44.732	1
44.736	1
44.74	0
44.744	1
44.748	1
44.752	1
44.756	0
44.76	1
44.764	1
44.768	1
44.772	2
44.776	1
44.78	0
44.784	0
44.788	0
44.792	0
44.796	0
44.8	0
44.804	0
44.808	0
44.812	1
44.816	1
44.82	0
44.824	0
44.828	0
44.832	1
44.836	1
44.84	0
44.844	0
44.848	0
44.852	0
44.856	1
44.86	2
44.864	1
44.868	1
44.872	2
44.876	1
44.88	1
44.884	1
44.888	1
44.892	0
44.896	1
44.9	2
44.904	1
44.908	0
44.912	0
44.916	0
44.92	1
44.924	1
44.928	0
44.932	0
44.936	1
44.94	1
44.944	1
44.948	1
44.952	1
44.956	0
44.96	0
44.964	3
44.968	31
44.972	95
44.976	205
44.98	224
44.984	173
44.988	76
44.992	67
44.996	68
45	61
45.004	40
45.008	28
45.012	27
45.016	49
45.02	69
45.024	108
45.028	174
45.032	286
45.036	252
45.04	157
45.044	43
45.048	19
45.052	16
45.056	24
45.06	27
45.064	14
45.068	3
45.072	2
45.076	1
45.08	1
45.084	2
45.088	2
45.092	2
45.096	2
45.1	3
45.104	2
45.108	2
45.112	2
45.116	1
45.12	1
45.124	1
45.128	0
45.132	0
45.136	0
45.14	0
45.144	0
45.148	1
45.152	1
45.156	0
45.16	0
45.164	0
45.168	0
45.172	0
45.176	0
45.18	0
45.184	1
45.188	0
45.192	0
45.196	1
45.2	2
45.204	0
45.208	0
45.212	1
45.216	0
45.22	1
45.224	1
45.228	0
45.232	0
45.236	0
45.24	0
45.244	1
45.248	1
45.252	1
45.256	0
45.26	0
45.264	1
45.268	2
45.272	1
45.276	0
45.28	0
45.284	0
45.288	0
45.292	1
45.296	1
45.3	1
45.304	1
45.308	1
45.312	0
45.316	1
45.32	0
45.324	0
45.328	1
45.332	0
45.336	0
45.34	1
45.344	0
45.348	0
45.352	0
45.356	0
45.36	0
45.364	0
45.368	0
45.372	0
45.376	0
45.38	1
45.384	3
45.388	1
45.392	0
45.396	0
45.4	0
45.404	1
45.408	1
45.412	0
45.416	0
45.42	0
45.424	1
45.428	2
45.432	1
45.436	0
45.44	1
45.444	0
45.448	0
45.452	0
45.456	0
45.46	1
45.464	1
45.468	1
45.472	0
45.476	0
45.48	0
45.484	0
45.488	0
45.492	0
45.496	1
45.5	1
45.504	0
45.508	0
45.512	1
45.516	0
45.52	0
45.524	1
45.528	1
45.532	0
45.536	0
45.54	0
45.544	1
45.548	1
45.552	0
45.556	0
45.56	0
45.564	0
45.568	0
45.572	0
45.576	0
45.58	0
45.584	0
45.588	1
45.592	1
45.596	0
45.6	1
45.604	1
45.608	1
45.612	0
45.616	0
45.62	0
45.624	1
45.628	1
45.632	0
45.636	0
45.64	0
45.644	0
45.648	0
45.652	0
45.656	1
45.66	1
45.664	1
45.668	0
45.672	0
45.676	0
45.68	0
45.684	0
45.688	1
45.692	1
45.696	0
45.7	0
45.704	0
45.708	1
45.712	0
45.716	0
45.72	0
45.724	0
45.728	0
45.732	0
45.736	0
45.74	0
45.744	1
45.748	1
45.752	0
45.756	0
45.76	0
45.764	0
45.768	1
45.772	0
45.776	0
45.78	0
45.784	0
45.788	0
45.792	0
45.796	1
45.8	1
45.804	1
45.808	0
45.812	1
45.816	1
45.82	0
45.824	0
45.828	1
45.832	1
45.836	0
45.84	0
45.844	0
45.848	0
45.852	0
45.856	1
45.86	1
45.864	1
45.868	0
45.872	0
45.876	0
45.88	0
45.884	1
45.888	1
45.892	0
45.896	1
45.9	1
45.904	2
45.908	0
45.912	0
45.916	0
45.92	1
45.924	0
45.928	0
45.932	1
45.936	0
45.94	0
45.944	0
45.948	0
45.952	0
45.956	0
45.96	1
45.964	4
45.968	10
45.972	17
45.976	24
45.98	31
45.984	44
45.988	65
45.992	91
45.996	77
46	46
46.004	15
46.008	4
46.012	1
46.016	4
46.02	8
46.024	17
46.028	26
46.032	26
46.036	18
46.04	11
46.044	7
46.048	2
46.052	1
46.056	7
46.06	24
46.064	34
46.068	35
46.072	27
46.076	8
46.08	2
46.084	3
46.088	0
46.092	1
46.096	1
46.1	1
46.104	2
46.108	2
46.112	1
46.116	0
46.12	0
46.124	0
46.128	1
46.132	0
46.136	0
46.14	1
46.144	1
46.148	0
46.152	0
46.156	1
46.16	0
46.164	0
46.168	0
46.172	0
46.176	1
46.18	1
46.184	0
46.188	0
46.192	0
46.196	0
46.2	0
46.204	1
46.208	1
46.212	0
46.216	0
46.22	0
46.224	0
46.228	1
46.232	0
46.236	0
46.24	0
46.244	0
46.248	0
46.252	1
46.256	1
46.26	1
46.264	1
46.268	0
46.272	0
46.276	0
46.28	0
46.284	0
46.288	0
46.292	1
46.296	0
46.3	1
46.304	1
46.308	0
46.312	0
46.316	1
46.32	2
46.324	1
46.328	1
46.332	1
46.336	0
46.34	0
46.344	0
46.348	1
46.352	0
46.356	0
46.36	0
46.364	0
46.368	1
46.372	1
46.376	1
46.38	1
46.384	0
46.388	0
46.392	0
46.396	0
46.4	0
46.404	0
46.408	0
46.412	0
46.416	0
46.42	0
46.424	0
46.428	0
46.432	0
46.436	0
46.44	0
46.444	0
46.448	0
46.452	0
46.456	0
46.46	0
46.464	0
46.468	0
46.472	0
46.476	0
46.48	1
46.484	1
46.488	1
46.492	0
46.496	0
46.5	0
46.504	2
46.508	1
46.512	0
46.516	0
46.52	0
46.524	0
46.528	0
46.532	0
46.536	0
46.54	0
46.544	0
46.548	0
46.552	1
46.556	2
46.56	1
46.564	0
46.568	1
46.572	2
46.576	1
46.58	1
46.584	0
46.588	0
46.592	0
46.596	0
46.6	0
46.604	0
46.608	1
46.612	0
46.616	1
46.62	1
46.624	0
46.628	1
46.632	1
46.636	0
46.64	0
46.644	1
46.648	1
46.652	1
46.656	0
46.66	0
46.664	0
46.668	0
46.672	1
46.676	1
46.68	1
46.684	0
46.688	0
46.692	0
46.696	2
46.7	2
46.704	1
46.708	0
46.712	0
46.716	0
46.72	0
46.724	1
46.728	1
46.732	0
46.736	1
46.74	0
46.744	0
46.748	1
46.752	0
46.756	0
46.76	1
46.764	0
46.768	0
46.772	0
46.776	0
46.78	1
46.784	1
46.788	0
46.792	0
46.796	0
46.8	0
46.804	0
46.808	0
46.812	0
46.816	0
46.82	1
46.824	1
46.828	0
46.832	0
46.836	0
46.84	0
46.844	0
46.848	0
46.852	0
46.856	0
46.86	1
46.864	1
46.868	0
46.872	1
46.876	2
46.88	1
46.884	0
46.888	1
46.892	1
46.896	0
46.9	0
46.904	0
46.908	0
46.912	0
46.916	1
46.92	1
46.924	0
46.928	1
46.932	1
46.936	1
46.94	0
46.944	0
46.948	0
46.952	0
46.956	0
46.96	0
46.964	2
46.968	6
46.972	9
46.976	12
46.98	15
46.984	79
46.988	231
46.992	460
46.996	457
47	326
47.004	146
47.008	51
47.012	20
47.016	8
47.02	4
47.024	1
47.028	1
47.032	5
47.036	25
47.04	161
47.044	373
47.048	658
47.052	575
47.056	378
47.06	118
47.064	52
47.068	18
47.072	7
47.076	6
47.08	3
47.084	1
47.088	2
47.092	1
47.096	1
47.1	2
47.104	0
47.108	0
47.112	0
47.116	2
47.12	2
47.124	2
47.128	2
47.132	1
47.136	0
47.14	1
47.144	0
47.148	1
47.152	1
47.156	0
47.16	1
47.164	1
47.168	1
47.172	1
47.176	1
47.18	0
47.184	0
47.188	1
47.192	1
47.196	0
47.2	1
47.204	1
47.208	0
47.212	0
47.216	0
47.22	0
47.224	1
47.228	0
47.232	0
47.236	1
47.24	1
47.244	1
47.248	1
47.252	0
47.256	0
47.26	0
47.264	0
47.268	0
47.272	0
47.276	0
47.28	0
47.284	0
47.288	1
47.292	0
47.296	1
47.3	1
47.304	0
47.308	0
47.312	1
47.316	2
47.32	0
47.324	0
47.328	1
47.332	3
47.336	1
47.34	1
47.344	2
47.348	1
47.352	1
47.356	3
47.36	2
47.364	2
47.368	2
47.372	0
47.376	1
47.38	2
47.384	2
47.388	1
47.392	0
47.396	0
47.4	0
47.404	0
47.408	0
47.412	0
47.416	1
47.42	1
47.424	0
47.428	1
47.432	1
47.436	0
47.44	0
47.444	1
47.448	1
47.452	1
47.456	1
47.46	1
47.464	0
47.468	1
47.472	1
47.476	0
47.48	0
47.484	0
47.488	0
47.492	0
47.496	0
47.5	0
47.504	0
47.508	1
47.512	1
47.516	0
47.52	1
47.524	2
47.528	1
47.532	0
47.536	1
47.54	1
47.544	2
47.548	0
47.552	0
47.556	0
47.56	0
47.564	1
47.568	1
47.572	0
47.576	0
47.58	0
47.584	0
47.588	0
47.592	0
47.596	1
47.6	0
47.604	1
47.608	1
47.612	0
47.616	0
47.62	0
47.624	1
47.628	0
47.632	0
47.636	1
47.64	1
47.644	1
47.648	1
47.652	1
47.656	0
47.66	0
47.664	0
47.668	0
47.672	1
47.676	2
47.68	1
47.684	1
47.688	1
47.692	2
47.696	1
47.7	0
47.704	1
47.708	0
47.712	0
47.716	0
47.72	1
47.724	1
47.728	1
47.732	1
47.736	0
47.74	0
47.744	0
47.748	0
47.752	0
47.756	0
47.76	1
47.764	1
47.768	1
47.772	0
47.776	0
47.78	0
47.784	0
47.788	1
47.792	1
47.796	0
47.8	1
47.804	0
47.808	0
47.812	1
47.816	0
47.82	0
47.824	0
47.828	0
47.832	0
47.836	1
47.84	2
47.844	1
47.848	1
47.852	3
47.856	1
47.86	1
47.864	2
47.868	1
47.872	1
47.876	1
47.88	1
47.884	1
47.888	1
47.892	1
47.896	1
47.9	1
47.904	2
47.908	1
47.912	0
47.916	0
47.92	2
47.924	1
47.928	1
47.932	3
47.936	2
47.94	2
47.944	2
47.948	1
47.952	0
47.956	1
47.96	3
47.964	5
47.968	6
47.972	6
47.976	5
47.98	5
47.984	8
47.988	139
47.992	1161
47.996	3041
48	6193
48.004	6160
48.008	4478
48.012	1758
48.016	683
48.02	172
48.024	52
48.028	24
48.032	10
48.036	7
48.04	5
48.044	9
48.048	16
48.052	24
48.056	19
48.06	11
48.064	1
48.068	11
48.072	17
48.076	18
48.08	16
48.084	10
48.088	4
48.092	4
48.096	2
48.1	0
48.104	2
48.108	3
48.112	2
48.116	0
48.12	1
48.124	2
48.128	3
48.132	1
48.136	1
48.14	2
48.144	5
48.148	4
48.152	3
48.156	2
48.16	2
48.164	2
48.168	1
48.172	0
48.176	0
48.18	1
48.184	3
48.188	2
48.192	1
48.196	2
48.2	1
48.204	0
48.208	0
48.212	1
48.216	2
48.22	2
48.224	1
48.228	2
48.232	2
48.236	1
48.24	0
48.244	0
48.248	1
48.252	1
48.256	1
48.26	2
48.264	1
48.268	1
48.272	2
48.276	1
48.28	2
48.284	2
48.288	1
48.292	0
48.296	0
48.3	0
48.304	2
48.308	2
48.312	2
48.316	1
48.32	0
48.324	0
48.328	0
48.332	0
48.336	0
48.34	1
48.344	1
48.348	1
48.352	0
48.356	0
48.36	1
48.364	2
48.368	1
48.372	0
48.376	0
48.38	1
48.384	2
48.388	2
48.392	1
48.396	1
48.4	1
48.404	2
48.408	0
48.412	1
48.416	2
48.42	1
48.424	0
48.428	0
48.432	1
48.436	2
48.44	1
48.444	0
48.448	2
48.452	2
48.456	1
48.46	1
48.464	2
48.468	2
48.472	2
48.476	2
48.48	2
48.484	2
48.488	2
48.492	2
48.496	1
48.5	1
48.504	2
48.508	3
48.512	1
48.516	0
48.52	0
48.524	0
48.528	1
48.532	1
48.536	0
48.54	1
48.544	1
48.548	0
48.552	0
48.556	0
48.56	0
48.564	2
48.568	1
48.572	0
48.576	0
48.58	1
48.584	2
48.588	3
48.592	1
48.596	1
48.6	1
48.604	3
48.608	1
48.612	0
48.616	0
48.62	0
48.624	0
48.628	1
48.632	1
48.636	1
48.64	1
48.644	1
48.648	1
48.652	1
48.656	1
48.66	1
48.664	1
48.668	0
48.672	1
48.676	1
48.68	0
48.684	1
48.688	1
48.692	0
48.696	0
48.7	0
48.704	0
48.708	2
48.712	1
48.716	0
48.72	0
48.724	0
48.728	1
48.732	2
48.736	1
48.74	0
48.744	1
48.748	1
48.752	1
48.756	0
48.76	1
48.764	0
48.768	0
48.772	0
48.776	0
48.78	0
48.784	0
48.788	1
48.792	1
48.796	2
48.8	0
48.804	0
48.808	1
48.812	0
48.816	1
48.82	1
48.824	0
48.828	1
48.832	1
48.836	1
48.84	0
48.844	0
48.848	0
48.852	2
48.856	2
48.86	1
48.864	1
48.868	1
48.872	1
48.876	1
48.88	0
48.884	0
48.888	1
48.892	0
48.896	0
48.9	1
48.904	0
48.908	0
48.912	0
48.916	0
48.92	0
48.924	0
48.928	1
48.932	1
48.936	1
48.94	0
48.944	0
48.948	0
48.952	0
48.956	1
48.96	1
48.964	0
48.968	1
48.972	1
48.976	1
48.98	3
48.984	14
48.988	26
48.992	35
48.996	102
49	337
49.004	743
49.008	1248
49.012	1213
49.016	809
49.02	343
49.024	124
49.028	32
49.032	10
49.036	4
49.04	3
49.044	3
49.048	2
49.052	2
49.056	2
49.06	2
49.064	2
49.068	3
49.072	2
49.076	2
49.08	3
49.084	3
49.088	2
49.092	2
49.096	0
49.1	0
49.104	1
49.108	2
49.112	1
49.116	1
49.12	2
49.124	1
49.128	0
49.132	1
49.136	2
49.14	1
49.144	0
49.148	1
49.152	0
49.156	0
49.16	0
49.164	0
49.168	0
49.172	0
49.176	1
49.18	1
49.184	1
49.188	0
49.192	0
49.196	0
49.2	0
49.204	1
49.208	1
49.212	0
49.216	0
49.22	0
49.224	0
49.228	0
49.232	0
49.236	1
49.24	0
49.244	1
49.248	2
49.252	0
49.256	0
49.26	0
49.264	0
49.268	0
49.272	0
49.276	1
49.28	0
49.284	0
49.288	0
49.292	1
49.296	1
49.3	1
49.304	0
49.308	0
49.312	0
49.316	2
49.32	1
49.324	0
49.328	1
49.332	1
49.336	1
49.34	0
49.344	0
49.348	0
49.352	0
49.356	1
49.36	1
49.364	0
49.368	1
49.372	1
49.376	0
49.38	2
49.384	1
49.388	0
49.392	2
49.396	1
49.4	0
49.404	1
49.408	0
49.412	0
49.416	1
49.42	0
49.424	0
49.428	0
49.432	0
49.436	0
49.44	0
49.444	0
49.448	0
49.452	0
49.456	1
49.46	0
49.464	0
49.468	1
49.472	0
49.476	0
49.48	1
49.484	2
49.488	2
49.492	0
49.496	1
49.5	1
49.504	0
49.508	2
49.512	1
49.516	1
49.52	1
49.524	1
49.528	1
49.532	0
49.536	1
49.54	1
49.544	1
49.548	0
49.552	0
49.556	0
49.56	0
49.564	0
49.568	1
49.572	1
49.576	1
49.58	1
49.584	3
49.588	1
49.592	0
49.596	0
49.6	0
49.604	0
49.608	0
49.612	1
49.616	1
49.62	0
49.624	0
49.628	0
49.632	0
49.636	0
49.64	0
49.644	0
49.648	0
49.652	0
49.656	0
49.66	1
49.664	1
49.668	1
49.672	0
49.676	1
49.68	1
49.684	0
49.688	0
49.692	0
49.696	0
49.7	1
49.704	1
49.708	0
49.712	1
49.716	0
49.72	0
49.724	0
49.728	0
49.732	0
49.736	0
49.74	0
49.744	0
49.748	0
49.752	0
49.756	0
49.76	0
49.764	1
49.768	1
49.772	1
49.776	0
49.78	0
49.784	0
49.788	0
49.792	0
49.796	0
49.8	1
49.804	0
49.808	0
49.812	0
49.816	0
49.82	0
49.824	0
49.828	0
49.832	0
49.836	0
49.84	0
49.844	0
49.848	1
49.852	1
49.856	1
49.86	0
49.864	0
49.868	0
49.872	0
49.876	0
49.88	1
49.884	1
49.888	0
49.892	0
49.896	0
49.9	0
49.904	0
49.908	0
49.912	0
49.916	0
49.92	1
49.924	3
49.928	1
49.932	0
49.936	0
49.94	0
49.944	0
49.948	0
49.952	0
49.956	0
49.96	0
49.964	0
49.968	0
49.972	1
49.976	2
49.98	2
49.984	14
49.988	47
49.992	185
49.996	280
50	316
50.004	187
50.008	108
50.012	58
50.016	35
50.02	18
50.024	6
50.028	2
50.032	0
50.036	0
50.04	0
50.044	0
50.048	0
50.052	0
50.056	1
50.06	1
50.064	0
50.068	1
50.072	1
50.076	0
50.08	0
50.084	0
50.088	0
50.092	0
50.096	0
50.1	0
50.104	1
50.108	0
50.112	0
50.116	1
50.12	0
50.124	0
50.128	1
50.132	3
50.136	3
50.14	0
50.144	0
50.148	0
50.152	1
50.156	1
50.16	1
50.164	0
50.168	0
50.172	0
50.176	0
50.18	1
50.184	0
50.188	0
50.192	0
50.196	0
50.2	0
50.204	1
50.208	1
50.212	1
50.216	0
50.22	1
50.224	1
50.228	1
50.232	0
50.236	0
50.24	0
50.244	0
50.248	0
50.252	0
50.256	1
50.26	1
50.264	0
50.268	0
50.272	0
50.276	0
50.28	2
50.284	1
50.288	0
50.292	1
50.296	0
50.3	0
50.304	1
50.308	0
50.312	0
50.316	1
50.32	0
50.324	0
50.328	0
50.332	0
50.336	0
50.34	1
50.344	0
50.348	0
50.352	0
50.356	0
50.36	0
50.364	0
50.368	1
50.372	1
50.376	1
50.38	0
50.384	1
50.388	1
50.392	1
50.396	0
50.4	0
50.404	0
50.408	1
50.412	1
50.416	0
50.42	1
50.424	1
50.428	2
50.432	2
50.436	1
50.44	0
50.444	0
50.448	0
50.452	0
50.456	0
50.46	1
50.464	1
50.468	0
50.472	1
50.476	1
50.48	0
50.484	0
50.488	0
50.492	0
50.496	1
50.5	1
50.504	0
50.508	0
50.512	0
50.516	0
50.52	0
50.524	0
50.528	0
50.532	0
50.536	0
50.54	0
50.544	0
50.548	0
50.552	0
50.556	0
50.56	0
50.564	0
50.568	0
50.572	1
50.576	1
50.58	1
50.584	0
50.588	0
50.592	0
50.596	0
50.6	0
50.604	0
50.608	0
50.612	0
50.616	0
50.62	2
50.624	1
50.628	0
50.632	0
50.636	0
50.64	0
50.644	0
50.648	1
50.652	1
50.656	0
50.66	1
50.664	2
50.668	0
50.672	0
50.676	0
50.68	1
50.684	0
50.688	0
50.692	0
50.696	1
50.7	1
50.704	0
50.708	0
50.712	0
50.716	0
50.72	1
50.724	1
50.728	0
50.732	0
50.736	0
50.74	0
50.744	0
50.748	0
50.752	0
50.756	0
50.76	0
50.764	0
50.768	1
50.772	0
50.776	0
50.78	0
50.784	1
50.788	1
50.792	2
50.796	1
50.8	0
50.804	1
50.808	2
50.812	1
50.816	0
50.82	0
50.824	0
50.828	0
50.832	0
50.836	0
50.84	0
50.844	2
50.848	2
50.852	1
50.856	0
50.86	0
50.864	0
50.868	0
50.872	0
50.876	0
50.88	1
50.884	0
50.888	0
50.892	0
50.896	0
50.9	0
50.904	0
50.908	1
50.912	1
50.916	0
50.92	1
50.924	1
50.928	1
50.932	0
50.936	0
50.94	0
50.944	0
50.948	1
50.952	2
50.956	1
50.96	0
50.964	1
50.968	0
50.972	1
50.976	2
50.98	2
50.984	1
50.988	0
50.992	3
50.996	18
51	39
51.004	67
51.008	64
51.012	49
51.016	23
51.02	14
51.024	8
51.028	4
51.032	46
51.036	147
51.04	323
51.044	415
51.048	369
51.052	164
51.056	75
51.06	22
51.064	2
51.068	2
51.072	2
51.076	1
51.08	1
51.084	1
51.088	0
51.092	0
51.096	0
51.1	0
51.104	2
51.108	2
51.112	1
51.116	0
51.12	1
51.124	2
51.128	0
51.132	0
51.136	0
51.14	0
51.144	1
51.148	1
51.152	1
51.156	0
51.16	0
51.164	1
51.168	0
51.172	0
51.176	0
51.18	1
51.184	1
51.188	1
51.192	0
51.196	0
51.2	0
51.204	0
51.208	0
51.212	0
51.216	1
51.22	1
51.224	0
51.228	1
51.232	1
51.236	1
51.24	0
51.244	0
51.248	0
51.252	1
51.256	1
51.26	1
51.264	1
51.268	1
51.272	0
51.276	0
51.28	0
51.284	0
51.288	0
51.292	1
51.296	1
51.3	1
51.304	0
51.308	0
51.312	0
51.316	0
51.32	0
51.324	1
51.328	0
51.332	0
51.336	0
51.34	0
51.344	0
51.348	1
51.352	0
51.356	0
51.36	0
51.364	0
51.368	0
51.372	0
51.376	0
51.38	0
51.384	1
51.388	1
51.392	1
51.396	0
51.4	1
51.404	1
51.408	0
51.412	0
51.416	0
51.42	1
51.424	0
51.428	0
51.432	0
51.436	1
51.44	1
51.444	0
51.448	1
51.452	1
51.456	1
51.46	0
51.464	0
51.468	0
51.472	0
51.476	1
51.48	1
51.484	1
51.488	1
51.492	1
51.496	0
51.5	1
51.504	1
51.508	1
51.512	0
51.516	0
51.52	0
51.524	0
51.528	0
51.532	0
51.536	0
51.54	0
51.544	1
51.548	1
51.552	1
51.556	0
51.56	1
51.564	2
51.568	1
51.572	2
51.576	1
51.58	0
51.584	0
51.588	0
51.592	0
51.596	0
51.6	1
51.604	3
51.608	1
51.612	0
51.616	0
51.62	0
51.624	0
51.628	0
51.632	0
51.636	0
51.64	0
51.644	0
51.648	1
51.652	1
51.656	0
51.66	1
51.664	2
51.668	1
51.672	0
51.676	0
51.68	0
51.684	0
51.688	0
51.692	0
51.696	1
51.7	1
51.704	0
51.708	1
51.712	1
51.716	0
51.72	2
51.724	2
51.728	0
51.732	1
51.736	2
51.74	1
51.744	0
51.748	0
51.752	0
51.756	0
51.76	0
51.764	0
51.768	0
51.772	0
51.776	0
51.78	0
51.784	0
51.788	0
51.792	1
51.796	1
51.8	1
51.804	1
51.808	1
51.812	0
51.816	2
51.82	2
51.824	0
51.828	0
51.832	0
51.836	1
51.84	1
51.844	1
51.848	0
51.852	0
51.856	0
51.86	1
51.864	1
51.868	1
51.872	1
51.876	1
51.88	1
51.884	0
51.888	0
51.892	0
51.896	0
51.9	1
51.904	1
51.908	0
51.912	1
51.916	0
51.92	0
51.924	0
51.928	1
51.932	1
51.936	0
51.94	0
51.944	0
51.948	0
51.952	0
51.956	0
51.96	0
51.964	0
51.968	0
51.972	0
51.976	1
51.98	1
51.984	0
51.988	1
51.992	2
51.996	3
[truncated: 31,085 more rows]
