# Supplementary material for: Rapid Detection of Volatile Organic Metabolites in Urine by High-Pressure Photoionization Mass Spectrometry for Breast Cancer Screening: A Pilot Study
Source: Metabolites. 2023 Jul 21;13(7):870. doi: 10.3390/metabo13070870 (PMC10385751; doi:10.3390/metabo13070870)
Supplement: Supplementary file 1 [file metabolites-13-00870-s001.zip › Mass_data/CTL/CTL12.txt]

44	48
44.004	28
44.008	27
44.012	137
44.016	357
44.02	585
44.024	570
44.028	327
44.032	124
44.036	26
44.04	24
44.044	30
44.048	36
44.052	33
44.056	18
44.06	8
44.064	3
44.068	2
44.072	1
44.076	1
44.08	1
44.084	6
44.088	7
44.092	6
44.096	4
44.1	5
44.104	4
44.108	2
44.112	0
44.116	0
44.12	0
44.124	1
44.128	3
44.132	4
44.136	3
44.14	2
44.144	3
44.148	3
44.152	2
44.156	0
44.16	0
44.164	0
44.168	1
44.172	0
44.176	1
44.18	1
44.184	0
44.188	0
44.192	0
44.196	0
44.2	2
44.204	1
44.208	0
44.212	1
44.216	0
44.22	0
44.224	1
44.228	2
44.232	1
44.236	1
44.24	1
44.244	1
44.248	1
44.252	1
44.256	0
44.26	1
44.264	2
44.268	2
44.272	1
44.276	2
44.28	3
44.284	3
44.288	1
44.292	0
44.296	0
44.3	1
44.304	3
44.308	2
44.312	1
44.316	0
44.32	0
44.324	0
44.328	0
44.332	0
44.336	2
44.34	3
44.344	2
44.348	2
44.352	3
44.356	3
44.36	1
44.364	2
44.368	2
44.372	1
44.376	2
44.38	2
44.384	2
44.388	1
44.392	0
44.396	0
44.4	1
44.404	2
44.408	2
44.412	2
44.416	3
44.42	2
44.424	1
44.428	0
44.432	0
44.436	2
44.44	2
44.444	1
44.448	0
44.452	0
44.456	0
44.46	0
44.464	1
44.468	0
44.472	0
44.476	1
44.48	1
44.484	1
44.488	1
44.492	1
44.496	0
44.5	0
44.504	0
44.508	2
44.512	1
44.516	1
44.52	3
44.524	3
44.528	2
44.532	1
44.536	0
44.54	0
44.544	0
44.548	1
44.552	0
44.556	0
44.56	0
44.564	0
44.568	0
44.572	0
44.576	0
44.58	0
44.584	1
44.588	2
44.592	3
44.596	1
44.6	0
44.604	0
44.608	0
44.612	1
44.616	1
44.62	1
44.624	1
44.628	0
44.632	0
44.636	1
44.64	0
44.644	0
44.648	1
44.652	0
44.656	0
44.66	0
44.664	0
44.668	2
44.672	1
44.676	0
44.68	0
44.684	0
44.688	0
44.692	0
44.696	0
44.7	1
44.704	1
44.708	1
44.712	1
44.716	1
44.72	0
44.724	1
44.728	1
44.732	1
44.736	1
44.74	1
44.744	1
44.748	0
44.752	1
44.756	0
44.76	0
44.764	1
44.768	0
44.772	0
44.776	0
44.78	0
44.784	0
44.788	0
44.792	0
44.796	1
44.8	0
44.804	1
44.808	2
44.812	0
44.816	0
44.82	1
44.824	2
44.828	1
44.832	0
44.836	0
44.84	0
44.844	0
44.848	0
44.852	1
44.856	1
44.86	1
44.864	0
44.868	1
44.872	1
44.876	1
44.88	0
44.884	0
44.888	0
44.892	1
44.896	0
44.9	0
44.904	0
44.908	1
44.912	1
44.916	1
44.92	1
44.924	1
44.928	0
44.932	0
44.936	0
44.94	2
44.944	1
44.948	0
44.952	1
44.956	0
44.96	0
44.964	6
44.968	28
44.972	140
44.976	266
44.98	367
44.984	228
44.988	116
44.992	51
44.996	59
45	42
45.004	31
45.008	25
45.012	20
45.016	33
45.02	73
45.024	147
45.028	383
45.032	520
45.036	527
45.04	293
45.044	126
45.048	33
45.052	18
45.056	33
45.06	26
45.064	13
45.068	8
45.072	3
45.076	1
45.08	1
45.084	0
45.088	1
45.092	1
45.096	0
45.1	3
45.104	5
45.108	4
45.112	1
45.116	0
45.12	0
45.124	0
45.128	2
45.132	3
45.136	3
45.14	1
45.144	0
45.148	0
45.152	0
45.156	0
45.16	1
45.164	2
45.168	0
45.172	0
45.176	1
45.18	2
45.184	2
45.188	1
45.192	1
45.196	1
45.2	0
45.204	1
45.208	2
45.212	0
45.216	1
45.22	2
45.224	1
45.228	2
45.232	1
45.236	0
45.24	0
45.244	1
45.248	2
45.252	2
45.256	2
45.26	2
45.264	1
45.268	1
45.272	1
45.276	1
45.28	2
45.284	0
45.288	0
45.292	1
45.296	1
45.3	2
45.304	2
45.308	1
45.312	0
45.316	1
45.32	1
45.324	1
45.328	0
45.332	0
45.336	0
45.34	1
45.344	0
45.348	0
45.352	0
45.356	0
45.36	0
45.364	1
45.368	0
45.372	0
45.376	0
45.38	1
45.384	1
45.388	1
45.392	0
45.396	1
45.4	1
45.404	1
45.408	0
45.412	1
45.416	1
45.42	0
45.424	1
45.428	0
45.432	0
45.436	1
45.44	0
45.444	0
45.448	0
45.452	0
45.456	1
45.46	2
45.464	1
45.468	1
45.472	1
45.476	0
45.48	1
45.484	0
45.488	0
45.492	0
45.496	0
45.5	1
45.504	2
45.508	0
45.512	0
45.516	0
45.52	0
45.524	1
45.528	0
45.532	0
45.536	0
45.54	0
45.544	0
45.548	0
45.552	2
45.556	1
45.56	0
45.564	1
45.568	1
45.572	1
45.576	1
45.58	0
45.584	0
45.588	0
45.592	0
45.596	0
45.6	0
45.604	1
45.608	0
45.612	0
45.616	0
45.62	1
45.624	1
45.628	1
45.632	1
45.636	0
45.64	1
45.644	1
45.648	0
45.652	1
45.656	1
45.66	0
45.664	0
45.668	1
45.672	1
45.676	0
45.68	1
45.684	1
45.688	0
45.692	1
45.696	0
45.7	0
45.704	0
45.708	0
45.712	0
45.716	1
45.72	0
45.724	1
45.728	1
45.732	0
45.736	1
45.74	1
45.744	0
45.748	0
45.752	0
45.756	0
45.76	0
45.764	0
45.768	0
45.772	0
45.776	0
45.78	0
45.784	0
45.788	0
45.792	0
45.796	0
45.8	0
45.804	0
45.808	0
45.812	0
45.816	1
45.82	1
45.824	1
45.828	1
45.832	0
45.836	0
45.84	0
45.844	0
45.848	0
45.852	0
45.856	1
45.86	0
45.864	0
45.868	0
45.872	1
45.876	0
45.88	0
45.884	0
45.888	1
45.892	0
45.896	0
45.9	0
45.904	0
45.908	0
45.912	1
45.916	0
45.92	1
45.924	2
45.928	3
45.932	1
45.936	0
45.94	0
45.944	0
45.948	1
45.952	1
45.956	0
45.96	1
45.964	4
45.968	8
45.972	16
45.976	18
45.98	25
45.984	42
45.988	65
45.992	73
45.996	62
46	26
46.004	11
46.008	5
46.012	4
46.016	6
46.02	11
46.024	21
46.028	45
46.032	41
46.036	27
46.04	10
46.044	8
46.048	5
46.052	2
46.056	9
46.06	24
46.064	34
46.068	29
46.072	16
46.076	6
46.08	2
46.084	0
46.088	1
46.092	1
46.096	2
46.1	1
46.104	0
46.108	0
46.112	0
46.116	0
46.12	0
46.124	0
46.128	0
46.132	0
46.136	0
46.14	0
46.144	0
46.148	0
46.152	0
46.156	0
46.16	0
46.164	0
46.168	0
46.172	0
46.176	0
46.18	1
46.184	0
46.188	1
46.192	2
46.196	1
46.2	0
46.204	0
46.208	1
46.212	1
46.216	1
46.22	1
46.224	2
46.228	1
46.232	0
46.236	1
46.24	0
46.244	0
46.248	0
46.252	0
46.256	1
46.26	2
46.264	0
46.268	0
46.272	0
46.276	0
46.28	1
46.284	1
46.288	0
46.292	1
46.296	1
46.3	0
46.304	1
46.308	0
46.312	0
46.316	0
46.32	0
46.324	0
46.328	0
46.332	0
46.336	0
46.34	0
46.344	1
46.348	0
46.352	0
46.356	0
46.36	0
46.364	1
46.368	1
46.372	0
46.376	0
46.38	0
46.384	0
46.388	0
46.392	0
46.396	0
46.4	0
46.404	0
46.408	0
46.412	0
46.416	1
46.42	0
46.424	0
46.428	1
46.432	0
46.436	0
46.44	0
46.444	1
46.448	1
46.452	0
46.456	0
46.46	1
46.464	1
46.468	0
46.472	0
46.476	0
46.48	0
46.484	1
46.488	0
46.492	0
46.496	0
46.5	0
46.504	0
46.508	1
46.512	0
46.516	0
46.52	0
46.524	0
46.528	0
46.532	0
46.536	0
46.54	1
46.544	1
46.548	2
46.552	1
46.556	0
46.56	0
46.564	0
46.568	0
46.572	0
46.576	0
46.58	0
46.584	1
46.588	1
46.592	0
46.596	0
46.6	0
46.604	0
46.608	0
46.612	1
46.616	1
46.62	0
46.624	0
46.628	0
46.632	0
46.636	0
46.64	0
46.644	1
46.648	0
46.652	0
46.656	0
46.66	0
46.664	0
46.668	0
46.672	0
46.676	1
46.68	1
46.684	1
46.688	0
46.692	0
46.696	0
46.7	0
46.704	0
46.708	1
46.712	1
46.716	0
46.72	0
46.724	0
46.728	1
46.732	0
46.736	0
46.74	0
46.744	0
46.748	1
46.752	1
46.756	0
46.76	0
46.764	0
46.768	1
46.772	0
46.776	1
46.78	2
46.784	0
46.788	0
46.792	0
46.796	0
46.8	0
46.804	0
46.808	0
46.812	1
46.816	1
46.82	1
46.824	0
46.828	1
46.832	1
46.836	0
46.84	0
46.844	0
46.848	0
46.852	0
46.856	1
46.86	1
46.864	0
46.868	1
46.872	1
46.876	1
46.88	0
46.884	0
46.888	0
46.892	0
46.896	0
46.9	0
46.904	0
46.908	0
46.912	1
46.916	1
46.92	1
46.924	1
46.928	1
46.932	1
46.936	0
46.94	1
46.944	2
46.948	0
46.952	1
46.956	1
46.96	1
46.964	1
46.968	6
46.972	14
46.976	21
46.98	31
46.984	102
46.988	283
46.992	624
46.996	684
47	465
47.004	191
47.008	63
47.012	16
47.016	6
47.02	2
47.024	2
47.028	5
47.032	4
47.036	76
47.04	266
47.044	787
47.048	1125
47.052	1133
47.056	599
47.06	276
47.064	94
47.068	38
47.072	17
47.076	7
47.08	4
47.084	4
47.088	2
47.092	0
47.096	1
47.1	1
47.104	1
47.108	0
47.112	2
47.116	5
47.12	6
47.124	7
47.128	6
47.132	4
47.136	0
47.14	2
47.144	3
47.148	2
47.152	1
47.156	0
47.16	0
47.164	0
47.168	0
47.172	0
47.176	0
47.18	1
47.184	1
47.188	1
47.192	1
47.196	0
47.2	0
47.204	0
47.208	0
47.212	0
47.216	0
47.22	1
47.224	2
47.228	2
47.232	1
47.236	0
47.24	0
47.244	1
47.248	3
47.252	3
47.256	1
47.26	0
47.264	0
47.268	0
47.272	1
47.276	0
47.28	1
47.284	2
47.288	0
47.292	0
47.296	0
47.3	2
47.304	1
47.308	0
47.312	1
47.316	0
47.32	0
47.324	0
47.328	2
47.332	1
47.336	0
47.34	1
47.344	1
47.348	1
47.352	0
47.356	0
47.36	0
47.364	0
47.368	1
47.372	0
47.376	0
47.38	0
47.384	0
47.388	0
47.392	0
47.396	1
47.4	1
47.404	2
47.408	1
47.412	1
47.416	1
47.42	1
47.424	0
47.428	0
47.432	0
47.436	1
47.44	1
47.444	1
47.448	1
47.452	0
47.456	0
47.46	0
47.464	1
47.468	1
47.472	0
47.476	1
47.48	1
47.484	0
47.488	1
47.492	0
47.496	0
47.5	0
47.504	0
47.508	0
47.512	0
47.516	0
47.52	0
47.524	0
47.528	1
47.532	0
47.536	0
47.54	1
47.544	0
47.548	0
47.552	1
47.556	1
47.56	1
47.564	1
47.568	0
47.572	1
47.576	1
47.58	2
47.584	1
47.588	1
47.592	1
47.596	0
47.6	1
47.604	1
47.608	0
47.612	1
47.616	1
47.62	0
47.624	1
47.628	1
47.632	1
47.636	2
47.64	1
47.644	0
47.648	0
47.652	0
47.656	0
47.66	1
47.664	0
47.668	1
47.672	2
47.676	0
47.68	1
47.684	1
47.688	1
47.692	1
47.696	1
47.7	1
47.704	1
47.708	1
47.712	0
47.716	0
47.72	0
47.724	0
47.728	0
47.732	1
47.736	1
47.74	1
47.744	0
47.748	0
47.752	0
47.756	0
47.76	1
47.764	1
47.768	1
47.772	1
47.776	1
47.78	0
47.784	1
47.788	1
47.792	0
47.796	0
47.8	0
47.804	0
47.808	0
47.812	1
47.816	1
47.82	0
47.824	0
47.828	0
47.832	0
47.836	0
47.84	0
47.844	1
47.848	0
47.852	0
47.856	1
47.86	2
47.864	2
47.868	1
47.872	0
47.876	1
47.88	1
47.884	2
47.888	1
47.892	2
47.896	2
47.9	1
47.904	1
47.908	1
47.912	1
47.916	2
47.92	1
47.924	0
47.928	1
47.932	1
47.936	1
47.94	1
47.944	1
47.948	1
47.952	0
47.956	1
47.96	5
47.964	8
47.968	6
47.972	7
47.976	8
47.98	5
47.984	17
47.988	310
47.992	1028
47.996	4639
48	7849
48.004	9658
48.008	5904
48.012	2873
48.016	775
48.02	223
48.024	81
48.028	28
48.032	12
48.036	11
48.04	9
48.044	9
48.048	24
48.052	35
48.056	36
48.06	12
48.064	9
48.068	15
48.072	28
48.076	35
48.08	30
48.084	16
48.088	6
48.092	3
48.096	4
48.1	2
48.104	1
48.108	1
48.112	2
48.116	2
48.12	2
48.124	1
48.128	1
48.132	1
48.136	1
48.14	1
48.144	3
48.148	5
48.152	5
48.156	3
48.16	1
48.164	2
48.168	3
48.172	2
48.176	1
48.18	2
48.184	2
48.188	1
48.192	0
48.196	0
48.2	0
48.204	1
48.208	1
48.212	1
48.216	2
48.22	0
48.224	1
48.228	2
48.232	2
48.236	2
48.24	2
48.244	1
48.248	2
48.252	2
48.256	0
48.26	2
48.264	3
48.268	2
48.272	2
48.276	2
48.28	1
48.284	1
48.288	2
48.292	2
48.296	3
48.3	1
48.304	0
48.308	1
48.312	3
48.316	2
48.32	0
48.324	1
48.328	1
48.332	1
48.336	0
48.34	0
48.344	1
48.348	2
48.352	1
48.356	1
48.36	2
48.364	0
48.368	0
48.372	0
48.376	1
48.38	0
48.384	0
48.388	1
48.392	3
48.396	4
48.4	3
48.404	2
48.408	1
48.412	0
48.416	2
48.42	2
48.424	2
48.428	2
48.432	1
48.436	1
48.44	0
48.444	1
48.448	1
48.452	1
48.456	1
48.46	1
48.464	2
48.468	2
48.472	3
48.476	3
48.48	4
48.484	1
48.488	1
48.492	2
48.496	1
48.5	1
48.504	0
48.508	0
48.512	0
48.516	0
48.52	1
48.524	2
48.528	2
48.532	1
48.536	1
48.54	1
48.544	1
48.548	0
48.552	1
48.556	2
48.56	1
48.564	2
48.568	2
48.572	0
48.576	1
48.58	2
48.584	1
48.588	0
48.592	0
48.596	0
48.6	0
48.604	1
48.608	2
48.612	2
48.616	1
48.62	0
48.624	2
48.628	1
48.632	1
48.636	1
48.64	1
48.644	1
48.648	2
48.652	0
48.656	0
48.66	1
48.664	1
48.668	1
48.672	1
48.676	1
48.68	0
48.684	0
48.688	0
48.692	1
48.696	1
48.7	2
48.704	1
48.708	1
48.712	2
48.716	0
48.72	1
48.724	1
48.728	0
48.732	1
48.736	1
48.74	0
48.744	0
48.748	0
48.752	0
48.756	0
48.76	0
48.764	0
48.768	2
48.772	2
48.776	2
48.78	0
48.784	1
48.788	1
48.792	0
48.796	0
48.8	0
48.804	0
48.808	0
48.812	0
48.816	1
48.82	0
48.824	1
48.828	1
48.832	1
48.836	1
48.84	1
48.844	1
48.848	2
48.852	2
48.856	3
48.86	1
48.864	1
48.868	0
48.872	0
48.876	0
48.88	0
48.884	2
48.888	2
48.892	1
48.896	0
48.9	1
48.904	1
48.908	1
48.912	0
48.916	0
48.92	1
48.924	1
48.928	1
48.932	1
48.936	1
48.94	1
48.944	1
48.948	2
48.952	2
48.956	1
48.96	0
48.964	0
48.968	0
48.972	0
48.976	2
48.98	6
48.984	15
48.988	35
48.992	52
48.996	177
49	474
49.004	1513
49.008	2319
49.012	2761
49.016	1638
49.02	789
49.024	203
49.028	67
49.032	17
49.036	7
49.04	7
49.044	4
49.048	1
49.052	3
49.056	4
49.06	3
49.064	2
49.068	2
49.072	4
49.076	6
49.08	4
49.084	4
49.088	4
49.092	2
49.096	1
49.1	1
49.104	0
49.108	1
49.112	1
49.116	1
49.12	2
49.124	2
49.128	2
49.132	1
49.136	0
49.14	1
49.144	3
49.148	2
49.152	0
49.156	1
49.16	2
49.164	2
49.168	0
49.172	1
49.176	1
49.18	0
49.184	0
49.188	0
49.192	1
49.196	0
49.2	1
49.204	2
49.208	2
49.212	1
49.216	1
49.22	2
49.224	1
49.228	1
49.232	0
49.236	1
49.24	1
49.244	0
49.248	1
49.252	1
49.256	0
49.26	1
49.264	1
49.268	1
49.272	2
49.276	1
49.28	1
49.284	1
49.288	0
49.292	1
49.296	2
49.3	1
49.304	0
49.308	0
49.312	1
49.316	1
49.32	0
49.324	1
49.328	1
49.332	1
49.336	1
49.34	1
49.344	1
49.348	2
49.352	1
49.356	0
49.36	0
49.364	0
49.368	0
49.372	0
49.376	0
49.38	0
49.384	1
49.388	0
49.392	0
49.396	0
49.4	0
49.404	1
49.408	2
49.412	1
49.416	0
49.42	0
49.424	0
49.428	0
49.432	0
49.436	0
49.44	0
49.444	1
49.448	2
49.452	0
49.456	0
49.46	0
49.464	1
49.468	1
49.472	2
49.476	4
49.48	2
49.484	1
49.488	0
49.492	1
49.496	2
49.5	1
49.504	2
49.508	1
49.512	0
49.516	1
49.52	1
49.524	0
49.528	0
49.532	0
49.536	0
49.54	0
49.544	0
49.548	0
49.552	0
49.556	1
49.56	1
49.564	0
49.568	1
49.572	1
49.576	0
49.58	2
49.584	1
49.588	0
49.592	0
49.596	1
49.6	1
49.604	0
49.608	0
49.612	1
49.616	3
49.62	1
49.624	0
49.628	0
49.632	0
49.636	1
49.64	2
49.644	1
49.648	1
49.652	1
49.656	3
49.66	2
49.664	1
49.668	0
49.672	1
49.676	1
49.68	1
49.684	1
49.688	1
49.692	0
49.696	1
49.7	1
49.704	1
49.708	0
49.712	0
49.716	0
49.72	0
49.724	0
49.728	1
49.732	0
49.736	0
49.74	0
49.744	1
49.748	1
49.752	1
49.756	1
49.76	0
49.764	0
49.768	1
49.772	1
49.776	1
49.78	0
49.784	0
49.788	0
49.792	0
49.796	0
49.8	0
49.804	0
49.808	0
49.812	0
49.816	0
49.82	0
49.824	1
49.828	1
49.832	1
49.836	0
49.84	0
49.844	0
49.848	0
49.852	0
49.856	0
49.86	1
49.864	1
49.868	0
49.872	0
49.876	1
49.88	1
49.884	0
49.888	0
49.892	0
49.896	0
49.9	0
49.904	0
49.908	1
49.912	0
49.916	0
49.92	0
49.924	0
49.928	1
49.932	2
49.936	1
49.94	1
49.944	0
49.948	0
49.952	1
49.956	1
49.96	0
49.964	0
49.968	0
49.972	0
49.976	0
49.98	1
49.984	3
49.988	78
49.992	223
49.996	416
50	423
50.004	309
50.008	136
50.012	93
50.016	57
50.02	28
50.024	11
50.028	4
50.032	1
50.036	2
50.04	1
50.044	1
50.048	0
50.052	1
50.056	1
50.06	0
50.064	0
50.068	1
50.072	3
50.076	2
50.08	1
50.084	1
50.088	1
50.092	1
50.096	2
50.1	1
50.104	1
50.108	1
50.112	0
50.116	0
50.12	0
50.124	0
50.128	2
50.132	2
50.136	0
50.14	0
50.144	0
50.148	0
50.152	0
50.156	0
50.16	0
50.164	0
50.168	0
50.172	0
50.176	0
50.18	0
50.184	0
50.188	1
50.192	1
50.196	1
50.2	3
50.204	1
50.208	0
50.212	0
50.216	1
50.22	1
50.224	0
50.228	0
50.232	0
50.236	1
50.24	1
50.244	1
50.248	1
50.252	2
50.256	2
50.26	1
50.264	0
50.268	0
50.272	1
50.276	1
50.28	1
50.284	1
50.288	0
50.292	1
50.296	1
50.3	0
50.304	0
50.308	0
50.312	0
50.316	1
50.32	1
50.324	1
50.328	0
50.332	0
50.336	1
50.34	0
50.344	0
50.348	0
50.352	0
50.356	0
50.36	0
50.364	0
50.368	0
50.372	0
50.376	0
50.38	0
50.384	0
50.388	1
50.392	0
50.396	0
50.4	0
50.404	0
50.408	0
50.412	0
50.416	0
50.42	0
50.424	0
50.428	1
50.432	1
50.436	0
50.44	0
50.444	0
50.448	1
50.452	1
50.456	1
50.46	1
50.464	0
50.468	0
50.472	0
50.476	1
50.48	0
50.484	0
50.488	0
50.492	0
50.496	0
50.5	0
50.504	0
50.508	0
50.512	0
50.516	0
50.52	0
50.524	0
50.528	0
50.532	0
50.536	1
50.54	1
50.544	1
50.548	1
50.552	1
50.556	1
50.56	0
50.564	0
50.568	0
50.572	0
50.576	0
50.58	0
50.584	0
50.588	0
50.592	0
50.596	0
50.6	0
50.604	1
50.608	1
50.612	1
50.616	0
50.62	0
50.624	1
50.628	0
50.632	0
50.636	0
50.64	0
50.644	0
50.648	0
50.652	0
50.656	0
50.66	0
50.664	0
50.668	0
50.672	0
50.676	0
50.68	1
50.684	1
50.688	0
50.692	0
50.696	0
50.7	1
50.704	0
50.708	0
50.712	0
50.716	0
50.72	0
50.724	0
50.728	0
50.732	0
50.736	0
50.74	1
50.744	1
50.748	2
50.752	0
50.756	0
50.76	0
50.764	1
50.768	1
50.772	0
50.776	0
50.78	1
50.784	1
50.788	1
50.792	0
50.796	0
50.8	0
50.804	0
50.808	0
50.812	0
50.816	1
50.82	1
50.824	0
50.828	0
50.832	0
50.836	0
50.84	0
50.844	0
50.848	0
50.852	1
50.856	1
50.86	0
50.864	0
50.868	0
50.872	1
50.876	0
50.88	0
50.884	0
50.888	0
50.892	0
50.896	0
50.9	1
50.904	0
50.908	0
50.912	1
50.916	0
50.92	0
50.924	0
50.928	0
50.932	0
50.936	0
50.94	1
50.944	1
50.948	0
50.952	0
50.956	0
50.96	1
50.964	1
50.968	1
50.972	0
50.976	1
50.98	1
50.984	0
50.988	0
50.992	7
50.996	23
51	63
51.004	92
51.008	104
51.012	66
51.016	38
51.02	19
51.024	14
51.028	12
51.032	48
51.036	167
51.04	343
51.044	437
51.048	359
51.052	202
51.056	77
51.06	17
51.064	5
51.068	1
51.072	1
51.076	1
51.08	1
51.084	0
51.088	1
51.092	2
51.096	1
51.1	0
51.104	0
51.108	0
51.112	2
51.116	3
51.12	2
51.124	0
51.128	0
51.132	0
51.136	0
51.14	0
51.144	1
51.148	0
51.152	0
51.156	0
51.16	1
51.164	0
51.168	0
51.172	0
51.176	1
51.18	2
51.184	2
51.188	1
51.192	0
51.196	0
51.2	0
51.204	0
51.208	0
51.212	0
51.216	0
51.22	0
51.224	0
51.228	0
51.232	0
51.236	0
51.24	0
51.244	1
51.248	1
51.252	1
51.256	0
51.26	1
51.264	1
51.268	0
51.272	0
51.276	0
51.28	0
51.284	2
51.288	1
51.292	0
51.296	0
51.3	0
51.304	0
51.308	0
51.312	0
51.316	0
51.32	0
51.324	0
51.328	0
51.332	0
51.336	0
51.34	0
51.344	0
51.348	0
51.352	0
51.356	0
51.36	0
51.364	0
51.368	0
51.372	0
51.376	0
51.38	0
51.384	1
51.388	1
51.392	1
51.396	0
51.4	0
51.404	0
51.408	0
51.412	0
51.416	0
51.42	0
51.424	0
51.428	0
51.432	0
51.436	0
51.44	1
51.444	1
51.448	1
51.452	0
51.456	0
51.46	0
51.464	0
51.468	0
51.472	0
51.476	1
51.48	1
51.484	1
51.488	1
51.492	1
51.496	0
51.5	0
51.504	0
51.508	1
51.512	1
51.516	0
51.52	0
51.524	0
51.528	0
51.532	0
51.536	0
51.54	0
51.544	0
51.548	0
51.552	0
51.556	0
51.56	0
51.564	0
51.568	0
51.572	0
51.576	1
51.58	0
51.584	0
51.588	0
51.592	0
51.596	0
51.6	0
51.604	0
51.608	0
51.612	0
51.616	1
51.62	1
51.624	0
51.628	0
51.632	0
51.636	0
51.64	0
51.644	0
51.648	0
51.652	0
51.656	1
51.66	2
51.664	3
51.668	2
51.672	0
51.676	0
51.68	0
51.684	0
51.688	0
51.692	0
51.696	0
51.7	0
51.704	0
51.708	0
51.712	0
51.716	0
51.72	0
51.724	0
51.728	0
51.732	0
51.736	0
51.74	1
51.744	1
51.748	0
51.752	0
51.756	0
51.76	0
51.764	1
51.768	1
51.772	0
51.776	0
51.78	0
51.784	1
51.788	0
51.792	0
51.796	0
51.8	0
51.804	0
51.808	0
51.812	0
51.816	0
51.82	0
51.824	0
51.828	0
51.832	0
51.836	0
51.84	0
51.844	0
51.848	0
51.852	0
51.856	0
51.86	0
51.864	0
51.868	1
51.872	0
51.876	0
51.88	0
51.884	0
51.888	0
51.892	1
51.896	0
51.9	0
51.904	1
51.908	0
51.912	0
51.916	0
51.92	1
51.924	1
51.928	0
51.932	1
51.936	1
51.94	0
51.944	0
51.948	0
51.952	0
51.956	0
51.96	0
51.964	0
51.968	1
51.972	0
51.976	0
51.98	1
51.984	1
51.988	2
51.992	5
51.996	7
[truncated: 31,085 more rows]
