# Supplementary material for: Rapid Detection of Volatile Organic Metabolites in Urine by High-Pressure Photoionization Mass Spectrometry for Breast Cancer Screening: A Pilot Study
Source: Metabolites. 2023 Jul 21;13(7):870. doi: 10.3390/metabo13070870 (PMC10385751; doi:10.3390/metabo13070870)
Supplement: Supplementary file 1 [file metabolites-13-00870-s001.zip › Mass_data/CTL/CTL13.txt]

44	53
44.004	26
44.008	27
44.012	71
44.016	249
44.02	374
44.024	380
44.028	205
44.032	100
44.036	36
44.04	9
44.044	18
44.048	38
44.052	41
44.056	27
44.06	22
44.064	14
44.068	6
44.072	0
44.076	1
44.08	1
44.084	2
44.088	3
44.092	4
44.096	4
44.1	3
44.104	2
44.108	1
44.112	0
44.116	1
44.12	2
44.124	2
44.128	1
44.132	1
44.136	2
44.14	3
44.144	3
44.148	2
44.152	1
44.156	0
44.16	1
44.164	0
44.168	1
44.172	3
44.176	1
44.18	1
44.184	1
44.188	0
44.192	1
44.196	0
44.2	0
44.204	0
44.208	1
44.212	1
44.216	1
44.22	1
44.224	2
44.228	1
44.232	0
44.236	2
44.24	1
44.244	1
44.248	2
44.252	1
44.256	1
44.26	2
44.264	0
44.268	1
44.272	1
44.276	1
44.28	0
44.284	1
44.288	1
44.292	1
44.296	0
44.3	0
44.304	0
44.308	2
44.312	1
44.316	0
44.32	0
44.324	2
44.328	1
44.332	0
44.336	1
44.34	1
44.344	1
44.348	1
44.352	2
44.356	1
44.36	0
44.364	0
44.368	2
44.372	2
44.376	1
44.38	2
44.384	1
44.388	2
44.392	3
44.396	3
44.4	2
44.404	1
44.408	2
44.412	1
44.416	1
44.42	0
44.424	2
44.428	2
44.432	2
44.436	2
44.44	2
44.444	1
44.448	1
44.452	3
44.456	1
44.46	0
44.464	0
44.468	1
44.472	0
44.476	0
44.48	1
44.484	0
44.488	0
44.492	0
44.496	0
44.5	0
44.504	0
44.508	0
44.512	0
44.516	1
44.52	1
44.524	1
44.528	0
44.532	1
44.536	1
44.54	2
44.544	1
44.548	0
44.552	1
44.556	1
44.56	0
44.564	0
44.568	0
44.572	1
44.576	1
44.58	2
44.584	0
44.588	1
44.592	1
44.596	2
44.6	1
44.604	0
44.608	1
44.612	2
44.616	1
44.62	0
44.624	0
44.628	1
44.632	0
44.636	0
44.64	0
44.644	1
44.648	2
44.652	2
44.656	0
44.66	0
44.664	1
44.668	2
44.672	3
44.676	1
44.68	0
44.684	0
44.688	2
44.692	2
44.696	0
44.7	1
44.704	0
44.708	1
44.712	2
44.716	1
44.72	0
44.724	0
44.728	0
44.732	0
44.736	0
44.74	0
44.744	0
44.748	1
44.752	1
44.756	0
44.76	0
44.764	0
44.768	0
44.772	1
44.776	0
44.78	0
44.784	0
44.788	2
44.792	1
44.796	1
44.8	2
44.804	1
44.808	0
44.812	0
44.816	0
44.82	0
44.824	0
44.828	1
44.832	1
44.836	1
44.84	1
44.844	0
44.848	0
44.852	0
44.856	0
44.86	0
44.864	1
44.868	1
44.872	0
44.876	0
44.88	0
44.884	0
44.888	0
44.892	0
44.896	1
44.9	2
44.904	1
44.908	1
44.912	1
44.916	2
44.92	3
44.924	2
44.928	0
44.932	1
44.936	2
44.94	3
44.944	1
44.948	0
44.952	0
44.956	0
44.96	1
44.964	2
44.968	25
44.972	84
44.976	224
44.98	259
44.984	208
44.988	79
44.992	68
44.996	76
45	80
45.004	47
45.008	28
45.012	21
45.016	26
45.02	73
45.024	230
45.028	507
45.032	935
45.036	840
45.04	531
45.044	157
45.048	59
45.052	23
45.056	24
45.06	19
45.064	10
45.068	4
45.072	1
45.076	2
45.08	1
45.084	0
45.088	0
45.092	0
45.096	1
45.1	3
45.104	3
45.108	3
45.112	2
45.116	1
45.12	1
45.124	1
45.128	0
45.132	2
45.136	2
45.14	1
45.144	0
45.148	0
45.152	0
45.156	0
45.16	1
45.164	1
45.168	1
45.172	2
45.176	1
45.18	0
45.184	0
45.188	0
45.192	0
45.196	0
45.2	1
45.204	0
45.208	0
45.212	1
45.216	0
45.22	0
45.224	0
45.228	1
45.232	1
45.236	1
45.24	1
45.244	0
45.248	1
45.252	1
45.256	2
45.26	0
45.264	1
45.268	1
45.272	0
45.276	0
45.28	1
45.284	2
45.288	0
45.292	0
45.296	0
45.3	1
45.304	3
45.308	2
45.312	0
45.316	3
45.32	2
45.324	1
45.328	0
45.332	0
45.336	0
45.34	0
45.344	2
45.348	1
45.352	1
45.356	2
45.36	1
45.364	1
45.368	1
45.372	0
45.376	0
45.38	1
45.384	3
45.388	1
45.392	2
45.396	2
45.4	2
45.404	1
45.408	2
45.412	3
45.416	1
45.42	0
45.424	0
45.428	1
45.432	2
45.436	1
45.44	0
45.444	1
45.448	1
45.452	1
45.456	1
45.46	1
45.464	1
45.468	0
45.472	3
45.476	2
45.48	1
45.484	0
45.488	0
45.492	1
45.496	2
45.5	0
45.504	1
45.508	1
45.512	1
45.516	0
45.52	0
45.524	0
45.528	0
45.532	1
45.536	1
45.54	0
45.544	1
45.548	1
45.552	0
45.556	0
45.56	0
45.564	1
45.568	2
45.572	1
45.576	1
45.58	1
45.584	0
45.588	0
45.592	0
45.596	1
45.6	0
45.604	0
45.608	0
45.612	2
45.616	1
45.62	1
45.624	1
45.628	0
45.632	1
45.636	1
45.64	0
45.644	0
45.648	0
45.652	0
45.656	0
45.66	0
45.664	0
45.668	1
45.672	0
45.676	0
45.68	1
45.684	0
45.688	1
45.692	1
45.696	0
45.7	1
45.704	1
45.708	0
45.712	0
45.716	1
45.72	1
45.724	0
45.728	1
45.732	1
45.736	0
45.74	2
45.744	1
45.748	0
45.752	0
45.756	1
45.76	1
45.764	1
45.768	0
45.772	0
45.776	0
45.78	1
45.784	0
45.788	0
45.792	0
45.796	0
45.8	1
45.804	1
45.808	0
45.812	0
45.816	0
45.82	0
45.824	0
45.828	1
45.832	1
45.836	1
45.84	1
45.844	1
45.848	0
45.852	0
45.856	1
45.86	1
45.864	1
45.868	0
45.872	0
45.876	1
45.88	1
45.884	0
45.888	0
45.892	0
45.896	1
45.9	1
45.904	0
45.908	0
45.912	0
45.916	0
45.92	1
45.924	1
45.928	1
45.932	0
45.936	1
45.94	1
45.944	1
45.948	0
45.952	0
45.956	1
45.96	2
45.964	0
45.968	8
45.972	16
45.976	15
45.98	23
45.984	38
45.988	59
45.992	68
45.996	49
46	23
46.004	7
46.008	3
46.012	1
46.016	1
46.02	12
46.024	24
46.028	35
46.032	40
46.036	38
46.04	29
46.044	13
46.048	7
46.052	6
46.056	12
46.06	28
46.064	46
46.068	41
46.072	14
46.076	6
46.08	2
46.084	1
46.088	0
46.092	0
46.096	1
46.1	2
46.104	1
46.108	1
46.112	0
46.116	1
46.12	0
46.124	0
46.128	0
46.132	1
46.136	2
46.14	1
46.144	0
46.148	1
46.152	1
46.156	1
46.16	2
46.164	1
46.168	0
46.172	1
46.176	0
46.18	1
46.184	3
46.188	2
46.192	1
46.196	0
46.2	0
46.204	1
46.208	1
46.212	1
46.216	0
46.22	1
46.224	2
46.228	1
46.232	0
46.236	0
46.24	1
46.244	1
46.248	1
46.252	1
46.256	0
46.26	0
46.264	1
46.268	1
46.272	0
46.276	0
46.28	1
46.284	0
46.288	0
46.292	1
46.296	1
46.3	1
46.304	2
46.308	3
46.312	1
46.316	0
46.32	0
46.324	0
46.328	1
46.332	1
46.336	1
46.34	0
46.344	0
46.348	1
46.352	0
46.356	1
46.36	1
46.364	0
46.368	0
46.372	0
46.376	0
46.38	1
46.384	0
46.388	0
46.392	0
46.396	1
46.4	1
46.404	0
46.408	0
46.412	0
46.416	1
46.42	0
46.424	0
46.428	0
46.432	0
46.436	1
46.44	1
46.444	1
46.448	1
46.452	0
46.456	0
46.46	1
46.464	1
46.468	1
46.472	1
46.476	1
46.48	0
46.484	0
46.488	0
46.492	0
46.496	1
46.5	2
46.504	0
46.508	0
46.512	0
46.516	0
46.52	1
46.524	2
46.528	1
46.532	1
46.536	1
46.54	2
46.544	0
46.548	0
46.552	0
46.556	0
46.56	0
46.564	0
46.568	0
46.572	0
46.576	0
46.58	0
46.584	0
46.588	1
46.592	1
46.596	0
46.6	1
46.604	1
46.608	0
46.612	2
46.616	1
46.62	0
46.624	1
46.628	0
46.632	0
46.636	1
46.64	1
46.644	0
46.648	0
46.652	0
46.656	1
46.66	1
46.664	1
46.668	0
46.672	0
46.676	0
46.68	2
46.684	1
46.688	1
46.692	0
46.696	1
46.7	1
46.704	1
46.708	0
46.712	0
46.716	0
46.72	0
46.724	0
46.728	0
46.732	0
46.736	1
46.74	1
46.744	1
46.748	2
46.752	1
46.756	1
46.76	0
46.764	0
46.768	1
46.772	2
46.776	4
46.78	3
46.784	2
46.788	1
46.792	0
46.796	0
46.8	0
46.804	0
46.808	1
46.812	1
46.816	0
46.82	1
46.824	1
46.828	1
46.832	0
46.836	0
46.84	0
46.844	1
46.848	0
46.852	0
46.856	1
46.86	0
46.864	1
46.868	2
46.872	1
46.876	1
46.88	1
46.884	0
46.888	0
46.892	1
46.896	2
46.9	0
46.904	1
46.908	2
46.912	2
46.916	1
46.92	1
46.924	2
46.928	2
46.932	2
46.936	1
46.94	0
46.944	1
46.948	1
46.952	0
46.956	2
46.96	3
46.964	3
46.968	12
46.972	14
46.976	14
46.98	12
46.984	77
46.988	235
46.992	473
46.996	488
47	338
47.004	130
47.008	48
47.012	18
47.016	8
47.02	10
47.024	8
47.028	7
47.032	64
47.036	494
47.04	3652
47.044	8635
47.048	15349
47.052	12864
47.056	8173
47.06	2586
47.064	1093
47.068	365
47.072	150
47.076	89
47.08	55
47.084	33
47.088	19
47.092	15
47.096	11
47.1	8
47.104	6
47.108	7
47.112	12
47.116	23
47.12	45
47.124	49
47.128	27
47.132	15
47.136	7
47.14	3
47.144	2
47.148	4
47.152	5
47.156	2
47.16	3
47.164	2
47.168	1
47.172	4
47.176	4
47.18	3
47.184	2
47.188	3
47.192	4
47.196	5
47.2	5
47.204	5
47.208	4
47.212	5
47.216	3
47.22	1
47.224	4
47.228	3
47.232	2
47.236	3
47.24	4
47.244	5
47.248	5
47.252	4
47.256	3
47.26	2
47.264	3
47.268	4
47.272	4
47.276	3
47.28	2
47.284	2
47.288	4
47.292	5
47.296	5
47.3	4
47.304	3
47.308	4
47.312	3
47.316	1
47.32	0
47.324	1
47.328	3
47.332	5
47.336	3
47.34	1
47.344	2
47.348	3
47.352	2
47.356	1
47.36	3
47.364	2
47.368	1
47.372	1
47.376	2
47.38	2
47.384	3
47.388	4
47.392	3
47.396	0
47.4	2
47.404	1
47.408	2
47.412	5
47.416	3
47.42	2
47.424	5
47.428	3
47.432	2
47.436	1
47.44	1
47.444	0
47.448	0
47.452	2
47.456	3
47.46	3
47.464	2
47.468	3
47.472	3
47.476	2
47.48	4
47.484	3
47.488	4
47.492	5
47.496	3
47.5	3
47.504	4
47.508	3
47.512	3
47.516	3
47.52	4
47.524	5
47.528	5
47.532	4
47.536	2
47.54	1
47.544	1
47.548	0
47.552	1
47.556	2
47.56	1
47.564	0
47.568	1
47.572	2
47.576	3
47.58	4
47.584	4
47.588	2
47.592	2
47.596	1
47.6	2
47.604	3
47.608	4
47.612	3
47.616	4
47.62	3
47.624	2
47.628	2
47.632	1
47.636	0
47.64	1
47.644	2
47.648	3
47.652	3
47.656	3
47.66	3
47.664	3
47.668	3
47.672	2
47.676	1
47.68	2
47.684	3
47.688	3
47.692	2
47.696	1
47.7	1
47.704	2
47.708	1
47.712	2
47.716	4
47.72	2
47.724	3
47.728	3
47.732	3
47.736	2
47.74	1
47.744	2
47.748	4
47.752	3
47.756	0
47.76	0
47.764	0
47.768	1
47.772	2
47.776	1
47.78	2
47.784	4
47.788	2
47.792	1
47.796	1
47.8	1
47.804	0
47.808	2
47.812	6
47.816	3
47.82	1
47.824	0
47.828	0
47.832	0
47.836	1
47.84	2
47.844	3
47.848	3
47.852	2
47.856	2
47.86	2
47.864	1
47.868	3
47.872	4
47.876	3
47.88	4
47.884	2
47.888	1
47.892	2
47.896	1
47.9	2
47.904	3
47.908	4
47.912	3
47.916	2
47.92	1
47.924	0
47.928	1
47.932	3
47.936	1
47.94	1
47.944	4
47.948	1
47.952	1
47.956	3
47.96	1
47.964	4
47.968	6
47.972	3
47.976	2
47.98	4
47.984	13
47.988	123
47.992	1073
47.996	2871
48	6086
48.004	6135
48.008	4494
48.012	1681
48.016	643
48.02	162
48.024	37
48.028	25
48.032	15
48.036	9
48.04	26
48.044	103
48.048	222
48.052	387
48.056	320
48.06	196
48.064	62
48.068	31
48.072	17
48.076	14
48.08	16
48.084	10
48.088	2
48.092	4
48.096	3
48.1	2
48.104	1
48.108	2
48.112	3
48.116	2
48.12	2
48.124	2
48.128	2
48.132	3
48.136	2
48.14	1
48.144	2
48.148	2
48.152	2
48.156	2
48.16	1
48.164	0
48.168	1
48.172	1
48.176	2
48.18	3
48.184	3
48.188	2
48.192	2
48.196	4
48.2	3
48.204	3
48.208	3
48.212	2
48.216	2
48.22	3
48.224	3
48.228	2
48.232	1
48.236	1
48.24	2
48.244	2
48.248	0
48.252	3
48.256	2
48.26	0
48.264	1
48.268	2
48.272	3
48.276	1
48.28	1
48.284	1
48.288	0
48.292	3
48.296	3
48.3	1
48.304	1
48.308	1
48.312	2
48.316	0
48.32	1
48.324	2
48.328	1
48.332	1
48.336	1
48.34	2
48.344	1
48.348	0
48.352	1
48.356	3
48.36	3
48.364	3
48.368	1
48.372	1
48.376	1
48.38	0
48.384	3
48.388	4
48.392	3
48.396	3
48.4	3
48.404	2
48.408	3
48.412	3
48.416	2
48.42	0
48.424	1
48.428	1
48.432	0
48.436	2
48.44	2
48.444	1
48.448	2
48.452	1
48.456	0
48.46	1
48.464	0
48.468	1
48.472	5
48.476	2
48.48	1
48.484	2
48.488	2
48.492	2
48.496	1
48.5	1
48.504	1
48.508	1
48.512	0
48.516	2
48.52	3
48.524	2
48.528	1
48.532	1
48.536	2
48.54	1
48.544	1
48.548	1
48.552	1
48.556	3
48.56	4
48.564	2
48.568	3
48.572	3
48.576	2
48.58	1
48.584	0
48.588	1
48.592	1
48.596	2
48.6	3
48.604	2
48.608	3
48.612	3
48.616	3
48.62	3
48.624	2
48.628	1
48.632	0
48.636	1
48.64	2
48.644	1
48.648	1
48.652	0
48.656	1
48.66	1
48.664	1
48.668	2
48.672	1
48.676	1
48.68	3
48.684	1
48.688	1
48.692	2
48.696	1
48.7	1
48.704	1
48.708	1
48.712	1
48.716	1
48.72	1
48.724	0
48.728	0
48.732	1
48.736	0
48.74	1
48.744	2
48.748	4
48.752	3
48.756	0
48.76	3
48.764	2
48.768	1
48.772	0
48.776	1
48.78	2
48.784	1
48.788	2
48.792	2
48.796	0
48.8	2
48.804	2
48.808	1
48.812	4
48.816	3
48.82	2
48.824	0
48.828	0
48.832	0
48.836	1
48.84	0
48.844	0
48.848	1
48.852	2
48.856	2
48.86	1
48.864	1
48.868	0
48.872	1
48.876	3
48.88	1
48.884	1
48.888	3
48.892	2
48.896	2
48.9	1
48.904	1
48.908	1
48.912	1
48.916	2
48.92	1
48.924	1
48.928	1
48.932	0
48.936	0
48.94	1
48.944	2
48.948	2
48.952	2
48.956	2
48.96	1
48.964	0
48.968	0
48.972	1
48.976	3
48.98	5
48.984	9
48.988	16
48.992	27
48.996	102
49	389
49.004	897
49.008	1656
49.012	1640
49.016	1101
49.02	484
49.024	181
49.028	46
49.032	15
49.036	5
49.04	4
49.044	10
49.048	21
49.052	28
49.056	31
49.06	16
49.064	7
49.068	4
49.072	5
49.076	5
49.08	5
49.084	6
49.088	3
49.092	0
49.096	2
49.1	1
49.104	1
49.108	0
49.112	1
49.116	1
49.12	1
49.124	1
49.128	1
49.132	0
49.136	2
49.14	2
49.144	1
49.148	2
49.152	1
49.156	1
49.16	2
49.164	3
49.168	2
49.172	1
49.176	1
49.18	1
49.184	2
49.188	3
49.192	3
49.196	2
49.2	0
49.204	1
49.208	1
49.212	2
49.216	2
49.22	2
49.224	1
49.228	0
49.232	1
49.236	3
49.24	2
49.244	2
49.248	1
49.252	2
49.256	2
49.26	2
49.264	0
49.268	2
49.272	3
49.276	1
49.28	1
49.284	1
49.288	0
49.292	0
49.296	0
49.3	1
49.304	0
49.308	0
49.312	1
49.316	1
49.32	1
49.324	1
49.328	3
49.332	2
49.336	1
49.34	2
49.344	1
49.348	2
49.352	3
49.356	1
49.36	0
49.364	1
49.368	0
49.372	0
49.376	1
49.38	0
49.384	1
49.388	1
49.392	1
49.396	1
49.4	1
49.404	1
49.408	2
49.412	2
49.416	1
49.42	1
49.424	1
49.428	2
49.432	1
49.436	1
49.44	1
49.444	1
49.448	1
49.452	1
49.456	0
49.46	0
49.464	0
49.468	0
49.472	1
49.476	1
49.48	2
49.484	1
49.488	0
49.492	0
49.496	1
49.5	1
49.504	1
49.508	0
49.512	1
49.516	1
49.52	0
49.524	0
49.528	0
49.532	1
49.536	2
49.54	1
49.544	0
49.548	0
49.552	0
49.556	1
49.56	0
49.564	0
49.568	0
49.572	1
49.576	2
49.58	2
49.584	1
49.588	0
49.592	0
49.596	2
49.6	1
49.604	1
49.608	0
49.612	0
49.616	0
49.62	1
49.624	0
49.628	0
49.632	1
49.636	1
49.64	1
49.644	1
49.648	1
49.652	0
49.656	0
49.66	0
49.664	0
49.668	0
49.672	0
49.676	1
49.68	1
49.684	1
49.688	1
49.692	1
49.696	1
49.7	1
49.704	1
49.708	0
49.712	1
49.716	0
49.72	0
49.724	0
49.728	1
49.732	1
49.736	0
49.74	1
49.744	1
49.748	1
49.752	2
49.756	1
49.76	0
49.764	1
49.768	1
49.772	1
49.776	0
49.78	1
49.784	2
49.788	0
49.792	1
49.796	2
49.8	0
49.804	1
49.808	1
49.812	0
49.816	1
49.82	1
49.824	0
49.828	0
49.832	0
49.836	0
49.84	1
49.844	1
49.848	0
49.852	0
49.856	0
49.86	1
49.864	0
49.868	1
49.872	1
49.876	1
49.88	1
49.884	1
49.888	0
49.892	1
49.896	1
49.9	0
49.904	0
49.908	0
49.912	1
49.916	0
49.92	1
49.924	2
49.928	1
49.932	1
49.936	0
49.94	1
49.944	1
49.948	1
49.952	1
49.956	1
49.96	1
49.964	0
49.968	2
49.972	2
49.976	1
49.98	0
49.984	12
49.988	44
49.992	171
49.996	263
50	307
50.004	211
50.008	124
50.012	59
50.016	45
50.02	24
50.024	8
50.028	4
50.032	1
50.036	0
50.04	1
50.044	2
50.048	2
50.052	2
50.056	1
50.06	1
50.064	2
50.068	1
50.072	1
50.076	1
50.08	0
50.084	0
50.088	0
50.092	2
50.096	1
50.1	0
50.104	2
50.108	1
50.112	1
50.116	3
50.12	2
50.124	1
50.128	0
50.132	0
50.136	0
50.14	1
50.144	2
50.148	3
50.152	2
50.156	1
50.16	1
50.164	1
50.168	1
50.172	1
50.176	2
50.18	0
50.184	2
50.188	3
50.192	1
50.196	1
50.2	1
50.204	2
50.208	1
50.212	0
50.216	0
50.22	0
50.224	0
50.228	1
50.232	0
50.236	0
50.24	0
50.244	0
50.248	0
50.252	0
50.256	1
50.26	1
50.264	1
50.268	1
50.272	1
50.276	1
50.28	0
50.284	0
50.288	0
50.292	0
50.296	1
50.3	1
50.304	0
50.308	1
50.312	1
50.316	0
50.32	0
50.324	0
50.328	0
50.332	0
50.336	0
50.34	1
50.344	1
50.348	1
50.352	0
50.356	0
50.36	1
50.364	1
50.368	1
50.372	0
50.376	0
50.38	0
50.384	1
50.388	2
50.392	1
50.396	1
50.4	1
50.404	2
50.408	1
50.412	0
50.416	0
50.42	1
50.424	2
50.428	3
50.432	1
50.436	1
50.44	0
50.444	2
50.448	1
50.452	1
50.456	1
50.46	1
50.464	1
50.468	0
50.472	0
50.476	0
50.48	0
50.484	1
50.488	1
50.492	2
50.496	1
50.5	1
50.504	1
50.508	0
50.512	0
50.516	1
50.52	0
50.524	0
50.528	0
50.532	1
50.536	1
50.54	0
50.544	0
50.548	1
50.552	2
50.556	0
50.56	0
50.564	0
50.568	1
50.572	0
50.576	0
50.58	0
50.584	1
50.588	1
50.592	1
50.596	0
50.6	0
50.604	1
50.608	1
50.612	1
50.616	1
50.62	0
50.624	0
50.628	0
50.632	0
50.636	0
50.64	1
50.644	0
50.648	1
50.652	1
50.656	1
50.66	0
50.664	0
50.668	1
50.672	2
50.676	2
50.68	1
50.684	0
50.688	0
50.692	0
50.696	0
50.7	0
50.704	0
50.708	1
50.712	2
50.716	3
50.72	1
50.724	0
50.728	1
50.732	0
50.736	0
50.74	0
50.744	2
50.748	1
50.752	0
50.756	1
50.76	2
50.764	2
50.768	0
50.772	1
50.776	1
50.78	1
50.784	2
50.788	2
50.792	1
50.796	1
50.8	1
50.804	1
50.808	0
50.812	1
50.816	2
50.82	1
50.824	1
50.828	1
50.832	1
50.836	1
50.84	1
50.844	1
50.848	1
50.852	0
50.856	0
50.86	0
50.864	1
50.868	0
50.872	1
50.876	1
50.88	0
50.884	0
50.888	0
50.892	0
50.896	1
50.9	1
50.904	0
50.908	1
50.912	1
50.916	0
50.92	1
50.924	1
50.928	1
50.932	0
50.936	0
50.94	0
50.944	1
50.948	1
50.952	2
50.956	1
50.96	0
50.964	0
50.968	0
50.972	0
50.976	1
50.98	0
50.984	0
50.988	0
50.992	2
50.996	20
51	47
51.004	81
51.008	76
51.012	55
51.016	19
51.02	12
51.024	10
51.028	6
51.032	28
51.036	90
51.04	204
51.044	246
51.048	215
51.052	105
51.056	46
51.06	13
51.064	4
51.068	3
51.072	1
51.076	0
51.08	1
51.084	1
51.088	1
51.092	0
51.096	0
51.1	0
51.104	1
51.108	1
51.112	1
51.116	2
51.12	2
51.124	1
51.128	0
51.132	1
51.136	1
51.14	0
51.144	0
51.148	0
51.152	2
51.156	1
51.16	0
51.164	1
51.168	0
51.172	0
51.176	0
51.18	0
51.184	0
51.188	0
51.192	1
51.196	1
51.2	0
51.204	1
51.208	1
51.212	0
51.216	0
51.22	0
51.224	1
51.228	2
51.232	2
51.236	2
51.24	0
51.244	0
51.248	0
51.252	0
51.256	0
51.26	1
51.264	2
51.268	1
51.272	0
51.276	0
51.28	1
51.284	1
51.288	0
51.292	1
51.296	1
51.3	0
51.304	1
51.308	2
51.312	0
51.316	0
51.32	0
51.324	1
51.328	1
51.332	1
51.336	0
51.34	0
51.344	0
51.348	0
51.352	1
51.356	1
51.36	0
51.364	0
51.368	0
51.372	0
51.376	0
51.38	1
51.384	3
51.388	1
51.392	1
51.396	3
51.4	1
51.404	0
51.408	0
51.412	1
51.416	1
51.42	0
51.424	0
51.428	0
51.432	0
51.436	1
51.44	1
51.444	1
51.448	1
51.452	1
51.456	1
51.46	0
51.464	1
51.468	1
51.472	0
51.476	0
51.48	0
51.484	0
51.488	0
51.492	0
51.496	1
51.5	0
51.504	0
51.508	0
51.512	1
51.516	1
51.52	0
51.524	0
51.528	0
51.532	1
51.536	2
51.54	2
51.544	1
51.548	0
51.552	0
51.556	1
51.56	0
51.564	1
51.568	2
51.572	1
51.576	0
51.58	1
51.584	1
51.588	1
51.592	0
51.596	0
51.6	0
51.604	0
51.608	1
51.612	1
51.616	0
51.62	2
51.624	2
51.628	1
51.632	0
51.636	0
51.64	0
51.644	0
51.648	0
51.652	0
51.656	1
51.66	0
51.664	0
51.668	1
51.672	0
51.676	0
51.68	0
51.684	0
51.688	0
51.692	0
51.696	1
51.7	1
51.704	0
51.708	0
51.712	0
51.716	0
51.72	1
51.724	1
51.728	0
51.732	1
51.736	1
51.74	1
51.744	0
51.748	0
51.752	0
51.756	0
51.76	0
51.764	0
51.768	1
51.772	1
51.776	0
51.78	0
51.784	0
51.788	0
51.792	1
51.796	1
51.8	2
51.804	1
51.808	1
51.812	2
51.816	1
51.82	1
51.824	0
51.828	1
51.832	2
51.836	1
51.84	0
51.844	0
51.848	1
51.852	0
51.856	0
51.86	1
51.864	0
51.868	0
51.872	0
51.876	2
51.88	2
51.884	1
51.888	0
51.892	0
51.896	1
51.9	2
51.904	1
51.908	0
51.912	0
51.916	1
51.92	1
51.924	0
51.928	1
51.932	1
51.936	1
51.94	1
51.944	1
51.948	0
51.952	1
51.956	1
51.96	0
51.964	0
51.968	1
51.972	3
51.976	1
51.98	0
51.984	0
51.988	2
51.992	3
51.996	3
[truncated: 31,085 more rows]
