# Supplementary material for: Rapid Detection of Volatile Organic Metabolites in Urine by High-Pressure Photoionization Mass Spectrometry for Breast Cancer Screening: A Pilot Study
Source: Metabolites. 2023 Jul 21;13(7):870. doi: 10.3390/metabo13070870 (PMC10385751; doi:10.3390/metabo13070870)
Supplement: Supplementary file 1 [file metabolites-13-00870-s001.zip › Mass_data/CTL/CTL14.txt]

44	83
44.004	53
44.008	44
44.012	91
44.016	329
44.02	520
44.024	550
44.028	381
44.032	158
44.036	54
44.04	25
44.044	41
44.048	64
44.052	53
44.056	22
44.06	14
44.064	6
44.068	2
44.072	3
44.076	2
44.08	1
44.084	1
44.088	5
44.092	5
44.096	3
44.1	1
44.104	3
44.108	2
44.112	1
44.116	0
44.12	1
44.124	2
44.128	2
44.132	0
44.136	2
44.14	2
44.144	1
44.148	0
44.152	1
44.156	1
44.16	1
44.164	3
44.168	2
44.172	2
44.176	1
44.18	0
44.184	1
44.188	3
44.192	5
44.196	3
44.2	1
44.204	0
44.208	2
44.212	2
44.216	2
44.22	2
44.224	1
44.228	1
44.232	1
44.236	3
44.24	1
44.244	0
44.248	0
44.252	0
44.256	0
44.26	0
44.264	1
44.268	1
44.272	1
44.276	1
44.28	0
44.284	1
44.288	2
44.292	1
44.296	2
44.3	3
44.304	3
44.308	2
44.312	1
44.316	1
44.32	2
44.324	0
44.328	0
44.332	0
44.336	1
44.34	2
44.344	1
44.348	0
44.352	1
44.356	0
44.36	0
44.364	0
44.368	2
44.372	1
44.376	1
44.38	1
44.384	0
44.388	0
44.392	1
44.396	0
44.4	1
44.404	1
44.408	0
44.412	2
44.416	1
44.42	1
44.424	0
44.428	1
44.432	1
44.436	1
44.44	2
44.444	1
44.448	1
44.452	2
44.456	0
44.46	0
44.464	0
44.468	1
44.472	2
44.476	2
44.48	2
44.484	1
44.488	0
44.492	0
44.496	1
44.5	1
44.504	0
44.508	0
44.512	1
44.516	0
44.52	0
44.524	0
44.528	2
44.532	1
44.536	1
44.54	2
44.544	1
44.548	1
44.552	0
44.556	1
44.56	1
44.564	1
44.568	0
44.572	1
44.576	0
44.58	1
44.584	2
44.588	1
44.592	0
44.596	0
44.6	1
44.604	0
44.608	0
44.612	0
44.616	0
44.62	1
44.624	1
44.628	1
44.632	0
44.636	0
44.64	0
44.644	1
44.648	0
44.652	0
44.656	1
44.66	0
44.664	0
44.668	1
44.672	0
44.676	0
44.68	0
44.684	0
44.688	0
44.692	0
44.696	0
44.7	0
44.704	1
44.708	1
44.712	1
44.716	1
44.72	0
44.724	0
44.728	1
44.732	2
44.736	2
44.74	1
44.744	0
44.748	0
44.752	0
44.756	0
44.76	0
44.764	0
44.768	0
44.772	0
44.776	0
44.78	0
44.784	0
44.788	1
44.792	0
44.796	0
44.8	1
44.804	0
44.808	0
44.812	0
44.816	0
44.82	0
44.824	0
44.828	1
44.832	0
44.836	1
44.84	1
44.844	0
44.848	0
44.852	0
44.856	0
44.86	0
44.864	2
44.868	2
44.872	0
44.876	0
44.88	0
44.884	1
44.888	0
44.892	1
44.896	1
44.9	1
44.904	2
44.908	1
44.912	0
44.916	1
44.92	0
44.924	0
44.928	0
44.932	1
44.936	0
44.94	0
44.944	0
44.948	1
44.952	1
44.956	0
44.96	0
44.964	4
44.968	29
44.972	83
44.976	205
44.98	212
44.984	155
44.988	66
44.992	85
44.996	102
45	103
45.004	59
45.008	41
45.012	32
45.016	28
45.02	93
45.024	406
45.028	936
45.032	1671
45.036	1406
45.04	862
45.044	249
45.048	102
45.052	42
45.056	28
45.06	22
45.064	12
45.068	4
45.072	0
45.076	0
45.08	1
45.084	2
45.088	2
45.092	1
45.096	2
45.1	5
45.104	14
45.108	9
45.112	3
45.116	2
45.12	3
45.124	2
45.128	1
45.132	0
45.136	1
45.14	1
45.144	0
45.148	0
45.152	0
45.156	1
45.16	0
45.164	0
45.168	0
45.172	1
45.176	1
45.18	2
45.184	2
45.188	3
45.192	2
45.196	1
45.2	0
45.204	0
45.208	1
45.212	1
45.216	0
45.22	0
45.224	0
45.228	0
45.232	0
45.236	0
45.24	0
45.244	0
45.248	0
45.252	0
45.256	1
45.26	1
45.264	0
45.268	1
45.272	2
45.276	1
45.28	1
45.284	0
45.288	0
45.292	1
45.296	2
45.3	3
45.304	1
45.308	0
45.312	0
45.316	1
45.32	2
45.324	1
45.328	0
45.332	0
45.336	2
45.34	2
45.344	0
45.348	0
45.352	0
45.356	1
45.36	1
45.364	1
45.368	1
45.372	2
45.376	2
45.38	1
45.384	0
45.388	0
45.392	0
45.396	0
45.4	1
45.404	0
45.408	0
45.412	0
45.416	0
45.42	0
45.424	0
45.428	0
45.432	2
45.436	2
45.44	1
45.444	0
45.448	1
45.452	1
45.456	0
45.46	1
45.464	1
45.468	0
45.472	0
45.476	0
45.48	0
45.484	1
45.488	0
45.492	0
45.496	0
45.5	2
45.504	1
45.508	0
45.512	1
45.516	2
45.52	3
45.524	2
45.528	0
45.532	0
45.536	0
45.54	0
45.544	2
45.548	1
45.552	1
45.556	0
45.56	0
45.564	0
45.568	0
45.572	1
45.576	0
45.58	0
45.584	1
45.588	1
45.592	1
45.596	0
45.6	0
45.604	1
45.608	1
45.612	0
45.616	1
45.62	1
45.624	1
45.628	0
45.632	1
45.636	1
45.64	0
45.644	1
45.648	1
45.652	0
45.656	0
45.66	1
45.664	1
45.668	1
45.672	0
45.676	0
45.68	0
45.684	0
45.688	0
45.692	0
45.696	0
45.7	1
45.704	1
45.708	0
45.712	2
45.716	1
45.72	1
45.724	0
45.728	1
45.732	1
45.736	1
45.74	1
45.744	0
45.748	0
45.752	1
45.756	0
45.76	0
45.764	0
45.768	0
45.772	1
45.776	1
45.78	0
45.784	0
45.788	0
45.792	0
45.796	1
45.8	2
45.804	2
45.808	1
45.812	0
45.816	0
45.82	0
45.824	1
45.828	2
45.832	2
45.836	3
45.84	1
45.844	0
45.848	1
45.852	0
45.856	0
45.86	1
45.864	4
45.868	1
45.872	0
45.876	0
45.88	0
45.884	0
45.888	0
45.892	1
45.896	0
45.9	0
45.904	0
45.908	0
45.912	1
45.916	1
45.92	1
45.924	0
45.928	1
45.932	2
45.936	0
45.94	1
45.944	1
45.948	1
45.952	0
45.956	0
45.96	0
45.964	1
45.968	8
45.972	14
45.976	18
45.98	37
45.984	72
45.988	109
45.992	106
45.996	70
46	34
46.004	15
46.008	7
46.012	3
46.016	7
46.02	32
46.024	115
46.028	165
46.032	135
46.036	101
46.04	57
46.044	15
46.048	8
46.052	8
46.056	16
46.06	32
46.064	47
46.068	41
46.072	19
46.076	8
46.08	4
46.084	3
46.088	1
46.092	1
46.096	1
46.1	0
46.104	0
46.108	0
46.112	0
46.116	1
46.12	0
46.124	1
46.128	2
46.132	0
46.136	1
46.14	2
46.144	0
46.148	0
46.152	0
46.156	0
46.16	1
46.164	1
46.168	0
46.172	0
46.176	0
46.18	0
46.184	0
46.188	0
46.192	0
46.196	1
46.2	0
46.204	0
46.208	0
46.212	0
46.216	1
46.22	1
46.224	1
46.228	0
46.232	0
46.236	0
46.24	1
46.244	0
46.248	0
46.252	0
46.256	0
46.26	1
46.264	1
46.268	0
46.272	0
46.276	0
46.28	1
46.284	0
46.288	0
46.292	0
46.296	0
46.3	1
46.304	1
46.308	2
46.312	0
46.316	0
46.32	1
46.324	0
46.328	1
46.332	1
46.336	0
46.34	0
46.344	0
46.348	0
46.352	2
46.356	2
46.36	1
46.364	0
46.368	1
46.372	1
46.376	0
46.38	2
46.384	2
46.388	1
46.392	0
46.396	0
46.4	0
46.404	1
46.408	0
46.412	1
46.416	1
46.42	0
46.424	0
46.428	0
46.432	0
46.436	2
46.44	2
46.444	1
46.448	1
46.452	0
46.456	0
46.46	0
46.464	1
46.468	1
46.472	0
46.476	0
46.48	0
46.484	0
46.488	0
46.492	0
46.496	0
46.5	1
46.504	2
46.508	1
46.512	0
46.516	1
46.52	0
46.524	0
46.528	1
46.532	0
46.536	0
46.54	0
46.544	1
46.548	0
46.552	0
46.556	0
46.56	0
46.564	1
46.568	2
46.572	1
46.576	0
46.58	0
46.584	1
46.588	0
46.592	0
46.596	0
46.6	1
46.604	0
46.608	0
46.612	1
46.616	0
46.62	0
46.624	0
46.628	0
46.632	0
46.636	0
46.64	1
46.644	0
46.648	0
46.652	0
46.656	2
46.66	1
46.664	0
46.668	1
46.672	1
46.676	1
46.68	0
46.684	0
46.688	0
46.692	0
46.696	0
46.7	0
46.704	0
46.708	0
46.712	0
46.716	0
46.72	0
46.724	0
46.728	0
46.732	0
46.736	1
46.74	0
46.744	0
46.748	1
46.752	0
46.756	0
46.76	0
46.764	1
46.768	0
46.772	0
46.776	0
46.78	0
46.784	1
46.788	2
46.792	0
46.796	0
46.8	0
46.804	0
46.808	0
46.812	1
46.816	2
46.82	2
46.824	2
46.828	1
46.832	4
46.836	2
46.84	1
46.844	0
46.848	0
46.852	0
46.856	0
46.86	0
46.864	0
46.868	0
46.872	0
46.876	0
46.88	0
46.884	0
46.888	1
46.892	1
46.896	2
46.9	0
46.904	1
46.908	1
46.912	1
46.916	0
46.92	0
46.924	0
46.928	0
46.932	1
46.936	1
46.94	0
46.944	1
46.948	2
46.952	1
46.956	1
46.96	1
46.964	3
46.968	5
46.972	5
46.976	5
46.98	7
46.984	51
46.988	161
46.992	302
46.996	337
47	221
47.004	83
47.008	24
47.012	8
47.016	1
47.02	0
47.024	1
47.028	3
47.032	11
47.036	39
47.04	281
47.044	649
47.048	1135
47.052	908
47.056	566
47.06	188
47.064	85
47.068	37
47.072	17
47.076	8
47.08	4
47.084	2
47.088	1
47.092	2
47.096	2
47.1	1
47.104	0
47.108	1
47.112	3
47.116	7
47.12	3
47.124	1
47.128	2
47.132	2
47.136	2
47.14	2
47.144	0
47.148	0
47.152	0
47.156	0
47.16	0
47.164	0
47.168	1
47.172	1
47.176	0
47.18	0
47.184	0
47.188	0
47.192	0
47.196	1
47.2	0
47.204	0
47.208	1
47.212	0
47.216	1
47.22	1
47.224	0
47.228	0
47.232	0
47.236	0
47.24	0
47.244	0
47.248	0
47.252	2
47.256	1
47.26	0
47.264	1
47.268	0
47.272	1
47.276	2
47.28	2
47.284	1
47.288	1
47.292	0
47.296	0
47.3	0
47.304	0
47.308	0
47.312	1
47.316	2
47.32	0
47.324	1
47.328	2
47.332	0
47.336	1
47.34	1
47.344	0
47.348	0
47.352	0
47.356	0
47.36	0
47.364	0
47.368	0
47.372	1
47.376	0
47.38	0
47.384	0
47.388	1
47.392	1
47.396	0
47.4	1
47.404	0
47.408	1
47.412	2
47.416	1
47.42	0
47.424	0
47.428	1
47.432	1
47.436	1
47.44	1
47.444	0
47.448	0
47.452	1
47.456	0
47.46	0
47.464	0
47.468	0
47.472	1
47.476	1
47.48	0
47.484	0
47.488	0
47.492	1
47.496	2
47.5	1
47.504	0
47.508	2
47.512	1
47.516	1
47.52	0
47.524	1
47.528	1
47.532	0
47.536	0
47.54	0
47.544	1
47.548	1
47.552	2
47.556	2
47.56	0
47.564	1
47.568	1
47.572	0
47.576	1
47.58	1
47.584	1
47.588	0
47.592	0
47.596	0
47.6	1
47.604	0
47.608	0
47.612	0
47.616	2
47.62	2
47.624	1
47.628	1
47.632	0
47.636	0
47.64	1
47.644	0
47.648	0
47.652	0
47.656	1
47.66	1
47.664	0
47.668	0
47.672	1
47.676	1
47.68	2
47.684	2
47.688	2
47.692	1
47.696	0
47.7	0
47.704	0
47.708	2
47.712	1
47.716	2
47.72	3
47.724	2
47.728	1
47.732	0
47.736	1
47.74	1
47.744	1
47.748	0
47.752	1
47.756	2
47.76	3
47.764	1
47.768	0
47.772	0
47.776	1
47.78	1
47.784	0
47.788	1
47.792	0
47.796	0
47.8	1
47.804	0
47.808	0
47.812	1
47.816	0
47.82	0
47.824	0
47.828	1
47.832	2
47.836	2
47.84	0
47.844	1
47.848	1
47.852	0
47.856	0
47.86	0
47.864	1
47.868	0
47.872	0
47.876	0
47.88	1
47.884	1
47.888	1
47.892	1
47.896	1
47.9	1
47.904	1
47.908	0
47.912	1
47.916	2
47.92	1
47.924	0
47.928	0
47.932	0
47.936	1
47.94	1
47.944	2
47.948	0
47.952	1
47.956	2
47.96	2
47.964	2
47.968	2
47.972	3
47.976	3
47.98	3
47.984	4
47.988	3
47.992	20
47.996	49
48	92
48.004	93
48.008	71
48.012	26
48.016	12
48.02	4
48.024	1
48.028	1
48.032	2
48.036	4
48.04	4
48.044	6
48.048	15
48.052	37
48.056	31
48.06	19
48.064	5
48.068	2
48.072	1
48.076	0
48.08	1
48.084	1
48.088	1
48.092	0
48.096	0
48.1	0
48.104	1
48.108	2
48.112	1
48.116	0
48.12	0
48.124	0
48.128	0
48.132	1
48.136	0
48.14	0
48.144	1
48.148	0
48.152	0
48.156	0
48.16	0
48.164	1
48.168	3
48.172	0
48.176	0
48.18	0
48.184	2
48.188	1
48.192	1
48.196	0
48.2	1
48.204	1
48.208	0
48.212	1
48.216	0
48.22	0
48.224	2
48.228	1
48.232	0
48.236	1
48.24	0
48.244	0
48.248	1
48.252	1
48.256	1
48.26	2
48.264	2
48.268	1
48.272	0
48.276	1
48.28	1
48.284	1
48.288	1
48.292	1
48.296	1
48.3	0
48.304	1
48.308	1
48.312	1
48.316	0
48.32	0
48.324	0
48.328	1
48.332	2
48.336	2
48.34	0
48.344	1
48.348	1
48.352	0
48.356	2
48.36	1
48.364	1
48.368	1
48.372	1
48.376	1
48.38	0
48.384	1
48.388	2
48.392	2
48.396	1
48.4	1
48.404	0
48.408	1
48.412	0
48.416	0
48.42	1
48.424	0
48.428	0
48.432	0
48.436	1
48.44	1
48.444	2
48.448	0
48.452	0
48.456	0
48.46	1
48.464	0
48.468	1
48.472	2
48.476	1
48.48	1
48.484	1
48.488	1
48.492	1
48.496	0
48.5	0
48.504	0
48.508	0
48.512	1
48.516	2
48.52	1
48.524	0
48.528	1
48.532	1
48.536	2
48.54	0
48.544	1
48.548	2
48.552	1
48.556	0
48.56	0
48.564	0
48.568	1
48.572	1
48.576	2
48.58	1
48.584	1
48.588	1
48.592	0
48.596	0
48.6	0
48.604	0
48.608	1
48.612	1
48.616	2
48.62	1
48.624	1
48.628	0
48.632	1
48.636	1
48.64	1
48.644	0
48.648	1
48.652	1
48.656	0
48.66	0
48.664	0
48.668	0
48.672	0
48.676	0
48.68	0
48.684	0
48.688	0
48.692	0
48.696	0
48.7	0
48.704	0
48.708	0
48.712	1
48.716	1
48.72	1
48.724	1
48.728	1
48.732	0
48.736	0
48.74	0
48.744	0
48.748	0
48.752	0
48.756	0
48.76	1
48.764	0
48.768	1
48.772	2
48.776	1
48.78	1
48.784	0
48.788	0
48.792	0
48.796	0
48.8	3
48.804	2
48.808	1
48.812	0
48.816	0
48.82	0
48.824	0
48.828	0
48.832	0
48.836	0
48.84	0
48.844	0
48.848	1
48.852	1
48.856	1
48.86	1
48.864	1
48.868	1
48.872	1
48.876	1
48.88	0
48.884	0
48.888	0
48.892	0
48.896	0
48.9	0
48.904	0
48.908	1
48.912	1
48.916	0
48.92	0
48.924	0
48.928	0
48.932	0
48.936	0
48.94	1
48.944	1
48.948	1
48.952	0
48.956	0
48.96	0
48.964	0
48.968	1
48.972	0
48.976	0
48.98	1
48.984	6
48.988	12
48.992	19
48.996	13
49	13
49.004	19
49.008	34
49.012	33
49.016	22
49.02	7
49.024	2
49.028	1
49.032	2
49.036	1
49.04	1
49.044	2
49.048	2
49.052	3
49.056	5
49.06	2
49.064	1
49.068	1
49.072	1
49.076	1
49.08	1
49.084	0
49.088	0
49.092	0
49.096	0
49.1	1
49.104	2
49.108	1
49.112	1
49.116	1
49.12	1
49.124	1
49.128	1
49.132	0
49.136	0
49.14	1
49.144	1
49.148	0
49.152	0
49.156	0
49.16	1
49.164	0
49.168	0
49.172	1
49.176	0
49.18	0
49.184	1
49.188	0
49.192	0
49.196	0
49.2	0
49.204	1
49.208	1
49.212	0
49.216	0
49.22	0
49.224	0
49.228	0
49.232	0
49.236	0
49.24	1
49.244	1
49.248	0
49.252	0
49.256	1
49.26	2
49.264	0
49.268	0
49.272	0
49.276	0
49.28	0
49.284	0
49.288	0
49.292	0
49.296	0
49.3	0
49.304	1
49.308	0
49.312	0
49.316	1
49.32	0
49.324	0
49.328	1
49.332	1
49.336	1
49.34	0
49.344	0
49.348	1
49.352	2
49.356	1
49.36	1
49.364	0
49.368	0
49.372	1
49.376	1
49.38	1
49.384	1
49.388	1
49.392	0
49.396	0
49.4	0
49.404	0
49.408	0
49.412	0
49.416	0
49.42	1
49.424	1
49.428	1
49.432	0
49.436	1
49.44	1
49.444	1
49.448	1
49.452	1
49.456	0
49.46	0
49.464	0
49.468	1
49.472	1
49.476	1
49.48	0
49.484	0
49.488	0
49.492	0
49.496	1
49.5	0
49.504	0
49.508	1
49.512	1
49.516	2
49.52	4
49.524	2
49.528	1
49.532	0
49.536	0
49.54	0
49.544	0
49.548	0
49.552	0
49.556	0
49.56	0
49.564	0
49.568	0
49.572	0
49.576	0
49.58	0
49.584	1
49.588	1
49.592	1
49.596	0
49.6	1
49.604	1
49.608	0
49.612	1
49.616	1
49.62	0
49.624	0
49.628	0
49.632	0
49.636	1
49.64	0
49.644	0
49.648	0
49.652	0
49.656	0
49.66	1
49.664	1
49.668	1
49.672	0
49.676	0
49.68	0
49.684	0
49.688	0
49.692	1
49.696	2
49.7	0
49.704	0
49.708	0
49.712	0
49.716	0
49.72	0
49.724	0
49.728	0
49.732	0
49.736	1
49.74	2
49.744	1
49.748	0
49.752	0
49.756	0
49.76	0
49.764	1
49.768	1
49.772	1
49.776	1
49.78	0
49.784	0
49.788	0
49.792	0
49.796	0
49.8	1
49.804	0
49.808	1
49.812	2
49.816	1
49.82	0
49.824	0
49.828	0
49.832	0
49.836	0
49.84	0
49.844	1
49.848	2
49.852	0
49.856	0
49.86	0
49.864	2
49.868	1
49.872	0
49.876	0
49.88	1
49.884	2
49.888	1
49.892	0
49.896	0
49.9	0
49.904	0
49.908	1
49.912	2
49.916	1
49.92	1
49.924	1
49.928	0
49.932	0
49.936	0
49.94	0
49.944	1
49.948	1
49.952	0
49.956	0
49.96	1
49.964	2
49.968	1
49.972	0
49.976	0
49.98	0
49.984	1
49.988	2
49.992	2
49.996	4
50	5
50.004	3
50.008	8
50.012	10
50.016	5
50.02	3
50.024	3
50.028	2
50.032	1
50.036	0
50.04	1
50.044	0
50.048	0
50.052	0
50.056	1
50.06	1
50.064	0
50.068	0
50.072	0
50.076	0
50.08	0
50.084	1
50.088	1
50.092	1
50.096	0
50.1	0
50.104	0
50.108	1
50.112	1
50.116	1
50.12	0
50.124	0
50.128	0
50.132	1
50.136	1
50.14	0
50.144	0
50.148	0
50.152	0
50.156	0
50.16	0
50.164	0
50.168	0
50.172	1
50.176	1
50.18	2
50.184	1
50.188	0
50.192	1
50.196	1
50.2	1
50.204	0
50.208	0
50.212	0
50.216	0
50.22	0
50.224	0
50.228	0
50.232	0
50.236	1
50.24	2
50.244	0
50.248	0
50.252	0
50.256	0
50.26	0
50.264	0
50.268	0
50.272	0
50.276	0
50.28	0
50.284	0
50.288	0
50.292	0
50.296	0
50.3	0
50.304	0
50.308	0
50.312	1
50.316	3
50.32	1
50.324	0
50.328	0
50.332	1
50.336	0
50.34	0
50.344	0
50.348	0
50.352	0
50.356	2
50.36	1
50.364	0
50.368	1
50.372	0
50.376	1
50.38	2
50.384	1
50.388	0
50.392	0
50.396	1
50.4	1
50.404	1
50.408	1
50.412	1
50.416	1
50.42	0
50.424	0
50.428	0
50.432	1
50.436	0
50.44	0
50.444	1
50.448	0
50.452	0
50.456	0
50.46	0
50.464	0
50.468	0
50.472	0
50.476	0
50.48	1
50.484	2
50.488	1
50.492	0
50.496	0
50.5	0
50.504	0
50.508	0
50.512	0
50.516	0
50.52	1
50.524	0
50.528	0
50.532	1
50.536	0
50.54	0
50.544	0
50.548	1
50.552	1
50.556	0
50.56	0
50.564	1
50.568	2
50.572	1
50.576	0
50.58	0
50.584	0
50.588	0
50.592	0
50.596	1
50.6	1
50.604	1
50.608	0
50.612	0
50.616	0
50.62	2
50.624	1
50.628	1
50.632	1
50.636	0
50.64	0
50.644	1
50.648	0
50.652	0
50.656	1
50.66	0
50.664	0
50.668	1
50.672	0
50.676	0
50.68	1
50.684	0
50.688	0
50.692	0
50.696	0
50.7	0
50.704	0
50.708	0
50.712	0
50.716	1
50.72	0
50.724	0
50.728	1
50.732	0
50.736	1
50.74	1
50.744	0
50.748	1
50.752	1
50.756	0
50.76	0
50.764	0
50.768	1
50.772	0
50.776	0
50.78	0
50.784	0
50.788	0
50.792	0
50.796	1
50.8	1
50.804	0
50.808	0
50.812	0
50.816	0
50.82	1
50.824	1
50.828	1
50.832	1
50.836	1
50.84	0
50.844	0
50.848	0
50.852	0
50.856	0
50.86	0
50.864	0
50.868	0
50.872	0
50.876	0
50.88	0
50.884	0
50.888	0
50.892	1
50.896	0
50.9	0
50.904	1
50.908	1
50.912	1
50.916	1
50.92	0
50.924	0
50.928	1
50.932	0
50.936	0
50.94	0
50.944	0
50.948	0
50.952	1
50.956	1
50.96	1
50.964	2
50.968	0
50.972	0
50.976	0
50.98	0
50.984	0
50.988	0
50.992	1
50.996	1
51	2
51.004	6
51.008	4
51.012	2
51.016	1
51.02	5
51.024	7
51.028	7
51.032	41
51.036	169
51.04	382
51.044	465
51.048	391
51.052	196
51.056	89
51.06	31
51.064	10
51.068	3
51.072	1
51.076	2
51.08	0
51.084	0
51.088	1
51.092	1
51.096	1
51.1	0
51.104	0
51.108	0
51.112	0
51.116	1
51.12	2
51.124	3
51.128	2
51.132	1
51.136	0
51.14	0
51.144	1
51.148	1
51.152	0
51.156	0
51.16	0
51.164	0
51.168	0
51.172	0
51.176	0
51.18	1
51.184	1
51.188	1
51.192	1
51.196	1
51.2	0
51.204	0
51.208	0
51.212	0
51.216	0
51.22	0
51.224	0
51.228	0
51.232	0
51.236	1
51.24	2
51.244	2
51.248	1
51.252	1
51.256	0
51.26	0
51.264	0
51.268	0
51.272	0
51.276	1
51.28	1
51.284	1
51.288	0
51.292	0
51.296	0
51.3	1
51.304	1
51.308	1
51.312	1
51.316	0
51.32	0
51.324	1
51.328	0
51.332	0
51.336	0
51.34	1
51.344	2
51.348	1
51.352	0
51.356	1
51.36	2
51.364	1
51.368	0
51.372	1
51.376	0
51.38	0
51.384	1
51.388	0
51.392	0
51.396	0
51.4	0
51.404	0
51.408	1
51.412	0
51.416	1
51.42	2
51.424	0
51.428	1
51.432	1
51.436	1
51.44	0
51.444	0
51.448	0
51.452	1
51.456	1
51.46	1
51.464	1
51.468	1
51.472	0
51.476	0
51.48	0
51.484	0
51.488	1
51.492	1
51.496	1
51.5	2
51.504	1
51.508	0
51.512	0
51.516	0
51.52	1
51.524	1
51.528	1
51.532	1
51.536	2
51.54	1
51.544	0
51.548	1
51.552	1
51.556	2
51.56	0
51.564	0
51.568	0
51.572	0
51.576	0
51.58	0
51.584	0
51.588	0
51.592	0
51.596	2
51.6	1
51.604	0
51.608	0
51.612	0
51.616	0
51.62	0
51.624	0
51.628	0
51.632	1
51.636	0
51.64	0
51.644	0
51.648	1
51.652	2
51.656	0
51.66	1
51.664	1
51.668	0
51.672	1
51.676	1
51.68	1
51.684	2
51.688	2
51.692	0
51.696	1
51.7	1
51.704	1
51.708	1
51.712	1
51.716	2
51.72	1
51.724	0
51.728	1
51.732	0
51.736	0
51.74	0
51.744	0
51.748	0
51.752	0
51.756	0
51.76	0
51.764	0
51.768	0
51.772	0
51.776	1
51.78	0
51.784	0
51.788	0
51.792	2
51.796	2
51.8	0
51.804	0
51.808	0
51.812	0
51.816	1
51.82	1
51.824	0
51.828	1
51.832	1
51.836	2
51.84	0
51.844	0
51.848	0
51.852	0
51.856	0
51.86	0
51.864	1
51.868	0
51.872	0
51.876	0
51.88	1
51.884	1
51.888	1
51.892	1
51.896	1
51.9	2
51.904	1
51.908	0
51.912	0
51.916	0
51.92	0
51.924	2
51.928	1
51.932	1
51.936	1
51.94	1
51.944	1
51.948	0
51.952	0
51.956	0
51.96	0
51.964	0
51.968	1
51.972	2
51.976	1
51.98	0
51.984	1
51.988	2
51.992	1
51.996	0
[truncated: 31,085 more rows]
