# Supplementary material for: Rapid Detection of Volatile Organic Metabolites in Urine by High-Pressure Photoionization Mass Spectrometry for Breast Cancer Screening: A Pilot Study
Source: Metabolites. 2023 Jul 21;13(7):870. doi: 10.3390/metabo13070870 (PMC10385751; doi:10.3390/metabo13070870)
Supplement: Supplementary file 1 [file metabolites-13-00870-s001.zip › Mass_data/CTL/CTL15.txt]

44	40
44.004	32
44.008	25
44.012	71
44.016	278
44.02	450
44.024	448
44.028	244
44.032	102
44.036	24
44.04	16
44.044	29
44.048	39
44.052	40
44.056	15
44.06	6
44.064	3
44.068	1
44.072	0
44.076	0
44.08	1
44.084	1
44.088	4
44.092	4
44.096	1
44.1	1
44.104	1
44.108	1
44.112	0
44.116	1
44.12	1
44.124	0
44.128	0
44.132	1
44.136	1
44.14	1
44.144	1
44.148	0
44.152	0
44.156	1
44.16	1
44.164	1
44.168	1
44.172	3
44.176	1
44.18	0
44.184	0
44.188	1
44.192	2
44.196	1
44.2	0
44.204	1
44.208	1
44.212	0
44.216	1
44.22	1
44.224	1
44.228	1
44.232	3
44.236	3
44.24	2
44.244	2
44.248	1
44.252	1
44.256	2
44.26	0
44.264	1
44.268	1
44.272	1
44.276	0
44.28	0
44.284	0
44.288	1
44.292	0
44.296	0
44.3	0
44.304	0
44.308	0
44.312	0
44.316	1
44.32	0
44.324	1
44.328	1
44.332	0
44.336	1
44.34	1
44.344	2
44.348	2
44.352	1
44.356	1
44.36	0
44.364	2
44.368	1
44.372	1
44.376	0
44.38	0
44.384	0
44.388	0
44.392	0
44.396	0
44.4	0
44.404	0
44.408	0
44.412	1
44.416	1
44.42	1
44.424	0
44.428	0
44.432	1
44.436	1
44.44	0
44.444	0
44.448	0
44.452	2
44.456	2
44.46	1
44.464	1
44.468	0
44.472	0
44.476	0
44.48	1
44.484	0
44.488	0
44.492	0
44.496	0
44.5	0
44.504	0
44.508	0
44.512	1
44.516	1
44.52	0
44.524	0
44.528	0
44.532	0
44.536	0
44.54	1
44.544	1
44.548	1
44.552	0
44.556	0
44.56	0
44.564	0
44.568	0
44.572	0
44.576	1
44.58	0
44.584	1
44.588	1
44.592	0
44.596	3
44.6	1
44.604	0
44.608	0
44.612	1
44.616	2
44.62	1
44.624	0
44.628	0
44.632	1
44.636	2
44.64	0
44.644	0
44.648	0
44.652	1
44.656	1
44.66	1
44.664	0
44.668	0
44.672	1
44.676	1
44.68	1
44.684	0
44.688	0
44.692	0
44.696	1
44.7	1
44.704	1
44.708	0
44.712	0
44.716	0
44.72	1
44.724	3
44.728	1
44.732	0
44.736	0
44.74	0
44.744	1
44.748	1
44.752	0
44.756	0
44.76	0
44.764	0
44.768	0
44.772	1
44.776	1
44.78	0
44.784	1
44.788	1
44.792	1
44.796	0
44.8	1
44.804	1
44.808	0
44.812	0
44.816	1
44.82	1
44.824	0
44.828	2
44.832	1
44.836	0
44.84	0
44.844	1
44.848	1
44.852	0
44.856	1
44.86	0
44.864	0
44.868	0
44.872	0
44.876	0
44.88	0
44.884	0
44.888	0
44.892	0
44.896	0
44.9	0
44.904	0
44.908	0
44.912	0
44.916	1
44.92	1
44.924	0
44.928	0
44.932	0
44.936	0
44.94	1
44.944	0
44.948	0
44.952	0
44.956	0
44.96	0
44.964	4
44.968	14
44.972	102
44.976	196
44.98	244
44.984	148
44.988	78
44.992	44
44.996	44
45	31
45.004	18
45.008	12
45.012	18
45.016	23
45.02	53
45.024	114
45.028	230
45.032	338
45.036	343
45.04	174
45.044	73
45.048	33
45.052	33
45.056	35
45.06	26
45.064	13
45.068	1
45.072	0
45.076	0
45.08	1
45.084	0
45.088	0
45.092	1
45.096	2
45.1	0
45.104	0
45.108	0
45.112	1
45.116	1
45.12	1
45.124	0
45.128	1
45.132	0
45.136	0
45.14	0
45.144	1
45.148	1
45.152	0
45.156	0
45.16	0
45.164	1
45.168	2
45.172	1
45.176	0
45.18	0
45.184	0
45.188	0
45.192	0
45.196	0
45.2	0
45.204	0
45.208	0
45.212	1
45.216	1
45.22	1
45.224	2
45.228	0
45.232	0
45.236	0
45.24	0
45.244	0
45.248	0
45.252	0
45.256	1
45.26	0
45.264	0
45.268	0
45.272	0
45.276	0
45.28	0
45.284	0
45.288	0
45.292	1
45.296	2
45.3	1
45.304	0
45.308	0
45.312	0
45.316	0
45.32	1
45.324	2
45.328	0
45.332	0
45.336	0
45.34	1
45.344	0
45.348	0
45.352	0
45.356	0
45.36	1
45.364	1
45.368	0
45.372	1
45.376	1
45.38	0
45.384	0
45.388	0
45.392	0
45.396	2
45.4	1
45.404	0
45.408	0
45.412	1
45.416	1
45.42	1
45.424	0
45.428	0
45.432	0
45.436	0
45.44	1
45.444	0
45.448	0
45.452	0
45.456	0
45.46	0
45.464	0
45.468	0
45.472	0
45.476	0
45.48	1
45.484	0
45.488	0
45.492	0
45.496	0
45.5	0
45.504	0
45.508	0
45.512	0
45.516	0
45.52	0
45.524	0
45.528	0
45.532	0
45.536	1
45.54	0
45.544	0
45.548	0
45.552	0
45.556	1
45.56	1
45.564	0
45.568	0
45.572	0
45.576	0
45.58	0
45.584	0
45.588	0
45.592	0
45.596	0
45.6	0
45.604	0
45.608	1
45.612	0
45.616	0
45.62	0
45.624	0
45.628	0
45.632	0
45.636	0
45.64	0
45.644	0
45.648	1
45.652	0
45.656	0
45.66	0
45.664	0
45.668	0
45.672	0
45.676	0
45.68	1
45.684	0
45.688	0
45.692	0
45.696	0
45.7	0
45.704	0
45.708	1
45.712	0
45.716	0
45.72	0
45.724	0
45.728	0
45.732	0
45.736	1
45.74	0
45.744	0
45.748	0
45.752	0
45.756	0
45.76	0
45.764	0
45.768	0
45.772	0
45.776	0
45.78	1
45.784	1
45.788	0
45.792	0
45.796	0
45.8	0
45.804	1
45.808	0
45.812	1
45.816	2
45.82	0
45.824	0
45.828	0
45.832	0
45.836	0
45.84	0
45.844	0
45.848	0
45.852	0
45.856	0
45.86	0
45.864	0
45.868	0
45.872	0
45.876	0
45.88	0
45.884	0
45.888	0
45.892	0
45.896	0
45.9	1
45.904	1
45.908	1
45.912	1
45.916	0
45.92	0
45.924	1
45.928	2
45.932	1
45.936	1
45.94	1
45.944	1
45.948	0
45.952	0
45.956	0
45.96	0
45.964	1
45.968	6
45.972	19
45.976	19
45.98	27
45.984	45
45.988	68
45.992	76
45.996	64
46	24
46.004	8
46.008	1
46.012	0
46.016	1
46.02	10
46.024	20
46.028	26
46.032	26
46.036	22
46.04	15
46.044	7
46.048	3
46.052	3
46.056	7
46.06	22
46.064	32
46.068	34
46.072	17
46.076	9
46.08	4
46.084	1
46.088	0
46.092	0
46.096	0
46.1	2
46.104	2
46.108	1
46.112	0
46.116	0
46.12	0
46.124	0
46.128	1
46.132	1
46.136	1
46.14	0
46.144	0
46.148	0
46.152	0
46.156	0
46.16	0
46.164	0
46.168	0
46.172	0
46.176	0
46.18	0
46.184	0
46.188	0
46.192	0
46.196	0
46.2	1
46.204	1
46.208	0
46.212	0
46.216	0
46.22	0
46.224	0
46.228	1
46.232	1
46.236	0
46.24	0
46.244	0
46.248	0
46.252	0
46.256	0
46.26	0
46.264	1
46.268	0
46.272	0
46.276	1
46.28	1
46.284	1
46.288	0
46.292	0
46.296	0
46.3	0
46.304	1
46.308	0
46.312	0
46.316	0
46.32	1
46.324	1
46.328	1
46.332	1
46.336	1
46.34	1
46.344	0
46.348	0
46.352	0
46.356	0
46.36	0
46.364	1
46.368	1
46.372	1
46.376	0
46.38	1
46.384	1
46.388	0
46.392	1
46.396	1
46.4	0
46.404	0
46.408	0
46.412	0
46.416	2
46.42	1
46.424	1
46.428	0
46.432	1
46.436	1
46.44	1
46.444	0
46.448	0
46.452	0
46.456	0
46.46	1
46.464	1
46.468	1
46.472	2
46.476	1
46.48	0
46.484	0
46.488	0
46.492	0
46.496	0
46.5	0
46.504	0
46.508	0
46.512	0
46.516	0
46.52	0
46.524	1
46.528	0
46.532	0
46.536	0
46.54	1
46.544	0
46.548	0
46.552	1
46.556	1
46.56	1
46.564	0
46.568	0
46.572	1
46.576	1
46.58	0
46.584	0
46.588	0
46.592	0
46.596	0
46.6	1
46.604	1
46.608	0
46.612	0
46.616	0
46.62	1
46.624	1
46.628	1
46.632	0
46.636	0
46.64	1
46.644	1
46.648	0
46.652	0
46.656	0
46.66	1
46.664	1
46.668	0
46.672	0
46.676	1
46.68	0
46.684	0
46.688	1
46.692	0
46.696	1
46.7	2
46.704	1
46.708	0
46.712	0
46.716	0
46.72	0
46.724	0
46.728	1
46.732	0
46.736	0
46.74	0
46.744	0
46.748	0
46.752	0
46.756	0
46.76	0
46.764	1
46.768	2
46.772	0
46.776	0
46.78	0
46.784	0
46.788	0
46.792	0
46.796	1
46.8	2
46.804	1
46.808	0
46.812	1
46.816	0
46.82	0
46.824	0
46.828	0
46.832	1
46.836	1
46.84	1
46.844	2
46.848	1
46.852	0
46.856	0
46.86	0
46.864	0
46.868	1
46.872	0
46.876	0
46.88	0
46.884	0
46.888	0
46.892	0
46.896	1
46.9	0
46.904	0
46.908	0
46.912	0
46.916	0
46.92	0
46.924	0
46.928	0
46.932	0
46.936	0
46.94	0
46.944	0
46.948	1
46.952	0
46.956	0
46.96	1
46.964	2
46.968	6
46.972	10
46.976	14
46.98	20
46.984	72
46.988	182
46.992	417
46.996	427
47	304
47.004	121
47.008	45
47.012	10
47.016	2
47.02	1
47.024	1
47.028	2
47.032	4
47.036	97
47.04	423
47.044	1178
47.048	1743
47.052	1680
47.056	968
47.06	423
47.064	146
47.068	41
47.072	19
47.076	10
47.08	5
47.084	3
47.088	2
47.092	1
47.096	0
47.1	1
47.104	1
47.108	1
47.112	3
47.116	5
47.12	7
47.124	8
47.128	3
47.132	1
47.136	1
47.14	2
47.144	1
47.148	1
47.152	2
47.156	1
47.16	1
47.164	2
47.168	1
47.172	1
47.176	2
47.18	0
47.184	1
47.188	1
47.192	1
47.196	2
47.2	2
47.204	3
47.208	1
47.212	0
47.216	0
47.22	0
47.224	1
47.228	1
47.232	1
47.236	0
47.24	0
47.244	1
47.248	0
47.252	1
47.256	1
47.26	3
47.264	1
47.268	0
47.272	1
47.276	0
47.28	2
47.284	3
47.288	1
47.292	1
47.296	1
47.3	1
47.304	0
47.308	0
47.312	0
47.316	2
47.32	2
47.324	0
47.328	2
47.332	2
47.336	1
47.34	0
47.344	1
47.348	1
47.352	0
47.356	0
47.36	1
47.364	1
47.368	0
47.372	1
47.376	1
47.38	0
47.384	0
47.388	0
47.392	0
47.396	0
47.4	0
47.404	0
47.408	0
47.412	0
47.416	0
47.42	1
47.424	0
47.428	0
47.432	0
47.436	0
47.44	1
47.444	2
47.448	1
47.452	0
47.456	0
47.46	0
47.464	0
47.468	1
47.472	2
47.476	0
47.48	0
47.484	0
47.488	0
47.492	1
47.496	1
47.5	1
47.504	1
47.508	1
47.512	0
47.516	0
47.52	0
47.524	0
47.528	1
47.532	0
47.536	0
47.54	1
47.544	0
47.548	0
47.552	0
47.556	0
47.56	0
47.564	0
47.568	0
47.572	1
47.576	1
47.58	0
47.584	0
47.588	0
47.592	0
47.596	0
47.6	0
47.604	0
47.608	0
47.612	1
47.616	1
47.62	0
47.624	1
47.628	0
47.632	0
47.636	1
47.64	0
47.644	0
47.648	1
47.652	0
47.656	1
47.66	2
47.664	1
47.668	1
47.672	1
47.676	0
47.68	2
47.684	2
47.688	1
47.692	0
47.696	0
47.7	1
47.704	0
47.708	0
47.712	0
47.716	0
47.72	0
47.724	0
47.728	0
47.732	0
47.736	1
47.74	2
47.744	0
47.748	0
47.752	0
47.756	0
47.76	0
47.764	1
47.768	2
47.772	1
47.776	0
47.78	1
47.784	1
47.788	0
47.792	0
47.796	1
47.8	1
47.804	1
47.808	0
47.812	0
47.816	0
47.82	1
47.824	0
47.828	0
47.832	1
47.836	0
47.84	0
47.844	0
47.848	0
47.852	0
47.856	0
47.86	0
47.864	1
47.868	1
47.872	1
47.876	0
47.88	0
47.884	1
47.888	3
47.892	2
47.896	2
47.9	1
47.904	1
47.908	1
47.912	0
47.916	0
47.92	1
47.924	1
47.928	1
47.932	2
47.936	1
47.94	0
47.944	1
47.948	1
47.952	0
47.956	2
47.96	4
47.964	6
47.968	4
47.972	4
47.976	4
47.98	3
47.984	4
47.988	189
47.992	832
47.996	2967
48	5350
48.004	6289
48.008	4015
48.012	1909
48.016	561
48.02	103
48.024	51
48.028	20
48.032	8
48.036	6
48.04	8
48.044	14
48.048	29
48.052	36
48.056	33
48.06	20
48.064	11
48.068	9
48.072	13
48.076	18
48.08	14
48.084	6
48.088	4
48.092	2
48.096	2
48.1	3
48.104	2
48.108	1
48.112	0
48.116	1
48.12	2
48.124	1
48.128	4
48.132	3
48.136	2
48.14	2
48.144	4
48.148	4
48.152	2
48.156	2
48.16	2
48.164	1
48.168	2
48.172	1
48.176	1
48.18	2
48.184	3
48.188	3
48.192	3
48.196	4
48.2	3
48.204	2
48.208	1
48.212	1
48.216	1
48.22	1
48.224	2
48.228	2
48.232	0
48.236	0
48.24	0
48.244	1
48.248	1
48.252	1
48.256	1
48.26	0
48.264	0
48.268	1
48.272	3
48.276	4
48.28	4
48.284	2
48.288	1
48.292	1
48.296	2
48.3	2
48.304	1
48.308	0
48.312	1
48.316	0
48.32	1
48.324	3
48.328	1
48.332	0
48.336	1
48.34	2
48.344	1
48.348	0
48.352	2
48.356	2
48.36	1
48.364	2
48.368	1
48.372	0
48.376	1
48.38	0
48.384	0
48.388	1
48.392	1
48.396	1
48.4	0
48.404	0
48.408	0
48.412	0
48.416	2
48.42	1
48.424	0
48.428	0
48.432	1
48.436	1
48.44	0
48.444	0
48.448	0
48.452	0
48.456	1
48.46	1
48.464	1
48.468	1
48.472	0
48.476	0
48.48	0
48.484	1
48.488	1
48.492	0
48.496	2
48.5	2
48.504	2
48.508	0
48.512	1
48.516	1
48.52	0
48.524	0
48.528	1
48.532	2
48.536	0
48.54	0
48.544	1
48.548	1
48.552	1
48.556	1
48.56	2
48.564	1
48.568	0
48.572	0
48.576	1
48.58	1
48.584	0
48.588	0
48.592	0
48.596	0
48.6	0
48.604	1
48.608	1
48.612	0
48.616	0
48.62	0
48.624	1
48.628	0
48.632	0
48.636	1
48.64	1
48.644	1
48.648	1
48.652	0
48.656	0
48.66	0
48.664	0
48.668	1
48.672	2
48.676	1
48.68	0
48.684	0
48.688	1
48.692	1
48.696	1
48.7	1
48.704	0
48.708	1
48.712	1
48.716	0
48.72	0
48.724	0
48.728	0
48.732	0
48.736	0
48.74	1
48.744	0
48.748	2
48.752	3
48.756	1
48.76	0
48.764	0
48.768	0
48.772	1
48.776	1
48.78	0
48.784	0
48.788	0
48.792	1
48.796	1
48.8	1
48.804	0
48.808	1
48.812	0
48.816	0
48.82	1
48.824	2
48.828	2
48.832	1
48.836	2
48.84	1
48.844	0
48.848	1
48.852	1
48.856	1
48.86	1
48.864	1
48.868	1
48.872	0
48.876	0
48.88	1
48.884	3
48.888	2
48.892	1
48.896	0
48.9	0
48.904	1
48.908	2
48.912	0
48.916	1
48.92	1
48.924	0
48.928	1
48.932	1
48.936	0
48.94	0
48.944	1
48.948	2
48.952	1
48.956	2
48.96	3
48.964	3
48.968	2
48.972	1
48.976	3
48.98	5
48.984	11
48.988	21
48.992	35
48.996	107
49	264
49.004	781
49.008	1200
49.012	1386
49.016	825
49.02	410
49.024	127
49.028	38
49.032	12
49.036	2
49.04	3
49.044	3
49.048	4
49.052	7
49.056	6
49.06	4
49.064	2
49.068	0
49.072	0
49.076	0
49.08	2
49.084	3
49.088	4
49.092	4
49.096	2
49.1	1
49.104	1
49.108	0
49.112	0
49.116	0
49.12	0
49.124	0
49.128	0
49.132	0
49.136	1
49.14	1
49.144	0
49.148	0
49.152	0
49.156	0
49.16	1
49.164	1
49.168	0
49.172	1
49.176	1
49.18	0
49.184	0
49.188	0
49.192	1
49.196	0
49.2	0
49.204	0
49.208	0
49.212	1
49.216	1
49.22	1
49.224	3
49.228	2
49.232	0
49.236	0
49.24	0
49.244	0
49.248	1
49.252	0
49.256	0
49.26	1
49.264	0
49.268	0
49.272	0
49.276	1
49.28	1
49.284	0
49.288	2
49.292	2
49.296	0
49.3	0
49.304	0
49.308	1
49.312	0
49.316	0
49.32	0
49.324	1
49.328	0
49.332	0
49.336	1
49.34	0
49.344	0
49.348	0
49.352	1
49.356	1
49.36	0
49.364	0
49.368	0
49.372	0
49.376	0
49.38	0
49.384	0
49.388	0
49.392	1
49.396	1
49.4	0
49.404	0
49.408	0
49.412	1
49.416	0
49.42	0
49.424	1
49.428	2
49.432	1
49.436	0
49.44	0
49.444	0
49.448	0
49.452	0
49.456	2
49.46	3
49.464	2
49.468	1
49.472	0
49.476	0
49.48	0
49.484	0
49.488	1
49.492	1
49.496	1
49.5	1
49.504	1
49.508	0
49.512	0
49.516	0
49.52	0
49.524	0
49.528	1
49.532	1
49.536	1
49.54	0
49.544	0
49.548	0
49.552	0
49.556	0
49.56	1
49.564	2
49.568	0
49.572	0
49.576	0
49.58	0
49.584	1
49.588	1
49.592	0
49.596	1
49.6	1
49.604	1
49.608	0
49.612	0
49.616	0
49.62	1
49.624	1
49.628	0
49.632	0
49.636	0
49.64	0
49.644	0
49.648	0
49.652	0
49.656	1
49.66	2
49.664	1
49.668	0
49.672	0
49.676	0
49.68	0
49.684	0
49.688	0
49.692	0
49.696	0
49.7	0
49.704	1
49.708	0
49.712	0
49.716	0
49.72	0
49.724	1
49.728	1
49.732	0
49.736	1
49.74	1
49.744	1
49.748	0
49.752	0
49.756	0
49.76	0
49.764	0
49.768	0
49.772	0
49.776	0
49.78	0
49.784	0
49.788	1
49.792	1
49.796	1
49.8	1
49.804	1
49.808	0
49.812	1
49.816	1
49.82	0
49.824	1
49.828	1
49.832	0
49.836	0
49.84	0
49.844	0
49.848	1
49.852	1
49.856	1
49.86	0
49.864	0
49.868	0
49.872	0
49.876	1
49.88	1
49.884	0
49.888	0
49.892	0
49.896	0
49.9	1
49.904	1
49.908	0
49.912	0
49.916	0
49.92	0
49.924	0
49.928	0
49.932	0
49.936	0
49.94	0
49.944	0
49.948	0
49.952	0
49.956	1
49.96	2
49.964	1
49.968	0
49.972	0
49.976	1
49.98	2
49.984	9
49.988	52
49.992	151
49.996	256
50	296
50.004	205
50.008	102
50.012	70
50.016	37
50.02	14
50.024	8
50.028	4
50.032	2
50.036	1
50.04	0
50.044	0
50.048	0
50.052	0
50.056	0
50.06	0
50.064	0
50.068	0
50.072	1
50.076	0
50.08	0
50.084	0
50.088	1
50.092	2
50.096	2
50.1	0
50.104	0
50.108	0
50.112	0
50.116	0
50.12	0
50.124	0
50.128	0
50.132	0
50.136	0
50.14	0
50.144	0
50.148	0
50.152	0
50.156	1
50.16	2
50.164	0
50.168	0
50.172	0
50.176	1
50.18	0
50.184	0
50.188	0
50.192	1
50.196	1
50.2	0
50.204	0
50.208	0
50.212	0
50.216	0
50.22	0
50.224	0
50.228	0
50.232	0
50.236	0
50.24	1
50.244	1
50.248	1
50.252	0
50.256	0
50.26	0
50.264	0
50.268	0
50.272	0
50.276	1
50.28	0
50.284	0
50.288	0
50.292	0
50.296	0
50.3	0
50.304	0
50.308	0
50.312	1
50.316	0
50.32	0
50.324	0
50.328	0
50.332	0
50.336	0
50.34	1
50.344	0
50.348	0
50.352	0
50.356	1
50.36	1
50.364	0
50.368	0
50.372	0
50.376	0
50.38	0
50.384	0
50.388	1
50.392	1
50.396	1
50.4	0
50.404	0
50.408	0
50.412	0
50.416	0
50.42	0
50.424	0
50.428	1
50.432	0
50.436	0
50.44	2
50.444	1
50.448	0
50.452	1
50.456	1
50.46	1
50.464	2
50.468	1
50.472	0
50.476	0
50.48	1
50.484	1
50.488	0
50.492	1
50.496	1
50.5	0
50.504	0
50.508	0
50.512	0
50.516	0
50.52	0
50.524	0
50.528	0
50.532	0
50.536	0
50.54	0
50.544	0
50.548	0
50.552	1
50.556	0
50.56	0
50.564	1
50.568	0
50.572	0
50.576	0
50.58	0
50.584	0
50.588	1
50.592	0
50.596	0
50.6	0
50.604	0
50.608	0
50.612	0
50.616	0
50.62	0
50.624	0
50.628	0
50.632	1
50.636	1
50.64	0
50.644	0
50.648	0
50.652	0
50.656	0
50.66	0
50.664	0
50.668	0
50.672	0
50.676	0
50.68	1
50.684	1
50.688	0
50.692	0
50.696	0
50.7	0
50.704	0
50.708	0
50.712	0
50.716	0
50.72	0
50.724	0
50.728	0
50.732	0
50.736	0
50.74	0
50.744	0
50.748	0
50.752	0
50.756	0
50.76	0
50.764	1
50.768	0
50.772	0
50.776	0
50.78	0
50.784	0
50.788	0
50.792	0
50.796	0
50.8	0
50.804	0
50.808	0
50.812	0
50.816	1
50.82	1
50.824	0
50.828	0
50.832	0
50.836	0
50.84	0
50.844	0
50.848	0
50.852	0
50.856	0
50.86	0
50.864	0
50.868	0
50.872	0
50.876	0
50.88	1
50.884	1
50.888	0
50.892	0
50.896	0
50.9	0
50.904	0
50.908	0
50.912	0
50.916	0
50.92	0
50.924	0
50.928	1
50.932	1
50.936	1
50.94	0
50.944	0
50.948	1
50.952	0
50.956	0
50.96	0
50.964	1
50.968	1
50.972	1
50.976	0
50.98	0
50.984	0
50.988	0
50.992	4
50.996	15
51	36
51.004	53
51.008	55
51.012	35
51.016	18
51.02	7
51.024	6
51.028	15
51.032	96
51.036	259
51.04	728
51.044	912
51.048	812
51.052	419
51.056	170
51.06	43
51.064	22
51.068	10
51.072	4
51.076	2
51.08	1
51.084	2
51.088	2
51.092	2
51.096	1
51.1	0
51.104	0
51.108	1
51.112	3
51.116	5
51.12	7
51.124	6
51.128	3
51.132	0
51.136	0
51.14	1
51.144	1
51.148	0
51.152	0
51.156	0
51.16	0
51.164	1
51.168	1
51.172	2
51.176	1
51.18	0
51.184	0
51.188	1
51.192	1
51.196	0
51.2	0
51.204	0
51.208	1
51.212	0
51.216	0
51.22	1
51.224	0
51.228	0
51.232	0
51.236	1
51.24	1
51.244	0
51.248	0
51.252	0
51.256	0
51.26	0
51.264	1
51.268	1
51.272	0
51.276	0
51.28	0
51.284	0
51.288	0
51.292	0
51.296	0
51.3	0
51.304	0
51.308	0
51.312	1
51.316	1
51.32	0
51.324	0
51.328	0
51.332	1
51.336	1
51.34	1
51.344	0
51.348	0
51.352	0
51.356	1
51.36	2
51.364	2
51.368	0
51.372	0
51.376	0
51.38	0
51.384	0
51.388	0
51.392	0
51.396	2
51.4	1
51.404	0
51.408	2
51.412	2
51.416	2
51.42	0
51.424	0
51.428	0
51.432	0
51.436	0
51.44	0
51.444	0
51.448	0
51.452	0
51.456	0
51.46	0
51.464	0
51.468	0
51.472	0
51.476	0
51.48	0
51.484	1
51.488	1
51.492	0
51.496	0
51.5	0
51.504	0
51.508	0
51.512	0
51.516	0
51.52	0
51.524	0
51.528	0
51.532	0
51.536	0
51.54	0
51.544	1
51.548	2
51.552	1
51.556	1
51.56	1
51.564	0
51.568	1
51.572	1
51.576	1
51.58	0
51.584	0
51.588	1
51.592	1
51.596	1
51.6	1
51.604	0
51.608	0
51.612	0
51.616	0
51.62	0
51.624	0
51.628	0
51.632	0
51.636	0
51.64	0
51.644	0
51.648	0
51.652	0
51.656	0
51.66	0
51.664	1
51.668	0
51.672	0
51.676	0
51.68	0
51.684	0
51.688	0
51.692	0
51.696	0
51.7	0
51.704	1
51.708	1
51.712	2
51.716	1
51.72	0
51.724	0
51.728	1
51.732	2
51.736	2
51.74	1
51.744	1
51.748	0
51.752	0
51.756	1
51.76	2
51.764	1
51.768	0
51.772	0
51.776	1
51.78	1
51.784	0
51.788	0
51.792	0
51.796	1
51.8	0
51.804	0
51.808	1
51.812	0
51.816	0
51.82	0
51.824	1
51.828	1
51.832	1
51.836	0
51.84	0
51.844	0
51.848	0
51.852	0
51.856	0
51.86	1
51.864	1
51.868	1
51.872	0
51.876	0
51.88	0
51.884	1
51.888	0
51.892	0
51.896	0
51.9	0
51.904	0
51.908	0
51.912	0
51.916	0
51.92	0
51.924	1
51.928	1
51.932	0
51.936	0
51.94	0
51.944	0
51.948	0
51.952	0
51.956	0
51.96	1
51.964	1
51.968	0
51.972	1
51.976	1
51.98	0
51.984	0
51.988	1
51.992	3
51.996	4
[truncated: 31,085 more rows]
