# Supplementary material for: Rapid Detection of Volatile Organic Metabolites in Urine by High-Pressure Photoionization Mass Spectrometry for Breast Cancer Screening: A Pilot Study
Source: Metabolites. 2023 Jul 21;13(7):870. doi: 10.3390/metabo13070870 (PMC10385751; doi:10.3390/metabo13070870)
Supplement: Supplementary file 1 [file metabolites-13-00870-s001.zip › Mass_data/CTL/CTL16.txt]

44	49
44.004	31
44.008	39
44.012	95
44.016	328
44.02	499
44.024	540
44.028	279
44.032	115
44.036	28
44.04	14
44.044	32
44.048	45
44.052	43
44.056	15
44.06	6
44.064	3
44.068	3
44.072	2
44.076	2
44.08	2
44.084	2
44.088	5
44.092	5
44.096	4
44.1	1
44.104	2
44.108	2
44.112	2
44.116	2
44.12	3
44.124	3
44.128	1
44.132	3
44.136	2
44.14	1
44.144	0
44.148	1
44.152	1
44.156	2
44.16	2
44.164	1
44.168	1
44.172	1
44.176	1
44.18	1
44.184	1
44.188	1
44.192	0
44.196	0
44.2	0
44.204	2
44.208	1
44.212	0
44.216	0
44.22	1
44.224	2
44.228	3
44.232	2
44.236	1
44.24	1
44.244	0
44.248	0
44.252	0
44.256	0
44.26	1
44.264	0
44.268	0
44.272	0
44.276	1
44.28	2
44.284	2
44.288	1
44.292	1
44.296	2
44.3	2
44.304	1
44.308	0
44.312	0
44.316	0
44.32	1
44.324	1
44.328	1
44.332	1
44.336	0
44.34	1
44.344	1
44.348	0
44.352	1
44.356	2
44.36	2
44.364	1
44.368	0
44.372	1
44.376	2
44.38	1
44.384	3
44.388	3
44.392	0
44.396	1
44.4	2
44.404	3
44.408	0
44.412	0
44.416	0
44.42	1
44.424	0
44.428	0
44.432	0
44.436	1
44.44	1
44.444	1
44.448	1
44.452	1
44.456	2
44.46	1
44.464	0
44.468	0
44.472	0
44.476	0
44.48	0
44.484	1
44.488	2
44.492	1
44.496	1
44.5	0
44.504	0
44.508	0
44.512	0
44.516	1
44.52	1
44.524	0
44.528	1
44.532	1
44.536	0
44.54	2
44.544	1
44.548	1
44.552	0
44.556	0
44.56	0
44.564	1
44.568	1
44.572	1
44.576	1
44.58	0
44.584	0
44.588	0
44.592	0
44.596	0
44.6	0
44.604	0
44.608	1
44.612	2
44.616	1
44.62	1
44.624	1
44.628	1
44.632	2
44.636	2
44.64	0
44.644	0
44.648	0
44.652	0
44.656	0
44.66	1
44.664	1
44.668	0
44.672	1
44.676	1
44.68	1
44.684	1
44.688	0
44.692	0
44.696	0
44.7	0
44.704	0
44.708	0
44.712	0
44.716	0
44.72	0
44.724	1
44.728	0
44.732	0
44.736	0
44.74	0
44.744	0
44.748	0
44.752	0
44.756	1
44.76	0
44.764	0
44.768	0
44.772	2
44.776	2
44.78	2
44.784	1
44.788	0
44.792	1
44.796	2
44.8	0
44.804	0
44.808	0
44.812	1
44.816	1
44.82	1
44.824	1
44.828	0
44.832	1
44.836	1
44.84	0
44.844	0
44.848	0
44.852	0
44.856	0
44.86	1
44.864	1
44.868	0
44.872	0
44.876	1
44.88	1
44.884	2
44.888	1
44.892	1
44.896	0
44.9	1
44.904	1
44.908	1
44.912	0
44.916	1
44.92	1
44.924	1
44.928	0
44.932	1
44.936	1
44.94	0
44.944	0
44.948	1
44.952	1
44.956	1
44.96	0
44.964	4
44.968	28
44.972	107
44.976	239
44.98	283
44.984	216
44.988	99
44.992	53
44.996	41
45	33
45.004	25
45.008	22
45.012	23
45.016	24
45.02	72
45.024	169
45.028	324
45.032	454
45.036	405
45.04	239
45.044	86
45.048	32
45.052	21
45.056	36
45.06	19
45.064	12
45.068	9
45.072	2
45.076	0
45.08	0
45.084	1
45.088	2
45.092	1
45.096	2
45.1	4
45.104	3
45.108	2
45.112	2
45.116	1
45.12	0
45.124	1
45.128	2
45.132	1
45.136	1
45.14	2
45.144	1
45.148	0
45.152	0
45.156	1
45.16	1
45.164	1
45.168	1
45.172	1
45.176	2
45.18	2
45.184	1
45.188	0
45.192	1
45.196	2
45.2	1
45.204	0
45.208	0
45.212	0
45.216	0
45.22	0
45.224	0
45.228	0
45.232	1
45.236	1
45.24	0
45.244	0
45.248	0
45.252	0
45.256	0
45.26	1
45.264	1
45.268	1
45.272	0
45.276	0
45.28	1
45.284	3
45.288	1
45.292	0
45.296	0
45.3	0
45.304	0
45.308	0
45.312	1
45.316	0
45.32	2
45.324	3
45.328	0
45.332	0
45.336	0
45.34	0
45.344	0
45.348	1
45.352	1
45.356	1
45.36	1
45.364	1
45.368	0
45.372	1
45.376	0
45.38	0
45.384	0
45.388	0
45.392	0
45.396	0
45.4	1
45.404	0
45.408	0
45.412	0
45.416	1
45.42	1
45.424	0
45.428	0
45.432	1
45.436	2
45.44	2
45.444	1
45.448	0
45.452	0
45.456	2
45.46	1
45.464	1
45.468	0
45.472	0
45.476	0
45.48	0
45.484	0
45.488	0
45.492	0
45.496	0
45.5	0
45.504	0
45.508	0
45.512	0
45.516	0
45.52	0
45.524	0
45.528	2
45.532	1
45.536	0
45.54	0
45.544	0
45.548	0
45.552	1
45.556	0
45.56	1
45.564	1
45.568	1
45.572	0
45.576	0
45.58	0
45.584	0
45.588	0
45.592	0
45.596	0
45.6	1
45.604	1
45.608	0
45.612	1
45.616	0
45.62	0
45.624	0
45.628	0
45.632	0
45.636	1
45.64	2
45.644	1
45.648	0
45.652	0
45.656	1
45.66	1
45.664	2
45.668	0
45.672	1
45.676	1
45.68	0
45.684	0
45.688	0
45.692	0
45.696	0
45.7	0
45.704	0
45.708	0
45.712	1
45.716	1
45.72	0
45.724	0
45.728	0
45.732	0
45.736	0
45.74	0
45.744	0
45.748	1
45.752	0
45.756	0
45.76	0
45.764	0
45.768	2
45.772	2
45.776	0
45.78	0
45.784	0
45.788	0
45.792	1
45.796	1
45.8	1
45.804	0
45.808	0
45.812	0
45.816	0
45.82	0
45.824	0
45.828	0
45.832	0
45.836	0
45.84	0
45.844	0
45.848	0
45.852	1
45.856	1
45.86	0
45.864	0
45.868	0
45.872	0
45.876	1
45.88	0
45.884	0
45.888	0
45.892	0
45.896	0
45.9	0
45.904	1
45.908	0
45.912	0
45.916	0
45.92	0
45.924	0
45.928	0
45.932	0
45.936	0
45.94	0
45.944	0
45.948	1
45.952	2
45.956	2
45.96	1
45.964	3
45.968	8
45.972	15
45.976	21
45.98	32
45.984	52
45.988	86
45.992	93
45.996	72
46	33
46.004	13
46.008	5
46.012	3
46.016	1
46.02	10
46.024	25
46.028	39
46.032	31
46.036	21
46.04	13
46.044	8
46.048	3
46.052	2
46.056	8
46.06	29
46.064	38
46.068	36
46.072	20
46.076	9
46.08	3
46.084	0
46.088	0
46.092	0
46.096	0
46.1	1
46.104	2
46.108	2
46.112	1
46.116	1
46.12	1
46.124	0
46.128	0
46.132	1
46.136	1
46.14	0
46.144	1
46.148	1
46.152	0
46.156	0
46.16	1
46.164	1
46.168	0
46.172	1
46.176	1
46.18	1
46.184	0
46.188	0
46.192	0
46.196	0
46.2	1
46.204	1
46.208	0
46.212	0
46.216	0
46.22	0
46.224	0
46.228	0
46.232	0
46.236	1
46.24	0
46.244	1
46.248	1
46.252	0
46.256	0
46.26	0
46.264	0
46.268	1
46.272	1
46.276	1
46.28	0
46.284	0
46.288	0
46.292	1
46.296	0
46.3	0
46.304	0
46.308	1
46.312	0
46.316	0
46.32	1
46.324	0
46.328	0
46.332	0
46.336	0
46.34	0
46.344	0
46.348	0
46.352	0
46.356	0
46.36	0
46.364	0
46.368	0
46.372	0
46.376	0
46.38	0
46.384	0
46.388	0
46.392	0
46.396	0
46.4	0
46.404	0
46.408	0
46.412	0
46.416	0
46.42	1
46.424	1
46.428	0
46.432	0
46.436	1
46.44	1
46.444	1
46.448	0
46.452	0
46.456	1
46.46	0
46.464	0
46.468	0
46.472	1
46.476	0
46.48	0
46.484	0
46.488	0
46.492	1
46.496	2
46.5	2
46.504	1
46.508	0
46.512	1
46.516	2
46.52	1
46.524	0
46.528	0
46.532	0
46.536	0
46.54	0
46.544	0
46.548	0
46.552	0
46.556	0
46.56	0
46.564	0
46.568	0
46.572	0
46.576	0
46.58	0
46.584	0
46.588	0
46.592	0
46.596	0
46.6	0
46.604	0
46.608	0
46.612	0
46.616	1
46.62	1
46.624	1
46.628	0
46.632	0
46.636	0
46.64	1
46.644	1
46.648	0
46.652	0
46.656	0
46.66	0
46.664	0
46.668	0
46.672	0
46.676	0
46.68	1
46.684	0
46.688	0
46.692	0
46.696	0
46.7	0
46.704	0
46.708	0
46.712	0
46.716	0
46.72	1
46.724	2
46.728	1
46.732	0
46.736	0
46.74	0
46.744	1
46.748	0
46.752	0
46.756	0
46.76	1
46.764	0
46.768	0
46.772	1
46.776	0
46.78	1
46.784	1
46.788	0
46.792	0
46.796	0
46.8	0
46.804	0
46.808	0
46.812	0
46.816	0
46.82	0
46.824	0
46.828	0
46.832	0
46.836	0
46.84	0
46.844	0
46.848	1
46.852	2
46.856	2
46.86	1
46.864	0
46.868	0
46.872	1
46.876	1
46.88	1
46.884	0
46.888	1
46.892	2
46.896	1
46.9	0
46.904	0
46.908	0
46.912	0
46.916	0
46.92	0
46.924	0
46.928	1
46.932	1
46.936	1
46.94	0
46.944	0
46.948	0
46.952	0
46.956	0
46.96	0
46.964	0
46.968	3
46.972	9
46.976	16
46.98	17
46.984	100
46.988	265
46.992	540
46.996	543
47	402
47.004	149
47.008	56
47.012	15
47.016	6
47.02	3
47.024	2
47.028	3
47.032	4
47.036	77
47.04	436
47.044	1039
47.048	1721
47.052	1497
47.056	916
47.06	339
47.064	132
47.068	40
47.072	24
47.076	12
47.08	6
47.084	4
47.088	2
47.092	3
47.096	3
47.1	1
47.104	2
47.108	2
47.112	2
47.116	4
47.12	7
47.124	10
47.128	7
47.132	3
47.136	1
47.14	0
47.144	1
47.148	1
47.152	1
47.156	0
47.16	1
47.164	2
47.168	2
47.172	1
47.176	1
47.18	0
47.184	1
47.188	1
47.192	0
47.196	0
47.2	0
47.204	1
47.208	2
47.212	1
47.216	0
47.22	0
47.224	1
47.228	1
47.232	0
47.236	0
47.24	0
47.244	0
47.248	0
47.252	0
47.256	0
47.26	1
47.264	1
47.268	0
47.272	0
47.276	2
47.28	1
47.284	1
47.288	0
47.292	1
47.296	1
47.3	0
47.304	0
47.308	0
47.312	0
47.316	1
47.32	2
47.324	2
47.328	1
47.332	0
47.336	1
47.34	2
47.344	0
47.348	1
47.352	1
47.356	2
47.36	2
47.364	1
47.368	0
47.372	2
47.376	2
47.38	0
47.384	0
47.388	1
47.392	1
47.396	1
47.4	1
47.404	1
47.408	1
47.412	0
47.416	0
47.42	0
47.424	2
47.428	1
47.432	1
47.436	0
47.44	1
47.444	1
47.448	0
47.452	0
47.456	0
47.46	0
47.464	0
47.468	0
47.472	0
47.476	1
47.48	1
47.484	1
47.488	0
47.492	0
47.496	0
47.5	0
47.504	1
47.508	2
47.512	1
47.516	0
47.52	0
47.524	0
47.528	1
47.532	1
47.536	1
47.54	1
47.544	0
47.548	1
47.552	1
47.556	0
47.56	1
47.564	1
47.568	0
47.572	0
47.576	1
47.58	1
47.584	1
47.588	0
47.592	0
47.596	1
47.6	0
47.604	1
47.608	2
47.612	0
47.616	0
47.62	0
47.624	0
47.628	1
47.632	1
47.636	1
47.64	0
47.644	0
47.648	1
47.652	2
47.656	1
47.66	1
47.664	2
47.668	1
47.672	1
47.676	1
47.68	1
47.684	1
47.688	0
47.692	0
47.696	0
47.7	0
47.704	0
47.708	0
47.712	0
47.716	1
47.72	1
47.724	1
47.728	0
47.732	1
47.736	0
47.74	0
47.744	0
47.748	0
47.752	0
47.756	0
47.76	1
47.764	2
47.768	2
47.772	0
47.776	1
47.78	1
47.784	1
47.788	0
47.792	0
47.796	0
47.8	1
47.804	1
47.808	1
47.812	2
47.816	1
47.82	0
47.824	1
47.828	0
47.832	1
47.836	3
47.84	1
47.844	0
47.848	0
47.852	1
47.856	0
47.86	0
47.864	0
47.868	1
47.872	1
47.876	0
47.88	1
47.884	1
47.888	0
47.892	1
47.896	2
47.9	2
47.904	2
47.908	2
47.912	2
47.916	2
47.92	1
47.924	0
47.928	0
47.932	0
47.936	0
47.94	0
47.944	2
47.948	1
47.952	0
47.956	1
47.96	3
47.964	7
47.968	10
47.972	4
47.976	3
47.98	5
47.984	8
47.988	211
47.992	1312
47.996	3572
48	7074
48.004	7447
48.008	5246
48.012	2227
48.016	781
48.02	190
48.024	64
48.028	25
48.032	11
48.036	8
48.04	13
48.044	21
48.048	33
48.052	39
48.056	30
48.06	16
48.064	9
48.068	10
48.072	13
48.076	18
48.08	18
48.084	13
48.088	4
48.092	3
48.096	3
48.1	3
48.104	1
48.108	2
48.112	2
48.116	2
48.12	3
48.124	3
48.128	1
48.132	1
48.136	2
48.14	3
48.144	4
48.148	3
48.152	3
48.156	5
48.16	3
48.164	1
48.168	0
48.172	1
48.176	2
48.18	3
48.184	2
48.188	2
48.192	3
48.196	3
48.2	1
48.204	0
48.208	0
48.212	3
48.216	3
48.22	2
48.224	3
48.228	2
48.232	1
48.236	1
48.24	2
48.244	2
48.248	1
48.252	2
48.256	2
48.26	2
48.264	1
48.268	1
48.272	1
48.276	3
48.28	2
48.284	0
48.288	1
48.292	1
48.296	1
48.3	3
48.304	2
48.308	1
48.312	2
48.316	1
48.32	1
48.324	0
48.328	0
48.332	1
48.336	1
48.34	0
48.344	1
48.348	2
48.352	3
48.356	1
48.36	1
48.364	3
48.368	3
48.372	3
48.376	3
48.38	3
48.384	2
48.388	2
48.392	0
48.396	2
48.4	3
48.404	2
48.408	2
48.412	2
48.416	3
48.42	2
48.424	1
48.428	0
48.432	1
48.436	1
48.44	1
48.444	1
48.448	1
48.452	1
48.456	0
48.46	1
48.464	2
48.468	1
48.472	1
48.476	2
48.48	3
48.484	2
48.488	1
48.492	1
48.496	1
48.5	2
48.504	2
48.508	1
48.512	2
48.516	2
48.52	2
48.524	1
48.528	0
48.532	0
48.536	0
48.54	0
48.544	1
48.548	2
48.552	1
48.556	1
48.56	1
48.564	0
48.568	0
48.572	1
48.576	1
48.58	0
48.584	0
48.588	1
48.592	0
48.596	0
48.6	1
48.604	1
48.608	1
48.612	1
48.616	1
48.62	1
48.624	0
48.628	0
48.632	0
48.636	0
48.64	0
48.644	0
48.648	0
48.652	0
48.656	1
48.66	1
48.664	0
48.668	1
48.672	0
48.676	0
48.68	2
48.684	1
48.688	0
48.692	1
48.696	0
48.7	0
48.704	1
48.708	1
48.712	1
48.716	2
48.72	1
48.724	1
48.728	1
48.732	0
48.736	1
48.74	1
48.744	0
48.748	0
48.752	0
48.756	1
48.76	2
48.764	1
48.768	0
48.772	2
48.776	1
48.78	0
48.784	1
48.788	1
48.792	1
48.796	0
48.8	0
48.804	0
48.808	0
48.812	1
48.816	1
48.82	0
48.824	1
48.828	0
48.832	0
48.836	0
48.84	1
48.844	1
48.848	0
48.852	1
48.856	1
48.86	0
48.864	0
48.868	0
48.872	1
48.876	1
48.88	1
48.884	1
48.888	1
48.892	1
48.896	1
48.9	0
48.904	1
48.908	1
48.912	0
48.916	2
48.92	3
48.924	3
48.928	2
48.932	1
48.936	0
48.94	0
48.944	1
48.948	2
48.952	1
48.956	2
48.96	1
48.964	0
48.968	0
48.972	0
48.976	1
48.98	4
48.984	10
48.988	20
48.992	40
48.996	162
49	492
49.004	1183
49.008	1856
49.012	1944
49.016	1288
49.02	589
49.024	182
49.028	36
49.032	16
49.036	9
49.04	8
49.044	6
49.048	4
49.052	3
49.056	3
49.06	2
49.064	1
49.068	0
49.072	3
49.076	3
49.08	2
49.084	2
49.088	3
49.092	4
49.096	1
49.1	0
49.104	1
49.108	1
49.112	0
49.116	0
49.12	2
49.124	2
49.128	2
49.132	1
49.136	0
49.14	0
49.144	0
49.148	1
49.152	1
49.156	2
49.16	0
49.164	1
49.168	2
49.172	1
49.176	1
49.18	1
49.184	1
49.188	1
49.192	1
49.196	1
49.2	0
49.204	0
49.208	0
49.212	0
49.216	0
49.22	0
49.224	0
49.228	1
49.232	1
49.236	0
49.24	0
49.244	0
49.248	0
49.252	0
49.256	1
49.26	3
49.264	2
49.268	1
49.272	0
49.276	0
49.28	0
49.284	0
49.288	0
49.292	1
49.296	1
49.3	0
49.304	0
49.308	0
49.312	1
49.316	2
49.32	2
49.324	2
49.328	2
49.332	2
49.336	2
49.34	1
49.344	0
49.348	0
49.352	0
49.356	2
49.36	2
49.364	0
49.368	1
49.372	1
49.376	0
49.38	0
49.384	1
49.388	3
49.392	1
49.396	1
49.4	1
49.404	0
49.408	0
49.412	0
49.416	0
49.42	0
49.424	0
49.428	0
49.432	1
49.436	2
49.44	1
49.444	1
49.448	1
49.452	1
49.456	1
49.46	1
49.464	0
49.468	0
49.472	1
49.476	1
49.48	0
49.484	1
49.488	1
49.492	0
49.496	0
49.5	0
49.504	1
49.508	0
49.512	0
49.516	1
49.52	0
49.524	1
49.528	2
49.532	2
49.536	1
49.54	0
49.544	0
49.548	0
49.552	0
49.556	0
49.56	0
49.564	0
49.568	1
49.572	1
49.576	1
49.58	1
49.584	1
49.588	1
49.592	1
49.596	0
49.6	1
49.604	1
49.608	1
49.612	1
49.616	1
49.62	2
49.624	1
49.628	0
49.632	1
49.636	1
49.64	1
49.644	1
49.648	1
49.652	1
49.656	0
49.66	0
49.664	0
49.668	0
49.672	0
49.676	0
49.68	0
49.684	2
49.688	1
49.692	1
49.696	1
49.7	0
49.704	0
49.708	0
49.712	0
49.716	0
49.72	0
49.724	0
49.728	0
49.732	0
49.736	0
49.74	0
49.744	0
49.748	2
49.752	1
49.756	0
49.76	0
49.764	1
49.768	1
49.772	0
49.776	0
49.78	0
49.784	0
49.788	0
49.792	0
49.796	1
49.8	1
49.804	1
49.808	0
49.812	0
49.816	1
49.82	1
49.824	0
49.828	1
49.832	1
49.836	0
49.84	1
49.844	1
49.848	0
49.852	1
49.856	1
49.86	0
49.864	1
49.868	2
49.872	1
49.876	1
49.88	1
49.884	1
49.888	0
49.892	0
49.896	0
49.9	0
49.904	1
49.908	1
49.912	0
49.916	0
49.92	0
49.924	1
49.928	1
49.932	1
49.936	0
49.94	1
49.944	1
49.948	0
49.952	0
49.956	0
49.96	0
49.964	2
49.968	3
49.972	3
49.976	1
49.98	1
49.984	16
49.988	53
49.992	194
49.996	307
50	380
50.004	235
50.008	138
50.012	83
50.016	53
50.02	30
50.024	14
50.028	5
50.032	2
50.036	1
50.04	0
50.044	1
50.048	2
50.052	1
50.056	0
50.06	0
50.064	1
50.068	0
50.072	1
50.076	4
50.08	2
50.084	1
50.088	0
50.092	0
50.096	0
50.1	0
50.104	0
50.108	0
50.112	0
50.116	1
50.12	0
50.124	0
50.128	0
50.132	1
50.136	1
50.14	0
50.144	1
50.148	1
50.152	0
50.156	1
50.16	1
50.164	0
50.168	0
50.172	0
50.176	0
50.18	1
50.184	1
50.188	0
50.192	0
50.196	0
50.2	1
50.204	0
50.208	0
50.212	0
50.216	0
50.22	0
50.224	0
50.228	1
50.232	0
50.236	0
50.24	0
50.244	0
50.248	0
50.252	0
50.256	0
50.26	0
50.264	0
50.268	1
50.272	1
50.276	2
50.28	0
50.284	0
50.288	0
50.292	1
50.296	1
50.3	1
50.304	1
50.308	0
50.312	0
50.316	0
50.32	0
50.324	0
50.328	0
50.332	0
50.336	0
50.34	0
50.344	0
50.348	0
50.352	0
50.356	1
50.36	1
50.364	0
50.368	0
50.372	0
50.376	1
50.38	1
50.384	0
50.388	0
50.392	0
50.396	1
50.4	1
50.404	0
50.408	0
50.412	0
50.416	0
50.42	0
50.424	0
50.428	0
50.432	0
50.436	0
50.44	0
50.444	0
50.448	0
50.452	0
50.456	0
50.46	0
50.464	1
50.468	2
50.472	2
50.476	1
50.48	1
50.484	2
50.488	2
50.492	0
50.496	0
50.5	0
50.504	1
50.508	0
50.512	0
50.516	0
50.52	0
50.524	0
50.528	1
50.532	1
50.536	1
50.54	0
50.544	0
50.548	0
50.552	1
50.556	0
50.56	0
50.564	1
50.568	0
50.572	0
50.576	0
50.58	0
50.584	0
50.588	0
50.592	1
50.596	1
50.6	1
50.604	0
50.608	0
50.612	0
50.616	1
50.62	0
50.624	0
50.628	0
50.632	1
50.636	1
50.64	0
50.644	1
50.648	1
50.652	1
50.656	1
50.66	1
50.664	0
50.668	1
50.672	1
50.676	0
50.68	0
50.684	0
50.688	0
50.692	0
50.696	0
50.7	0
50.704	1
50.708	1
50.712	1
50.716	0
50.72	0
50.724	0
50.728	0
50.732	0
50.736	0
50.74	0
50.744	0
50.748	0
50.752	0
50.756	0
50.76	1
50.764	2
50.768	0
50.772	0
50.776	0
50.78	0
50.784	0
50.788	0
50.792	0
50.796	0
50.8	0
50.804	1
50.808	0
50.812	0
50.816	0
50.82	0
50.824	0
50.828	1
50.832	0
50.836	0
50.84	1
50.844	1
50.848	1
50.852	0
50.856	0
50.86	0
50.864	0
50.868	0
50.872	0
50.876	1
50.88	1
50.884	1
50.888	0
50.892	0
50.896	0
50.9	1
50.904	0
50.908	0
50.912	1
50.916	0
50.92	1
50.924	1
50.928	0
50.932	0
50.936	0
50.94	1
50.944	1
50.948	1
50.952	0
50.956	0
50.96	0
50.964	0
50.968	0
50.972	0
50.976	1
50.98	2
50.984	2
50.988	1
50.992	4
50.996	23
51	52
51.004	72
51.008	71
51.012	56
51.016	27
51.02	11
51.024	5
51.028	13
51.032	82
51.036	231
51.04	560
51.044	658
51.048	590
51.052	284
51.056	125
51.06	34
51.064	10
51.068	4
51.072	2
51.076	1
51.08	0
51.084	0
51.088	1
51.092	0
51.096	0
51.1	1
51.104	0
51.108	1
51.112	2
51.116	3
51.12	3
51.124	2
51.128	1
51.132	0
51.136	0
51.14	0
51.144	0
51.148	1
51.152	0
51.156	0
51.16	0
51.164	0
51.168	0
51.172	1
51.176	0
51.18	1
51.184	1
51.188	0
51.192	0
51.196	0
51.2	0
51.204	1
51.208	1
51.212	0
51.216	0
51.22	0
51.224	1
51.228	0
51.232	0
51.236	0
51.24	0
51.244	0
51.248	1
51.252	0
51.256	0
51.26	1
51.264	0
51.268	0
51.272	0
51.276	1
51.28	1
51.284	0
51.288	0
51.292	0
51.296	0
51.3	0
51.304	0
51.308	1
51.312	0
51.316	0
51.32	0
51.324	2
51.328	2
51.332	2
51.336	3
51.34	1
51.344	0
51.348	2
51.352	1
51.356	1
51.36	0
51.364	0
51.368	0
51.372	0
51.376	0
51.38	0
51.384	1
51.388	0
51.392	0
51.396	0
51.4	1
51.404	1
51.408	0
51.412	0
51.416	0
51.42	0
51.424	0
51.428	0
51.432	0
51.436	0
51.44	0
51.444	0
51.448	1
51.452	1
51.456	0
51.46	0
51.464	0
51.468	1
51.472	0
51.476	0
51.48	0
51.484	0
51.488	0
51.492	0
51.496	1
51.5	1
51.504	0
51.508	0
51.512	0
51.516	0
51.52	0
51.524	1
51.528	1
51.532	0
51.536	1
51.54	1
51.544	3
51.548	1
51.552	0
51.556	0
51.56	1
51.564	2
51.568	1
51.572	0
51.576	0
51.58	0
51.584	0
51.588	0
51.592	1
51.596	2
51.6	1
51.604	0
51.608	0
51.612	0
51.616	0
51.62	1
51.624	1
51.628	0
51.632	0
51.636	0
51.64	0
51.644	0
51.648	0
51.652	1
51.656	1
51.66	1
51.664	0
51.668	0
51.672	0
51.676	1
51.68	0
51.684	0
51.688	0
51.692	0
51.696	0
51.7	0
51.704	0
51.708	0
51.712	1
51.716	0
51.72	0
51.724	0
51.728	0
51.732	0
51.736	0
51.74	0
51.744	0
51.748	0
51.752	0
51.756	0
51.76	0
51.764	1
51.768	1
51.772	1
51.776	0
51.78	1
51.784	1
51.788	1
51.792	0
51.796	1
51.8	2
51.804	1
51.808	1
51.812	1
51.816	0
51.82	0
51.824	1
51.828	0
51.832	0
51.836	0
51.84	1
51.844	1
51.848	2
51.852	1
51.856	0
51.86	0
51.864	1
51.868	1
51.872	0
51.876	1
51.88	1
51.884	0
51.888	0
51.892	1
51.896	2
51.9	1
51.904	1
51.908	1
51.912	0
51.916	0
51.92	0
51.924	0
51.928	0
51.932	1
51.936	0
51.94	0
51.944	1
51.948	0
51.952	0
51.956	0
51.96	0
51.964	0
51.968	0
51.972	0
51.976	0
51.98	0
51.984	0
51.988	4
51.992	8
51.996	5
[truncated: 31,085 more rows]
