# Supplementary material for: Rapid Detection of Volatile Organic Metabolites in Urine by High-Pressure Photoionization Mass Spectrometry for Breast Cancer Screening: A Pilot Study
Source: Metabolites. 2023 Jul 21;13(7):870. doi: 10.3390/metabo13070870 (PMC10385751; doi:10.3390/metabo13070870)
Supplement: Supplementary file 1 [file metabolites-13-00870-s001.zip › Mass_data/CTL/CTL17.txt]

44	51
44.004	33
44.008	32
44.012	212
44.016	516
44.02	869
44.024	754
44.028	445
44.032	153
44.036	30
44.04	23
44.044	36
44.048	52
44.052	41
44.056	25
44.06	12
44.064	5
44.068	3
44.072	3
44.076	3
44.08	2
44.084	3
44.088	4
44.092	6
44.096	9
44.1	8
44.104	5
44.108	0
44.112	2
44.116	2
44.12	1
44.124	2
44.128	3
44.132	4
44.136	3
44.14	1
44.144	0
44.148	1
44.152	4
44.156	1
44.16	2
44.164	3
44.168	2
44.172	1
44.176	1
44.18	2
44.184	4
44.188	2
44.192	1
44.196	2
44.2	4
44.204	2
44.208	2
44.212	4
44.216	2
44.22	1
44.224	2
44.228	0
44.232	1
44.236	2
44.24	1
44.244	3
44.248	2
44.252	1
44.256	2
44.26	1
44.264	1
44.268	2
44.272	2
44.276	3
44.28	3
44.284	2
44.288	2
44.292	2
44.296	2
44.3	3
44.304	2
44.308	2
44.312	3
44.316	4
44.32	3
44.324	2
44.328	1
44.332	2
44.336	2
44.34	2
44.344	3
44.348	2
44.352	2
44.356	4
44.36	1
44.364	1
44.368	1
44.372	1
44.376	0
44.38	1
44.384	1
44.388	1
44.392	2
44.396	2
44.4	3
44.404	1
44.408	0
44.412	0
44.416	1
44.42	1
44.424	1
44.428	2
44.432	3
44.436	2
44.44	1
44.444	0
44.448	1
44.452	0
44.456	0
44.46	0
44.464	1
44.468	2
44.472	2
44.476	0
44.48	1
44.484	1
44.488	0
44.492	2
44.496	1
44.5	1
44.504	1
44.508	1
44.512	1
44.516	0
44.52	1
44.524	1
44.528	1
44.532	0
44.536	0
44.54	2
44.544	3
44.548	3
44.552	1
44.556	0
44.56	1
44.564	0
44.568	0
44.572	0
44.576	1
44.58	1
44.584	1
44.588	0
44.592	0
44.596	1
44.6	1
44.604	0
44.608	0
44.612	1
44.616	2
44.62	2
44.624	3
44.628	2
44.632	1
44.636	2
44.64	1
44.644	1
44.648	0
44.652	0
44.656	0
44.66	1
44.664	3
44.668	1
44.672	1
44.676	2
44.68	0
44.684	0
44.688	1
44.692	3
44.696	1
44.7	0
44.704	0
44.708	0
44.712	1
44.716	1
44.72	1
44.724	1
44.728	0
44.732	0
44.736	0
44.74	1
44.744	1
44.748	0
44.752	1
44.756	0
44.76	0
44.764	1
44.768	0
44.772	0
44.776	0
44.78	0
44.784	0
44.788	0
44.792	1
44.796	0
44.8	0
44.804	0
44.808	0
44.812	0
44.816	0
44.82	0
44.824	0
44.828	0
44.832	0
44.836	0
44.84	0
44.844	0
44.848	0
44.852	0
44.856	0
44.86	0
44.864	1
44.868	2
44.872	1
44.876	1
44.88	0
44.884	0
44.888	0
44.892	0
44.896	0
44.9	0
44.904	0
44.908	0
44.912	0
44.916	0
44.92	0
44.924	1
44.928	0
44.932	0
44.936	0
44.94	2
44.944	1
44.948	1
44.952	2
44.956	1
44.96	3
44.964	9
44.968	30
44.972	154
44.976	304
44.98	443
44.984	263
44.988	133
44.992	63
44.996	75
45	53
45.004	33
45.008	25
45.012	23
45.016	44
45.02	87
45.024	159
45.028	367
45.032	495
45.036	494
45.04	261
45.044	116
45.048	37
45.052	23
45.056	29
45.06	28
45.064	19
45.068	5
45.072	2
45.076	2
45.08	2
45.084	1
45.088	1
45.092	2
45.096	3
45.1	5
45.104	5
45.108	3
45.112	1
45.116	1
45.12	0
45.124	0
45.128	1
45.132	2
45.136	2
45.14	2
45.144	1
45.148	0
45.152	0
45.156	1
45.16	2
45.164	1
45.168	2
45.172	1
45.176	1
45.18	0
45.184	1
45.188	1
45.192	0
45.196	0
45.2	1
45.204	2
45.208	3
45.212	2
45.216	2
45.22	1
45.224	1
45.228	0
45.232	0
45.236	0
45.24	2
45.244	1
45.248	0
45.252	1
45.256	1
45.26	1
45.264	1
45.268	2
45.272	3
45.276	3
45.28	1
45.284	2
45.288	2
45.292	2
45.296	2
45.3	2
45.304	2
45.308	2
45.312	1
45.316	1
45.32	1
45.324	0
45.328	1
45.332	2
45.336	1
45.34	1
45.344	1
45.348	1
45.352	0
45.356	0
45.36	1
45.364	3
45.368	1
45.372	0
45.376	1
45.38	0
45.384	2
45.388	3
45.392	2
45.396	0
45.4	0
45.404	0
45.408	0
45.412	0
45.416	0
45.42	0
45.424	1
45.428	0
45.432	0
45.436	0
45.44	1
45.444	1
45.448	0
45.452	0
45.456	0
45.46	0
45.464	0
45.468	0
45.472	0
45.476	0
45.48	1
45.484	1
45.488	1
45.492	0
45.496	0
45.5	0
45.504	0
45.508	2
45.512	1
45.516	0
45.52	1
45.524	0
45.528	0
45.532	1
45.536	1
45.54	0
45.544	0
45.548	1
45.552	2
45.556	2
45.56	2
45.564	1
45.568	0
45.572	0
45.576	0
45.58	1
45.584	1
45.588	0
45.592	0
45.596	0
45.6	0
45.604	0
45.608	1
45.612	1
45.616	0
45.62	0
45.624	1
45.628	2
45.632	1
45.636	0
45.64	0
45.644	1
45.648	2
45.652	1
45.656	1
45.66	0
45.664	1
45.668	1
45.672	0
45.676	0
45.68	0
45.684	0
45.688	0
45.692	0
45.696	0
45.7	1
45.704	0
45.708	1
45.712	1
45.716	0
45.72	0
45.724	1
45.728	1
45.732	1
45.736	1
45.74	2
45.744	3
45.748	2
45.752	1
45.756	0
45.76	1
45.764	0
45.768	1
45.772	3
45.776	1
45.78	0
45.784	0
45.788	1
45.792	1
45.796	1
45.8	0
45.804	0
45.808	1
45.812	1
45.816	1
45.82	0
45.824	0
45.828	1
45.832	0
45.836	0
45.84	0
45.844	2
45.848	1
45.852	1
45.856	0
45.86	0
45.864	0
45.868	0
45.872	1
45.876	0
45.88	0
45.884	0
45.888	1
45.892	2
45.896	3
45.9	1
45.904	0
45.908	0
45.912	0
45.916	0
45.92	0
45.924	0
45.928	2
45.932	1
45.936	1
45.94	1
45.944	2
45.948	1
45.952	0
45.956	0
45.96	1
45.964	5
45.968	11
45.972	17
45.976	29
45.98	44
45.984	61
45.988	98
45.992	104
45.996	69
46	29
46.004	10
46.008	3
46.012	0
46.016	1
46.02	8
46.024	22
46.028	27
46.032	29
46.036	27
46.04	13
46.044	9
46.048	6
46.052	5
46.056	11
46.06	39
46.064	69
46.068	61
46.072	36
46.076	13
46.08	0
46.084	1
46.088	1
46.092	0
46.096	1
46.1	1
46.104	1
46.108	1
46.112	0
46.116	0
46.12	0
46.124	0
46.128	1
46.132	1
46.136	0
46.14	1
46.144	1
46.148	1
46.152	0
46.156	0
46.16	0
46.164	1
46.168	0
46.172	0
46.176	0
46.18	0
46.184	1
46.188	1
46.192	1
46.196	1
46.2	1
46.204	0
46.208	0
46.212	0
46.216	0
46.22	1
46.224	0
46.228	0
46.232	0
46.236	0
46.24	0
46.244	1
46.248	0
46.252	0
46.256	0
46.26	0
46.264	1
46.268	1
46.272	0
46.276	0
46.28	1
46.284	1
46.288	1
46.292	2
46.296	1
46.3	0
46.304	0
46.308	0
46.312	1
46.316	2
46.32	1
46.324	0
46.328	0
46.332	0
46.336	0
46.34	0
46.344	1
46.348	0
46.352	0
46.356	1
46.36	0
46.364	0
46.368	0
46.372	2
46.376	1
46.38	1
46.384	0
46.388	1
46.392	1
46.396	0
46.4	1
46.404	1
46.408	1
46.412	0
46.416	0
46.42	0
46.424	1
46.428	0
46.432	1
46.436	1
46.44	0
46.444	1
46.448	1
46.452	0
46.456	0
46.46	1
46.464	1
46.468	1
46.472	0
46.476	0
46.48	1
46.484	1
46.488	1
46.492	0
46.496	0
46.5	0
46.504	0
46.508	1
46.512	0
46.516	0
46.52	0
46.524	1
46.528	1
46.532	1
46.536	1
46.54	0
46.544	0
46.548	0
46.552	0
46.556	0
46.56	0
46.564	0
46.568	0
46.572	0
46.576	0
46.58	0
46.584	1
46.588	2
46.592	1
46.596	1
46.6	1
46.604	1
46.608	0
46.612	0
46.616	0
46.62	1
46.624	1
46.628	1
46.632	1
46.636	0
46.64	0
46.644	0
46.648	0
46.652	1
46.656	1
46.66	0
46.664	0
46.668	0
46.672	1
46.676	0
46.68	0
46.684	1
46.688	0
46.692	0
46.696	0
46.7	0
46.704	0
46.708	0
46.712	0
46.716	1
46.72	0
46.724	1
46.728	2
46.732	1
46.736	1
46.74	0
46.744	1
46.748	1
46.752	1
46.756	0
46.76	1
46.764	1
46.768	0
46.772	1
46.776	1
46.78	0
46.784	1
46.788	1
46.792	1
46.796	0
46.8	0
46.804	0
46.808	0
46.812	1
46.816	1
46.82	1
46.824	1
46.828	1
46.832	1
46.836	1
46.84	0
46.844	0
46.848	0
46.852	1
46.856	1
46.86	1
46.864	0
46.868	1
46.872	1
46.876	0
46.88	2
46.884	1
46.888	0
46.892	2
46.896	2
46.9	1
46.904	0
46.908	1
46.912	1
46.916	0
46.92	0
46.924	1
46.928	1
46.932	0
46.936	1
46.94	1
46.944	1
46.948	0
46.952	0
46.956	0
46.96	0
46.964	1
46.968	7
46.972	17
46.976	15
46.98	28
46.984	96
46.988	329
46.992	670
46.996	776
47	480
47.004	216
47.008	66
47.012	14
47.016	9
47.02	6
47.024	5
47.028	1
47.032	10
47.036	164
47.04	529
47.044	1822
47.048	2508
47.052	2513
47.056	1300
47.06	567
47.064	146
47.068	38
47.072	26
47.076	17
47.08	7
47.084	6
47.088	5
47.092	4
47.096	6
47.1	3
47.104	1
47.108	1
47.112	6
47.116	9
47.12	11
47.124	14
47.128	10
47.132	4
47.136	2
47.14	3
47.144	2
47.148	0
47.152	1
47.156	1
47.16	0
47.164	1
47.168	0
47.172	1
47.176	2
47.18	1
47.184	1
47.188	1
47.192	2
47.196	2
47.2	1
47.204	2
47.208	1
47.212	1
47.216	0
47.22	0
47.224	0
47.228	0
47.232	2
47.236	1
47.24	1
47.244	0
47.248	1
47.252	1
47.256	2
47.26	3
47.264	2
47.268	0
47.272	1
47.276	1
47.28	2
47.284	3
47.288	1
47.292	0
47.296	1
47.3	3
47.304	3
47.308	2
47.312	4
47.316	2
47.32	2
47.324	3
47.328	2
47.332	2
47.336	1
47.34	1
47.344	2
47.348	3
47.352	2
47.356	1
47.36	1
47.364	1
47.368	2
47.372	3
47.376	2
47.38	0
47.384	0
47.388	0
47.392	1
47.396	2
47.4	1
47.404	0
47.408	1
47.412	1
47.416	1
47.42	0
47.424	0
47.428	0
47.432	0
47.436	0
47.44	0
47.444	1
47.448	1
47.452	1
47.456	1
47.46	1
47.464	0
47.468	0
47.472	0
47.476	0
47.48	1
47.484	3
47.488	2
47.492	1
47.496	0
47.5	1
47.504	0
47.508	0
47.512	1
47.516	2
47.52	1
47.524	0
47.528	2
47.532	2
47.536	1
47.54	3
47.544	1
47.548	1
47.552	3
47.556	2
47.56	1
47.564	0
47.568	1
47.572	1
47.576	1
47.58	0
47.584	0
47.588	0
47.592	1
47.596	1
47.6	1
47.604	2
47.608	1
47.612	1
47.616	1
47.62	0
47.624	0
47.628	1
47.632	2
47.636	1
47.64	1
47.644	1
47.648	0
47.652	1
47.656	1
47.66	0
47.664	1
47.668	1
47.672	0
47.676	1
47.68	1
47.684	0
47.688	0
47.692	1
47.696	1
47.7	0
47.704	1
47.708	1
47.712	1
47.716	0
47.72	0
47.724	1
47.728	3
47.732	2
47.736	2
47.74	2
47.744	1
47.748	0
47.752	0
47.756	1
47.76	1
47.764	0
47.768	0
47.772	1
47.776	1
47.78	1
47.784	1
47.788	1
47.792	2
47.796	3
47.8	3
47.804	2
47.808	1
47.812	0
47.816	0
47.82	2
47.824	2
47.828	1
47.832	0
47.836	0
47.84	0
47.844	0
47.848	1
47.852	1
47.856	1
47.86	2
47.864	1
47.868	1
47.872	1
47.876	2
47.88	2
47.884	2
47.888	0
47.892	0
47.896	1
47.9	0
47.904	1
47.908	1
47.912	0
47.916	1
47.92	1
47.924	0
47.928	2
47.932	3
47.936	3
47.94	1
47.944	1
47.948	1
47.952	2
47.956	4
47.96	9
47.964	16
47.968	9
47.972	4
47.976	1
47.98	3
47.984	20
47.988	340
47.992	1231
47.996	5171
48	8508
48.004	10558
48.008	6152
48.012	2891
48.016	723
48.02	252
48.024	76
48.028	22
48.032	13
48.036	10
48.04	15
48.044	31
48.048	54
48.052	69
48.056	71
48.06	38
48.064	22
48.068	17
48.072	22
48.076	34
48.08	33
48.084	11
48.088	5
48.092	2
48.096	3
48.1	5
48.104	3
48.108	1
48.112	4
48.116	3
48.12	2
48.124	1
48.128	2
48.132	3
48.136	5
48.14	4
48.144	3
48.148	2
48.152	4
48.156	5
48.16	4
48.164	1
48.168	2
48.172	2
48.176	0
48.18	1
48.184	2
48.188	3
48.192	3
48.196	3
48.2	3
48.204	4
48.208	2
48.212	2
48.216	3
48.22	6
48.224	6
48.228	3
48.232	1
48.236	1
48.24	0
48.244	2
48.248	2
48.252	2
48.256	2
48.26	2
48.264	2
48.268	2
48.272	3
48.276	2
48.28	0
48.284	1
48.288	1
48.292	2
48.296	1
48.3	2
48.304	3
48.308	4
48.312	3
48.316	3
48.32	3
48.324	1
48.328	2
48.332	3
48.336	0
48.34	0
48.344	0
48.348	1
48.352	0
48.356	0
48.36	1
48.364	0
48.368	0
48.372	1
48.376	3
48.38	3
48.384	3
48.388	2
48.392	1
48.396	1
48.4	1
48.404	0
48.408	0
48.412	1
48.416	0
48.42	1
48.424	2
48.428	2
48.432	1
48.436	1
48.44	0
48.444	0
48.448	1
48.452	2
48.456	1
48.46	1
48.464	1
48.468	2
48.472	2
48.476	2
48.48	4
48.484	2
48.488	1
48.492	1
48.496	2
48.5	2
48.504	1
48.508	2
48.512	2
48.516	1
48.52	1
48.524	1
48.528	1
48.532	3
48.536	2
48.54	2
48.544	2
48.548	2
48.552	2
48.556	1
48.56	0
48.564	1
48.568	2
48.572	0
48.576	2
48.58	3
48.584	1
48.588	3
48.592	3
48.596	2
48.6	1
48.604	1
48.608	2
48.612	1
48.616	1
48.62	0
48.624	0
48.628	1
48.632	2
48.636	1
48.64	2
48.644	2
48.648	1
48.652	1
48.656	1
48.66	2
48.664	3
48.668	2
48.672	1
48.676	1
48.68	0
48.684	0
48.688	1
48.692	1
48.696	1
48.7	1
48.704	1
48.708	1
48.712	1
48.716	1
48.72	1
48.724	1
48.728	1
48.732	1
48.736	1
48.74	3
48.744	1
48.748	0
48.752	0
48.756	3
48.76	2
48.764	0
48.768	0
48.772	0
48.776	1
48.78	1
48.784	1
48.788	1
48.792	0
48.796	0
48.8	0
48.804	1
48.808	2
48.812	2
48.816	0
48.82	1
48.824	2
48.828	3
48.832	2
48.836	1
48.84	0
48.844	2
48.848	1
48.852	1
48.856	2
48.86	2
48.864	2
48.868	1
48.872	1
48.876	1
48.88	0
48.884	0
48.888	0
48.892	0
48.896	0
48.9	1
48.904	2
48.908	1
48.912	0
48.916	0
48.92	0
48.924	2
48.928	2
48.932	1
48.936	0
48.94	1
48.944	2
48.948	0
48.952	0
48.956	0
48.96	1
48.964	2
48.968	2
48.972	1
48.976	0
48.98	5
48.984	13
48.988	23
48.992	50
48.996	171
49	546
49.004	1574
49.008	2433
49.012	2717
49.016	1630
49.02	713
49.024	151
49.028	59
49.032	15
49.036	8
49.04	4
49.044	3
49.048	4
49.052	7
49.056	7
49.06	6
49.064	2
49.068	1
49.072	1
49.076	2
49.08	8
49.084	10
49.088	7
49.092	6
49.096	5
49.1	3
49.104	1
49.108	1
49.112	1
49.116	2
49.12	3
49.124	2
49.128	0
49.132	1
49.136	1
49.14	0
49.144	1
49.148	1
49.152	2
49.156	1
49.16	1
49.164	1
49.168	2
49.172	1
49.176	1
49.18	0
49.184	1
49.188	1
49.192	0
49.196	2
49.2	2
49.204	0
49.208	0
49.212	0
49.216	1
49.22	1
49.224	1
49.228	1
49.232	0
49.236	0
49.24	0
49.244	0
49.248	0
49.252	0
49.256	0
49.26	0
49.264	0
49.268	0
49.272	1
49.276	2
49.28	3
49.284	2
49.288	2
49.292	2
49.296	2
49.3	1
49.304	1
49.308	1
49.312	1
49.316	1
49.32	1
49.324	0
49.328	0
49.332	0
49.336	0
49.34	0
49.344	0
49.348	0
49.352	0
49.356	0
49.36	1
49.364	0
49.368	0
49.372	1
49.376	0
49.38	0
49.384	1
49.388	2
49.392	2
49.396	1
49.4	1
49.404	1
49.408	0
49.412	2
49.416	2
49.42	2
49.424	1
49.428	0
49.432	0
49.436	0
49.44	1
49.444	2
49.448	2
49.452	1
49.456	1
49.46	0
49.464	1
49.468	1
49.472	1
49.476	1
49.48	2
49.484	3
49.488	1
49.492	1
49.496	1
49.5	0
49.504	0
49.508	0
49.512	0
49.516	1
49.52	1
49.524	1
49.528	0
49.532	1
49.536	2
49.54	2
49.544	1
49.548	0
49.552	1
49.556	1
49.56	1
49.564	0
49.568	0
49.572	1
49.576	2
49.58	1
49.584	1
49.588	2
49.592	0
49.596	0
49.6	1
49.604	1
49.608	1
49.612	1
49.616	1
49.62	0
49.624	1
49.628	2
49.632	1
49.636	1
49.64	2
49.644	3
49.648	2
49.652	1
49.656	0
49.66	0
49.664	1
49.668	1
49.672	1
49.676	1
49.68	0
49.684	1
49.688	2
49.692	1
49.696	0
49.7	0
49.704	0
49.708	1
49.712	1
49.716	0
49.72	0
49.724	0
49.728	0
49.732	1
49.736	1
49.74	1
49.744	1
49.748	0
49.752	0
49.756	1
49.76	1
49.764	1
49.768	0
49.772	1
49.776	1
49.78	2
49.784	1
49.788	0
49.792	0
49.796	0
49.8	0
49.804	0
49.808	1
49.812	1
49.816	0
49.82	2
49.824	1
49.828	1
49.832	2
49.836	1
49.84	1
49.844	1
49.848	1
49.852	1
49.856	0
49.86	1
49.864	1
49.868	0
49.872	0
49.876	0
49.88	1
49.884	1
49.888	1
49.892	0
49.896	0
49.9	0
49.904	0
49.908	0
49.912	1
49.916	2
49.92	1
49.924	0
49.928	0
49.932	1
49.936	0
49.94	0
49.944	0
49.948	0
49.952	0
49.956	0
49.96	2
49.964	2
49.968	2
49.972	0
49.976	1
49.98	3
49.984	9
49.988	101
49.992	254
49.996	475
50	449
50.004	344
50.008	170
50.012	103
50.016	57
50.02	29
50.024	11
50.028	4
50.032	3
50.036	1
50.04	1
50.044	0
50.048	1
50.052	0
50.056	0
50.06	0
50.064	1
50.068	2
50.072	4
50.076	4
50.08	3
50.084	1
50.088	0
50.092	1
50.096	2
50.1	1
50.104	1
50.108	0
50.112	1
50.116	1
50.12	0
50.124	0
50.128	1
50.132	1
50.136	1
50.14	0
50.144	0
50.148	2
50.152	1
50.156	0
50.16	1
50.164	0
50.168	0
50.172	1
50.176	0
50.18	0
50.184	0
50.188	1
50.192	1
50.196	0
50.2	1
50.204	1
50.208	0
50.212	1
50.216	1
50.22	1
50.224	0
50.228	0
50.232	0
50.236	1
50.24	0
50.244	0
50.248	1
50.252	0
50.256	0
50.26	0
50.264	1
50.268	1
50.272	1
50.276	2
50.28	1
50.284	0
50.288	0
50.292	0
50.296	1
50.3	0
50.304	0
50.308	0
50.312	1
50.316	0
50.32	0
50.324	0
50.328	1
50.332	1
50.336	0
50.34	0
50.344	0
50.348	0
50.352	0
50.356	1
50.36	2
50.364	1
50.368	0
50.372	0
50.376	0
50.38	0
50.384	1
50.388	0
50.392	0
50.396	0
50.4	2
50.404	1
50.408	0
50.412	0
50.416	0
50.42	0
50.424	1
50.428	0
50.432	0
50.436	0
50.44	0
50.444	0
50.448	0
50.452	1
50.456	1
50.46	2
50.464	1
50.468	1
50.472	0
50.476	1
50.48	1
50.484	0
50.488	0
50.492	0
50.496	0
50.5	2
50.504	1
50.508	1
50.512	1
50.516	1
50.52	2
50.524	3
50.528	3
50.532	2
50.536	1
50.54	1
50.544	1
50.548	0
50.552	1
50.556	1
50.56	0
50.564	0
50.568	0
50.572	1
50.576	0
50.58	0
50.584	1
50.588	1
50.592	2
50.596	2
50.6	0
50.604	1
50.608	1
50.612	1
50.616	0
50.62	0
50.624	1
50.628	1
50.632	1
50.636	0
50.64	0
50.644	0
50.648	0
50.652	1
50.656	1
50.66	0
50.664	0
50.668	0
50.672	1
50.676	0
50.68	0
50.684	1
50.688	0
50.692	1
50.696	1
50.7	0
50.704	0
50.708	0
50.712	2
50.716	1
50.72	1
50.724	0
50.728	0
50.732	0
50.736	0
50.74	0
50.744	0
50.748	0
50.752	0
50.756	1
50.76	2
50.764	1
50.768	0
50.772	0
50.776	0
50.78	0
50.784	0
50.788	0
50.792	0
50.796	0
50.8	1
50.804	1
50.808	1
50.812	2
50.816	1
50.82	0
50.824	1
50.828	1
50.832	1
50.836	1
50.84	2
50.844	1
50.848	0
50.852	1
50.856	1
50.86	0
50.864	0
50.868	0
50.872	0
50.876	1
50.88	1
50.884	0
50.888	1
50.892	1
50.896	0
50.9	1
50.904	1
50.908	0
50.912	1
50.916	1
50.92	0
50.924	1
50.928	0
50.932	0
50.936	0
50.94	1
50.944	1
50.948	0
50.952	2
50.956	2
50.96	0
50.964	1
50.968	1
50.972	2
50.976	1
50.98	1
50.984	0
50.988	0
50.992	8
50.996	25
51	73
51.004	106
51.008	121
51.012	72
51.016	38
51.02	16
51.024	7
51.028	13
51.032	52
51.036	212
51.04	398
51.044	531
51.048	428
51.052	248
51.056	82
51.06	32
51.064	10
51.068	0
51.072	0
51.076	1
51.08	1
51.084	2
51.088	2
51.092	2
51.096	2
51.1	1
51.104	0
51.108	0
51.112	1
51.116	2
51.12	3
51.124	4
51.128	3
51.132	1
51.136	0
51.14	1
51.144	2
51.148	1
51.152	0
51.156	0
51.16	0
51.164	0
51.168	1
51.172	0
51.176	0
51.18	0
51.184	1
51.188	1
51.192	0
51.196	1
51.2	1
51.204	1
51.208	1
51.212	1
51.216	1
51.22	0
51.224	0
51.228	0
51.232	0
51.236	1
51.24	1
51.244	0
51.248	0
51.252	0
51.256	0
51.26	0
51.264	0
51.268	1
51.272	0
51.276	0
51.28	0
51.284	1
51.288	1
51.292	1
51.296	1
51.3	1
51.304	0
51.308	1
51.312	1
51.316	0
51.32	0
51.324	0
51.328	0
51.332	0
51.336	0
51.34	1
51.344	0
51.348	0
51.352	1
51.356	1
51.36	0
51.364	0
51.368	1
51.372	0
51.376	0
51.38	1
51.384	1
51.388	1
51.392	2
51.396	1
51.4	0
51.404	0
51.408	0
51.412	0
51.416	0
51.42	0
51.424	0
51.428	0
51.432	0
51.436	0
51.44	1
51.444	1
51.448	1
51.452	0
51.456	0
51.46	0
51.464	0
51.468	0
51.472	0
51.476	0
51.48	1
51.484	1
51.488	1
51.492	1
51.496	1
51.5	0
51.504	0
51.508	0
51.512	1
51.516	1
51.52	1
51.524	0
51.528	1
51.532	1
51.536	0
51.54	0
51.544	0
51.548	0
51.552	0
51.556	2
51.56	3
51.564	1
51.568	0
51.572	0
51.576	0
51.58	0
51.584	0
51.588	0
51.592	0
51.596	1
51.6	2
51.604	1
51.608	0
51.612	0
51.616	0
51.62	0
51.624	1
51.628	1
51.632	1
51.636	1
51.64	1
51.644	1
51.648	2
51.652	1
51.656	0
51.66	0
51.664	0
51.668	0
51.672	0
51.676	1
51.68	1
51.684	1
51.688	0
51.692	0
51.696	0
51.7	2
51.704	2
51.708	0
51.712	0
51.716	0
51.72	0
51.724	1
51.728	1
51.732	0
51.736	0
51.74	0
51.744	1
51.748	2
51.752	1
51.756	0
51.76	2
51.764	1
51.768	1
51.772	3
51.776	2
51.78	1
51.784	1
51.788	0
51.792	0
51.796	1
51.8	1
51.804	1
51.808	2
51.812	1
51.816	0
51.82	0
51.824	1
51.828	1
51.832	1
51.836	1
51.84	1
51.844	0
51.848	1
51.852	1
51.856	0
51.86	1
51.864	1
51.868	0
51.872	0
51.876	0
51.88	0
51.884	1
51.888	1
51.892	0
51.896	1
51.9	2
51.904	4
51.908	3
51.912	1
51.916	0
51.92	0
51.924	1
51.928	2
51.932	2
51.936	1
51.94	0
51.944	0
51.948	0
51.952	0
51.956	0
51.96	0
51.964	0
51.968	0
51.972	0
51.976	0
51.98	2
51.984	2
51.988	3
51.992	5
51.996	5
[truncated: 31,085 more rows]
