# Supplementary material for: Rapid Detection of Volatile Organic Metabolites in Urine by High-Pressure Photoionization Mass Spectrometry for Breast Cancer Screening: A Pilot Study
Source: Metabolites. 2023 Jul 21;13(7):870. doi: 10.3390/metabo13070870 (PMC10385751; doi:10.3390/metabo13070870)
Supplement: Supplementary file 1 [file metabolites-13-00870-s001.zip › Mass_data/CTL/CTL18.txt]

44	84
44.004	42
44.008	43
44.012	157
44.016	646
44.02	974
44.024	993
44.028	498
44.032	203
44.036	48
44.04	13
44.044	30
44.048	41
44.052	42
44.056	19
44.06	12
44.064	7
44.068	3
44.072	2
44.076	1
44.08	1
44.084	1
44.088	5
44.092	6
44.096	5
44.1	3
44.104	2
44.108	3
44.112	4
44.116	1
44.12	1
44.124	3
44.128	5
44.132	4
44.136	3
44.14	2
44.144	0
44.148	1
44.152	2
44.156	3
44.16	2
44.164	2
44.168	3
44.172	4
44.176	3
44.18	2
44.184	1
44.188	1
44.192	3
44.196	3
44.2	1
44.204	2
44.208	2
44.212	2
44.216	1
44.22	2
44.224	2
44.228	3
44.232	1
44.236	2
44.24	2
44.244	1
44.248	1
44.252	2
44.256	3
44.26	2
44.264	2
44.268	2
44.272	1
44.276	2
44.28	1
44.284	2
44.288	4
44.292	1
44.296	1
44.3	2
44.304	1
44.308	1
44.312	1
44.316	0
44.32	2
44.324	1
44.328	2
44.332	3
44.336	1
44.34	3
44.344	3
44.348	1
44.352	1
44.356	1
44.36	1
44.364	0
44.368	2
44.372	2
44.376	1
44.38	1
44.384	1
44.388	1
44.392	2
44.396	1
44.4	0
44.404	1
44.408	1
44.412	0
44.416	1
44.42	3
44.424	1
44.428	1
44.432	1
44.436	0
44.44	0
44.444	0
44.448	1
44.452	1
44.456	0
44.46	1
44.464	3
44.468	2
44.472	1
44.476	0
44.48	0
44.484	1
44.488	1
44.492	1
44.496	1
44.5	1
44.504	1
44.508	2
44.512	1
44.516	1
44.52	0
44.524	2
44.528	2
44.532	2
44.536	1
44.54	0
44.544	0
44.548	0
44.552	1
44.556	0
44.56	0
44.564	0
44.568	1
44.572	0
44.576	0
44.58	1
44.584	2
44.588	2
44.592	2
44.596	0
44.6	0
44.604	0
44.608	0
44.612	2
44.616	1
44.62	0
44.624	1
44.628	1
44.632	1
44.636	1
44.64	1
44.644	1
44.648	1
44.652	0
44.656	2
44.66	1
44.664	1
44.668	1
44.672	0
44.676	0
44.68	1
44.684	1
44.688	1
44.692	1
44.696	0
44.7	1
44.704	2
44.708	1
44.712	0
44.716	0
44.72	1
44.724	2
44.728	1
44.732	1
44.736	1
44.74	0
44.744	1
44.748	1
44.752	1
44.756	0
44.76	0
44.764	0
44.768	1
44.772	2
44.776	2
44.78	1
44.784	1
44.788	0
44.792	0
44.796	0
44.8	1
44.804	1
44.808	1
44.812	0
44.816	1
44.82	1
44.824	0
44.828	0
44.832	1
44.836	2
44.84	2
44.844	1
44.848	0
44.852	1
44.856	0
44.86	0
44.864	0
44.868	1
44.872	1
44.876	0
44.88	0
44.884	0
44.888	1
44.892	1
44.896	1
44.9	0
44.904	0
44.908	0
44.912	1
44.916	0
44.92	0
44.924	1
44.928	0
44.932	0
44.936	0
44.94	0
44.944	1
44.948	0
44.952	1
44.956	3
44.96	1
44.964	2
44.968	15
44.972	83
44.976	166
44.98	201
44.984	150
44.988	89
44.992	79
44.996	96
45	89
45.004	60
45.008	35
45.012	24
45.016	60
45.02	104
45.024	176
45.028	307
45.032	422
45.036	379
45.04	185
45.044	74
45.048	35
45.052	29
45.056	29
45.06	24
45.064	16
45.068	6
45.072	2
45.076	0
45.08	0
45.084	0
45.088	1
45.092	2
45.096	1
45.1	0
45.104	2
45.108	3
45.112	0
45.116	1
45.12	1
45.124	1
45.128	0
45.132	1
45.136	1
45.14	1
45.144	1
45.148	0
45.152	0
45.156	0
45.16	2
45.164	2
45.168	0
45.172	0
45.176	2
45.18	2
45.184	1
45.188	0
45.192	1
45.196	2
45.2	1
45.204	0
45.208	0
45.212	1
45.216	1
45.22	1
45.224	0
45.228	1
45.232	1
45.236	1
45.24	1
45.244	0
45.248	0
45.252	1
45.256	2
45.26	1
45.264	1
45.268	0
45.272	0
45.276	0
45.28	0
45.284	0
45.288	1
45.292	1
45.296	1
45.3	0
45.304	0
45.308	0
45.312	1
45.316	0
45.32	0
45.324	0
45.328	2
45.332	1
45.336	0
45.34	0
45.344	1
45.348	1
45.352	1
45.356	0
45.36	0
45.364	0
45.368	0
45.372	1
45.376	1
45.38	0
45.384	2
45.388	1
45.392	0
45.396	0
45.4	1
45.404	1
45.408	1
45.412	0
45.416	1
45.42	1
45.424	2
45.428	1
45.432	0
45.436	0
45.44	1
45.444	0
45.448	0
45.452	0
45.456	0
45.46	1
45.464	2
45.468	3
45.472	2
45.476	2
45.48	3
45.484	1
45.488	1
45.492	1
45.496	0
45.5	0
45.504	0
45.508	1
45.512	0
45.516	0
45.52	0
45.524	0
45.528	0
45.532	0
45.536	0
45.54	0
45.544	0
45.548	0
45.552	0
45.556	1
45.56	1
45.564	0
45.568	1
45.572	2
45.576	1
45.58	0
45.584	1
45.588	1
45.592	0
45.596	1
45.6	1
45.604	1
45.608	1
45.612	0
45.616	0
45.62	1
45.624	0
45.628	0
45.632	0
45.636	0
45.64	0
45.644	0
45.648	0
45.652	1
45.656	0
45.66	0
45.664	0
45.668	0
45.672	0
45.676	1
45.68	0
45.684	0
45.688	0
45.692	0
45.696	1
45.7	1
45.704	1
45.708	1
45.712	0
45.716	0
45.72	1
45.724	1
45.728	1
45.732	0
45.736	0
45.74	0
45.744	0
45.748	0
45.752	0
45.756	1
45.76	1
45.764	0
45.768	0
45.772	0
45.776	0
45.78	0
45.784	0
45.788	0
45.792	0
45.796	0
45.8	0
45.804	1
45.808	0
45.812	0
45.816	0
45.82	0
45.824	0
45.828	0
45.832	0
45.836	0
45.84	1
45.844	1
45.848	1
45.852	0
45.856	0
45.86	1
45.864	0
45.868	0
45.872	0
45.876	0
45.88	0
45.884	0
45.888	0
45.892	0
45.896	0
45.9	1
45.904	1
45.908	0
45.912	0
45.916	1
45.92	0
45.924	0
45.928	1
45.932	0
45.936	0
45.94	0
45.944	0
45.948	0
45.952	0
45.956	1
45.96	1
45.964	2
45.968	6
45.972	12
45.976	11
45.98	17
45.984	32
45.988	64
45.992	84
45.996	73
46	29
46.004	15
46.008	6
46.012	2
46.016	2
46.02	10
46.024	20
46.028	30
46.032	29
46.036	23
46.04	14
46.044	7
46.048	4
46.052	5
46.056	10
46.06	27
46.064	36
46.068	37
46.072	18
46.076	8
46.08	3
46.084	1
46.088	1
46.092	1
46.096	0
46.1	2
46.104	1
46.108	0
46.112	0
46.116	1
46.12	1
46.124	0
46.128	0
46.132	0
46.136	1
46.14	2
46.144	1
46.148	0
46.152	1
46.156	0
46.16	2
46.164	3
46.168	1
46.172	0
46.176	0
46.18	0
46.184	0
46.188	0
46.192	0
46.196	0
46.2	0
46.204	0
46.208	0
46.212	1
46.216	1
46.22	0
46.224	1
46.228	1
46.232	1
46.236	0
46.24	1
46.244	1
46.248	0
46.252	0
46.256	2
46.26	2
46.264	0
46.268	0
46.272	0
46.276	0
46.28	0
46.284	0
46.288	0
46.292	0
46.296	1
46.3	1
46.304	0
46.308	0
46.312	0
46.316	0
46.32	0
46.324	0
46.328	0
46.332	0
46.336	0
46.34	1
46.344	1
46.348	0
46.352	0
46.356	0
46.36	0
46.364	0
46.368	0
46.372	0
46.376	0
46.38	0
46.384	1
46.388	2
46.392	1
46.396	0
46.4	0
46.404	0
46.408	1
46.412	1
46.416	2
46.42	2
46.424	1
46.428	0
46.432	0
46.436	1
46.44	1
46.444	0
46.448	0
46.452	0
46.456	1
46.46	0
46.464	0
46.468	0
46.472	1
46.476	0
46.48	0
46.484	0
46.488	0
46.492	0
46.496	0
46.5	0
46.504	0
46.508	0
46.512	0
46.516	0
46.52	0
46.524	0
46.528	2
46.532	1
46.536	0
46.54	0
46.544	0
46.548	0
46.552	0
46.556	0
46.56	0
46.564	0
46.568	2
46.572	1
46.576	1
46.58	0
46.584	0
46.588	0
46.592	1
46.596	1
46.6	2
46.604	1
46.608	0
46.612	0
46.616	0
46.62	0
46.624	0
46.628	0
46.632	0
46.636	0
46.64	0
46.644	0
46.648	0
46.652	0
46.656	0
46.66	0
46.664	0
46.668	1
46.672	1
46.676	1
46.68	1
46.684	1
46.688	0
46.692	1
46.696	0
46.7	0
46.704	1
46.708	2
46.712	2
46.716	1
46.72	0
46.724	0
46.728	0
46.732	0
46.736	0
46.74	0
46.744	0
46.748	1
46.752	1
46.756	0
46.76	1
46.764	0
46.768	0
46.772	0
46.776	1
46.78	1
46.784	0
46.788	0
46.792	1
46.796	1
46.8	0
46.804	1
46.808	1
46.812	0
46.816	0
46.82	1
46.824	1
46.828	0
46.832	0
46.836	0
46.84	0
46.844	0
46.848	0
46.852	1
46.856	0
46.86	0
46.864	0
46.868	1
46.872	1
46.876	1
46.88	1
46.884	2
46.888	1
46.892	1
46.896	0
46.9	0
46.904	0
46.908	1
46.912	2
46.916	2
46.92	1
46.924	0
46.928	1
46.932	2
46.936	2
46.94	1
46.944	0
46.948	0
46.952	1
46.956	0
46.96	0
46.964	2
46.968	4
46.972	7
46.976	12
46.98	9
46.984	56
46.988	162
46.992	382
46.996	389
47	286
47.004	90
47.008	36
47.012	11
47.016	5
47.02	1
47.024	0
47.028	1
47.032	3
47.036	19
47.04	95
47.044	239
47.048	365
47.052	321
47.056	178
47.06	73
47.064	30
47.068	13
47.072	8
47.076	7
47.08	5
47.084	2
47.088	2
47.092	1
47.096	0
47.1	1
47.104	1
47.108	1
47.112	1
47.116	1
47.12	1
47.124	2
47.128	0
47.132	1
47.136	2
47.14	0
47.144	0
47.148	0
47.152	1
47.156	2
47.16	3
47.164	2
47.168	1
47.172	0
47.176	0
47.18	0
47.184	0
47.188	1
47.192	2
47.196	0
47.2	0
47.204	0
47.208	0
47.212	1
47.216	1
47.22	1
47.224	1
47.228	1
47.232	1
47.236	0
47.24	1
47.244	1
47.248	1
47.252	0
47.256	1
47.26	2
47.264	1
47.268	0
47.272	0
47.276	1
47.28	0
47.284	0
47.288	0
47.292	1
47.296	1
47.3	0
47.304	0
47.308	0
47.312	0
47.316	0
47.32	0
47.324	0
47.328	0
47.332	1
47.336	1
47.34	0
47.344	0
47.348	1
47.352	3
47.356	2
47.36	1
47.364	1
47.368	0
47.372	0
47.376	0
47.38	1
47.384	0
47.388	0
47.392	0
47.396	0
47.4	1
47.404	1
47.408	0
47.412	0
47.416	0
47.42	0
47.424	2
47.428	1
47.432	0
47.436	0
47.44	1
47.444	1
47.448	0
47.452	0
47.456	1
47.46	2
47.464	0
47.468	0
47.472	0
47.476	0
47.48	0
47.484	0
47.488	0
47.492	1
47.496	1
47.5	0
47.504	0
47.508	0
47.512	1
47.516	3
47.52	1
47.524	0
47.528	0
47.532	0
47.536	0
47.54	0
47.544	1
47.548	1
47.552	1
47.556	0
47.56	1
47.564	2
47.568	1
47.572	0
47.576	0
47.58	0
47.584	0
47.588	2
47.592	2
47.596	1
47.6	0
47.604	0
47.608	0
47.612	0
47.616	0
47.62	0
47.624	1
47.628	0
47.632	0
47.636	1
47.64	1
47.644	1
47.648	0
47.652	0
47.656	1
47.66	2
47.664	0
47.668	0
47.672	0
47.676	1
47.68	0
47.684	0
47.688	0
47.692	0
47.696	1
47.7	2
47.704	0
47.708	0
47.712	1
47.716	2
47.72	1
47.724	0
47.728	0
47.732	0
47.736	0
47.74	0
47.744	1
47.748	0
47.752	0
47.756	0
47.76	0
47.764	0
47.768	0
47.772	0
47.776	0
47.78	0
47.784	1
47.788	1
47.792	1
47.796	0
47.8	0
47.804	0
47.808	1
47.812	0
47.816	0
47.82	0
47.824	0
47.828	0
47.832	0
47.836	1
47.84	2
47.844	1
47.848	0
47.852	2
47.856	2
47.86	2
47.864	0
47.868	1
47.872	1
47.876	1
47.88	0
47.884	0
47.888	0
47.892	0
47.896	0
47.9	1
47.904	1
47.908	2
47.912	3
47.916	2
47.92	1
47.924	0
47.928	0
47.932	0
47.936	1
47.94	2
47.944	2
47.948	1
47.952	1
47.956	1
47.96	4
47.964	4
47.968	2
47.972	3
47.976	3
47.98	1
47.984	3
47.988	179
47.992	919
47.996	2731
48	4912
48.004	5269
48.008	3383
48.012	1555
48.016	524
48.02	116
48.024	50
48.028	19
48.032	7
48.036	6
48.04	3
48.044	3
48.048	8
48.052	14
48.056	13
48.06	6
48.064	4
48.068	7
48.072	12
48.076	18
48.08	16
48.084	12
48.088	7
48.092	3
48.096	1
48.1	1
48.104	0
48.108	0
48.112	1
48.116	1
48.12	0
48.124	0
48.128	2
48.132	1
48.136	1
48.14	1
48.144	2
48.148	1
48.152	0
48.156	1
48.16	2
48.164	2
48.168	0
48.172	1
48.176	1
48.18	0
48.184	0
48.188	0
48.192	1
48.196	1
48.2	1
48.204	0
48.208	1
48.212	0
48.216	0
48.22	1
48.224	1
48.228	1
48.232	2
48.236	1
48.24	1
48.244	2
48.248	2
48.252	1
48.256	1
48.26	1
48.264	1
48.268	2
48.272	4
48.276	4
48.28	2
48.284	0
48.288	2
48.292	2
48.296	1
48.3	1
48.304	2
48.308	2
48.312	1
48.316	1
48.32	1
48.324	0
48.328	2
48.332	2
48.336	1
48.34	0
48.344	1
48.348	2
48.352	0
48.356	1
48.36	1
48.364	0
48.368	0
48.372	0
48.376	1
48.38	0
48.384	1
48.388	2
48.392	1
48.396	0
48.4	0
48.404	1
48.408	1
48.412	1
48.416	1
48.42	0
48.424	1
48.428	2
48.432	0
48.436	0
48.44	0
48.444	0
48.448	0
48.452	0
48.456	0
48.46	1
48.464	1
48.468	0
48.472	0
48.476	0
48.48	0
48.484	1
48.488	0
48.492	0
48.496	1
48.5	0
48.504	0
48.508	0
48.512	1
48.516	2
48.52	1
48.524	1
48.528	1
48.532	0
48.536	0
48.54	1
48.544	1
48.548	0
48.552	0
48.556	0
48.56	0
48.564	0
48.568	0
48.572	0
48.576	0
48.58	1
48.584	2
48.588	1
48.592	2
48.596	2
48.6	0
48.604	1
48.608	1
48.612	0
48.616	0
48.62	0
48.624	1
48.628	0
48.632	1
48.636	1
48.64	1
48.644	1
48.648	2
48.652	3
48.656	2
48.66	1
48.664	1
48.668	0
48.672	0
48.676	1
48.68	0
48.684	0
48.688	0
48.692	0
48.696	1
48.7	1
48.704	1
48.708	1
48.712	1
48.716	0
48.72	0
48.724	1
48.728	2
48.732	0
48.736	1
48.74	2
48.744	0
48.748	0
48.752	0
48.756	0
48.76	1
48.764	2
48.768	1
48.772	0
48.776	0
48.78	1
48.784	0
48.788	0
48.792	0
48.796	0
48.8	0
48.804	0
48.808	0
48.812	1
48.816	1
48.82	1
48.824	0
48.828	0
48.832	0
48.836	1
48.84	0
48.844	0
48.848	1
48.852	1
48.856	1
48.86	2
48.864	1
48.868	1
48.872	1
48.876	1
48.88	2
48.884	3
48.888	1
48.892	1
48.896	0
48.9	1
48.904	0
48.908	0
48.912	0
48.916	0
48.92	0
48.924	1
48.928	0
48.932	0
48.936	0
48.94	0
48.944	0
48.948	0
48.952	0
48.956	0
48.96	0
48.964	0
48.968	1
48.972	1
48.976	0
48.98	3
48.984	7
48.988	14
48.992	26
48.996	79
49	222
49.004	606
49.008	913
49.012	972
49.016	568
49.02	272
49.024	83
49.028	14
49.032	8
49.036	4
49.04	1
49.044	1
49.048	1
49.052	1
49.056	2
49.06	1
49.064	1
49.068	0
49.072	1
49.076	2
49.08	3
49.084	3
49.088	2
49.092	0
49.096	0
49.1	0
49.104	0
49.108	0
49.112	1
49.116	2
49.12	1
49.124	0
49.128	0
49.132	1
49.136	0
49.14	0
49.144	0
49.148	1
49.152	1
49.156	0
49.16	0
49.164	0
49.168	0
49.172	1
49.176	2
49.18	3
49.184	1
49.188	0
49.192	0
49.196	1
49.2	0
49.204	0
49.208	0
49.212	1
49.216	1
49.22	0
49.224	0
49.228	0
49.232	1
49.236	0
49.24	0
49.244	0
49.248	1
49.252	1
49.256	1
49.26	1
49.264	0
49.268	1
49.272	2
49.276	1
49.28	0
49.284	1
49.288	0
49.292	0
49.296	1
49.3	0
49.304	0
49.308	0
49.312	0
49.316	1
49.32	1
49.324	0
49.328	1
49.332	1
49.336	0
49.34	1
49.344	1
49.348	0
49.352	0
49.356	0
49.36	0
49.364	0
49.368	0
49.372	0
49.376	1
49.38	1
49.384	1
49.388	1
49.392	0
49.396	0
49.4	0
49.404	2
49.408	2
49.412	0
49.416	0
49.42	1
49.424	2
49.428	0
49.432	1
49.436	1
49.44	0
49.444	0
49.448	0
49.452	0
49.456	0
49.46	0
49.464	0
49.468	0
49.472	0
49.476	1
49.48	0
49.484	1
49.488	2
49.492	0
49.496	0
49.5	0
49.504	0
49.508	0
49.512	0
49.516	0
49.52	0
49.524	0
49.528	0
49.532	0
49.536	0
49.54	1
49.544	0
49.548	0
49.552	0
49.556	0
49.56	0
49.564	0
49.568	0
49.572	0
49.576	0
49.58	1
49.584	0
49.588	1
49.592	2
49.596	1
49.6	1
49.604	0
49.608	0
49.612	0
49.616	0
49.62	1
49.624	0
49.628	0
49.632	0
49.636	0
49.64	0
49.644	0
49.648	0
49.652	0
49.656	1
49.66	0
49.664	0
49.668	1
49.672	0
49.676	0
49.68	0
49.684	0
49.688	1
49.692	1
49.696	0
49.7	1
49.704	2
49.708	1
49.712	0
49.716	0
49.72	0
49.724	0
49.728	0
49.732	0
49.736	0
49.74	1
49.744	2
49.748	1
49.752	1
49.756	0
49.76	0
49.764	0
49.768	0
49.772	0
49.776	1
49.78	1
49.784	1
49.788	1
49.792	1
49.796	0
49.8	0
49.804	0
49.808	0
49.812	0
49.816	0
49.82	0
49.824	1
49.828	0
49.832	0
49.836	0
49.84	0
49.844	0
49.848	0
49.852	1
49.856	1
49.86	1
49.864	1
49.868	1
49.872	1
49.876	1
49.88	1
49.884	1
49.888	0
49.892	0
49.896	1
49.9	0
49.904	0
49.908	0
49.912	0
49.916	0
49.92	0
49.924	0
49.928	0
49.932	0
49.936	0
49.94	0
49.944	0
49.948	0
49.952	0
49.956	0
49.96	1
49.964	0
49.968	0
49.972	0
49.976	1
49.98	1
49.984	10
49.988	40
49.992	147
49.996	239
50	274
50.004	172
50.008	85
50.012	39
50.016	27
50.02	17
50.024	7
50.028	5
50.032	3
50.036	1
50.04	0
50.044	0
50.048	1
50.052	0
50.056	0
50.06	1
50.064	1
50.068	0
50.072	0
50.076	0
50.08	0
50.084	0
50.088	0
50.092	0
50.096	0
50.1	0
50.104	0
50.108	0
50.112	0
50.116	0
50.12	0
50.124	1
50.128	0
50.132	0
50.136	0
50.14	1
50.144	1
50.148	1
50.152	1
50.156	2
50.16	2
50.164	1
50.168	0
50.172	0
50.176	0
50.18	1
50.184	1
50.188	0
50.192	1
50.196	1
50.2	0
50.204	0
50.208	0
50.212	0
50.216	1
50.22	1
50.224	0
50.228	0
50.232	0
50.236	0
50.24	0
50.244	1
50.248	1
50.252	0
50.256	0
50.26	0
50.264	1
50.268	0
50.272	0
50.276	0
50.28	0
50.284	0
50.288	0
50.292	1
50.296	1
50.3	0
50.304	2
50.308	2
50.312	1
50.316	0
50.32	0
50.324	0
50.328	1
50.332	2
50.336	2
50.34	2
50.344	1
50.348	0
50.352	1
50.356	1
50.36	1
50.364	0
50.368	0
50.372	0
50.376	1
50.38	0
50.384	0
50.388	1
50.392	0
50.396	0
50.4	1
50.404	0
50.408	1
50.412	1
50.416	1
50.42	1
50.424	1
50.428	0
50.432	0
50.436	0
50.44	0
50.444	0
50.448	0
50.452	1
50.456	1
50.46	1
50.464	0
50.468	1
50.472	1
50.476	0
50.48	0
50.484	0
50.488	0
50.492	0
50.496	0
50.5	0
50.504	0
50.508	0
50.512	0
50.516	0
50.52	1
50.524	2
50.528	1
50.532	2
50.536	1
50.54	0
50.544	1
50.548	1
50.552	0
50.556	1
50.56	1
50.564	0
50.568	0
50.572	0
50.576	0
50.58	0
50.584	1
50.588	2
50.592	0
50.596	0
50.6	1
50.604	1
50.608	0
50.612	0
50.616	0
50.62	1
50.624	1
50.628	1
50.632	0
50.636	0
50.64	0
50.644	1
50.648	1
50.652	0
50.656	0
50.66	0
50.664	0
50.668	1
50.672	1
50.676	0
50.68	0
50.684	1
50.688	2
50.692	0
50.696	0
50.7	0
50.704	0
50.708	0
50.712	0
50.716	0
50.72	0
50.724	1
50.728	4
50.732	2
50.736	0
50.74	1
50.744	1
50.748	1
50.752	2
50.756	2
50.76	1
50.764	0
50.768	0
50.772	0
50.776	0
50.78	1
50.784	1
50.788	0
50.792	1
50.796	1
50.8	0
50.804	0
50.808	0
50.812	0
50.816	1
50.82	0
50.824	0
50.828	0
50.832	0
50.836	0
50.84	1
50.844	0
50.848	0
50.852	0
50.856	1
50.86	1
50.864	2
50.868	1
50.872	1
50.876	0
50.88	0
50.884	0
50.888	0
50.892	1
50.896	1
50.9	1
50.904	0
50.908	0
50.912	1
50.916	0
50.92	0
50.924	0
50.928	0
50.932	0
50.936	1
50.94	0
50.944	0
50.948	0
50.952	0
50.956	1
50.96	2
50.964	1
50.968	0
50.972	0
50.976	0
50.98	0
50.984	1
50.988	3
50.992	7
50.996	14
51	26
51.004	51
51.008	54
51.012	35
51.016	18
51.02	9
51.024	7
51.028	7
51.032	32
51.036	84
51.04	217
51.044	253
51.048	222
51.052	112
51.056	46
51.06	8
51.064	2
51.068	1
51.072	1
51.076	0
51.08	0
51.084	0
51.088	2
51.092	1
51.096	1
51.1	1
51.104	1
51.108	1
51.112	0
51.116	1
51.12	1
51.124	0
51.128	0
51.132	0
51.136	1
51.14	1
51.144	1
51.148	0
51.152	0
51.156	0
51.16	1
51.164	2
51.168	1
51.172	0
51.176	0
51.18	0
51.184	1
51.188	0
51.192	0
51.196	1
51.2	0
51.204	0
51.208	0
51.212	0
51.216	0
51.22	0
51.224	0
51.228	1
51.232	1
51.236	1
51.24	0
51.244	0
51.248	0
51.252	0
51.256	0
51.26	1
51.264	1
51.268	1
51.272	0
51.276	0
51.28	0
51.284	0
51.288	1
51.292	1
51.296	0
51.3	0
51.304	0
51.308	0
51.312	1
51.316	1
51.32	2
51.324	1
51.328	1
51.332	0
51.336	0
51.34	1
51.344	2
51.348	0
51.352	0
51.356	1
51.36	0
51.364	0
51.368	0
51.372	0
51.376	0
51.38	0
51.384	0
51.388	0
51.392	0
51.396	0
51.4	0
51.404	0
51.408	0
51.412	0
51.416	1
51.42	3
51.424	2
51.428	2
51.432	2
51.436	1
51.44	1
51.444	2
51.448	1
51.452	0
51.456	0
51.46	0
51.464	0
51.468	0
51.472	0
51.476	0
51.48	0
51.484	0
51.488	0
51.492	0
51.496	1
51.5	1
51.504	1
51.508	0
51.512	0
51.516	0
51.52	0
51.524	0
51.528	0
51.532	0
51.536	0
51.54	0
51.544	0
51.548	0
51.552	0
51.556	0
51.56	0
51.564	0
51.568	0
51.572	0
51.576	0
51.58	0
51.584	1
51.588	1
51.592	0
51.596	0
51.6	0
51.604	0
51.608	0
51.612	0
51.616	0
51.62	0
51.624	0
51.628	0
51.632	0
51.636	0
51.64	0
51.644	1
51.648	1
51.652	1
51.656	0
51.66	0
51.664	0
51.668	1
51.672	1
51.676	0
51.68	0
51.684	0
51.688	0
51.692	0
51.696	0
51.7	0
51.704	0
51.708	0
51.712	0
51.716	1
51.72	1
51.724	0
51.728	0
51.732	0
51.736	0
51.74	0
51.744	0
51.748	0
51.752	0
51.756	0
51.76	0
51.764	0
51.768	1
51.772	2
51.776	1
51.78	1
51.784	0
51.788	3
51.792	2
51.796	1
51.8	0
51.804	0
51.808	0
51.812	0
51.816	0
51.82	0
51.824	0
51.828	1
51.832	1
51.836	2
51.84	1
51.844	0
51.848	0
51.852	1
51.856	1
51.86	1
51.864	0
51.868	0
51.872	0
51.876	0
51.88	0
51.884	0
51.888	1
51.892	1
51.896	0
51.9	0
51.904	0
51.908	0
51.912	1
51.916	1
51.92	0
51.924	0
51.928	0
51.932	0
51.936	0
51.94	0
51.944	1
51.948	1
51.952	1
51.956	0
51.96	1
51.964	1
51.968	2
51.972	2
51.976	1
51.98	0
51.984	1
51.988	1
51.992	0
51.996	1
[truncated: 31,085 more rows]
