# Supplementary material for: Rapid Detection of Volatile Organic Metabolites in Urine by High-Pressure Photoionization Mass Spectrometry for Breast Cancer Screening: A Pilot Study
Source: Metabolites. 2023 Jul 21;13(7):870. doi: 10.3390/metabo13070870 (PMC10385751; doi:10.3390/metabo13070870)
Supplement: Supplementary file 1 [file metabolites-13-00870-s001.zip › Mass_data/CTL/CTL19.txt]

44	47
44.004	29
44.008	29
44.012	49
44.016	206
44.02	317
44.024	339
44.028	189
44.032	73
44.036	14
44.04	5
44.044	16
44.048	22
44.052	21
44.056	12
44.06	8
44.064	5
44.068	2
44.072	0
44.076	1
44.08	1
44.084	0
44.088	2
44.092	2
44.096	2
44.1	1
44.104	0
44.108	0
44.112	0
44.116	0
44.12	1
44.124	1
44.128	0
44.132	1
44.136	0
44.14	0
44.144	1
44.148	1
44.152	1
44.156	1
44.16	2
44.164	1
44.168	1
44.172	0
44.176	0
44.18	0
44.184	0
44.188	1
44.192	0
44.196	0
44.2	1
44.204	1
44.208	0
44.212	0
44.216	0
44.22	0
44.224	0
44.228	0
44.232	0
44.236	0
44.24	0
44.244	0
44.248	0
44.252	1
44.256	2
44.26	3
44.264	0
44.268	1
44.272	2
44.276	1
44.28	0
44.284	0
44.288	0
44.292	0
44.296	0
44.3	1
44.304	2
44.308	0
44.312	0
44.316	0
44.32	0
44.324	0
44.328	0
44.332	0
44.336	1
44.34	2
44.344	2
44.348	1
44.352	0
44.356	0
44.36	0
44.364	0
44.368	1
44.372	1
44.376	0
44.38	0
44.384	1
44.388	1
44.392	0
44.396	0
44.4	1
44.404	1
44.408	0
44.412	1
44.416	1
44.42	0
44.424	1
44.428	1
44.432	1
44.436	2
44.44	0
44.444	1
44.448	1
44.452	0
44.456	1
44.46	1
44.464	0
44.468	0
44.472	1
44.476	1
44.48	0
44.484	1
44.488	1
44.492	2
44.496	1
44.5	1
44.504	1
44.508	2
44.512	0
44.516	1
44.52	2
44.524	4
44.528	1
44.532	0
44.536	1
44.54	0
44.544	1
44.548	1
44.552	2
44.556	0
44.56	0
44.564	0
44.568	1
44.572	1
44.576	1
44.58	1
44.584	0
44.588	1
44.592	1
44.596	0
44.6	0
44.604	0
44.608	0
44.612	0
44.616	0
44.62	0
44.624	1
44.628	2
44.632	2
44.636	2
44.64	2
44.644	1
44.648	0
44.652	0
44.656	0
44.66	0
44.664	0
44.668	1
44.672	1
44.676	0
44.68	0
44.684	0
44.688	0
44.692	0
44.696	0
44.7	2
44.704	1
44.708	1
44.712	0
44.716	0
44.72	0
44.724	1
44.728	1
44.732	0
44.736	0
44.74	0
44.744	0
44.748	0
44.752	0
44.756	1
44.76	0
44.764	0
44.768	0
44.772	1
44.776	0
44.78	0
44.784	0
44.788	0
44.792	0
44.796	0
44.8	0
44.804	0
44.808	0
44.812	0
44.816	0
44.82	0
44.824	0
44.828	0
44.832	0
44.836	0
44.84	0
44.844	0
44.848	0
44.852	0
44.856	0
44.86	0
44.864	0
44.868	0
44.872	0
44.876	1
44.88	1
44.884	0
44.888	0
44.892	0
44.896	0
44.9	0
44.904	0
44.908	0
44.912	1
44.916	0
44.92	0
44.924	0
44.928	0
44.932	0
44.936	0
44.94	0
44.944	0
44.948	0
44.952	0
44.956	0
44.96	0
44.964	6
44.968	38
44.972	126
44.976	279
44.98	319
44.984	248
44.988	114
44.992	67
44.996	52
45	46
45.004	36
45.008	22
45.012	12
45.016	27
45.02	41
45.024	66
45.028	108
45.032	192
45.036	167
45.04	94
45.044	35
45.048	15
45.052	11
45.056	19
45.06	16
45.064	10
45.068	4
45.072	1
45.076	1
45.08	1
45.084	1
45.088	0
45.092	0
45.096	0
45.1	1
45.104	2
45.108	2
45.112	1
45.116	1
45.12	1
45.124	1
45.128	1
45.132	0
45.136	1
45.14	2
45.144	1
45.148	0
45.152	0
45.156	0
45.16	2
45.164	1
45.168	0
45.172	0
45.176	0
45.18	1
45.184	2
45.188	0
45.192	0
45.196	0
45.2	0
45.204	2
45.208	2
45.212	0
45.216	0
45.22	2
45.224	2
45.228	0
45.232	0
45.236	0
45.24	1
45.244	1
45.248	0
45.252	0
45.256	1
45.26	0
45.264	0
45.268	0
45.272	0
45.276	0
45.28	0
45.284	1
45.288	0
45.292	0
45.296	0
45.3	1
45.304	0
45.308	0
45.312	0
45.316	1
45.32	1
45.324	1
45.328	0
45.332	0
45.336	0
45.34	1
45.344	0
45.348	0
45.352	0
45.356	0
45.36	0
45.364	0
45.368	0
45.372	0
45.376	1
45.38	1
45.384	0
45.388	0
45.392	0
45.396	0
45.4	0
45.404	0
45.408	0
45.412	0
45.416	0
45.42	0
45.424	0
45.428	0
45.432	0
45.436	0
45.44	0
45.444	0
45.448	0
45.452	0
45.456	0
45.46	0
45.464	1
45.468	2
45.472	0
45.476	0
45.48	0
45.484	0
45.488	0
45.492	0
45.496	1
45.5	2
45.504	1
45.508	1
45.512	0
45.516	0
45.52	1
45.524	2
45.528	0
45.532	0
45.536	0
45.54	0
45.544	0
45.548	0
45.552	0
45.556	0
45.56	0
45.564	0
45.568	1
45.572	0
45.576	0
45.58	0
45.584	1
45.588	2
45.592	2
45.596	1
45.6	0
45.604	0
45.608	0
45.612	0
45.616	0
45.62	0
45.624	0
45.628	0
45.632	0
45.636	1
45.64	0
45.644	0
45.648	0
45.652	0
45.656	1
45.66	1
45.664	0
45.668	0
45.672	0
45.676	0
45.68	1
45.684	0
45.688	1
45.692	2
45.696	0
45.7	1
45.704	1
45.708	0
45.712	0
45.716	0
45.72	1
45.724	0
45.728	1
45.732	1
45.736	0
45.74	0
45.744	0
45.748	0
45.752	0
45.756	1
45.76	1
45.764	0
45.768	1
45.772	1
45.776	0
45.78	0
45.784	1
45.788	1
45.792	1
45.796	0
45.8	0
45.804	0
45.808	0
45.812	0
45.816	0
45.82	0
45.824	0
45.828	0
45.832	0
45.836	1
45.84	2
45.844	1
45.848	0
45.852	0
45.856	0
45.86	1
45.864	2
45.868	1
45.872	1
45.876	2
45.88	1
45.884	1
45.888	1
45.892	0
45.896	0
45.9	0
45.904	0
45.908	0
45.912	0
45.916	0
45.92	1
45.924	0
45.928	0
45.932	1
45.936	0
45.94	0
45.944	0
45.948	1
45.952	0
45.956	0
45.96	0
45.964	1
45.968	5
45.972	12
45.976	22
45.98	34
45.984	50
45.988	71
45.992	67
45.996	49
46	25
46.004	7
46.008	5
46.012	4
46.016	1
46.02	5
46.024	13
46.028	21
46.032	21
46.036	15
46.04	9
46.044	4
46.048	1
46.052	2
46.056	6
46.06	13
46.064	17
46.068	15
46.072	8
46.076	4
46.08	1
46.084	0
46.088	1
46.092	1
46.096	2
46.1	3
46.104	1
46.108	0
46.112	0
46.116	0
46.12	1
46.124	1
46.128	0
46.132	0
46.136	0
46.14	0
46.144	0
46.148	0
46.152	0
46.156	1
46.16	0
46.164	0
46.168	0
46.172	0
46.176	0
46.18	0
46.184	0
46.188	0
46.192	0
46.196	0
46.2	1
46.204	1
46.208	0
46.212	0
46.216	0
46.22	0
46.224	0
46.228	0
46.232	0
46.236	1
46.24	0
46.244	0
46.248	0
46.252	0
46.256	0
46.26	0
46.264	0
46.268	0
46.272	0
46.276	0
46.28	0
46.284	0
46.288	0
46.292	0
46.296	0
46.3	1
46.304	1
46.308	1
46.312	0
46.316	0
46.32	1
46.324	0
46.328	0
46.332	0
46.336	1
46.34	0
46.344	0
46.348	1
46.352	0
46.356	0
46.36	0
46.364	0
46.368	0
46.372	0
46.376	0
46.38	0
46.384	0
46.388	1
46.392	0
46.396	0
46.4	0
46.404	0
46.408	0
46.412	0
46.416	0
46.42	0
46.424	0
46.428	0
46.432	0
46.436	0
46.44	0
46.444	1
46.448	0
46.452	1
46.456	1
46.46	0
46.464	1
46.468	1
46.472	0
46.476	0
46.48	0
46.484	0
46.488	0
46.492	1
46.496	1
46.5	0
46.504	0
46.508	0
46.512	0
46.516	0
46.52	0
46.524	0
46.528	0
46.532	1
46.536	1
46.54	0
46.544	0
46.548	0
46.552	0
46.556	0
46.56	0
46.564	0
46.568	0
46.572	0
46.576	0
46.58	1
46.584	1
46.588	0
46.592	0
46.596	0
46.6	0
46.604	0
46.608	0
46.612	0
46.616	0
46.62	1
46.624	2
46.628	1
46.632	0
46.636	0
46.64	1
46.644	0
46.648	0
46.652	1
46.656	0
46.66	0
46.664	0
46.668	0
46.672	0
46.676	0
46.68	0
46.684	0
46.688	0
46.692	0
46.696	0
46.7	0
46.704	0
46.708	0
46.712	0
46.716	0
46.72	0
46.724	0
46.728	0
46.732	0
46.736	0
46.74	0
46.744	0
46.748	0
46.752	0
46.756	0
46.76	1
46.764	0
46.768	0
46.772	0
46.776	1
46.78	0
46.784	0
46.788	0
46.792	1
46.796	1
46.8	0
46.804	1
46.808	1
46.812	1
46.816	1
46.82	0
46.824	0
46.828	0
46.832	1
46.836	1
46.84	0
46.844	0
46.848	0
46.852	0
46.856	1
46.86	0
46.864	0
46.868	0
46.872	0
46.876	0
46.88	0
46.884	0
46.888	0
46.892	0
46.896	1
46.9	0
46.904	0
46.908	0
46.912	0
46.916	1
46.92	2
46.924	1
46.928	1
46.932	1
46.936	0
46.94	0
46.944	1
46.948	2
46.952	0
46.956	0
46.96	1
46.964	3
46.968	7
46.972	10
46.976	12
46.98	13
46.984	91
46.988	278
46.992	606
46.996	653
47	479
47.004	165
47.008	64
47.012	22
47.016	9
47.02	7
47.024	4
47.028	2
47.032	5
47.036	40
47.04	241
47.044	574
47.048	1034
47.052	874
47.056	533
47.06	169
47.064	74
47.068	25
47.072	7
47.076	7
47.08	4
47.084	0
47.088	1
47.092	0
47.096	1
47.1	3
47.104	2
47.108	1
47.112	1
47.116	6
47.12	5
47.124	3
47.128	1
47.132	1
47.136	1
47.14	0
47.144	1
47.148	1
47.152	1
47.156	0
47.16	0
47.164	0
47.168	0
47.172	0
47.176	0
47.18	0
47.184	0
47.188	0
47.192	0
47.196	1
47.2	1
47.204	1
47.208	1
47.212	0
47.216	0
47.22	1
47.224	0
47.228	0
47.232	1
47.236	3
47.24	1
47.244	0
47.248	0
47.252	0
47.256	0
47.26	0
47.264	0
47.268	2
47.272	2
47.276	0
47.28	1
47.284	1
47.288	1
47.292	2
47.296	1
47.3	0
47.304	1
47.308	1
47.312	1
47.316	1
47.32	0
47.324	0
47.328	1
47.332	1
47.336	0
47.34	0
47.344	0
47.348	1
47.352	1
47.356	0
47.36	0
47.364	0
47.368	0
47.372	1
47.376	1
47.38	1
47.384	0
47.388	1
47.392	1
47.396	2
47.4	0
47.404	0
47.408	1
47.412	0
47.416	1
47.42	1
47.424	0
47.428	1
47.432	1
47.436	0
47.44	0
47.444	0
47.448	1
47.452	2
47.456	1
47.46	1
47.464	0
47.468	0
47.472	0
47.476	0
47.48	0
47.484	0
47.488	0
47.492	0
47.496	0
47.5	0
47.504	1
47.508	0
47.512	0
47.516	0
47.52	0
47.524	1
47.528	1
47.532	0
47.536	1
47.54	1
47.544	0
47.548	0
47.552	0
47.556	0
47.56	0
47.564	0
47.568	0
47.572	0
47.576	1
47.58	1
47.584	0
47.588	1
47.592	1
47.596	1
47.6	0
47.604	1
47.608	2
47.612	0
47.616	0
47.62	0
47.624	1
47.628	2
47.632	2
47.636	2
47.64	0
47.644	0
47.648	0
47.652	0
47.656	1
47.66	1
47.664	0
47.668	0
47.672	0
47.676	0
47.68	0
47.684	0
47.688	0
47.692	1
47.696	2
47.7	2
47.704	1
47.708	0
47.712	0
47.716	0
47.72	0
47.724	0
47.728	0
47.732	0
47.736	0
47.74	1
47.744	2
47.748	1
47.752	1
47.756	0
47.76	1
47.764	1
47.768	1
47.772	2
47.776	1
47.78	1
47.784	1
47.788	1
47.792	1
47.796	1
47.8	1
47.804	0
47.808	0
47.812	1
47.816	1
47.82	1
47.824	1
47.828	1
47.832	1
47.836	1
47.84	0
47.844	1
47.848	1
47.852	0
47.856	0
47.86	0
47.864	1
47.868	0
47.872	0
47.876	0
47.88	0
47.884	0
47.888	1
47.892	4
47.896	2
47.9	0
47.904	1
47.908	0
47.912	0
47.916	0
47.92	1
47.924	1
47.928	0
47.932	0
47.936	0
47.94	0
47.944	0
47.948	1
47.952	1
47.956	2
47.96	2
47.964	5
47.968	8
47.972	2
47.976	2
47.98	3
47.984	4
47.988	191
47.992	1471
47.996	3974
48	8501
48.004	8836
48.008	6410
48.012	2609
48.016	956
48.02	236
48.024	85
48.028	40
48.032	18
48.036	10
48.04	9
48.044	15
48.048	24
48.052	23
48.056	15
48.06	8
48.064	6
48.068	8
48.072	11
48.076	15
48.08	7
48.084	4
48.088	5
48.092	3
48.096	2
48.1	2
48.104	1
48.108	0
48.112	0
48.116	0
48.12	1
48.124	2
48.128	2
48.132	2
48.136	2
48.14	2
48.144	0
48.148	1
48.152	2
48.156	3
48.16	2
48.164	1
48.168	0
48.172	1
48.176	2
48.18	3
48.184	2
48.188	1
48.192	1
48.196	3
48.2	1
48.204	1
48.208	2
48.212	3
48.216	2
48.22	1
48.224	3
48.228	3
48.232	3
48.236	0
48.24	0
48.244	1
48.248	2
48.252	4
48.256	5
48.26	4
48.264	2
48.268	1
48.272	1
48.276	0
48.28	1
48.284	1
48.288	1
48.292	1
48.296	1
48.3	1
48.304	0
48.308	0
48.312	1
48.316	1
48.32	1
48.324	2
48.328	2
48.332	1
48.336	1
48.34	0
48.344	1
48.348	1
48.352	0
48.356	1
48.36	1
48.364	0
48.368	0
48.372	0
48.376	0
48.38	1
48.384	1
48.388	1
48.392	2
48.396	1
48.4	0
48.404	1
48.408	1
48.412	1
48.416	0
48.42	0
48.424	1
48.428	1
48.432	1
48.436	1
48.44	1
48.444	2
48.448	1
48.452	1
48.456	2
48.46	0
48.464	0
48.468	1
48.472	1
48.476	0
48.48	0
48.484	0
48.488	1
48.492	2
48.496	3
48.5	1
48.504	1
48.508	2
48.512	2
48.516	3
48.52	2
48.524	0
48.528	0
48.532	1
48.536	2
48.54	1
48.544	1
48.548	1
48.552	1
48.556	1
48.56	1
48.564	1
48.568	2
48.572	2
48.576	0
48.58	0
48.584	0
48.588	1
48.592	0
48.596	0
48.6	0
48.604	0
48.608	1
48.612	2
48.616	1
48.62	0
48.624	0
48.628	1
48.632	0
48.636	0
48.64	0
48.644	1
48.648	1
48.652	0
48.656	0
48.66	0
48.664	0
48.668	2
48.672	1
48.676	1
48.68	0
48.684	0
48.688	0
48.692	1
48.696	0
48.7	0
48.704	0
48.708	1
48.712	1
48.716	1
48.72	0
48.724	1
48.728	1
48.732	0
48.736	1
48.74	1
48.744	1
48.748	2
48.752	2
48.756	0
48.76	2
48.764	1
48.768	0
48.772	1
48.776	1
48.78	1
48.784	1
48.788	0
48.792	0
48.796	1
48.8	0
48.804	0
48.808	0
48.812	0
48.816	0
48.82	0
48.824	0
48.828	0
48.832	0
48.836	0
48.84	0
48.844	0
48.848	1
48.852	0
48.856	0
48.86	0
48.864	2
48.868	1
48.872	0
48.876	2
48.88	1
48.884	0
48.888	0
48.892	0
48.896	0
48.9	1
48.904	0
48.908	0
48.912	1
48.916	0
48.92	1
48.924	2
48.928	0
48.932	1
48.936	2
48.94	0
48.944	1
48.948	1
48.952	1
48.956	0
48.96	0
48.964	0
48.968	2
48.972	1
48.976	0
48.98	2
48.984	13
48.988	30
48.992	54
48.996	171
49	603
49.004	1465
49.008	2469
49.012	2533
49.016	1693
49.02	776
49.024	273
49.028	63
49.032	25
49.036	12
49.04	7
49.044	4
49.048	5
49.052	5
49.056	3
49.06	4
49.064	4
49.068	3
49.072	2
49.076	2
49.08	2
49.084	2
49.088	3
49.092	4
49.096	2
49.1	0
49.104	0
49.108	0
49.112	1
49.116	1
49.12	0
49.124	1
49.128	1
49.132	1
49.136	2
49.14	2
49.144	3
49.148	1
49.152	0
49.156	0
49.16	2
49.164	1
49.168	1
49.172	0
49.176	2
49.18	2
49.184	1
49.188	2
49.192	2
49.196	1
49.2	0
49.204	0
49.208	0
49.212	0
49.216	0
49.22	0
49.224	1
49.228	2
49.232	2
49.236	1
49.24	1
49.244	1
49.248	1
49.252	0
49.256	1
49.26	2
49.264	1
49.268	1
49.272	0
49.276	1
49.28	0
49.284	0
49.288	2
49.292	1
49.296	0
49.3	0
49.304	1
49.308	1
49.312	0
49.316	1
49.32	1
49.324	1
49.328	3
49.332	1
49.336	0
49.34	0
49.344	1
49.348	1
49.352	1
49.356	0
49.36	0
49.364	0
49.368	1
49.372	1
49.376	0
49.38	0
49.384	0
49.388	0
49.392	0
49.396	0
49.4	0
49.404	2
49.408	1
49.412	1
49.416	3
49.42	1
49.424	0
49.428	0
49.432	0
49.436	0
49.44	1
49.444	0
49.448	0
49.452	1
49.456	1
49.46	1
49.464	1
49.468	1
49.472	0
49.476	0
49.48	0
49.484	0
49.488	0
49.492	0
49.496	1
49.5	1
49.504	0
49.508	0
49.512	0
49.516	0
49.52	0
49.524	0
49.528	0
49.532	1
49.536	0
49.54	0
49.544	0
49.548	0
49.552	0
49.556	1
49.56	2
49.564	2
49.568	2
49.572	0
49.576	0
49.58	0
49.584	0
49.588	0
49.592	0
49.596	1
49.6	2
49.604	2
49.608	0
49.612	1
49.616	1
49.62	0
49.624	1
49.628	1
49.632	0
49.636	0
49.64	0
49.644	1
49.648	1
49.652	1
49.656	2
49.66	0
49.664	1
49.668	1
49.672	0
49.676	1
49.68	1
49.684	1
49.688	0
49.692	0
49.696	0
49.7	0
49.704	0
49.708	0
49.712	1
49.716	1
49.72	0
49.724	1
49.728	2
49.732	2
49.736	1
49.74	0
49.744	0
49.748	1
49.752	0
49.756	0
49.76	0
49.764	1
49.768	1
49.772	0
49.776	0
49.78	0
49.784	0
49.788	0
49.792	0
49.796	0
49.8	0
49.804	0
49.808	0
49.812	1
49.816	0
49.82	0
49.824	1
49.828	1
49.832	1
49.836	0
49.84	0
49.844	0
49.848	0
49.852	0
49.856	0
49.86	0
49.864	1
49.868	1
49.872	0
49.876	0
49.88	0
49.884	0
49.888	1
49.892	0
49.896	0
49.9	0
49.904	0
49.908	0
49.912	1
49.916	0
49.92	0
49.924	0
49.928	1
49.932	1
49.936	1
49.94	1
49.944	1
49.948	0
49.952	0
49.956	1
49.96	1
49.964	0
49.968	0
49.972	0
49.976	0
49.98	1
49.984	20
49.988	58
49.992	245
49.996	391
50	476
50.004	289
50.008	170
50.012	100
50.016	63
50.02	33
50.024	12
50.028	5
50.032	3
50.036	3
50.04	2
50.044	1
50.048	0
50.052	1
50.056	1
50.06	1
50.064	1
50.068	0
50.072	0
50.076	0
50.08	1
50.084	1
50.088	0
50.092	1
50.096	1
50.1	0
50.104	1
50.108	0
50.112	0
50.116	0
50.12	0
50.124	0
50.128	0
50.132	1
50.136	1
50.14	1
50.144	0
50.148	0
50.152	1
50.156	0
50.16	0
50.164	0
50.168	0
50.172	0
50.176	0
50.18	0
50.184	0
50.188	0
50.192	0
50.196	1
50.2	1
50.204	0
50.208	1
50.212	1
50.216	0
50.22	0
50.224	0
50.228	0
50.232	0
50.236	0
50.24	1
50.244	0
50.248	0
50.252	0
50.256	1
50.26	1
50.264	0
50.268	0
50.272	0
50.276	0
50.28	0
50.284	0
50.288	0
50.292	0
50.296	1
50.3	1
50.304	1
50.308	1
50.312	1
50.316	0
50.32	1
50.324	1
50.328	0
50.332	1
50.336	1
50.34	1
50.344	0
50.348	0
50.352	0
50.356	0
50.36	0
50.364	0
50.368	0
50.372	0
50.376	0
50.38	0
50.384	0
50.388	0
50.392	0
50.396	0
50.4	0
50.404	0
50.408	0
50.412	0
50.416	0
50.42	0
50.424	0
50.428	0
50.432	1
50.436	1
50.44	0
50.444	0
50.448	0
50.452	0
50.456	0
50.46	0
50.464	0
50.468	0
50.472	0
50.476	0
50.48	0
50.484	1
50.488	1
50.492	0
50.496	0
50.5	0
50.504	0
50.508	0
50.512	0
50.516	1
50.52	0
50.524	0
50.528	0
50.532	1
50.536	1
50.54	0
50.544	0
50.548	1
50.552	2
50.556	0
50.56	0
50.564	0
50.568	0
50.572	0
50.576	0
50.58	1
50.584	0
50.588	0
50.592	0
50.596	0
50.6	0
50.604	0
50.608	0
50.612	0
50.616	0
50.62	0
50.624	0
50.628	0
50.632	1
50.636	1
50.64	0
50.644	1
50.648	1
50.652	0
50.656	0
50.66	0
50.664	0
50.668	0
50.672	0
50.676	0
50.68	0
50.684	1
50.688	1
50.692	0
50.696	1
50.7	1
50.704	1
50.708	0
50.712	0
50.716	0
50.72	0
50.724	0
50.728	0
50.732	0
50.736	0
50.74	0
50.744	0
50.748	0
50.752	0
50.756	0
50.76	0
50.764	0
50.768	0
50.772	0
50.776	0
50.78	1
50.784	0
50.788	0
50.792	0
50.796	0
50.8	0
50.804	1
50.808	0
50.812	0
50.816	0
50.82	0
50.824	0
50.828	0
50.832	0
50.836	0
50.84	0
50.844	0
50.848	0
50.852	1
50.856	0
50.86	0
50.864	0
50.868	0
50.872	0
50.876	0
50.88	0
50.884	0
50.888	0
50.892	0
50.896	0
50.9	0
50.904	1
50.908	0
50.912	0
50.916	0
50.92	1
50.924	1
50.928	0
50.932	0
50.936	0
50.94	0
50.944	0
50.948	0
50.952	0
50.956	0
50.96	0
50.964	0
50.968	0
50.972	0
50.976	1
50.98	0
50.984	0
50.988	1
50.992	10
50.996	33
51	68
51.004	128
51.008	116
51.012	73
51.016	27
51.02	13
51.024	9
51.028	3
51.032	26
51.036	85
51.04	204
51.044	233
51.048	202
51.052	97
51.056	44
51.06	12
51.064	4
51.068	3
51.072	2
51.076	0
51.08	1
51.084	1
51.088	1
51.092	0
51.096	0
51.1	1
51.104	1
51.108	1
51.112	0
51.116	0
51.12	0
51.124	1
51.128	1
51.132	1
51.136	1
51.14	0
51.144	1
51.148	2
51.152	0
51.156	0
51.16	0
51.164	0
51.168	0
51.172	0
51.176	1
51.18	0
51.184	0
51.188	0
51.192	0
51.196	0
51.2	0
51.204	0
51.208	0
51.212	0
51.216	0
51.22	0
51.224	1
51.228	0
51.232	0
51.236	0
51.24	1
51.244	1
51.248	0
51.252	0
51.256	0
51.26	0
51.264	1
51.268	1
51.272	0
51.276	0
51.28	0
51.284	0
51.288	1
51.292	1
51.296	2
51.3	1
51.304	1
51.308	0
51.312	0
51.316	1
51.32	1
51.324	0
51.328	0
51.332	0
51.336	0
51.34	0
51.344	0
51.348	0
51.352	0
51.356	0
51.36	0
51.364	1
51.368	1
51.372	1
51.376	1
51.38	1
51.384	0
51.388	1
51.392	1
51.396	1
51.4	0
51.404	0
51.408	0
51.412	0
51.416	0
51.42	0
51.424	0
51.428	0
51.432	0
51.436	1
51.44	1
51.444	0
51.448	0
51.452	0
51.456	1
51.46	0
51.464	0
51.468	0
51.472	0
51.476	0
51.48	0
51.484	0
51.488	0
51.492	0
51.496	0
51.5	0
51.504	0
51.508	0
51.512	0
51.516	0
51.52	0
51.524	0
51.528	0
51.532	1
51.536	0
51.54	0
51.544	0
51.548	0
51.552	0
51.556	0
51.56	1
51.564	1
51.568	0
51.572	0
51.576	0
51.58	0
51.584	1
51.588	1
51.592	0
51.596	0
51.6	0
51.604	0
51.608	0
51.612	0
51.616	0
51.62	0
51.624	0
51.628	0
51.632	0
51.636	0
51.64	1
51.644	1
51.648	1
51.652	0
51.656	0
51.66	0
51.664	1
51.668	0
51.672	0
51.676	0
51.68	0
51.684	0
51.688	0
51.692	0
51.696	0
51.7	0
51.704	0
51.708	1
51.712	1
51.716	0
51.72	0
51.724	0
51.728	0
51.732	1
51.736	1
51.74	1
51.744	0
51.748	0
51.752	0
51.756	0
51.76	0
51.764	0
51.768	1
51.772	1
51.776	0
51.78	0
51.784	0
51.788	0
51.792	0
51.796	0
51.8	0
51.804	0
51.808	0
51.812	0
51.816	0
51.82	0
51.824	0
51.828	1
51.832	1
51.836	0
51.84	1
51.844	1
51.848	0
51.852	0
51.856	0
51.86	0
51.864	0
51.868	0
51.872	1
51.876	0
51.88	0
51.884	0
51.888	0
51.892	0
51.896	0
51.9	0
51.904	0
51.908	0
51.912	0
51.916	0
51.92	0
51.924	0
51.928	0
51.932	0
51.936	1
51.94	1
51.944	1
51.948	0
51.952	0
51.956	0
51.96	0
51.964	0
51.968	0
51.972	0
51.976	0
51.98	0
51.984	0
51.988	0
51.992	0
51.996	0
[truncated: 31,085 more rows]
