# Supplementary material for: Rapid Detection of Volatile Organic Metabolites in Urine by High-Pressure Photoionization Mass Spectrometry for Breast Cancer Screening: A Pilot Study
Source: Metabolites. 2023 Jul 21;13(7):870. doi: 10.3390/metabo13070870 (PMC10385751; doi:10.3390/metabo13070870)
Supplement: Supplementary file 1 [file metabolites-13-00870-s001.zip › Mass_data/CTL/CTL2.txt]

44	118
44.004	54
44.008	45
44.012	133
44.016	338
44.02	536
44.024	488
44.028	305
44.032	95
44.036	34
44.04	17
44.044	26
44.048	44
44.052	43
44.056	30
44.06	7
44.064	6
44.068	3
44.072	0
44.076	1
44.08	4
44.084	5
44.088	3
44.092	4
44.096	4
44.1	4
44.104	3
44.108	1
44.112	2
44.116	2
44.12	4
44.124	3
44.128	2
44.132	1
44.136	1
44.14	1
44.144	1
44.148	1
44.152	0
44.156	2
44.16	3
44.164	3
44.168	4
44.172	4
44.176	4
44.18	2
44.184	2
44.188	1
44.192	0
44.196	2
44.2	2
44.204	2
44.208	3
44.212	2
44.216	2
44.22	3
44.224	0
44.228	1
44.232	1
44.236	1
44.24	0
44.244	0
44.248	0
44.252	2
44.256	1
44.26	1
44.264	2
44.268	1
44.272	2
44.276	2
44.28	3
44.284	2
44.288	2
44.292	2
44.296	0
44.3	1
44.304	2
44.308	1
44.312	1
44.316	2
44.32	3
44.324	6
44.328	3
44.332	2
44.336	2
44.34	1
44.344	1
44.348	1
44.352	1
44.356	1
44.36	2
44.364	2
44.368	3
44.372	2
44.376	2
44.38	1
44.384	2
44.388	2
44.392	2
44.396	2
44.4	1
44.404	1
44.408	1
44.412	1
44.416	1
44.42	1
44.424	1
44.428	2
44.432	1
44.436	1
44.44	0
44.444	2
44.448	2
44.452	2
44.456	5
44.46	2
44.464	1
44.468	0
44.472	3
44.476	1
44.48	0
44.484	0
44.488	0
44.492	0
44.496	0
44.5	0
44.504	0
44.508	0
44.512	1
44.516	1
44.52	1
44.524	1
44.528	1
44.532	0
44.536	0
44.54	1
44.544	0
44.548	0
44.552	0
44.556	1
44.56	1
44.564	1
44.568	1
44.572	1
44.576	0
44.58	0
44.584	1
44.588	1
44.592	0
44.596	0
44.6	1
44.604	1
44.608	1
44.612	1
44.616	1
44.62	1
44.624	1
44.628	0
44.632	1
44.636	0
44.64	0
44.644	0
44.648	1
44.652	1
44.656	0
44.66	1
44.664	0
44.668	0
44.672	0
44.676	2
44.68	1
44.684	0
44.688	0
44.692	1
44.696	1
44.7	0
44.704	1
44.708	0
44.712	1
44.716	3
44.72	1
44.724	1
44.728	2
44.732	1
44.736	1
44.74	1
44.744	0
44.748	2
44.752	1
44.756	1
44.76	1
44.764	3
44.768	2
44.772	0
44.776	0
44.78	1
44.784	1
44.788	1
44.792	1
44.796	1
44.8	0
44.804	0
44.808	0
44.812	0
44.816	0
44.82	0
44.824	1
44.828	1
44.832	1
44.836	1
44.84	1
44.844	1
44.848	0
44.852	0
44.856	1
44.86	3
44.864	1
44.868	0
44.872	0
44.876	0
44.88	0
44.884	0
44.888	1
44.892	0
44.896	1
44.9	1
44.904	0
44.908	0
44.912	0
44.916	0
44.92	0
44.924	0
44.928	1
44.932	2
44.936	1
44.94	0
44.944	0
44.948	0
44.952	0
44.956	0
44.96	0
44.964	1
44.968	24
44.972	83
44.976	199
44.98	202
44.984	157
44.988	99
44.992	142
44.996	192
45	185
45.004	90
45.008	46
45.012	30
45.016	37
45.02	61
45.024	135
45.028	277
45.032	472
45.036	408
45.04	252
45.044	92
45.048	26
45.052	31
45.056	32
45.06	22
45.064	12
45.068	6
45.072	3
45.076	2
45.08	1
45.084	1
45.088	1
45.092	2
45.096	1
45.1	1
45.104	2
45.108	2
45.112	1
45.116	0
45.12	1
45.124	0
45.128	0
45.132	1
45.136	0
45.14	0
45.144	0
45.148	0
45.152	1
45.156	1
45.16	2
45.164	0
45.168	0
45.172	0
45.176	0
45.18	0
45.184	0
45.188	0
45.192	1
45.196	1
45.2	2
45.204	3
45.208	1
45.212	0
45.216	0
45.22	2
45.224	1
45.228	0
45.232	0
45.236	1
45.24	1
45.244	0
45.248	0
45.252	0
45.256	0
45.26	1
45.264	2
45.268	1
45.272	0
45.276	1
45.28	1
45.284	1
45.288	0
45.292	0
45.296	0
45.3	0
45.304	0
45.308	1
45.312	1
45.316	1
45.32	0
45.324	1
45.328	1
45.332	1
45.336	0
45.34	0
45.344	0
45.348	0
45.352	0
45.356	0
45.36	1
45.364	2
45.368	2
45.372	0
45.376	0
45.38	0
45.384	0
45.388	1
45.392	1
45.396	1
45.4	1
45.404	0
45.408	0
45.412	1
45.416	3
45.42	1
45.424	0
45.428	0
45.432	0
45.436	1
45.44	1
45.444	0
45.448	0
45.452	0
45.456	0
45.46	0
45.464	0
45.468	0
45.472	0
45.476	1
45.48	0
45.484	0
45.488	0
45.492	1
45.496	2
45.5	1
45.504	0
45.508	0
45.512	0
45.516	0
45.52	1
45.524	1
45.528	0
45.532	0
45.536	1
45.54	1
45.544	0
45.548	0
45.552	0
45.556	0
45.56	0
45.564	0
45.568	0
45.572	0
45.576	0
45.58	0
45.584	0
45.588	1
45.592	1
45.596	1
45.6	0
45.604	0
45.608	0
45.612	0
45.616	0
45.62	1
45.624	1
45.628	0
45.632	1
45.636	1
45.64	0
45.644	0
45.648	1
45.652	1
45.656	0
45.66	0
45.664	1
45.668	2
45.672	0
45.676	1
45.68	1
45.684	1
45.688	0
45.692	0
45.696	1
45.7	0
45.704	0
45.708	0
45.712	1
45.716	0
45.72	0
45.724	0
45.728	0
45.732	0
45.736	1
45.74	2
45.744	0
45.748	0
45.752	0
45.756	2
45.76	1
45.764	0
45.768	1
45.772	1
45.776	1
45.78	1
45.784	0
45.788	0
45.792	0
45.796	0
45.8	2
45.804	1
45.808	0
45.812	0
45.816	0
45.82	0
45.824	0
45.828	1
45.832	1
45.836	1
45.84	0
45.844	0
45.848	0
45.852	0
45.856	1
45.86	1
45.864	0
45.868	0
45.872	1
45.876	1
45.88	0
45.884	1
45.888	1
45.892	0
45.896	0
45.9	1
45.904	1
45.908	1
45.912	0
45.916	0
45.92	0
45.924	0
45.928	1
45.932	1
45.936	1
45.94	0
45.944	0
45.948	1
45.952	1
45.956	0
45.96	0
45.964	0
45.968	5
45.972	10
45.976	16
45.98	26
45.984	41
45.988	69
45.992	107
45.996	74
46	42
46.004	16
46.008	4
46.012	1
46.016	1
46.02	3
46.024	18
46.028	23
46.032	22
46.036	15
46.04	8
46.044	3
46.048	2
46.052	3
46.056	13
46.06	30
46.064	48
46.068	32
46.072	14
46.076	10
46.08	3
46.084	0
46.088	1
46.092	0
46.096	1
46.1	1
46.104	0
46.108	1
46.112	1
46.116	0
46.12	0
46.124	1
46.128	2
46.132	0
46.136	0
46.14	0
46.144	0
46.148	0
46.152	1
46.156	1
46.16	1
46.164	0
46.168	0
46.172	0
46.176	0
46.18	0
46.184	0
46.188	1
46.192	0
46.196	0
46.2	0
46.204	1
46.208	1
46.212	0
46.216	1
46.22	0
46.224	1
46.228	2
46.232	1
46.236	0
46.24	0
46.244	0
46.248	0
46.252	0
46.256	0
46.26	0
46.264	0
46.268	0
46.272	1
46.276	0
46.28	0
46.284	1
46.288	3
46.292	2
46.296	0
46.3	0
46.304	0
46.308	0
46.312	0
46.316	1
46.32	1
46.324	1
46.328	1
46.332	1
46.336	1
46.34	1
46.344	2
46.348	2
46.352	0
46.356	1
46.36	1
46.364	0
46.368	0
46.372	1
46.376	1
46.38	0
46.384	0
46.388	0
46.392	0
46.396	0
46.4	1
46.404	1
46.408	0
46.412	0
46.416	0
46.42	0
46.424	1
46.428	0
46.432	0
46.436	0
46.44	0
46.444	0
46.448	1
46.452	0
46.456	0
46.46	0
46.464	0
46.468	1
46.472	1
46.476	1
46.48	0
46.484	0
46.488	0
46.492	2
46.496	1
46.5	0
46.504	1
46.508	1
46.512	1
46.516	0
46.52	1
46.524	0
46.528	0
46.532	0
46.536	0
46.54	0
46.544	0
46.548	0
46.552	0
46.556	0
46.56	0
46.564	0
46.568	0
46.572	0
46.576	2
46.58	1
46.584	0
46.588	0
46.592	0
46.596	0
46.6	1
46.604	0
46.608	0
46.612	0
46.616	2
46.62	1
46.624	1
46.628	0
46.632	1
46.636	1
46.64	0
46.644	0
46.648	0
46.652	0
46.656	0
46.66	0
46.664	0
46.668	0
46.672	0
46.676	0
46.68	0
46.684	0
46.688	0
46.692	0
46.696	0
46.7	0
46.704	0
46.708	0
46.712	0
46.716	1
46.72	1
46.724	0
46.728	1
46.732	1
46.736	0
46.74	0
46.744	0
46.748	1
46.752	2
46.756	1
46.76	0
46.764	1
46.768	0
46.772	0
46.776	0
46.78	1
46.784	0
46.788	0
46.792	0
46.796	0
46.8	0
46.804	1
46.808	0
46.812	0
46.816	0
46.82	1
46.824	0
46.828	0
46.832	1
46.836	1
46.84	1
46.844	2
46.848	0
46.852	0
46.856	0
46.86	1
46.864	1
46.868	1
46.872	0
46.876	0
46.88	0
46.884	0
46.888	0
46.892	1
46.896	1
46.9	0
46.904	2
46.908	1
46.912	0
46.916	1
46.92	0
46.924	0
46.928	0
46.932	1
46.936	2
46.94	1
46.944	0
46.948	0
46.952	0
46.956	0
46.96	1
46.964	3
46.968	8
46.972	11
46.976	11
46.98	19
46.984	63
46.988	215
46.992	363
46.996	463
47	254
47.004	109
47.008	30
47.012	11
47.016	3
47.02	2
47.024	2
47.028	1
47.032	5
47.036	20
47.04	155
47.044	401
47.048	633
47.052	564
47.056	331
47.06	125
47.064	37
47.068	15
47.072	4
47.076	1
47.08	0
47.084	0
47.088	0
47.092	1
47.096	1
47.1	1
47.104	1
47.108	1
47.112	2
47.116	3
47.12	4
47.124	3
47.128	2
47.132	1
47.136	1
47.14	1
47.144	0
47.148	1
47.152	1
47.156	0
47.16	1
47.164	1
47.168	1
47.172	1
47.176	0
47.18	0
47.184	0
47.188	0
47.192	0
47.196	0
47.2	0
47.204	1
47.208	1
47.212	0
47.216	0
47.22	0
47.224	0
47.228	0
47.232	0
47.236	0
47.24	0
47.244	0
47.248	0
47.252	0
47.256	0
47.26	1
47.264	2
47.268	1
47.272	1
47.276	1
47.28	1
47.284	0
47.288	0
47.292	0
47.296	0
47.3	2
47.304	4
47.308	3
47.312	2
47.316	1
47.32	1
47.324	1
47.328	1
47.332	1
47.336	1
47.34	1
47.344	1
47.348	0
47.352	0
47.356	0
47.36	0
47.364	0
47.368	0
47.372	0
47.376	1
47.38	0
47.384	0
47.388	0
47.392	0
47.396	0
47.4	0
47.404	1
47.408	1
47.412	0
47.416	2
47.42	1
47.424	0
47.428	0
47.432	1
47.436	1
47.44	0
47.444	2
47.448	1
47.452	0
47.456	0
47.46	1
47.464	1
47.468	0
47.472	1
47.476	2
47.48	1
47.484	0
47.488	0
47.492	0
47.496	0
47.5	0
47.504	0
47.508	1
47.512	0
47.516	1
47.52	2
47.524	0
47.528	0
47.532	0
47.536	1
47.54	3
47.544	3
47.548	1
47.552	2
47.556	2
47.56	0
47.564	0
47.568	1
47.572	1
47.576	2
47.58	1
47.584	0
47.588	0
47.592	0
47.596	0
47.6	0
47.604	0
47.608	1
47.612	1
47.616	0
47.62	0
47.624	0
47.628	0
47.632	1
47.636	1
47.64	0
47.644	2
47.648	1
47.652	0
47.656	1
47.66	0
47.664	0
47.668	0
47.672	1
47.676	1
47.68	0
47.684	1
47.688	1
47.692	1
47.696	0
47.7	0
47.704	0
47.708	0
47.712	1
47.716	1
47.72	1
47.724	0
47.728	0
47.732	0
47.736	1
47.74	0
47.744	0
47.748	0
47.752	0
47.756	0
47.76	1
47.764	0
47.768	1
47.772	1
47.776	0
47.78	1
47.784	1
47.788	1
47.792	0
47.796	0
47.8	0
47.804	0
47.808	0
47.812	0
47.816	1
47.82	0
47.824	0
47.828	1
47.832	2
47.836	1
47.84	0
47.844	1
47.848	0
47.852	0
47.856	0
47.86	1
47.864	2
47.868	1
47.872	1
47.876	1
47.88	0
47.884	0
47.888	0
47.892	0
47.896	0
47.9	1
47.904	1
47.908	2
47.912	1
47.916	0
47.92	0
47.924	0
47.928	0
47.932	0
47.936	1
47.94	1
47.944	1
47.948	2
47.952	1
47.956	1
47.96	2
47.964	4
47.968	4
47.972	3
47.976	4
47.98	3
47.984	16
47.988	55
47.992	883
47.996	2793
48	5550
48.004	5563
48.008	3900
48.012	1575
48.016	546
48.02	173
48.024	52
48.028	29
48.032	18
48.036	11
48.04	6
48.044	8
48.048	11
48.052	13
48.056	13
48.06	10
48.064	7
48.068	7
48.072	8
48.076	7
48.08	6
48.084	5
48.088	3
48.092	1
48.096	3
48.1	2
48.104	0
48.108	2
48.112	1
48.116	1
48.12	0
48.124	1
48.128	1
48.132	1
48.136	1
48.14	1
48.144	2
48.148	0
48.152	1
48.156	1
48.16	3
48.164	3
48.168	2
48.172	0
48.176	1
48.18	1
48.184	1
48.188	1
48.192	2
48.196	2
48.2	0
48.204	0
48.208	0
48.212	1
48.216	1
48.22	1
48.224	1
48.228	0
48.232	0
48.236	0
48.24	1
48.244	1
48.248	1
48.252	1
48.256	1
48.26	1
48.264	1
48.268	0
48.272	0
48.276	1
48.28	2
48.284	1
48.288	1
48.292	1
48.296	2
48.3	3
48.304	2
48.308	1
48.312	2
48.316	3
48.32	1
48.324	1
48.328	2
48.332	0
48.336	0
48.34	0
48.344	2
48.348	2
48.352	2
48.356	1
48.36	2
48.364	2
48.368	1
48.372	0
48.376	0
48.38	0
48.384	2
48.388	1
48.392	1
48.396	1
48.4	2
48.404	2
48.408	1
48.412	5
48.416	4
48.42	1
48.424	3
48.428	2
48.432	1
48.436	1
48.44	1
48.444	1
48.448	0
48.452	1
48.456	1
48.46	1
48.464	2
48.468	2
48.472	1
48.476	0
48.48	1
48.484	1
48.488	0
48.492	1
48.496	1
48.5	0
48.504	1
48.508	2
48.512	2
48.516	0
48.52	1
48.524	1
48.528	1
48.532	2
48.536	2
48.54	1
48.544	0
48.548	0
48.552	0
48.556	0
48.56	1
48.564	2
48.568	0
48.572	0
48.576	0
48.58	0
48.584	1
48.588	1
48.592	0
48.596	0
48.6	0
48.604	0
48.608	0
48.612	1
48.616	2
48.62	0
48.624	0
48.628	0
48.632	0
48.636	1
48.64	1
48.644	0
48.648	0
48.652	1
48.656	2
48.66	1
48.664	1
48.668	0
48.672	1
48.676	2
48.68	2
48.684	1
48.688	0
48.692	0
48.696	1
48.7	0
48.704	0
48.708	0
48.712	0
48.716	0
48.72	0
48.724	0
48.728	0
48.732	0
48.736	0
48.74	0
48.744	0
48.748	0
48.752	1
48.756	1
48.76	0
48.764	0
48.768	0
48.772	1
48.776	3
48.78	1
48.784	0
48.788	0
48.792	0
48.796	0
48.8	0
48.804	0
48.808	0
48.812	0
48.816	0
48.82	0
48.824	1
48.828	2
48.832	2
48.836	2
48.84	1
48.844	1
48.848	1
48.852	0
48.856	1
48.86	2
48.864	1
48.868	0
48.872	0
48.876	0
48.88	0
48.884	0
48.888	0
48.892	1
48.896	0
48.9	0
48.904	0
48.908	1
48.912	1
48.916	0
48.92	0
48.924	0
48.928	1
48.932	0
48.936	1
48.94	1
48.944	0
48.948	1
48.952	1
48.956	1
48.96	1
48.964	1
48.968	0
48.972	2
48.976	2
48.98	2
48.984	8
48.988	14
48.992	28
48.996	64
49	263
49.004	583
49.008	1037
49.012	940
49.016	666
49.02	259
49.024	109
49.028	30
49.032	3
49.036	1
49.04	1
49.044	2
49.048	2
49.052	1
49.056	1
49.06	2
49.064	1
49.068	1
49.072	2
49.076	1
49.08	1
49.084	2
49.088	3
49.092	2
49.096	0
49.1	0
49.104	0
49.108	1
49.112	4
49.116	2
49.12	1
49.124	0
49.128	0
49.132	0
49.136	0
49.14	0
49.144	0
49.148	1
49.152	2
49.156	1
49.16	0
49.164	0
49.168	0
49.172	0
49.176	0
49.18	1
49.184	1
49.188	1
49.192	0
49.196	0
49.2	0
49.204	0
49.208	0
49.212	1
49.216	0
49.22	1
49.224	1
49.228	0
49.232	0
49.236	0
49.24	1
49.244	1
49.248	1
49.252	0
49.256	1
49.26	1
49.264	0
49.268	2
49.272	1
49.276	0
49.28	0
49.284	0
49.288	0
49.292	1
49.296	1
49.3	1
49.304	1
49.308	1
49.312	1
49.316	1
49.32	0
49.324	0
49.328	1
49.332	0
49.336	0
49.34	1
49.344	2
49.348	1
49.352	1
49.356	0
49.36	0
49.364	0
49.368	0
49.372	1
49.376	1
49.38	0
49.384	0
49.388	0
49.392	0
49.396	0
49.4	1
49.404	1
49.408	0
49.412	1
49.416	2
49.42	1
49.424	0
49.428	0
49.432	1
49.436	0
49.44	0
49.444	0
49.448	0
49.452	1
49.456	2
49.46	1
49.464	0
49.468	0
49.472	1
49.476	0
49.48	0
49.484	0
49.488	0
49.492	0
49.496	0
49.5	0
49.504	0
49.508	0
49.512	1
49.516	1
49.52	0
49.524	0
49.528	1
49.532	1
49.536	0
49.54	1
49.544	1
49.548	0
49.552	1
49.556	1
49.56	0
49.564	0
49.568	0
49.572	0
49.576	0
49.58	0
49.584	0
49.588	0
49.592	0
49.596	0
49.6	0
49.604	0
49.608	0
49.612	0
49.616	1
49.62	1
49.624	0
49.628	0
49.632	0
49.636	0
49.64	0
49.644	1
49.648	3
49.652	1
49.656	0
49.66	1
49.664	0
49.668	0
49.672	0
49.676	0
49.68	1
49.684	1
49.688	0
49.692	0
49.696	0
49.7	1
49.704	0
49.708	0
49.712	1
49.716	2
49.72	1
49.724	0
49.728	0
49.732	0
49.736	0
49.74	0
49.744	0
49.748	0
49.752	0
49.756	1
49.76	1
49.764	0
49.768	1
49.772	1
49.776	0
49.78	0
49.784	0
49.788	0
49.792	1
49.796	1
49.8	1
49.804	1
49.808	1
49.812	1
49.816	0
49.82	1
49.824	1
49.828	0
49.832	1
49.836	1
49.84	0
49.844	0
49.848	0
49.852	0
49.856	0
49.86	1
49.864	2
49.868	1
49.872	1
49.876	1
49.88	0
49.884	0
49.888	0
49.892	0
49.896	1
49.9	1
49.904	0
49.908	1
49.912	1
49.916	0
49.92	0
49.924	1
49.928	2
49.932	1
49.936	0
49.94	1
49.944	0
49.948	1
49.952	2
49.956	0
49.96	1
49.964	1
49.968	3
49.972	1
49.976	0
49.98	0
49.984	7
49.988	56
49.992	154
49.996	268
50	271
50.004	179
50.008	97
50.012	52
50.016	32
50.02	14
50.024	6
50.028	3
50.032	1
50.036	1
50.04	1
50.044	2
50.048	1
50.052	1
50.056	0
50.06	0
50.064	0
50.068	0
50.072	1
50.076	1
50.08	1
50.084	0
50.088	0
50.092	0
50.096	2
50.1	1
50.104	0
50.108	0
50.112	0
50.116	0
50.12	0
50.124	0
50.128	0
50.132	0
50.136	0
50.14	0
50.144	0
50.148	1
50.152	1
50.156	0
50.16	0
50.164	0
50.168	0
50.172	0
50.176	0
50.18	0
50.184	0
50.188	0
50.192	0
50.196	1
50.2	0
50.204	0
50.208	0
50.212	1
50.216	2
50.22	0
50.224	1
50.228	1
50.232	1
50.236	0
50.24	0
50.244	0
50.248	0
50.252	0
50.256	0
50.26	0
50.264	0
50.268	0
50.272	1
50.276	1
50.28	0
50.284	1
50.288	0
50.292	0
50.296	0
50.3	0
50.304	0
50.308	0
50.312	0
50.316	0
50.32	0
50.324	0
50.328	0
50.332	0
50.336	0
50.34	0
50.344	0
50.348	0
50.352	0
50.356	1
50.36	0
50.364	0
50.368	0
50.372	0
50.376	0
50.38	0
50.384	0
50.388	0
50.392	0
50.396	0
50.4	0
50.404	0
50.408	1
50.412	2
50.416	1
50.42	0
50.424	0
50.428	0
50.432	0
50.436	1
50.44	1
50.444	0
50.448	0
50.452	0
50.456	0
50.46	1
50.464	1
50.468	0
50.472	0
50.476	0
50.48	0
50.484	0
50.488	0
50.492	0
50.496	0
50.5	0
50.504	0
50.508	1
50.512	1
50.516	1
50.52	1
50.524	0
50.528	0
50.532	0
50.536	0
50.54	0
50.544	0
50.548	0
50.552	0
50.556	0
50.56	0
50.564	0
50.568	0
50.572	0
50.576	0
50.58	0
50.584	0
50.588	0
50.592	0
50.596	2
50.6	1
50.604	1
50.608	1
50.612	1
50.616	1
50.62	0
50.624	0
50.628	0
50.632	0
50.636	0
50.64	0
50.644	0
50.648	1
50.652	1
50.656	0
50.66	0
50.664	0
50.668	0
50.672	0
50.676	0
50.68	0
50.684	0
50.688	1
50.692	1
50.696	0
50.7	1
50.704	1
50.708	0
50.712	1
50.716	1
50.72	1
50.724	0
50.728	0
50.732	1
50.736	0
50.74	0
50.744	0
50.748	0
50.752	0
50.756	0
50.76	0
50.764	0
50.768	1
50.772	1
50.776	1
50.78	0
50.784	0
50.788	1
50.792	1
50.796	0
50.8	0
50.804	0
50.808	0
50.812	1
50.816	1
50.82	0
50.824	0
50.828	0
50.832	1
50.836	0
50.84	0
50.844	0
50.848	0
50.852	0
50.856	0
50.86	0
50.864	1
50.868	3
50.872	1
50.876	1
50.88	0
50.884	2
50.888	2
50.892	1
50.896	1
50.9	0
50.904	0
50.908	0
50.912	1
50.916	2
50.92	0
50.924	0
50.928	0
50.932	1
50.936	0
50.94	0
50.944	0
50.948	0
50.952	0
50.956	0
50.96	0
50.964	0
50.968	0
50.972	0
50.976	0
50.98	0
50.984	1
50.988	3
50.992	5
50.996	10
51	22
51.004	35
51.008	44
51.012	32
51.016	14
51.02	8
51.024	7
51.028	18
51.032	60
51.036	307
51.04	606
51.044	886
51.048	660
51.052	360
51.056	134
51.06	52
51.064	13
51.068	5
51.072	2
51.076	1
51.08	0
51.084	0
51.088	1
51.092	2
51.096	1
51.1	0
51.104	1
51.108	1
51.112	2
51.116	3
51.12	4
51.124	3
51.128	0
51.132	0
51.136	0
51.14	0
51.144	0
51.148	0
51.152	0
51.156	0
51.16	0
51.164	0
51.168	0
51.172	0
51.176	0
51.18	0
51.184	0
51.188	0
51.192	0
51.196	2
51.2	3
51.204	0
51.208	1
51.212	1
51.216	0
51.22	0
51.224	1
51.228	2
51.232	1
51.236	1
51.24	2
51.244	1
51.248	0
51.252	0
51.256	1
51.26	1
51.264	0
51.268	0
51.272	0
51.276	0
51.28	0
51.284	0
51.288	0
51.292	0
51.296	0
51.3	0
51.304	0
51.308	0
51.312	1
51.316	0
51.32	1
51.324	1
51.328	3
51.332	2
51.336	1
51.34	1
51.344	0
51.348	0
51.352	1
51.356	2
51.36	1
51.364	0
51.368	0
51.372	1
51.376	2
51.38	1
51.384	0
51.388	0
51.392	0
51.396	1
51.4	2
51.404	2
51.408	1
51.412	0
51.416	0
51.42	0
51.424	1
51.428	0
51.432	0
51.436	1
51.44	0
51.444	0
51.448	1
51.452	1
51.456	1
51.46	0
51.464	0
51.468	0
51.472	0
51.476	2
51.48	1
51.484	0
51.488	0
51.492	0
51.496	0
51.5	0
51.504	0
51.508	0
51.512	1
51.516	0
51.52	0
51.524	1
51.528	0
51.532	0
51.536	1
51.54	0
51.544	0
51.548	1
51.552	0
51.556	0
51.56	1
51.564	0
51.568	0
51.572	0
51.576	1
51.58	1
51.584	0
51.588	1
51.592	1
51.596	0
51.6	0
51.604	0
51.608	1
51.612	0
51.616	0
51.62	0
51.624	0
51.628	0
51.632	0
51.636	0
51.64	0
51.644	0
51.648	1
51.652	1
51.656	0
51.66	0
51.664	0
51.668	0
51.672	1
51.676	1
51.68	0
51.684	1
51.688	1
51.692	0
51.696	1
51.7	1
51.704	1
51.708	1
51.712	0
51.716	0
51.72	0
51.724	1
51.728	1
51.732	1
51.736	0
51.74	0
51.744	2
51.748	1
51.752	0
51.756	1
51.76	0
51.764	0
51.768	0
51.772	0
51.776	0
51.78	1
51.784	0
51.788	0
51.792	0
51.796	0
51.8	0
51.804	0
51.808	0
51.812	0
51.816	0
51.82	0
51.824	0
51.828	0
51.832	0
51.836	0
51.84	0
51.844	1
51.848	1
51.852	0
51.856	0
51.86	0
51.864	0
51.868	0
51.872	0
51.876	0
51.88	1
51.884	1
51.888	0
51.892	1
51.896	2
51.9	3
51.904	2
51.908	1
51.912	0
51.916	1
51.92	1
51.924	1
51.928	1
51.932	1
51.936	0
51.94	0
51.944	0
51.948	0
51.952	0
51.956	0
51.96	0
51.964	0
51.968	0
51.972	0
51.976	0
51.98	0
51.984	1
51.988	2
51.992	3
51.996	4
[truncated: 31,085 more rows]
