# Supplementary material for: Rapid Detection of Volatile Organic Metabolites in Urine by High-Pressure Photoionization Mass Spectrometry for Breast Cancer Screening: A Pilot Study
Source: Metabolites. 2023 Jul 21;13(7):870. doi: 10.3390/metabo13070870 (PMC10385751; doi:10.3390/metabo13070870)
Supplement: Supplementary file 1 [file metabolites-13-00870-s001.zip › Mass_data/CTL/CTL20.txt]

44	75
44.004	43
44.008	66
44.012	293
44.016	718
44.02	1267
44.024	1100
44.028	678
44.032	184
44.036	73
44.04	27
44.044	20
44.048	33
44.052	37
44.056	28
44.06	10
44.064	6
44.068	3
44.072	1
44.076	0
44.08	1
44.084	2
44.088	4
44.092	10
44.096	6
44.1	4
44.104	4
44.108	2
44.112	2
44.116	2
44.12	1
44.124	2
44.128	4
44.132	4
44.136	1
44.14	2
44.144	3
44.148	3
44.152	2
44.156	1
44.16	3
44.164	6
44.168	2
44.172	2
44.176	2
44.18	2
44.184	3
44.188	2
44.192	1
44.196	2
44.2	3
44.204	3
44.208	3
44.212	2
44.216	2
44.22	3
44.224	5
44.228	2
44.232	1
44.236	2
44.24	5
44.244	2
44.248	0
44.252	1
44.256	1
44.26	1
44.264	1
44.268	0
44.272	1
44.276	1
44.28	1
44.284	2
44.288	2
44.292	3
44.296	4
44.3	2
44.304	1
44.308	2
44.312	1
44.316	2
44.32	1
44.324	0
44.328	1
44.332	0
44.336	0
44.34	1
44.344	0
44.348	0
44.352	1
44.356	0
44.36	1
44.364	1
44.368	1
44.372	1
44.376	2
44.38	2
44.384	0
44.388	1
44.392	1
44.396	1
44.4	3
44.404	1
44.408	1
44.412	3
44.416	2
44.42	2
44.424	2
44.428	2
44.432	2
44.436	2
44.44	1
44.444	2
44.448	1
44.452	1
44.456	1
44.46	1
44.464	2
44.468	2
44.472	2
44.476	1
44.48	0
44.484	0
44.488	0
44.492	1
44.496	1
44.5	0
44.504	2
44.508	2
44.512	2
44.516	0
44.52	1
44.524	1
44.528	0
44.532	2
44.536	3
44.54	3
44.544	2
44.548	1
44.552	1
44.556	2
44.56	1
44.564	2
44.568	1
44.572	0
44.576	0
44.58	1
44.584	2
44.588	1
44.592	2
44.596	2
44.6	1
44.604	3
44.608	1
44.612	1
44.616	2
44.62	2
44.624	2
44.628	1
44.632	0
44.636	1
44.64	2
44.644	1
44.648	0
44.652	0
44.656	0
44.66	1
44.664	2
44.668	2
44.672	2
44.676	1
44.68	0
44.684	0
44.688	1
44.692	2
44.696	3
44.7	3
44.704	2
44.708	3
44.712	2
44.716	1
44.72	1
44.724	1
44.728	1
44.732	1
44.736	2
44.74	1
44.744	0
44.748	1
44.752	0
44.756	0
44.76	0
44.764	0
44.768	1
44.772	1
44.776	0
44.78	1
44.784	2
44.788	1
44.792	1
44.796	1
44.8	1
44.804	0
44.808	2
44.812	2
44.816	0
44.82	2
44.824	1
44.828	0
44.832	0
44.836	0
44.84	1
44.844	1
44.848	2
44.852	1
44.856	1
44.86	0
44.864	0
44.868	1
44.872	1
44.876	2
44.88	1
44.884	1
44.888	0
44.892	0
44.896	1
44.9	1
44.904	1
44.908	0
44.912	1
44.916	1
44.92	0
44.924	1
44.928	1
44.932	2
44.936	4
44.94	2
44.944	1
44.948	1
44.952	1
44.956	1
44.96	1
44.964	1
44.968	28
44.972	103
44.976	220
44.98	235
44.984	160
44.988	73
44.992	52
44.996	66
45	60
45.004	37
45.008	27
45.012	30
45.016	60
45.02	130
45.024	182
45.028	304
45.032	432
45.036	374
45.04	208
45.044	76
45.048	29
45.052	27
45.056	27
45.06	26
45.064	16
45.068	8
45.072	3
45.076	2
45.08	3
45.084	2
45.088	1
45.092	1
45.096	0
45.1	2
45.104	4
45.108	3
45.112	2
45.116	1
45.12	0
45.124	1
45.128	2
45.132	1
45.136	0
45.14	1
45.144	1
45.148	2
45.152	1
45.156	2
45.16	3
45.164	1
45.168	2
45.172	1
45.176	0
45.18	2
45.184	2
45.188	1
45.192	0
45.196	1
45.2	1
45.204	0
45.208	1
45.212	0
45.216	0
45.22	1
45.224	0
45.228	0
45.232	0
45.236	2
45.24	1
45.244	1
45.248	1
45.252	0
45.256	0
45.26	0
45.264	1
45.268	0
45.272	0
45.276	1
45.28	2
45.284	2
45.288	1
45.292	3
45.296	1
45.3	0
45.304	0
45.308	0
45.312	0
45.316	0
45.32	0
45.324	1
45.328	1
45.332	0
45.336	1
45.34	1
45.344	1
45.348	2
45.352	1
45.356	1
45.36	2
45.364	1
45.368	0
45.372	0
45.376	1
45.38	0
45.384	1
45.388	2
45.392	1
45.396	0
45.4	0
45.404	0
45.408	1
45.412	1
45.416	1
45.42	0
45.424	0
45.428	0
45.432	1
45.436	1
45.44	1
45.444	0
45.448	1
45.452	0
45.456	0
45.46	0
45.464	0
45.468	1
45.472	2
45.476	1
45.48	0
45.484	0
45.488	1
45.492	1
45.496	1
45.5	0
45.504	0
45.508	1
45.512	1
45.516	0
45.52	0
45.524	0
45.528	0
45.532	0
45.536	0
45.54	1
45.544	3
45.548	1
45.552	0
45.556	1
45.56	4
45.564	2
45.568	1
45.572	2
45.576	0
45.58	1
45.584	1
45.588	0
45.592	1
45.596	1
45.6	1
45.604	0
45.608	0
45.612	1
45.616	2
45.62	3
45.624	2
45.628	1
45.632	1
45.636	1
45.64	1
45.644	0
45.648	1
45.652	2
45.656	2
45.66	3
45.664	1
45.668	0
45.672	0
45.676	1
45.68	1
45.684	0
45.688	0
45.692	0
45.696	0
45.7	0
45.704	0
45.708	0
45.712	1
45.716	0
45.72	1
45.724	1
45.728	1
45.732	0
45.736	0
45.74	0
45.744	1
45.748	1
45.752	1
45.756	0
45.76	0
45.764	0
45.768	0
45.772	2
45.776	1
45.78	0
45.784	0
45.788	1
45.792	1
45.796	1
45.8	1
45.804	0
45.808	1
45.812	2
45.816	1
45.82	0
45.824	0
45.828	1
45.832	1
45.836	1
45.84	2
45.844	1
45.848	1
45.852	2
45.856	0
45.86	1
45.864	1
45.868	0
45.872	1
45.876	1
45.88	1
45.884	0
45.888	1
45.892	1
45.896	0
45.9	1
45.904	1
45.908	1
45.912	0
45.916	1
45.92	2
45.924	4
45.928	1
45.932	0
45.936	1
45.94	1
45.944	0
45.948	0
45.952	0
45.956	0
45.96	1
45.964	4
45.968	12
45.972	17
45.976	21
45.98	26
45.984	38
45.988	64
45.992	90
45.996	60
46	33
46.004	13
46.008	3
46.012	2
46.016	2
46.02	5
46.024	21
46.028	28
46.032	26
46.036	16
46.04	12
46.044	7
46.048	1
46.052	2
46.056	9
46.06	23
46.064	47
46.068	35
46.072	21
46.076	10
46.08	6
46.084	4
46.088	2
46.092	0
46.096	1
46.1	1
46.104	0
46.108	0
46.112	0
46.116	1
46.12	0
46.124	1
46.128	1
46.132	1
46.136	3
46.14	2
46.144	1
46.148	1
46.152	0
46.156	0
46.16	0
46.164	0
46.168	0
46.172	0
46.176	0
46.18	1
46.184	1
46.188	1
46.192	1
46.196	1
46.2	0
46.204	0
46.208	1
46.212	1
46.216	0
46.22	1
46.224	1
46.228	1
46.232	1
46.236	0
46.24	1
46.244	2
46.248	1
46.252	0
46.256	1
46.26	0
46.264	1
46.268	1
46.272	1
46.276	0
46.28	0
46.284	0
46.288	0
46.292	0
46.296	1
46.3	3
46.304	1
46.308	0
46.312	1
46.316	0
46.32	0
46.324	0
46.328	1
46.332	0
46.336	0
46.34	0
46.344	1
46.348	1
46.352	1
46.356	1
46.36	1
46.364	1
46.368	0
46.372	1
46.376	1
46.38	0
46.384	0
46.388	1
46.392	1
46.396	0
46.4	0
46.404	1
46.408	2
46.412	0
46.416	0
46.42	0
46.424	1
46.428	0
46.432	0
46.436	1
46.44	0
46.444	0
46.448	1
46.452	2
46.456	1
46.46	0
46.464	0
46.468	0
46.472	0
46.476	0
46.48	0
46.484	0
46.488	0
46.492	0
46.496	1
46.5	1
46.504	1
46.508	2
46.512	1
46.516	1
46.52	1
46.524	0
46.528	0
46.532	1
46.536	0
46.54	1
46.544	3
46.548	2
46.552	1
46.556	1
46.56	0
46.564	1
46.568	1
46.572	0
46.576	0
46.58	0
46.584	0
46.588	0
46.592	1
46.596	1
46.6	1
46.604	1
46.608	0
46.612	0
46.616	0
46.62	0
46.624	0
46.628	0
46.632	2
46.636	2
46.64	1
46.644	0
46.648	1
46.652	1
46.656	0
46.66	1
46.664	1
46.668	0
46.672	1
46.676	1
46.68	1
46.684	0
46.688	1
46.692	1
46.696	2
46.7	0
46.704	1
46.708	1
46.712	0
46.716	0
46.72	0
46.724	0
46.728	1
46.732	1
46.736	1
46.74	1
46.744	0
46.748	0
46.752	1
46.756	2
46.76	1
46.764	0
46.768	1
46.772	1
46.776	1
46.78	0
46.784	0
46.788	0
46.792	0
46.796	1
46.8	1
46.804	1
46.808	0
46.812	0
46.816	1
46.82	4
46.824	1
46.828	0
46.832	0
46.836	1
46.84	1
46.844	1
46.848	0
46.852	0
46.856	0
46.86	0
46.864	1
46.868	1
46.872	1
46.876	1
46.88	1
46.884	1
46.888	0
46.892	0
46.896	1
46.9	2
46.904	1
46.908	0
46.912	0
46.916	1
46.92	0
46.924	0
46.928	0
46.932	0
46.936	0
46.94	0
46.944	1
46.948	1
46.952	1
46.956	1
46.96	1
46.964	4
46.968	10
46.972	13
46.976	12
46.98	18
46.984	41
46.988	251
46.992	418
46.996	500
47	292
47.004	137
47.008	35
47.012	11
47.016	4
47.02	2
47.024	2
47.028	2
47.032	5
47.036	36
47.04	184
47.044	535
47.048	801
47.052	783
47.056	436
47.06	178
47.064	46
47.068	20
47.072	9
47.076	6
47.08	5
47.084	4
47.088	2
47.092	1
47.096	0
47.1	0
47.104	0
47.108	2
47.112	3
47.116	3
47.12	2
47.124	3
47.128	3
47.132	1
47.136	1
47.14	1
47.144	0
47.148	0
47.152	0
47.156	0
47.16	0
47.164	2
47.168	2
47.172	0
47.176	1
47.18	1
47.184	1
47.188	1
47.192	2
47.196	2
47.2	1
47.204	1
47.208	1
47.212	0
47.216	2
47.22	2
47.224	1
47.228	0
47.232	1
47.236	1
47.24	0
47.244	0
47.248	0
47.252	0
47.256	0
47.26	1
47.264	1
47.268	0
47.272	1
47.276	1
47.28	0
47.284	0
47.288	0
47.292	0
47.296	0
47.3	1
47.304	1
47.308	0
47.312	1
47.316	1
47.32	0
47.324	0
47.328	1
47.332	2
47.336	0
47.34	1
47.344	1
47.348	2
47.352	1
47.356	1
47.36	1
47.364	0
47.368	0
47.372	0
47.376	0
47.38	1
47.384	2
47.388	2
47.392	1
47.396	0
47.4	1
47.404	0
47.408	0
47.412	0
47.416	1
47.42	2
47.424	2
47.428	1
47.432	1
47.436	1
47.44	0
47.444	2
47.448	1
47.452	1
47.456	1
47.46	0
47.464	0
47.468	0
47.472	2
47.476	2
47.48	2
47.484	0
47.488	1
47.492	1
47.496	1
47.5	1
47.504	1
47.508	1
47.512	0
47.516	0
47.52	1
47.524	1
47.528	2
47.532	2
47.536	1
47.54	0
47.544	1
47.548	2
47.552	1
47.556	0
47.56	0
47.564	0
47.568	1
47.572	2
47.576	2
47.58	1
47.584	1
47.588	2
47.592	1
47.596	0
47.6	0
47.604	2
47.608	1
47.612	1
47.616	3
47.62	2
47.624	1
47.628	0
47.632	2
47.636	1
47.64	0
47.644	2
47.648	1
47.652	0
47.656	0
47.66	1
47.664	1
47.668	0
47.672	0
47.676	1
47.68	1
47.684	1
47.688	2
47.692	2
47.696	2
47.7	1
47.704	0
47.708	0
47.712	1
47.716	1
47.72	1
47.724	1
47.728	1
47.732	1
47.736	0
47.74	0
47.744	0
47.748	1
47.752	0
47.756	1
47.76	1
47.764	2
47.768	2
47.772	2
47.776	1
47.78	0
47.784	0
47.788	0
47.792	0
47.796	0
47.8	0
47.804	2
47.808	1
47.812	0
47.816	1
47.82	0
47.824	0
47.828	0
47.832	1
47.836	1
47.84	1
47.844	1
47.848	0
47.852	1
47.856	3
47.86	1
47.864	0
47.868	0
47.872	1
47.876	1
47.88	2
47.884	1
47.888	0
47.892	0
47.896	0
47.9	0
47.904	0
47.908	1
47.912	0
47.916	0
47.92	1
47.924	2
47.928	1
47.932	1
47.936	1
47.94	1
47.944	1
47.948	1
47.952	0
47.956	3
47.96	6
47.964	4
47.968	2
47.972	2
47.976	3
47.98	6
47.984	22
47.988	108
47.992	968
47.996	3232
48	5792
48.004	6339
48.008	4216
48.012	1828
48.016	506
48.02	179
48.024	49
48.028	23
48.032	17
48.036	10
48.04	6
48.044	9
48.048	16
48.052	21
48.056	17
48.06	13
48.064	9
48.068	7
48.072	12
48.076	13
48.08	10
48.084	6
48.088	4
48.092	2
48.096	2
48.1	3
48.104	3
48.108	2
48.112	1
48.116	1
48.12	2
48.124	2
48.128	1
48.132	0
48.136	0
48.14	0
48.144	0
48.148	1
48.152	0
48.156	1
48.16	2
48.164	3
48.168	3
48.172	2
48.176	2
48.18	2
48.184	2
48.188	1
48.192	0
48.196	0
48.2	1
48.204	2
48.208	2
48.212	1
48.216	1
48.22	2
48.224	3
48.228	3
48.232	2
48.236	2
48.24	4
48.244	2
48.248	1
48.252	2
48.256	1
48.26	0
48.264	0
48.268	1
48.272	1
48.276	1
48.28	1
48.284	2
48.288	1
48.292	0
48.296	2
48.3	2
48.304	1
48.308	1
48.312	1
48.316	1
48.32	0
48.324	0
48.328	0
48.332	1
48.336	1
48.34	1
48.344	1
48.348	2
48.352	1
48.356	0
48.36	2
48.364	3
48.368	3
48.372	2
48.376	1
48.38	1
48.384	2
48.388	1
48.392	1
48.396	0
48.4	1
48.404	1
48.408	1
48.412	0
48.416	1
48.42	2
48.424	5
48.428	2
48.432	1
48.436	1
48.44	2
48.444	2
48.448	1
48.452	1
48.456	1
48.46	0
48.464	0
48.468	1
48.472	2
48.476	1
48.48	0
48.484	0
48.488	0
48.492	1
48.496	1
48.5	0
48.504	1
48.508	0
48.512	0
48.516	0
48.52	1
48.524	1
48.528	0
48.532	0
48.536	1
48.54	2
48.544	0
48.548	0
48.552	0
48.556	1
48.56	0
48.564	0
48.568	1
48.572	0
48.576	1
48.58	2
48.584	2
48.588	1
48.592	0
48.596	0
48.6	0
48.604	0
48.608	0
48.612	0
48.616	0
48.62	1
48.624	1
48.628	1
48.632	2
48.636	2
48.64	1
48.644	0
48.648	0
48.652	0
48.656	1
48.66	0
48.664	0
48.668	0
48.672	1
48.676	2
48.68	2
48.684	1
48.688	2
48.692	2
48.696	1
48.7	2
48.704	1
48.708	1
48.712	1
48.716	1
48.72	1
48.724	0
48.728	1
48.732	1
48.736	0
48.74	1
48.744	1
48.748	1
48.752	1
48.756	1
48.76	1
48.764	0
48.768	1
48.772	1
48.776	0
48.78	0
48.784	0
48.788	1
48.792	0
48.796	0
48.8	1
48.804	0
48.808	1
48.812	1
48.816	0
48.82	0
48.824	0
48.828	1
48.832	1
48.836	1
48.84	0
48.844	1
48.848	1
48.852	0
48.856	0
48.86	0
48.864	1
48.868	3
48.872	1
48.876	0
48.88	1
48.884	0
48.888	0
48.892	0
48.896	0
48.9	0
48.904	1
48.908	0
48.912	2
48.916	3
48.92	1
48.924	0
48.928	0
48.932	1
48.936	0
48.94	0
48.944	1
48.948	0
48.952	0
48.956	0
48.96	0
48.964	1
48.968	2
48.972	1
48.976	2
48.98	3
48.984	8
48.988	20
48.992	41
48.996	73
49	270
49.004	647
49.008	1121
49.012	1052
49.016	704
49.02	266
49.024	98
49.028	32
49.032	10
49.036	5
49.04	3
49.044	2
49.048	3
49.052	4
49.056	4
49.06	1
49.064	2
49.068	3
49.072	4
49.076	2
49.08	2
49.084	3
49.088	2
49.092	1
49.096	0
49.1	1
49.104	0
49.108	0
49.112	0
49.116	0
49.12	1
49.124	3
49.128	3
49.132	3
49.136	2
49.14	2
49.144	2
49.148	2
49.152	2
49.156	1
49.16	1
49.164	0
49.168	0
49.172	0
49.176	0
49.18	0
49.184	0
49.188	0
49.192	0
49.196	0
49.2	0
49.204	2
49.208	1
49.212	0
49.216	1
49.22	0
49.224	0
49.228	0
49.232	0
49.236	1
49.24	3
49.244	1
49.248	0
49.252	1
49.256	2
49.26	1
49.264	1
49.268	1
49.272	0
49.276	0
49.28	1
49.284	2
49.288	1
49.292	0
49.296	1
49.3	1
49.304	0
49.308	0
49.312	0
49.316	0
49.32	0
49.324	0
49.328	0
49.332	0
49.336	1
49.34	1
49.344	0
49.348	1
49.352	1
49.356	0
49.36	1
49.364	1
49.368	0
49.372	2
49.376	2
49.38	2
49.384	1
49.388	1
49.392	1
49.396	2
49.4	2
49.404	1
49.408	0
49.412	1
49.416	1
49.42	0
49.424	1
49.428	1
49.432	1
49.436	0
49.44	0
49.444	0
49.448	2
49.452	1
49.456	0
49.46	1
49.464	0
49.468	0
49.472	0
49.476	1
49.48	1
49.484	1
49.488	0
49.492	0
49.496	0
49.5	0
49.504	0
49.508	1
49.512	0
49.516	0
49.52	0
49.524	0
49.528	1
49.532	1
49.536	2
49.54	1
49.544	1
49.548	0
49.552	0
49.556	0
49.56	0
49.564	1
49.568	1
49.572	1
49.576	0
49.58	1
49.584	1
49.588	0
49.592	1
49.596	2
49.6	1
49.604	0
49.608	0
49.612	0
49.616	0
49.62	1
49.624	2
49.628	0
49.632	0
49.636	1
49.64	1
49.644	0
49.648	0
49.652	1
49.656	1
49.66	1
49.664	0
49.668	1
49.672	1
49.676	1
49.68	0
49.684	0
49.688	0
49.692	1
49.696	1
49.7	1
49.704	0
49.708	0
49.712	1
49.716	1
49.72	2
49.724	2
49.728	1
49.732	0
49.736	0
49.74	0
49.744	0
49.748	0
49.752	1
49.756	1
49.76	1
49.764	1
49.768	0
49.772	0
49.776	0
49.78	0
49.784	0
49.788	0
49.792	1
49.796	0
49.8	0
49.804	1
49.808	0
49.812	0
49.816	1
49.82	0
49.824	0
49.828	0
49.832	0
49.836	0
49.84	0
49.844	0
49.848	0
49.852	0
49.856	1
49.86	0
49.864	0
49.868	2
49.872	1
49.876	1
49.88	0
49.884	0
49.888	0
49.892	1
49.896	0
49.9	0
49.904	1
49.908	1
49.912	1
49.916	0
49.92	0
49.924	0
49.928	0
49.932	0
49.936	0
49.94	0
49.944	0
49.948	0
49.952	1
49.956	2
49.96	1
49.964	0
49.968	0
49.972	0
49.976	0
49.98	2
49.984	13
49.988	67
49.992	155
49.996	277
50	277
50.004	207
50.008	101
50.012	50
50.016	23
50.02	15
50.024	8
50.028	4
50.032	2
50.036	1
50.04	1
50.044	0
50.048	1
50.052	1
50.056	1
50.06	0
50.064	0
50.068	1
50.072	0
50.076	0
50.08	0
50.084	1
50.088	1
50.092	1
50.096	0
50.1	1
50.104	1
50.108	1
50.112	0
50.116	0
50.12	1
50.124	0
50.128	0
50.132	0
50.136	1
50.14	1
50.144	1
50.148	2
50.152	2
50.156	1
50.16	3
50.164	2
50.168	1
50.172	0
50.176	0
50.18	0
50.184	1
50.188	0
50.192	0
50.196	0
50.2	1
50.204	1
50.208	1
50.212	0
50.216	0
50.22	0
50.224	1
50.228	1
50.232	0
50.236	0
50.24	0
50.244	1
50.248	0
50.252	0
50.256	0
50.26	0
50.264	0
50.268	0
50.272	0
50.276	1
50.28	1
50.284	0
50.288	0
50.292	1
50.296	2
50.3	1
50.304	0
50.308	1
50.312	1
50.316	1
50.32	0
50.324	1
50.328	1
50.332	0
50.336	1
50.34	1
50.344	1
50.348	0
50.352	0
50.356	0
50.36	0
50.364	0
50.368	0
50.372	1
50.376	0
50.38	0
50.384	0
50.388	0
50.392	0
50.396	1
50.4	0
50.404	0
50.408	1
50.412	1
50.416	1
50.42	1
50.424	1
50.428	1
50.432	1
50.436	0
50.44	0
50.444	0
50.448	0
50.452	1
50.456	1
50.46	0
50.464	0
50.468	0
50.472	0
50.476	0
50.48	0
50.484	1
50.488	0
50.492	0
50.496	0
50.5	1
50.504	2
50.508	3
50.512	2
50.516	1
50.52	0
50.524	0
50.528	0
50.532	0
50.536	0
50.54	0
50.544	0
50.548	0
50.552	1
50.556	1
50.56	0
50.564	0
50.568	0
50.572	0
50.576	1
50.58	1
50.584	1
50.588	0
50.592	0
50.596	1
50.6	0
50.604	0
50.608	1
50.612	0
50.616	0
50.62	0
50.624	1
50.628	1
50.632	1
50.636	0
50.64	0
50.644	0
50.648	0
50.652	0
50.656	0
50.66	0
50.664	0
50.668	0
50.672	1
50.676	2
50.68	2
50.684	1
50.688	0
50.692	0
50.696	1
50.7	0
50.704	0
50.708	0
50.712	0
50.716	0
50.72	0
50.724	2
50.728	1
50.732	0
50.736	0
50.74	0
50.744	0
50.748	0
50.752	0
50.756	0
50.76	0
50.764	1
50.768	2
50.772	0
50.776	0
50.78	0
50.784	1
50.788	1
50.792	1
50.796	1
50.8	0
50.804	0
50.808	0
50.812	1
50.816	1
50.82	0
50.824	0
50.828	1
50.832	2
50.836	0
50.84	0
50.844	1
50.848	1
50.852	1
50.856	0
50.86	1
50.864	1
50.868	1
50.872	0
50.876	0
50.88	0
50.884	2
50.888	1
50.892	0
50.896	1
50.9	1
50.904	1
50.908	0
50.912	1
50.916	1
50.92	1
50.924	0
50.928	0
50.932	0
50.936	0
50.94	0
50.944	0
50.948	0
50.952	0
50.956	0
50.96	0
50.964	0
50.968	0
50.972	0
50.976	0
50.98	1
50.984	0
50.988	1
50.992	4
50.996	13
51	29
51.004	43
51.008	46
51.012	29
51.016	14
51.02	10
51.024	7
51.028	11
51.032	25
51.036	115
51.04	200
51.044	272
51.048	214
51.052	135
51.056	39
51.06	21
51.064	9
51.068	1
51.072	2
51.076	2
51.08	2
51.084	1
51.088	0
51.092	1
51.096	1
51.1	1
51.104	1
51.108	0
51.112	1
51.116	2
51.12	2
51.124	1
51.128	1
51.132	2
51.136	2
51.14	2
51.144	1
51.148	0
51.152	0
51.156	1
51.16	1
51.164	1
51.168	1
51.172	0
51.176	0
51.18	1
51.184	0
51.188	0
51.192	1
51.196	0
51.2	0
51.204	1
51.208	0
51.212	1
51.216	2
51.22	1
51.224	0
51.228	0
51.232	2
51.236	2
51.24	2
51.244	1
51.248	1
51.252	0
51.256	0
51.26	0
51.264	0
51.268	0
51.272	1
51.276	1
51.28	1
51.284	0
51.288	0
51.292	0
51.296	1
51.3	2
51.304	0
51.308	1
51.312	1
51.316	0
51.32	1
51.324	1
51.328	1
51.332	2
51.336	2
51.34	1
51.344	1
51.348	1
51.352	1
51.356	0
51.36	0
51.364	1
51.368	0
51.372	0
51.376	1
51.38	1
51.384	1
51.388	0
51.392	1
51.396	1
51.4	0
51.404	2
51.408	2
51.412	1
51.416	0
51.42	0
51.424	1
51.428	0
51.432	0
51.436	0
51.44	2
51.444	1
51.448	0
51.452	0
51.456	0
51.46	1
51.464	3
51.468	1
51.472	0
51.476	0
51.48	0
51.484	0
51.488	1
51.492	0
51.496	1
51.5	2
51.504	1
51.508	1
51.512	1
51.516	0
51.52	0
51.524	0
51.528	0
51.532	0
51.536	1
51.54	2
51.544	2
51.548	0
51.552	1
51.556	1
51.56	0
51.564	2
51.568	2
51.572	0
51.576	1
51.58	1
51.584	0
51.588	0
51.592	0
51.596	1
51.6	0
51.604	0
51.608	0
51.612	0
51.616	0
51.62	0
51.624	1
51.628	1
51.632	1
51.636	1
51.64	0
51.644	0
51.648	0
51.652	0
51.656	0
51.66	0
51.664	1
51.668	1
51.672	0
51.676	1
51.68	1
51.684	0
51.688	1
51.692	1
51.696	0
51.7	0
51.704	0
51.708	1
51.712	0
51.716	0
51.72	1
51.724	0
51.728	0
51.732	0
51.736	0
51.74	0
51.744	0
51.748	0
51.752	0
51.756	1
51.76	1
51.764	1
51.768	1
51.772	0
51.776	0
51.78	1
51.784	1
51.788	1
51.792	0
51.796	0
51.8	0
51.804	1
51.808	0
51.812	0
51.816	1
51.82	0
51.824	0
51.828	1
51.832	0
51.836	0
51.84	0
51.844	0
51.848	0
51.852	0
51.856	1
51.86	1
51.864	1
51.868	0
51.872	0
51.876	0
51.88	0
51.884	0
51.888	0
51.892	1
51.896	0
51.9	0
51.904	0
51.908	0
51.912	0
51.916	1
51.92	0
51.924	1
51.928	3
51.932	1
51.936	0
51.94	0
51.944	1
51.948	1
51.952	0
51.956	0
51.96	0
51.964	0
51.968	1
51.972	1
51.976	1
51.98	1
51.984	1
51.988	0
51.992	2
51.996	3
[truncated: 31,085 more rows]
