# Supplementary material for: Rapid Detection of Volatile Organic Metabolites in Urine by High-Pressure Photoionization Mass Spectrometry for Breast Cancer Screening: A Pilot Study
Source: Metabolites. 2023 Jul 21;13(7):870. doi: 10.3390/metabo13070870 (PMC10385751; doi:10.3390/metabo13070870)
Supplement: Supplementary file 1 [file metabolites-13-00870-s001.zip › Mass_data/CTL/CTL21.txt]

44	54
44.004	26
44.008	30
44.012	112
44.016	283
44.02	495
44.024	435
44.028	257
44.032	72
44.036	30
44.04	21
44.044	40
44.048	86
44.052	64
44.056	36
44.06	16
44.064	7
44.068	3
44.072	2
44.076	1
44.08	2
44.084	4
44.088	5
44.092	2
44.096	3
44.1	4
44.104	5
44.108	1
44.112	2
44.116	3
44.12	2
44.124	5
44.128	5
44.132	2
44.136	0
44.14	0
44.144	1
44.148	2
44.152	1
44.156	1
44.16	1
44.164	1
44.168	1
44.172	1
44.176	2
44.18	0
44.184	1
44.188	1
44.192	0
44.196	0
44.2	1
44.204	1
44.208	1
44.212	0
44.216	0
44.22	1
44.224	2
44.228	2
44.232	1
44.236	0
44.24	2
44.244	2
44.248	2
44.252	1
44.256	0
44.26	0
44.264	1
44.268	2
44.272	1
44.276	0
44.28	1
44.284	0
44.288	1
44.292	1
44.296	1
44.3	2
44.304	2
44.308	1
44.312	1
44.316	2
44.32	2
44.324	1
44.328	1
44.332	3
44.336	4
44.34	1
44.344	1
44.348	1
44.352	0
44.356	3
44.36	2
44.364	1
44.368	1
44.372	2
44.376	3
44.38	3
44.384	0
44.388	0
44.392	0
44.396	0
44.4	1
44.404	1
44.408	1
44.412	1
44.416	1
44.42	1
44.424	2
44.428	0
44.432	1
44.436	1
44.44	0
44.444	1
44.448	1
44.452	1
44.456	0
44.46	1
44.464	2
44.468	1
44.472	1
44.476	0
44.48	0
44.484	1
44.488	0
44.492	1
44.496	1
44.5	0
44.504	0
44.508	0
44.512	1
44.516	0
44.52	1
44.524	1
44.528	0
44.532	0
44.536	0
44.54	0
44.544	1
44.548	1
44.552	1
44.556	1
44.56	0
44.564	1
44.568	1
44.572	0
44.576	0
44.58	0
44.584	1
44.588	1
44.592	1
44.596	1
44.6	1
44.604	0
44.608	1
44.612	1
44.616	2
44.62	1
44.624	0
44.628	1
44.632	1
44.636	0
44.64	0
44.644	0
44.648	1
44.652	1
44.656	2
44.66	2
44.664	1
44.668	0
44.672	0
44.676	1
44.68	0
44.684	0
44.688	1
44.692	1
44.696	1
44.7	0
44.704	2
44.708	1
44.712	1
44.716	2
44.72	0
44.724	1
44.728	1
44.732	0
44.736	1
44.74	1
44.744	0
44.748	1
44.752	0
44.756	0
44.76	0
44.764	1
44.768	1
44.772	0
44.776	2
44.78	2
44.784	1
44.788	0
44.792	1
44.796	0
44.8	0
44.804	0
44.808	0
44.812	1
44.816	2
44.82	3
44.824	1
44.828	0
44.832	1
44.836	2
44.84	2
44.844	1
44.848	1
44.852	0
44.856	1
44.86	2
44.864	2
44.868	1
44.872	1
44.876	0
44.88	1
44.884	2
44.888	1
44.892	0
44.896	0
44.9	0
44.904	1
44.908	0
44.912	0
44.916	1
44.92	0
44.924	0
44.928	0
44.932	0
44.936	1
44.94	0
44.944	0
44.948	0
44.952	1
44.956	1
44.96	1
44.964	0
44.968	34
44.972	122
44.976	282
44.98	317
44.984	229
44.988	86
44.992	55
44.996	44
45	35
45.004	22
45.008	17
45.012	16
45.016	25
45.02	60
45.024	88
45.028	155
45.032	251
45.036	227
45.04	135
45.044	46
45.048	20
45.052	38
45.056	47
45.06	45
45.064	28
45.068	13
45.072	4
45.076	1
45.08	0
45.084	0
45.088	1
45.092	1
45.096	2
45.1	2
45.104	2
45.108	2
45.112	1
45.116	0
45.12	0
45.124	1
45.128	1
45.132	0
45.136	1
45.14	0
45.144	0
45.148	1
45.152	0
45.156	0
45.16	1
45.164	0
45.168	1
45.172	1
45.176	0
45.18	1
45.184	1
45.188	0
45.192	2
45.196	1
45.2	0
45.204	0
45.208	0
45.212	0
45.216	1
45.22	0
45.224	0
45.228	0
45.232	0
45.236	1
45.24	1
45.244	0
45.248	0
45.252	0
45.256	0
45.26	0
45.264	1
45.268	2
45.272	2
45.276	1
45.28	0
45.284	0
45.288	0
45.292	0
45.296	0
45.3	0
45.304	1
45.308	0
45.312	0
45.316	0
45.32	1
45.324	2
45.328	1
45.332	0
45.336	0
45.34	0
45.344	0
45.348	0
45.352	1
45.356	1
45.36	0
45.364	0
45.368	1
45.372	2
45.376	0
45.38	0
45.384	0
45.388	0
45.392	0
45.396	0
45.4	0
45.404	0
45.408	0
45.412	0
45.416	0
45.42	0
45.424	1
45.428	1
45.432	2
45.436	1
45.44	0
45.444	0
45.448	0
45.452	1
45.456	1
45.46	0
45.464	1
45.468	1
45.472	1
45.476	0
45.48	0
45.484	0
45.488	1
45.492	0
45.496	0
45.5	0
45.504	0
45.508	0
45.512	0
45.516	1
45.52	0
45.524	0
45.528	0
45.532	0
45.536	1
45.54	1
45.544	0
45.548	1
45.552	1
45.556	0
45.56	1
45.564	1
45.568	1
45.572	1
45.576	2
45.58	1
45.584	0
45.588	1
45.592	0
45.596	0
45.6	0
45.604	0
45.608	0
45.612	0
45.616	0
45.62	1
45.624	1
45.628	0
45.632	1
45.636	1
45.64	0
45.644	0
45.648	1
45.652	1
45.656	0
45.66	1
45.664	0
45.668	0
45.672	0
45.676	0
45.68	0
45.684	1
45.688	0
45.692	0
45.696	0
45.7	0
45.704	0
45.708	0
45.712	0
45.716	0
45.72	0
45.724	0
45.728	0
45.732	0
45.736	1
45.74	3
45.744	1
45.748	1
45.752	1
45.756	1
45.76	0
45.764	0
45.768	0
45.772	0
45.776	0
45.78	0
45.784	1
45.788	0
45.792	0
45.796	1
45.8	0
45.804	0
45.808	0
45.812	0
45.816	0
45.82	0
45.824	1
45.828	0
45.832	0
45.836	0
45.84	1
45.844	0
45.848	0
45.852	0
45.856	1
45.86	0
45.864	0
45.868	0
45.872	0
45.876	0
45.88	1
45.884	0
45.888	0
45.892	0
45.896	0
45.9	0
45.904	0
45.908	0
45.912	0
45.916	1
45.92	1
45.924	0
45.928	0
45.932	0
45.936	0
45.94	0
45.944	1
45.948	1
45.952	1
45.956	1
45.96	2
45.964	4
45.968	9
45.972	13
45.976	19
45.98	33
45.984	67
45.988	91
45.992	97
45.996	63
46	32
46.004	9
46.008	4
46.012	2
46.016	4
46.02	11
46.024	36
46.028	43
46.032	37
46.036	23
46.04	14
46.044	7
46.048	3
46.052	3
46.056	20
46.06	48
46.064	79
46.068	65
46.072	41
46.076	16
46.08	6
46.084	2
46.088	1
46.092	1
46.096	0
46.1	0
46.104	0
46.108	1
46.112	1
46.116	1
46.12	2
46.124	1
46.128	0
46.132	0
46.136	0
46.14	0
46.144	1
46.148	0
46.152	1
46.156	1
46.16	0
46.164	1
46.168	1
46.172	0
46.176	0
46.18	0
46.184	0
46.188	0
46.192	1
46.196	1
46.2	0
46.204	1
46.208	1
46.212	1
46.216	0
46.22	0
46.224	0
46.228	0
46.232	1
46.236	1
46.24	1
46.244	0
46.248	0
46.252	0
46.256	0
46.26	1
46.264	1
46.268	0
46.272	0
46.276	1
46.28	1
46.284	0
46.288	0
46.292	0
46.296	0
46.3	0
46.304	1
46.308	1
46.312	1
46.316	0
46.32	0
46.324	0
46.328	0
46.332	1
46.336	2
46.34	0
46.344	1
46.348	2
46.352	1
46.356	0
46.36	0
46.364	0
46.368	1
46.372	2
46.376	1
46.38	0
46.384	1
46.388	1
46.392	0
46.396	0
46.4	0
46.404	0
46.408	1
46.412	0
46.416	0
46.42	0
46.424	1
46.428	2
46.432	1
46.436	0
46.44	1
46.444	1
46.448	0
46.452	0
46.456	1
46.46	1
46.464	0
46.468	0
46.472	0
46.476	0
46.48	1
46.484	1
46.488	1
46.492	1
46.496	0
46.5	0
46.504	0
46.508	0
46.512	0
46.516	0
46.52	1
46.524	1
46.528	1
46.532	0
46.536	1
46.54	1
46.544	0
46.548	0
46.552	0
46.556	0
46.56	0
46.564	0
46.568	0
46.572	1
46.576	0
46.58	0
46.584	0
46.588	1
46.592	0
46.596	0
46.6	1
46.604	1
46.608	1
46.612	0
46.616	0
46.62	0
46.624	0
46.628	0
46.632	0
46.636	0
46.64	0
46.644	1
46.648	1
46.652	1
46.656	1
46.66	0
46.664	0
46.668	1
46.672	2
46.676	1
46.68	0
46.684	0
46.688	1
46.692	1
46.696	1
46.7	0
46.704	0
46.708	1
46.712	0
46.716	0
46.72	0
46.724	0
46.728	0
46.732	0
46.736	0
46.74	1
46.744	1
46.748	1
46.752	0
46.756	0
46.76	0
46.764	0
46.768	0
46.772	0
46.776	1
46.78	0
46.784	0
46.788	0
46.792	0
46.796	1
46.8	1
46.804	0
46.808	0
46.812	0
46.816	0
46.82	0
46.824	1
46.828	1
46.832	0
46.836	0
46.84	0
46.844	0
46.848	0
46.852	1
46.856	1
46.86	1
46.864	0
46.868	0
46.872	0
46.876	0
46.88	0
46.884	0
46.888	0
46.892	0
46.896	0
46.9	1
46.904	1
46.908	1
46.912	0
46.916	0
46.92	0
46.924	0
46.928	0
46.932	1
46.936	1
46.94	1
46.944	2
46.948	1
46.952	0
46.956	1
46.96	0
46.964	1
46.968	4
46.972	16
46.976	16
46.98	26
46.984	77
46.988	294
46.992	513
46.996	688
47	395
47.004	180
47.008	43
47.012	16
47.016	5
47.02	2
47.024	2
47.028	1
47.032	9
47.036	51
47.04	343
47.044	1018
47.048	1638
47.052	1528
47.056	872
47.06	325
47.064	86
47.068	44
47.072	19
47.076	8
47.08	6
47.084	3
47.088	1
47.092	2
47.096	1
47.1	0
47.104	0
47.108	0
47.112	1
47.116	4
47.12	6
47.124	5
47.128	4
47.132	3
47.136	2
47.14	2
47.144	1
47.148	0
47.152	0
47.156	0
47.16	2
47.164	1
47.168	1
47.172	1
47.176	0
47.18	0
47.184	1
47.188	2
47.192	1
47.196	2
47.2	4
47.204	2
47.208	1
47.212	0
47.216	1
47.22	1
47.224	1
47.228	1
47.232	0
47.236	0
47.24	0
47.244	0
47.248	0
47.252	0
47.256	0
47.26	0
47.264	1
47.268	1
47.272	3
47.276	3
47.28	0
47.284	1
47.288	3
47.292	5
47.296	3
47.3	1
47.304	0
47.308	1
47.312	0
47.316	0
47.32	0
47.324	0
47.328	1
47.332	2
47.336	4
47.34	3
47.344	2
47.348	0
47.352	1
47.356	2
47.36	2
47.364	4
47.368	3
47.372	2
47.376	0
47.38	0
47.384	0
47.388	1
47.392	1
47.396	1
47.4	1
47.404	0
47.408	1
47.412	2
47.416	1
47.42	1
47.424	1
47.428	2
47.432	1
47.436	0
47.44	0
47.444	0
47.448	1
47.452	1
47.456	1
47.46	0
47.464	0
47.468	0
47.472	1
47.476	1
47.48	2
47.484	0
47.488	1
47.492	1
47.496	2
47.5	1
47.504	0
47.508	1
47.512	0
47.516	0
47.52	0
47.524	0
47.528	1
47.532	1
47.536	0
47.54	0
47.544	0
47.548	0
47.552	1
47.556	1
47.56	1
47.564	0
47.568	0
47.572	0
47.576	0
47.58	0
47.584	0
47.588	1
47.592	0
47.596	0
47.6	0
47.604	0
47.608	1
47.612	1
47.616	0
47.62	0
47.624	0
47.628	0
47.632	2
47.636	1
47.64	0
47.644	0
47.648	0
47.652	0
47.656	0
47.66	1
47.664	1
47.668	2
47.672	0
47.676	1
47.68	2
47.684	1
47.688	2
47.692	2
47.696	1
47.7	0
47.704	0
47.708	0
47.712	0
47.716	0
47.72	1
47.724	1
47.728	0
47.732	0
47.736	0
47.74	0
47.744	0
47.748	0
47.752	2
47.756	2
47.76	1
47.764	2
47.768	1
47.772	0
47.776	1
47.78	1
47.784	1
47.788	1
47.792	3
47.796	4
47.8	3
47.804	4
47.808	3
47.812	2
47.816	1
47.82	1
47.824	1
47.828	2
47.832	1
47.836	1
47.84	0
47.844	1
47.848	2
47.852	2
47.856	4
47.86	2
47.864	1
47.868	2
47.872	2
47.876	2
47.88	2
47.884	1
47.888	0
47.892	1
47.896	3
47.9	2
47.904	1
47.908	0
47.912	1
47.916	1
47.92	0
47.924	3
47.928	3
47.932	2
47.936	1
47.94	2
47.944	1
47.948	0
47.952	1
47.956	3
47.96	7
47.964	7
47.968	5
47.972	4
47.976	7
47.98	5
47.984	28
47.988	87
47.992	1309
47.996	4160
48	7956
48.004	8426
48.008	5822
48.012	2348
48.016	777
48.02	255
48.024	68
48.028	28
48.032	19
48.036	11
48.04	4
48.044	17
48.048	32
48.052	43
48.056	32
48.06	20
48.064	10
48.068	5
48.072	12
48.076	19
48.08	25
48.084	10
48.088	4
48.092	4
48.096	4
48.1	3
48.104	3
48.108	4
48.112	2
48.116	1
48.12	1
48.124	2
48.128	2
48.132	1
48.136	1
48.14	1
48.144	0
48.148	1
48.152	3
48.156	4
48.16	3
48.164	2
48.168	2
48.172	2
48.176	2
48.18	1
48.184	0
48.188	3
48.192	2
48.196	2
48.2	0
48.204	1
48.208	1
48.212	0
48.216	1
48.22	2
48.224	1
48.228	3
48.232	3
48.236	1
48.24	0
48.244	2
48.248	3
48.252	0
48.256	1
48.26	2
48.264	1
48.268	0
48.272	1
48.276	2
48.28	2
48.284	1
48.288	1
48.292	2
48.296	2
48.3	2
48.304	1
48.308	0
48.312	0
48.316	1
48.32	0
48.324	1
48.328	2
48.332	1
48.336	0
48.34	0
48.344	1
48.348	0
48.352	0
48.356	1
48.36	0
48.364	0
48.368	1
48.372	0
48.376	1
48.38	2
48.384	5
48.388	3
48.392	2
48.396	1
48.4	0
48.404	0
48.408	0
48.412	2
48.416	2
48.42	1
48.424	3
48.428	2
48.432	2
48.436	3
48.44	3
48.444	2
48.448	1
48.452	2
48.456	2
48.46	3
48.464	2
48.468	1
48.472	1
48.476	0
48.48	0
48.484	0
48.488	1
48.492	0
48.496	1
48.5	3
48.504	2
48.508	2
48.512	2
48.516	1
48.52	1
48.524	1
48.528	0
48.532	1
48.536	2
48.54	3
48.544	2
48.548	1
48.552	0
48.556	0
48.56	0
48.564	0
48.568	0
48.572	1
48.576	1
48.58	0
48.584	0
48.588	0
48.592	1
48.596	0
48.6	0
48.604	1
48.608	0
48.612	0
48.616	0
48.62	1
48.624	2
48.628	2
48.632	0
48.636	1
48.64	2
48.644	3
48.648	2
48.652	1
48.656	0
48.66	0
48.664	1
48.668	1
48.672	1
48.676	1
48.68	1
48.684	1
48.688	0
48.692	1
48.696	2
48.7	2
48.704	2
48.708	1
48.712	1
48.716	2
48.72	2
48.724	0
48.728	0
48.732	0
48.736	1
48.74	0
48.744	1
48.748	4
48.752	3
48.756	1
48.76	0
48.764	0
48.768	0
48.772	0
48.776	2
48.78	1
48.784	0
48.788	0
48.792	0
48.796	0
48.8	1
48.804	1
48.808	1
48.812	1
48.816	0
48.82	2
48.824	3
48.828	1
48.832	0
48.836	0
48.84	0
48.844	1
48.848	1
48.852	0
48.856	0
48.86	0
48.864	0
48.868	0
48.872	0
48.876	0
48.88	0
48.884	0
48.888	1
48.892	2
48.896	2
48.9	2
48.904	2
48.908	2
48.912	1
48.916	0
48.92	0
48.924	0
48.928	0
48.932	1
48.936	0
48.94	0
48.944	0
48.948	0
48.952	0
48.956	0
48.96	1
48.964	2
48.968	2
48.972	0
48.976	2
48.98	6
48.984	10
48.988	22
48.992	54
48.996	120
49	535
49.004	1253
49.008	2298
49.012	2194
49.016	1565
49.02	579
49.024	222
49.028	67
49.032	27
49.036	13
49.04	7
49.044	5
49.048	2
49.052	3
49.056	4
49.06	3
49.064	2
49.068	1
49.072	1
49.076	3
49.08	5
49.084	7
49.088	6
49.092	5
49.096	3
49.1	1
49.104	1
49.108	1
49.112	1
49.116	1
49.12	1
49.124	1
49.128	2
49.132	2
49.136	2
49.14	2
49.144	2
49.148	1
49.152	0
49.156	3
49.16	4
49.164	1
49.168	1
49.172	1
49.176	2
49.18	1
49.184	2
49.188	3
49.192	2
49.196	2
49.2	1
49.204	1
49.208	1
49.212	2
49.216	1
49.22	1
49.224	1
49.228	1
49.232	0
49.236	0
49.24	0
49.244	0
49.248	1
49.252	2
49.256	2
49.26	1
49.264	0
49.268	0
49.272	0
49.276	0
49.28	1
49.284	2
49.288	2
49.292	1
49.296	0
49.3	0
49.304	0
49.308	1
49.312	1
49.316	0
49.32	1
49.324	1
49.328	1
49.332	2
49.336	1
49.34	0
49.344	0
49.348	1
49.352	1
49.356	1
49.36	1
49.364	1
49.368	1
49.372	1
49.376	1
49.38	1
49.384	0
49.388	1
49.392	2
49.396	1
49.4	2
49.404	2
49.408	0
49.412	1
49.416	1
49.42	1
49.424	0
49.428	0
49.432	0
49.436	0
49.44	1
49.444	3
49.448	1
49.452	0
49.456	1
49.46	2
49.464	1
49.468	1
49.472	1
49.476	0
49.48	0
49.484	0
49.488	1
49.492	1
49.496	0
49.5	0
49.504	0
49.508	0
49.512	2
49.516	1
49.52	0
49.524	1
49.528	0
49.532	0
49.536	0
49.54	0
49.544	0
49.548	1
49.552	0
49.556	1
49.56	2
49.564	1
49.568	0
49.572	0
49.576	0
49.58	0
49.584	1
49.588	1
49.592	0
49.596	0
49.6	1
49.604	0
49.608	0
49.612	0
49.616	1
49.62	1
49.624	0
49.628	0
49.632	0
49.636	0
49.64	0
49.644	0
49.648	0
49.652	0
49.656	0
49.66	0
49.664	2
49.668	1
49.672	0
49.676	1
49.68	1
49.684	1
49.688	1
49.692	0
49.696	0
49.7	0
49.704	0
49.708	0
49.712	0
49.716	0
49.72	0
49.724	0
49.728	2
49.732	2
49.736	2
49.74	0
49.744	0
49.748	0
49.752	1
49.756	0
49.76	0
49.764	1
49.768	1
49.772	1
49.776	0
49.78	1
49.784	1
49.788	0
49.792	0
49.796	0
49.8	0
49.804	0
49.808	0
49.812	0
49.816	0
49.82	0
49.824	0
49.828	0
49.832	1
49.836	1
49.84	0
49.844	0
49.848	0
49.852	0
49.856	0
49.86	1
49.864	2
49.868	0
49.872	0
49.876	0
49.88	0
49.884	1
49.888	1
49.892	1
49.896	1
49.9	1
49.904	0
49.908	1
49.912	1
49.916	0
49.92	1
49.924	1
49.928	0
49.932	1
49.936	1
49.94	0
49.944	0
49.948	0
49.952	0
49.956	0
49.96	0
49.964	0
49.968	0
49.972	0
49.976	0
49.98	0
49.984	9
49.988	73
49.992	193
49.996	369
50	393
50.004	302
50.008	167
50.012	94
50.016	56
50.02	27
50.024	12
50.028	4
50.032	2
50.036	2
50.04	2
50.044	0
50.048	0
50.052	0
50.056	0
50.06	0
50.064	0
50.068	0
50.072	1
50.076	1
50.08	0
50.084	0
50.088	1
50.092	2
50.096	1
50.1	1
50.104	2
50.108	1
50.112	0
50.116	0
50.12	0
50.124	0
50.128	1
50.132	2
50.136	1
50.14	0
50.144	0
50.148	1
50.152	1
50.156	0
50.16	0
50.164	1
50.168	2
50.172	1
50.176	1
50.18	0
50.184	1
50.188	1
50.192	0
50.196	0
50.2	1
50.204	1
50.208	0
50.212	1
50.216	1
50.22	0
50.224	0
50.228	1
50.232	2
50.236	1
50.24	0
50.244	1
50.248	2
50.252	1
50.256	0
50.26	0
50.264	0
50.268	1
50.272	0
50.276	0
50.28	0
50.284	0
50.288	0
50.292	0
50.296	0
50.3	1
50.304	1
50.308	0
50.312	1
50.316	2
50.32	3
50.324	2
50.328	1
50.332	0
50.336	0
50.34	1
50.344	2
50.348	0
50.352	0
50.356	0
50.36	2
50.364	1
50.368	0
50.372	0
50.376	0
50.38	0
50.384	0
50.388	0
50.392	0
50.396	1
50.4	0
50.404	0
50.408	1
50.412	0
50.416	0
50.42	0
50.424	1
50.428	1
50.432	1
50.436	0
50.44	0
50.444	0
50.448	0
50.452	0
50.456	0
50.46	0
50.464	1
50.468	2
50.472	1
50.476	0
50.48	0
50.484	0
50.488	1
50.492	1
50.496	0
50.5	1
50.504	1
50.508	0
50.512	0
50.516	0
50.52	0
50.524	1
50.528	1
50.532	0
50.536	1
50.54	1
50.544	0
50.548	0
50.552	0
50.556	0
50.56	1
50.564	0
50.568	0
50.572	1
50.576	0
50.58	0
50.584	0
50.588	0
50.592	0
50.596	0
50.6	0
50.604	0
50.608	1
50.612	1
50.616	1
50.62	0
50.624	0
50.628	0
50.632	0
50.636	1
50.64	1
50.644	1
50.648	0
50.652	0
50.656	0
50.66	0
50.664	0
50.668	0
50.672	0
50.676	0
50.68	0
50.684	0
50.688	0
50.692	0
50.696	0
50.7	1
50.704	1
50.708	0
50.712	0
50.716	0
50.72	0
50.724	0
50.728	0
50.732	1
50.736	0
50.74	0
50.744	0
50.748	1
50.752	1
50.756	0
50.76	1
50.764	1
50.768	1
50.772	0
50.776	0
50.78	0
50.784	0
50.788	0
50.792	0
50.796	2
50.8	1
50.804	0
50.808	0
50.812	0
50.816	0
50.82	0
50.824	0
50.828	0
50.832	0
50.836	1
50.84	1
50.844	0
50.848	0
50.852	0
50.856	0
50.86	0
50.864	0
50.868	1
50.872	1
50.876	1
50.88	0
50.884	2
50.888	1
50.892	0
50.896	0
50.9	0
50.904	0
50.908	1
50.912	1
50.916	1
50.92	2
50.924	1
50.928	0
50.932	0
50.936	0
50.94	0
50.944	0
50.948	0
50.952	0
50.956	0
50.96	1
50.964	1
50.968	0
50.972	0
50.976	0
50.98	0
50.984	1
50.988	1
50.992	4
50.996	21
51	66
51.004	109
51.008	96
51.012	62
51.016	27
51.02	16
51.024	12
51.028	13
51.032	23
51.036	108
51.04	200
51.044	278
51.048	206
51.052	119
51.056	46
51.06	21
51.064	7
51.068	3
51.072	2
51.076	2
51.08	4
51.084	2
51.088	1
51.092	2
51.096	2
51.1	1
51.104	0
51.108	1
51.112	1
51.116	0
51.12	2
51.124	2
51.128	1
51.132	0
51.136	0
51.14	1
51.144	0
51.148	0
51.152	1
51.156	0
51.16	0
51.164	0
51.168	2
51.172	1
51.176	0
51.18	0
51.184	0
51.188	0
51.192	0
51.196	1
51.2	2
51.204	1
51.208	0
51.212	0
51.216	0
51.22	0
51.224	0
51.228	0
51.232	0
51.236	0
51.24	0
51.244	1
51.248	1
51.252	0
51.256	0
51.26	0
51.264	0
51.268	0
51.272	0
51.276	0
51.28	0
51.284	0
51.288	0
51.292	0
51.296	0
51.3	0
51.304	0
51.308	0
51.312	0
51.316	0
51.32	1
51.324	2
51.328	0
51.332	1
51.336	1
51.34	0
51.344	0
51.348	0
51.352	0
51.356	1
51.36	1
51.364	0
51.368	1
51.372	1
51.376	1
51.38	0
51.384	0
51.388	0
51.392	0
51.396	0
51.4	0
51.404	0
51.408	0
51.412	0
51.416	1
51.42	1
51.424	2
51.428	1
51.432	1
51.436	2
51.44	0
51.444	0
51.448	0
51.452	0
51.456	0
51.46	1
51.464	0
51.468	0
51.472	0
51.476	0
51.48	0
51.484	0
51.488	1
51.492	0
51.496	0
51.5	0
51.504	0
51.508	0
51.512	0
51.516	1
51.52	1
51.524	0
51.528	0
51.532	0
51.536	0
51.54	1
51.544	1
51.548	1
51.552	0
51.556	0
51.56	0
51.564	0
51.568	0
51.572	1
51.576	0
51.58	0
51.584	0
51.588	2
51.592	2
51.596	0
51.6	1
51.604	1
51.608	1
51.612	0
51.616	0
51.62	1
51.624	0
51.628	0
51.632	0
51.636	1
51.64	1
51.644	1
51.648	0
51.652	0
51.656	0
51.66	0
51.664	0
51.668	0
51.672	0
51.676	0
51.68	0
51.684	0
51.688	0
51.692	0
51.696	0
51.7	0
51.704	0
51.708	1
51.712	0
51.716	0
51.72	1
51.724	0
51.728	0
51.732	0
51.736	0
51.74	0
51.744	0
51.748	1
51.752	1
51.756	0
51.76	0
51.764	0
51.768	0
51.772	0
51.776	0
51.78	0
51.784	0
51.788	0
51.792	0
51.796	0
51.8	0
51.804	0
51.808	0
51.812	0
51.816	0
51.82	1
51.824	1
51.828	0
51.832	0
51.836	0
51.84	0
51.844	0
51.848	0
51.852	1
51.856	0
51.86	0
51.864	1
51.868	1
51.872	1
51.876	0
51.88	1
51.884	1
51.888	0
51.892	0
51.896	0
51.9	0
51.904	0
51.908	0
51.912	0
51.916	0
51.92	0
51.924	0
51.928	0
51.932	0
51.936	0
51.94	1
51.944	1
51.948	0
51.952	0
51.956	0
51.96	0
51.964	0
51.968	1
51.972	1
51.976	0
51.98	0
51.984	1
51.988	3
51.992	6
51.996	8
[truncated: 31,085 more rows]
