# Supplementary material for: Rapid Detection of Volatile Organic Metabolites in Urine by High-Pressure Photoionization Mass Spectrometry for Breast Cancer Screening: A Pilot Study
Source: Metabolites. 2023 Jul 21;13(7):870. doi: 10.3390/metabo13070870 (PMC10385751; doi:10.3390/metabo13070870)
Supplement: Supplementary file 1 [file metabolites-13-00870-s001.zip › Mass_data/CTL/CTL22.txt]

44	67
44.004	40
44.008	45
44.012	169
44.016	449
44.02	806
44.024	731
44.028	439
44.032	116
44.036	43
44.04	21
44.044	28
44.048	41
44.052	40
44.056	29
44.06	13
44.064	6
44.068	2
44.072	1
44.076	4
44.08	1
44.084	2
44.088	4
44.092	5
44.096	5
44.1	3
44.104	0
44.108	2
44.112	3
44.116	4
44.12	4
44.124	2
44.128	1
44.132	0
44.136	0
44.14	0
44.144	0
44.148	0
44.152	0
44.156	0
44.16	0
44.164	0
44.168	1
44.172	1
44.176	2
44.18	0
44.184	1
44.188	2
44.192	1
44.196	0
44.2	1
44.204	2
44.208	1
44.212	0
44.216	0
44.22	1
44.224	1
44.228	0
44.232	1
44.236	2
44.24	0
44.244	1
44.248	2
44.252	3
44.256	2
44.26	1
44.264	0
44.268	1
44.272	1
44.276	1
44.28	0
44.284	2
44.288	1
44.292	0
44.296	2
44.3	1
44.304	2
44.308	3
44.312	2
44.316	1
44.32	1
44.324	1
44.328	2
44.332	2
44.336	1
44.34	1
44.344	2
44.348	3
44.352	4
44.356	1
44.36	0
44.364	0
44.368	0
44.372	1
44.376	1
44.38	0
44.384	1
44.388	2
44.392	1
44.396	0
44.4	1
44.404	0
44.408	0
44.412	0
44.416	1
44.42	2
44.424	2
44.428	0
44.432	0
44.436	1
44.44	2
44.444	3
44.448	2
44.452	2
44.456	2
44.46	1
44.464	0
44.468	1
44.472	0
44.476	0
44.48	0
44.484	0
44.488	2
44.492	1
44.496	0
44.5	1
44.504	0
44.508	0
44.512	0
44.516	2
44.52	1
44.524	0
44.528	0
44.532	0
44.536	0
44.54	0
44.544	0
44.548	1
44.552	1
44.556	0
44.56	1
44.564	2
44.568	2
44.572	0
44.576	1
44.58	2
44.584	3
44.588	1
44.592	0
44.596	0
44.6	1
44.604	2
44.608	1
44.612	0
44.616	1
44.62	0
44.624	1
44.628	2
44.632	0
44.636	0
44.64	0
44.644	1
44.648	1
44.652	1
44.656	1
44.66	0
44.664	0
44.668	0
44.672	1
44.676	1
44.68	0
44.684	0
44.688	0
44.692	1
44.696	2
44.7	2
44.704	0
44.708	1
44.712	1
44.716	0
44.72	1
44.724	1
44.728	0
44.732	0
44.736	0
44.74	0
44.744	0
44.748	1
44.752	0
44.756	0
44.76	0
44.764	1
44.768	1
44.772	1
44.776	2
44.78	1
44.784	1
44.788	0
44.792	0
44.796	1
44.8	2
44.804	1
44.808	1
44.812	1
44.816	0
44.82	2
44.824	1
44.828	0
44.832	0
44.836	0
44.84	0
44.844	0
44.848	1
44.852	0
44.856	0
44.86	0
44.864	0
44.868	0
44.872	0
44.876	1
44.88	1
44.884	1
44.888	0
44.892	0
44.896	0
44.9	1
44.904	2
44.908	1
44.912	0
44.916	0
44.92	0
44.924	0
44.928	1
44.932	2
44.936	1
44.94	1
44.944	0
44.948	2
44.952	1
44.956	1
44.96	1
44.964	1
44.968	22
44.972	79
44.976	191
44.98	191
44.984	137
44.988	65
44.992	72
44.996	89
45	86
45.004	52
45.008	35
45.012	32
45.016	42
45.02	67
45.024	113
45.028	176
45.032	243
45.036	207
45.04	128
45.044	49
45.048	13
45.052	20
45.056	26
45.06	26
45.064	16
45.068	10
45.072	5
45.076	1
45.08	1
45.084	1
45.088	0
45.092	1
45.096	1
45.1	1
45.104	0
45.108	2
45.112	2
45.116	0
45.12	0
45.124	2
45.128	2
45.132	1
45.136	0
45.14	0
45.144	1
45.148	1
45.152	1
45.156	1
45.16	0
45.164	1
45.168	0
45.172	0
45.176	0
45.18	1
45.184	1
45.188	0
45.192	0
45.196	1
45.2	1
45.204	0
45.208	0
45.212	0
45.216	0
45.22	0
45.224	0
45.228	0
45.232	0
45.236	1
45.24	1
45.244	0
45.248	0
45.252	1
45.256	1
45.26	1
45.264	1
45.268	1
45.272	1
45.276	0
45.28	1
45.284	1
45.288	0
45.292	1
45.296	0
45.3	0
45.304	1
45.308	2
45.312	1
45.316	0
45.32	1
45.324	0
45.328	0
45.332	1
45.336	0
45.34	0
45.344	1
45.348	1
45.352	2
45.356	1
45.36	0
45.364	0
45.368	0
45.372	0
45.376	0
45.38	0
45.384	0
45.388	1
45.392	0
45.396	0
45.4	0
45.404	0
45.408	0
45.412	0
45.416	1
45.42	1
45.424	1
45.428	1
45.432	0
45.436	1
45.44	1
45.444	0
45.448	1
45.452	0
45.456	0
45.46	0
45.464	1
45.468	1
45.472	1
45.476	1
45.48	0
45.484	0
45.488	0
45.492	0
45.496	0
45.5	1
45.504	0
45.508	0
45.512	0
45.516	0
45.52	1
45.524	1
45.528	1
45.532	0
45.536	0
45.54	0
45.544	1
45.548	1
45.552	1
45.556	0
45.56	0
45.564	0
45.568	0
45.572	0
45.576	0
45.58	0
45.584	0
45.588	0
45.592	0
45.596	0
45.6	0
45.604	0
45.608	0
45.612	0
45.616	1
45.62	0
45.624	0
45.628	0
45.632	1
45.636	1
45.64	0
45.644	0
45.648	0
45.652	1
45.656	2
45.66	0
45.664	0
45.668	0
45.672	0
45.676	0
45.68	0
45.684	1
45.688	2
45.692	1
45.696	0
45.7	0
45.704	1
45.708	1
45.712	0
45.716	2
45.72	1
45.724	0
45.728	0
45.732	0
45.736	0
45.74	0
45.744	1
45.748	1
45.752	1
45.756	0
45.76	1
45.764	1
45.768	0
45.772	0
45.776	0
45.78	0
45.784	0
45.788	0
45.792	0
45.796	0
45.8	0
45.804	0
45.808	0
45.812	0
45.816	0
45.82	0
45.824	0
45.828	0
45.832	0
45.836	0
45.84	0
45.844	0
45.848	0
45.852	0
45.856	2
45.86	1
45.864	0
45.868	0
45.872	0
45.876	0
45.88	0
45.884	0
45.888	0
45.892	1
45.896	0
45.9	0
45.904	1
45.908	2
45.912	1
45.916	1
45.92	1
45.924	0
45.928	1
45.932	1
45.936	0
45.94	0
45.944	0
45.948	1
45.952	1
45.956	1
45.96	1
45.964	0
45.968	6
45.972	10
45.976	14
45.98	19
45.984	36
45.988	67
45.992	108
45.996	67
46	33
46.004	9
46.008	3
46.012	2
46.016	2
46.02	2
46.024	18
46.028	22
46.032	18
46.036	16
46.04	8
46.044	2
46.048	1
46.052	4
46.056	12
46.06	22
46.064	29
46.068	26
46.072	18
46.076	6
46.08	2
46.084	0
46.088	0
46.092	0
46.096	1
46.1	1
46.104	0
46.108	1
46.112	1
46.116	0
46.12	1
46.124	1
46.128	1
46.132	0
46.136	0
46.14	0
46.144	0
46.148	0
46.152	0
46.156	0
46.16	2
46.164	1
46.168	1
46.172	1
46.176	1
46.18	0
46.184	0
46.188	1
46.192	0
46.196	0
46.2	0
46.204	0
46.208	0
46.212	0
46.216	0
46.22	2
46.224	2
46.228	0
46.232	0
46.236	0
46.24	0
46.244	0
46.248	1
46.252	2
46.256	1
46.26	1
46.264	1
46.268	1
46.272	0
46.276	0
46.28	0
46.284	1
46.288	1
46.292	1
46.296	0
46.3	0
46.304	1
46.308	1
46.312	0
46.316	1
46.32	1
46.324	0
46.328	0
46.332	0
46.336	0
46.34	0
46.344	0
46.348	0
46.352	0
46.356	0
46.36	0
46.364	0
46.368	0
46.372	0
46.376	0
46.38	1
46.384	0
46.388	0
46.392	0
46.396	0
46.4	0
46.404	0
46.408	0
46.412	0
46.416	0
46.42	1
46.424	0
46.428	0
46.432	0
46.436	1
46.44	0
46.444	0
46.448	0
46.452	0
46.456	0
46.46	0
46.464	0
46.468	1
46.472	2
46.476	1
46.48	0
46.484	0
46.488	0
46.492	0
46.496	0
46.5	0
46.504	0
46.508	1
46.512	1
46.516	0
46.52	0
46.524	1
46.528	2
46.532	1
46.536	0
46.54	0
46.544	0
46.548	0
46.552	0
46.556	0
46.56	0
46.564	0
46.568	0
46.572	1
46.576	0
46.58	0
46.584	0
46.588	0
46.592	0
46.596	0
46.6	0
46.604	1
46.608	1
46.612	0
46.616	1
46.62	0
46.624	0
46.628	0
46.632	1
46.636	1
46.64	0
46.644	0
46.648	0
46.652	0
46.656	1
46.66	0
46.664	0
46.668	0
46.672	0
46.676	0
46.68	0
46.684	0
46.688	0
46.692	0
46.696	1
46.7	1
46.704	1
46.708	0
46.712	0
46.716	0
46.72	0
46.724	0
46.728	0
46.732	0
46.736	0
46.74	0
46.744	0
46.748	0
46.752	0
46.756	0
46.76	0
46.764	0
46.768	0
46.772	0
46.776	0
46.78	1
46.784	1
46.788	1
46.792	0
46.796	1
46.8	1
46.804	0
46.808	0
46.812	0
46.816	0
46.82	0
46.824	0
46.828	0
46.832	1
46.836	1
46.84	1
46.844	0
46.848	0
46.852	0
46.856	0
46.86	0
46.864	0
46.868	0
46.872	0
46.876	2
46.88	1
46.884	0
46.888	0
46.892	0
46.896	0
46.9	1
46.904	0
46.908	0
46.912	0
46.916	0
46.92	0
46.924	0
46.928	0
46.932	0
46.936	0
46.94	0
46.944	0
46.948	0
46.952	0
46.956	2
46.96	1
46.964	2
46.968	5
46.972	5
46.976	7
46.98	17
46.984	47
46.988	194
46.992	333
46.996	424
47	251
47.004	120
47.008	33
47.012	11
47.016	4
47.02	3
47.024	1
47.028	1
47.032	3
47.036	16
47.04	158
47.044	446
47.048	713
47.052	638
47.056	378
47.06	151
47.064	44
47.068	19
47.072	8
47.076	6
47.08	2
47.084	2
47.088	2
47.092	0
47.096	1
47.1	1
47.104	0
47.108	0
47.112	1
47.116	2
47.12	4
47.124	5
47.128	4
47.132	2
47.136	1
47.14	0
47.144	1
47.148	0
47.152	0
47.156	0
47.16	0
47.164	0
47.168	0
47.172	0
47.176	0
47.18	0
47.184	1
47.188	1
47.192	1
47.196	1
47.2	0
47.204	1
47.208	1
47.212	0
47.216	0
47.22	0
47.224	0
47.228	0
47.232	0
47.236	0
47.24	0
47.244	0
47.248	0
47.252	0
47.256	0
47.26	0
47.264	1
47.268	2
47.272	1
47.276	0
47.28	0
47.284	0
47.288	0
47.292	1
47.296	0
47.3	0
47.304	0
47.308	1
47.312	0
47.316	0
47.32	1
47.324	1
47.328	1
47.332	0
47.336	0
47.34	0
47.344	0
47.348	0
47.352	0
47.356	0
47.36	0
47.364	1
47.368	1
47.372	1
47.376	0
47.38	1
47.384	1
47.388	0
47.392	1
47.396	1
47.4	0
47.404	0
47.408	0
47.412	0
47.416	0
47.42	0
47.424	0
47.428	0
47.432	1
47.436	1
47.44	0
47.444	1
47.448	1
47.452	0
47.456	1
47.46	0
47.464	0
47.468	0
47.472	0
47.476	0
47.48	0
47.484	0
47.488	1
47.492	1
47.496	0
47.5	0
47.504	0
47.508	1
47.512	1
47.516	1
47.52	0
47.524	0
47.528	0
47.532	0
47.536	0
47.54	0
47.544	0
47.548	0
47.552	0
47.556	0
47.56	1
47.564	1
47.568	0
47.572	0
47.576	1
47.58	1
47.584	1
47.588	1
47.592	0
47.596	0
47.6	0
47.604	1
47.608	0
47.612	0
47.616	1
47.62	0
47.624	0
47.628	0
47.632	1
47.636	2
47.64	2
47.644	2
47.648	1
47.652	1
47.656	0
47.66	1
47.664	1
47.668	0
47.672	0
47.676	0
47.68	0
47.684	0
47.688	0
47.692	0
47.696	0
47.7	0
47.704	0
47.708	0
47.712	1
47.716	1
47.72	0
47.724	1
47.728	0
47.732	1
47.736	4
47.74	2
47.744	1
47.748	1
47.752	1
47.756	1
47.76	1
47.764	2
47.768	1
47.772	0
47.776	0
47.78	1
47.784	1
47.788	0
47.792	0
47.796	1
47.8	2
47.804	0
47.808	2
47.812	3
47.816	1
47.82	1
47.824	1
47.828	1
47.832	1
47.836	1
47.84	0
47.844	0
47.848	0
47.852	0
47.856	0
47.86	1
47.864	2
47.868	2
47.872	1
47.876	0
47.88	0
47.884	0
47.888	0
47.892	0
47.896	0
47.9	1
47.904	1
47.908	0
47.912	1
47.916	1
47.92	0
47.924	2
47.928	2
47.932	2
47.936	0
47.94	2
47.944	3
47.948	2
47.952	2
47.956	1
47.96	1
47.964	6
47.968	6
47.972	4
47.976	6
47.98	6
47.984	20
47.988	57
47.992	849
47.996	2614
48	5053
48.004	5257
48.008	3654
48.012	1427
48.016	473
48.02	153
48.024	49
48.028	20
48.032	12
48.036	9
48.04	9
48.044	8
48.048	12
48.052	19
48.056	21
48.06	13
48.064	5
48.068	9
48.072	11
48.076	13
48.08	13
48.084	7
48.088	4
48.092	2
48.096	1
48.1	1
48.104	3
48.108	5
48.112	2
48.116	1
48.12	3
48.124	2
48.128	2
48.132	1
48.136	1
48.14	1
48.144	1
48.148	1
48.152	0
48.156	0
48.16	1
48.164	0
48.168	0
48.172	0
48.176	1
48.18	1
48.184	1
48.188	2
48.192	1
48.196	0
48.2	0
48.204	1
48.208	1
48.212	2
48.216	1
48.22	1
48.224	1
48.228	1
48.232	2
48.236	3
48.24	1
48.244	0
48.248	0
48.252	1
48.256	2
48.26	1
48.264	0
48.268	1
48.272	1
48.276	2
48.28	0
48.284	1
48.288	1
48.292	0
48.296	2
48.3	3
48.304	0
48.308	1
48.312	1
48.316	2
48.32	3
48.324	2
48.328	0
48.332	0
48.336	1
48.34	1
48.344	0
48.348	1
48.352	1
48.356	0
48.36	3
48.364	3
48.368	1
48.372	0
48.376	1
48.38	1
48.384	2
48.388	1
48.392	0
48.396	1
48.4	1
48.404	1
48.408	1
48.412	1
48.416	1
48.42	0
48.424	1
48.428	0
48.432	1
48.436	3
48.44	1
48.444	1
48.448	3
48.452	2
48.456	1
48.46	1
48.464	1
48.468	1
48.472	2
48.476	0
48.48	0
48.484	0
48.488	0
48.492	0
48.496	0
48.5	1
48.504	2
48.508	2
48.512	0
48.516	1
48.52	2
48.524	3
48.528	1
48.532	2
48.536	2
48.54	0
48.544	0
48.548	0
48.552	1
48.556	0
48.56	0
48.564	1
48.568	1
48.572	0
48.576	0
48.58	0
48.584	2
48.588	2
48.592	1
48.596	1
48.6	1
48.604	0
48.608	0
48.612	0
48.616	0
48.62	1
48.624	0
48.628	0
48.632	1
48.636	0
48.64	0
48.644	0
48.648	1
48.652	2
48.656	1
48.66	1
48.664	1
48.668	0
48.672	0
48.676	0
48.68	0
48.684	0
48.688	1
48.692	1
48.696	0
48.7	1
48.704	1
48.708	0
48.712	0
48.716	0
48.72	0
48.724	1
48.728	0
48.732	0
48.736	1
48.74	0
48.744	0
48.748	0
48.752	1
48.756	1
48.76	0
48.764	0
48.768	0
48.772	1
48.776	2
48.78	1
48.784	0
48.788	0
48.792	1
48.796	2
48.8	1
48.804	0
48.808	0
48.812	0
48.816	2
48.82	2
48.824	1
48.828	0
48.832	1
48.836	1
48.84	0
48.844	0
48.848	0
48.852	1
48.856	1
48.86	1
48.864	1
48.868	2
48.872	1
48.876	0
48.88	0
48.884	0
48.888	0
48.892	0
48.896	1
48.9	1
48.904	0
48.908	0
48.912	0
48.916	0
48.92	1
48.924	1
48.928	1
48.932	0
48.936	1
48.94	2
48.944	0
48.948	0
48.952	0
48.956	0
48.96	0
48.964	0
48.968	0
48.972	1
48.976	1
48.98	2
48.984	6
48.988	12
48.992	25
48.996	53
49	226
49.004	496
49.008	870
49.012	794
49.016	558
49.02	207
49.024	83
49.028	25
49.032	9
49.036	4
49.04	4
49.044	4
49.048	3
49.052	3
49.056	2
49.06	1
49.064	1
49.068	2
49.072	3
49.076	4
49.08	4
49.084	3
49.088	2
49.092	2
49.096	1
49.1	3
49.104	2
49.108	1
49.112	1
49.116	0
49.12	0
49.124	1
49.128	0
49.132	0
49.136	0
49.14	2
49.144	2
49.148	2
49.152	2
49.156	2
49.16	2
49.164	0
49.168	1
49.172	1
49.176	1
49.18	0
49.184	0
49.188	0
49.192	0
49.196	0
49.2	0
49.204	1
49.208	1
49.212	1
49.216	1
49.22	1
49.224	1
49.228	1
49.232	0
49.236	0
49.24	0
49.244	1
49.248	1
49.252	0
49.256	0
49.26	0
49.264	0
49.268	0
49.272	0
49.276	0
49.28	1
49.284	0
49.288	0
49.292	0
49.296	0
49.3	0
49.304	0
49.308	0
49.312	0
49.316	1
49.32	1
49.324	1
49.328	0
49.332	0
49.336	0
49.34	0
49.344	2
49.348	1
49.352	1
49.356	0
49.36	1
49.364	1
49.368	1
49.372	0
49.376	0
49.38	1
49.384	0
49.388	0
49.392	0
49.396	0
49.4	0
49.404	0
49.408	1
49.412	1
49.416	1
49.42	0
49.424	2
49.428	2
49.432	0
49.436	0
49.44	0
49.444	1
49.448	0
49.452	0
49.456	0
49.46	0
49.464	0
49.468	0
49.472	2
49.476	1
49.48	0
49.484	0
49.488	0
49.492	0
49.496	0
49.5	1
49.504	1
49.508	1
49.512	0
49.516	0
49.52	0
49.524	0
49.528	0
49.532	0
49.536	0
49.54	0
49.544	0
49.548	0
49.552	1
49.556	1
49.56	1
49.564	1
49.568	1
49.572	0
49.576	0
49.58	0
49.584	0
49.588	2
49.592	1
49.596	0
49.6	2
49.604	1
49.608	1
49.612	0
49.616	0
49.62	0
49.624	0
49.628	1
49.632	1
49.636	0
49.64	1
49.644	1
49.648	0
49.652	0
49.656	0
49.66	0
49.664	0
49.668	0
49.672	0
49.676	1
49.68	1
49.684	1
49.688	0
49.692	1
49.696	1
49.7	0
49.704	1
49.708	1
49.712	0
49.716	0
49.72	0
49.724	0
49.728	0
49.732	0
49.736	0
49.74	0
49.744	1
49.748	1
49.752	1
49.756	0
49.76	0
49.764	0
49.768	0
49.772	0
49.776	0
49.78	0
49.784	0
49.788	1
49.792	0
49.796	0
49.8	0
49.804	1
49.808	0
49.812	0
49.816	0
49.82	0
49.824	0
49.828	1
49.832	1
49.836	1
49.84	0
49.844	0
49.848	0
49.852	0
49.856	0
49.86	0
49.864	0
49.868	2
49.872	2
49.876	1
49.88	2
49.884	1
49.888	0
49.892	0
49.896	0
49.9	0
49.904	0
49.908	0
49.912	0
49.916	1
49.92	1
49.924	1
49.928	0
49.932	0
49.936	0
49.94	1
49.944	0
49.948	0
49.952	0
49.956	1
49.96	0
49.964	0
49.968	0
49.972	0
49.976	1
49.98	2
49.984	12
49.988	62
49.992	156
49.996	228
50	226
50.004	164
50.008	91
50.012	55
50.016	40
50.02	15
50.024	4
50.028	1
50.032	2
50.036	2
50.04	2
50.044	0
50.048	0
50.052	0
50.056	1
50.06	1
50.064	1
50.068	0
50.072	2
50.076	2
50.08	1
50.084	0
50.088	0
50.092	0
50.096	1
50.1	1
50.104	0
50.108	0
50.112	0
50.116	0
50.12	0
50.124	1
50.128	2
50.132	0
50.136	1
50.14	1
50.144	0
50.148	0
50.152	0
50.156	0
50.16	0
50.164	0
50.168	0
50.172	0
50.176	0
50.18	0
50.184	0
50.188	0
50.192	0
50.196	0
50.2	0
50.204	0
50.208	1
50.212	0
50.216	0
50.22	1
50.224	0
50.228	0
50.232	1
50.236	0
50.24	0
50.244	0
50.248	0
50.252	0
50.256	0
50.26	0
50.264	0
50.268	1
50.272	0
50.276	1
50.28	2
50.284	0
50.288	0
50.292	0
50.296	0
50.3	0
50.304	0
50.308	0
50.312	0
50.316	0
50.32	0
50.324	0
50.328	0
50.332	0
50.336	0
50.34	0
50.344	0
50.348	1
50.352	1
50.356	0
50.36	0
50.364	0
50.368	1
50.372	0
50.376	0
50.38	0
50.384	1
50.388	0
50.392	0
50.396	1
50.4	0
50.404	0
50.408	1
50.412	0
50.416	0
50.42	0
50.424	0
50.428	0
50.432	0
50.436	1
50.44	1
50.444	0
50.448	0
50.452	0
50.456	0
50.46	0
50.464	0
50.468	0
50.472	1
50.476	1
50.48	1
50.484	0
50.488	0
50.492	0
50.496	0
50.5	1
50.504	2
50.508	2
50.512	1
50.516	0
50.52	0
50.524	0
50.528	0
50.532	1
50.536	1
50.54	1
50.544	0
50.548	1
50.552	1
50.556	0
50.56	0
50.564	0
50.568	0
50.572	0
50.576	0
50.58	0
50.584	2
50.588	1
50.592	0
50.596	0
50.6	0
50.604	0
50.608	0
50.612	0
50.616	0
50.62	0
50.624	0
50.628	0
50.632	1
50.636	0
50.64	0
50.644	0
50.648	1
50.652	1
50.656	2
50.66	0
50.664	0
50.668	0
50.672	0
50.676	0
50.68	0
50.684	1
50.688	0
50.692	0
50.696	0
50.7	0
50.704	0
50.708	0
50.712	0
50.716	0
50.72	1
50.724	0
50.728	0
50.732	0
50.736	0
50.74	0
50.744	1
50.748	0
50.752	0
50.756	0
50.76	0
50.764	0
50.768	0
50.772	0
50.776	0
50.78	0
50.784	0
50.788	0
50.792	0
50.796	0
50.8	0
50.804	0
50.808	0
50.812	1
50.816	2
50.82	1
50.824	0
50.828	0
50.832	0
50.836	0
50.84	0
50.844	1
50.848	1
50.852	1
50.856	0
50.86	0
50.864	0
50.868	0
50.872	1
50.876	1
50.88	0
50.884	0
50.888	0
50.892	1
50.896	0
50.9	0
50.904	0
50.908	0
50.912	0
50.916	0
50.92	0
50.924	1
50.928	1
50.932	0
50.936	0
50.94	0
50.944	0
50.948	0
50.952	0
50.956	1
50.96	0
50.964	0
50.968	0
50.972	0
50.976	0
50.98	1
50.984	1
50.988	1
50.992	1
50.996	9
51	23
51.004	36
51.008	30
51.012	24
51.016	18
51.02	12
51.024	5
51.028	6
51.032	27
51.036	118
51.04	229
51.044	344
51.048	274
51.052	165
51.056	45
51.06	17
51.064	6
51.068	1
51.072	1
51.076	1
51.08	1
51.084	0
51.088	0
51.092	0
51.096	0
51.1	0
51.104	0
51.108	1
51.112	1
51.116	2
51.12	2
51.124	2
51.128	1
51.132	1
51.136	1
51.14	0
51.144	0
51.148	0
51.152	0
51.156	0
51.16	0
51.164	0
51.168	0
51.172	0
51.176	0
51.18	0
51.184	0
51.188	0
51.192	1
51.196	0
51.2	0
51.204	0
51.208	0
51.212	0
51.216	0
51.22	1
51.224	1
51.228	0
51.232	1
51.236	1
51.24	0
51.244	0
51.248	0
51.252	0
51.256	1
51.26	1
51.264	0
51.268	0
51.272	0
51.276	0
51.28	1
51.284	1
51.288	0
51.292	0
51.296	0
51.3	0
51.304	2
51.308	2
51.312	1
51.316	1
51.32	1
51.324	1
51.328	0
51.332	1
51.336	1
51.34	0
51.344	1
51.348	1
51.352	0
51.356	0
51.36	0
51.364	1
51.368	0
51.372	1
51.376	2
51.38	1
51.384	0
51.388	0
51.392	0
51.396	0
51.4	0
51.404	0
51.408	0
51.412	0
51.416	0
51.42	0
51.424	0
51.428	1
51.432	1
51.436	0
51.44	0
51.444	0
51.448	0
51.452	0
51.456	0
51.46	0
51.464	0
51.468	0
51.472	1
51.476	0
51.48	0
51.484	0
51.488	0
51.492	0
51.496	0
51.5	2
51.504	1
51.508	0
51.512	0
51.516	0
51.52	0
51.524	0
51.528	0
51.532	0
51.536	2
51.54	1
51.544	1
51.548	3
51.552	2
51.556	1
51.56	0
51.564	0
51.568	0
51.572	0
51.576	0
51.58	0
51.584	1
51.588	1
51.592	1
51.596	1
51.6	0
51.604	0
51.608	1
51.612	0
51.616	0
51.62	0
51.624	0
51.628	0
51.632	0
51.636	0
51.64	0
51.644	0
51.648	1
51.652	1
51.656	2
51.66	0
51.664	0
51.668	0
51.672	0
51.676	0
51.68	1
51.684	2
51.688	2
51.692	1
51.696	0
51.7	0
51.704	0
51.708	0
51.712	0
51.716	0
51.72	0
51.724	1
51.728	2
51.732	2
51.736	1
51.74	0
51.744	2
51.748	1
51.752	1
51.756	1
51.76	2
51.764	1
51.768	0
51.772	0
51.776	0
51.78	0
51.784	1
51.788	1
51.792	1
51.796	0
51.8	0
51.804	0
51.808	0
51.812	0
51.816	0
51.82	0
51.824	0
51.828	0
51.832	1
51.836	1
51.84	1
51.844	0
51.848	0
51.852	0
51.856	1
51.86	1
51.864	0
51.868	0
51.872	0
51.876	0
51.88	0
51.884	0
51.888	0
51.892	1
51.896	1
51.9	0
51.904	0
51.908	0
51.912	1
51.916	3
51.92	2
51.924	0
51.928	0
51.932	0
51.936	0
51.94	1
51.944	1
51.948	0
51.952	1
51.956	1
51.96	1
51.964	0
51.968	0
51.972	0
51.976	0
51.98	0
51.984	0
51.988	0
51.992	3
51.996	5
[truncated: 31,085 more rows]
