# Supplementary material for: Rapid Detection of Volatile Organic Metabolites in Urine by High-Pressure Photoionization Mass Spectrometry for Breast Cancer Screening: A Pilot Study
Source: Metabolites. 2023 Jul 21;13(7):870. doi: 10.3390/metabo13070870 (PMC10385751; doi:10.3390/metabo13070870)
Supplement: Supplementary file 1 [file metabolites-13-00870-s001.zip › Mass_data/CTL/CTL23.txt]

44	53
44.004	36
44.008	34
44.012	101
44.016	277
44.02	547
44.024	549
44.028	370
44.032	139
44.036	53
44.04	18
44.044	17
44.048	32
44.052	32
44.056	24
44.06	12
44.064	5
44.068	2
44.072	3
44.076	3
44.08	3
44.084	3
44.088	4
44.092	3
44.096	4
44.1	4
44.104	2
44.108	1
44.112	1
44.116	0
44.12	1
44.124	2
44.128	2
44.132	3
44.136	2
44.14	3
44.144	2
44.148	1
44.152	0
44.156	0
44.16	1
44.164	1
44.168	1
44.172	1
44.176	1
44.18	1
44.184	0
44.188	0
44.192	0
44.196	1
44.2	1
44.204	1
44.208	0
44.212	1
44.216	1
44.22	0
44.224	2
44.228	1
44.232	0
44.236	0
44.24	0
44.244	0
44.248	1
44.252	1
44.256	2
44.26	1
44.264	0
44.268	0
44.272	1
44.276	1
44.28	0
44.284	1
44.288	2
44.292	1
44.296	0
44.3	2
44.304	2
44.308	0
44.312	1
44.316	0
44.32	1
44.324	2
44.328	3
44.332	2
44.336	0
44.34	0
44.344	0
44.348	0
44.352	1
44.356	0
44.36	0
44.364	0
44.368	0
44.372	1
44.376	1
44.38	1
44.384	0
44.388	0
44.392	0
44.396	1
44.4	0
44.404	0
44.408	1
44.412	3
44.416	2
44.42	1
44.424	0
44.428	0
44.432	1
44.436	1
44.44	1
44.444	1
44.448	1
44.452	2
44.456	2
44.46	1
44.464	1
44.468	2
44.472	0
44.476	0
44.48	0
44.484	1
44.488	1
44.492	1
44.496	2
44.5	1
44.504	1
44.508	2
44.512	3
44.516	1
44.52	0
44.524	0
44.528	0
44.532	0
44.536	0
44.54	1
44.544	0
44.548	2
44.552	3
44.556	2
44.56	1
44.564	2
44.568	2
44.572	1
44.576	0
44.58	0
44.584	1
44.588	1
44.592	1
44.596	1
44.6	2
44.604	0
44.608	0
44.612	1
44.616	1
44.62	2
44.624	1
44.628	0
44.632	1
44.636	1
44.64	1
44.644	0
44.648	1
44.652	1
44.656	0
44.66	0
44.664	1
44.668	2
44.672	1
44.676	1
44.68	0
44.684	0
44.688	2
44.692	2
44.696	2
44.7	1
44.704	2
44.708	1
44.712	0
44.716	0
44.72	2
44.724	2
44.728	1
44.732	0
44.736	0
44.74	0
44.744	1
44.748	1
44.752	1
44.756	1
44.76	0
44.764	0
44.768	0
44.772	0
44.776	0
44.78	0
44.784	0
44.788	1
44.792	1
44.796	1
44.8	2
44.804	4
44.808	1
44.812	0
44.816	1
44.82	2
44.824	1
44.828	0
44.832	0
44.836	1
44.84	1
44.844	1
44.848	2
44.852	1
44.856	1
44.86	0
44.864	1
44.868	1
44.872	1
44.876	0
44.88	1
44.884	2
44.888	1
44.892	0
44.896	0
44.9	0
44.904	1
44.908	2
44.912	2
44.916	1
44.92	0
44.924	0
44.928	0
44.932	0
44.936	0
44.94	0
44.944	1
44.948	0
44.952	0
44.956	0
44.96	1
44.964	3
44.968	23
44.972	83
44.976	217
44.98	264
44.984	211
44.988	87
44.992	53
44.996	48
45	48
45.004	36
45.008	26
45.012	22
45.016	27
45.02	51
45.024	151
45.028	329
45.032	580
45.036	556
45.04	354
45.044	110
45.048	35
45.052	22
45.056	21
45.06	22
45.064	16
45.068	8
45.072	2
45.076	2
45.08	2
45.084	2
45.088	2
45.092	0
45.096	1
45.1	2
45.104	2
45.108	1
45.112	1
45.116	2
45.12	1
45.124	0
45.128	0
45.132	0
45.136	0
45.14	0
45.144	1
45.148	0
45.152	1
45.156	1
45.16	0
45.164	1
45.168	1
45.172	0
45.176	1
45.18	1
45.184	1
45.188	0
45.192	1
45.196	0
45.2	0
45.204	0
45.208	0
45.212	0
45.216	0
45.22	0
45.224	1
45.228	1
45.232	1
45.236	0
45.24	0
45.244	1
45.248	0
45.252	0
45.256	0
45.26	1
45.264	1
45.268	1
45.272	0
45.276	0
45.28	1
45.284	1
45.288	0
45.292	2
45.296	2
45.3	1
45.304	2
45.308	1
45.312	0
45.316	0
45.32	2
45.324	1
45.328	0
45.332	2
45.336	1
45.34	1
45.344	2
45.348	1
45.352	0
45.356	0
45.36	0
45.364	0
45.368	0
45.372	1
45.376	0
45.38	0
45.384	1
45.388	2
45.392	1
45.396	0
45.4	0
45.404	1
45.408	0
45.412	0
45.416	0
45.42	0
45.424	0
45.428	1
45.432	1
45.436	0
45.44	0
45.444	0
45.448	1
45.452	1
45.456	1
45.46	1
45.464	1
45.468	1
45.472	1
45.476	1
45.48	2
45.484	2
45.488	0
45.492	0
45.496	0
45.5	1
45.504	0
45.508	0
45.512	0
45.516	1
45.52	0
45.524	0
45.528	0
45.532	3
45.536	2
45.54	0
45.544	0
45.548	1
45.552	1
45.556	0
45.56	0
45.564	0
45.568	0
45.572	0
45.576	1
45.58	1
45.584	0
45.588	0
45.592	1
45.596	1
45.6	0
45.604	2
45.608	2
45.612	1
45.616	0
45.62	0
45.624	0
45.628	1
45.632	1
45.636	1
45.64	0
45.644	1
45.648	0
45.652	0
45.656	0
45.66	1
45.664	1
45.668	0
45.672	0
45.676	0
45.68	0
45.684	0
45.688	0
45.692	0
45.696	0
45.7	0
45.704	1
45.708	1
45.712	1
45.716	1
45.72	1
45.724	0
45.728	0
45.732	0
45.736	0
45.74	0
45.744	1
45.748	1
45.752	0
45.756	0
45.76	0
45.764	0
45.768	1
45.772	0
45.776	0
45.78	0
45.784	0
45.788	1
45.792	1
45.796	1
45.8	0
45.804	0
45.808	0
45.812	0
45.816	1
45.82	1
45.824	0
45.828	0
45.832	0
45.836	0
45.84	0
45.844	1
45.848	1
45.852	0
45.856	0
45.86	0
45.864	0
45.868	0
45.872	0
45.876	0
45.88	1
45.884	0
45.888	0
45.892	0
45.896	0
45.9	0
45.904	0
45.908	1
45.912	0
45.916	0
45.92	0
45.924	1
45.928	0
45.932	0
45.936	1
45.94	0
45.944	0
45.948	0
45.952	0
45.956	1
45.96	2
45.964	4
45.968	5
45.972	10
45.976	15
45.98	19
45.984	42
45.988	65
45.992	81
45.996	64
46	38
46.004	13
46.008	5
46.012	3
46.016	2
46.02	1
46.024	17
46.028	30
46.032	36
46.036	24
46.04	18
46.044	12
46.048	1
46.052	2
46.056	9
46.06	21
46.064	38
46.068	39
46.072	28
46.076	4
46.08	1
46.084	1
46.088	3
46.092	1
46.096	0
46.1	0
46.104	2
46.108	1
46.112	0
46.116	0
46.12	1
46.124	1
46.128	1
46.132	0
46.136	0
46.14	0
46.144	1
46.148	0
46.152	0
46.156	1
46.16	1
46.164	0
46.168	0
46.172	1
46.176	1
46.18	1
46.184	0
46.188	0
46.192	0
46.196	0
46.2	0
46.204	0
46.208	0
46.212	0
46.216	0
46.22	0
46.224	0
46.228	0
46.232	0
46.236	0
46.24	1
46.244	0
46.248	0
46.252	1
46.256	2
46.26	1
46.264	0
46.268	1
46.272	2
46.276	1
46.28	0
46.284	0
46.288	0
46.292	0
46.296	0
46.3	2
46.304	2
46.308	2
46.312	1
46.316	0
46.32	1
46.324	2
46.328	1
46.332	1
46.336	0
46.34	0
46.344	0
46.348	0
46.352	0
46.356	0
46.36	0
46.364	0
46.368	0
46.372	0
46.376	1
46.38	3
46.384	2
46.388	1
46.392	0
46.396	1
46.4	0
46.404	0
46.408	1
46.412	2
46.416	1
46.42	0
46.424	0
46.428	0
46.432	0
46.436	0
46.44	0
46.444	0
46.448	1
46.452	0
46.456	0
46.46	0
46.464	0
46.468	0
46.472	0
46.476	0
46.48	0
46.484	0
46.488	0
46.492	0
46.496	0
46.5	0
46.504	0
46.508	0
46.512	0
46.516	0
46.52	0
46.524	1
46.528	1
46.532	0
46.536	0
46.54	0
46.544	0
46.548	1
46.552	0
46.556	0
46.56	0
46.564	1
46.568	1
46.572	1
46.576	0
46.58	0
46.584	1
46.588	0
46.592	1
46.596	1
46.6	0
46.604	0
46.608	0
46.612	0
46.616	1
46.62	2
46.624	2
46.628	1
46.632	0
46.636	1
46.64	2
46.644	0
46.648	1
46.652	1
46.656	0
46.66	0
46.664	0
46.668	1
46.672	0
46.676	0
46.68	0
46.684	3
46.688	1
46.692	0
46.696	0
46.7	0
46.704	0
46.708	0
46.712	0
46.716	0
46.72	0
46.724	1
46.728	0
46.732	0
46.736	0
46.74	0
46.744	0
46.748	0
46.752	1
46.756	0
46.76	0
46.764	0
46.768	0
46.772	0
46.776	1
46.78	0
46.784	1
46.788	2
46.792	1
46.796	1
46.8	1
46.804	0
46.808	0
46.812	0
46.816	1
46.82	1
46.824	1
46.828	1
46.832	0
46.836	0
46.84	0
46.844	0
46.848	1
46.852	1
46.856	1
46.86	0
46.864	1
46.868	1
46.872	0
46.876	0
46.88	1
46.884	2
46.888	0
46.892	0
46.896	0
46.9	0
46.904	1
46.908	1
46.912	1
46.916	1
46.92	1
46.924	1
46.928	0
46.932	1
46.936	1
46.94	1
46.944	0
46.948	0
46.952	0
46.956	1
46.96	1
46.964	3
46.968	7
46.972	13
46.976	14
46.98	20
46.984	55
46.988	226
46.992	428
46.996	620
47	406
47.004	210
47.008	63
47.012	25
47.016	8
47.02	2
47.024	4
47.028	3
47.032	14
47.036	51
47.04	544
47.044	1638
47.048	2864
47.052	2986
47.056	1886
47.06	756
47.064	247
47.068	106
47.072	35
47.076	9
47.08	8
47.084	8
47.088	6
47.092	3
47.096	2
47.1	2
47.104	2
47.108	3
47.112	3
47.116	5
47.12	12
47.124	9
47.128	5
47.132	4
47.136	3
47.14	2
47.144	2
47.148	1
47.152	0
47.156	1
47.16	1
47.164	2
47.168	2
47.172	1
47.176	2
47.18	1
47.184	0
47.188	1
47.192	3
47.196	4
47.2	2
47.204	1
47.208	0
47.212	1
47.216	0
47.22	1
47.224	3
47.228	1
47.232	1
47.236	1
47.24	0
47.244	0
47.248	0
47.252	0
47.256	1
47.26	1
47.264	0
47.268	1
47.272	0
47.276	0
47.28	0
47.284	1
47.288	2
47.292	1
47.296	2
47.3	2
47.304	1
47.308	0
47.312	0
47.316	0
47.32	1
47.324	0
47.328	0
47.332	0
47.336	1
47.34	1
47.344	1
47.348	0
47.352	1
47.356	1
47.36	1
47.364	1
47.368	1
47.372	2
47.376	1
47.38	1
47.384	1
47.388	2
47.392	2
47.396	2
47.4	1
47.404	1
47.408	1
47.412	0
47.416	0
47.42	0
47.424	1
47.428	2
47.432	3
47.436	2
47.44	1
47.444	1
47.448	1
47.452	1
47.456	1
47.46	2
47.464	2
47.468	1
47.472	0
47.476	0
47.48	1
47.484	0
47.488	0
47.492	0
47.496	1
47.5	1
47.504	1
47.508	0
47.512	1
47.516	1
47.52	2
47.524	1
47.528	1
47.532	1
47.536	0
47.54	1
47.544	1
47.548	1
47.552	1
47.556	1
47.56	0
47.564	0
47.568	1
47.572	1
47.576	0
47.58	0
47.584	0
47.588	1
47.592	2
47.596	2
47.6	1
47.604	1
47.608	1
47.612	1
47.616	1
47.62	0
47.624	1
47.628	3
47.632	1
47.636	0
47.64	0
47.644	0
47.648	1
47.652	1
47.656	0
47.66	0
47.664	0
47.668	1
47.672	1
47.676	1
47.68	1
47.684	1
47.688	0
47.692	0
47.696	0
47.7	1
47.704	1
47.708	0
47.712	0
47.716	0
47.72	0
47.724	1
47.728	0
47.732	0
47.736	1
47.74	0
47.744	0
47.748	0
47.752	0
47.756	0
47.76	1
47.764	0
47.768	1
47.772	1
47.776	0
47.78	1
47.784	1
47.788	0
47.792	2
47.796	2
47.8	1
47.804	1
47.808	0
47.812	0
47.816	0
47.82	1
47.824	2
47.828	1
47.832	0
47.836	0
47.84	0
47.844	0
47.848	1
47.852	2
47.856	0
47.86	0
47.864	1
47.868	3
47.872	1
47.876	0
47.88	1
47.884	0
47.888	0
47.892	0
47.896	1
47.9	1
47.904	1
47.908	1
47.912	0
47.916	0
47.92	1
47.924	1
47.928	1
47.932	1
47.936	2
47.94	3
47.944	3
47.948	0
47.952	0
47.956	0
47.96	1
47.964	8
47.968	9
47.972	7
47.976	4
47.98	4
47.984	17
47.988	54
47.992	901
47.996	3100
48	6500
48.004	7403
48.008	5552
48.012	2394
48.016	826
48.02	246
48.024	59
48.028	27
48.032	16
48.036	10
48.04	7
48.044	18
48.048	44
48.052	73
48.056	63
48.06	41
48.064	20
48.068	10
48.072	9
48.076	10
48.08	12
48.084	7
48.088	3
48.092	2
48.096	0
48.1	0
48.104	1
48.108	1
48.112	1
48.116	2
48.12	3
48.124	3
48.128	4
48.132	5
48.136	2
48.14	2
48.144	3
48.148	1
48.152	2
48.156	3
48.16	2
48.164	1
48.168	0
48.172	1
48.176	2
48.18	2
48.184	2
48.188	0
48.192	0
48.196	1
48.2	2
48.204	1
48.208	1
48.212	2
48.216	1
48.22	1
48.224	0
48.228	1
48.232	2
48.236	4
48.24	3
48.244	2
48.248	1
48.252	3
48.256	2
48.26	2
48.264	1
48.268	1
48.272	1
48.276	1
48.28	3
48.284	1
48.288	1
48.292	3
48.296	1
48.3	1
48.304	2
48.308	1
48.312	1
48.316	0
48.32	4
48.324	3
48.328	0
48.332	0
48.336	0
48.34	0
48.344	1
48.348	1
48.352	1
48.356	1
48.36	2
48.364	2
48.368	2
48.372	0
48.376	1
48.38	1
48.384	2
48.388	4
48.392	4
48.396	0
48.4	1
48.404	1
48.408	1
48.412	0
48.416	0
48.42	0
48.424	1
48.428	1
48.432	1
48.436	1
48.44	1
48.444	1
48.448	1
48.452	1
48.456	1
48.46	0
48.464	1
48.468	1
48.472	0
48.476	1
48.48	0
48.484	0
48.488	1
48.492	2
48.496	2
48.5	1
48.504	0
48.508	0
48.512	0
48.516	2
48.52	1
48.524	1
48.528	3
48.532	2
48.536	1
48.54	0
48.544	1
48.548	2
48.552	2
48.556	0
48.56	0
48.564	0
48.568	2
48.572	1
48.576	0
48.58	2
48.584	2
48.588	1
48.592	0
48.596	0
48.6	1
48.604	2
48.608	0
48.612	0
48.616	1
48.62	1
48.624	0
48.628	0
48.632	0
48.636	1
48.64	1
48.644	2
48.648	1
48.652	1
48.656	0
48.66	1
48.664	1
48.668	1
48.672	1
48.676	1
48.68	1
48.684	0
48.688	0
48.692	0
48.696	0
48.7	0
48.704	1
48.708	2
48.712	1
48.716	1
48.72	2
48.724	0
48.728	1
48.732	1
48.736	0
48.74	1
48.744	1
48.748	0
48.752	0
48.756	1
48.76	3
48.764	1
48.768	0
48.772	1
48.776	0
48.78	1
48.784	1
48.788	1
48.792	2
48.796	2
48.8	1
48.804	1
48.808	1
48.812	0
48.816	0
48.82	0
48.824	0
48.828	0
48.832	1
48.836	1
48.84	1
48.844	2
48.848	2
48.852	2
48.856	2
48.86	2
48.864	1
48.868	0
48.872	0
48.876	1
48.88	0
48.884	1
48.888	2
48.892	0
48.896	0
48.9	0
48.904	1
48.908	0
48.912	0
48.916	1
48.92	1
48.924	1
48.928	1
48.932	1
48.936	1
48.94	1
48.944	1
48.948	1
48.952	1
48.956	2
48.96	2
48.964	1
48.968	0
48.972	1
48.976	2
48.98	4
48.984	10
48.988	17
48.992	34
48.996	74
49	351
49.004	863
49.008	1662
49.012	1618
49.016	1205
49.02	496
49.024	205
49.028	62
49.032	19
49.036	11
49.04	7
49.044	4
49.048	2
49.052	7
49.056	10
49.06	6
49.064	3
49.068	1
49.072	1
49.076	2
49.08	4
49.084	6
49.088	9
49.092	7
49.096	3
49.1	1
49.104	0
49.108	0
49.112	1
49.116	0
49.12	1
49.124	2
49.128	1
49.132	0
49.136	1
49.14	2
49.144	1
49.148	0
49.152	0
49.156	0
49.16	0
49.164	0
49.168	0
49.172	0
49.176	1
49.18	2
49.184	1
49.188	0
49.192	0
49.196	1
49.2	2
49.204	1
49.208	1
49.212	0
49.216	0
49.22	1
49.224	1
49.228	1
49.232	0
49.236	0
49.24	1
49.244	0
49.248	0
49.252	0
49.256	1
49.26	2
49.264	3
49.268	1
49.272	1
49.276	0
49.28	0
49.284	1
49.288	1
49.292	0
49.296	0
49.3	1
49.304	2
49.308	1
49.312	0
49.316	0
49.32	1
49.324	1
49.328	1
49.332	0
49.336	0
49.34	0
49.344	0
49.348	0
49.352	0
49.356	0
49.36	0
49.364	0
49.368	0
49.372	0
49.376	0
49.38	0
49.384	1
49.388	2
49.392	3
49.396	1
49.4	0
49.404	1
49.408	3
49.412	1
49.416	0
49.42	1
49.424	1
49.428	1
49.432	0
49.436	0
49.44	0
49.444	1
49.448	2
49.452	2
49.456	1
49.46	1
49.464	0
49.468	0
49.472	0
49.476	0
49.48	0
49.484	0
49.488	0
49.492	0
49.496	1
49.5	2
49.504	1
49.508	0
49.512	2
49.516	2
49.52	1
49.524	1
49.528	0
49.532	0
49.536	0
49.54	0
49.544	0
49.548	0
49.552	0
49.556	0
49.56	1
49.564	0
49.568	0
49.572	0
49.576	0
49.58	0
49.584	1
49.588	0
49.592	0
49.596	0
49.6	0
49.604	0
49.608	0
49.612	0
49.616	1
49.62	1
49.624	0
49.628	1
49.632	1
49.636	0
49.64	0
49.644	0
49.648	0
49.652	0
49.656	0
49.66	1
49.664	2
49.668	1
49.672	0
49.676	0
49.68	1
49.684	2
49.688	1
49.692	0
49.696	0
49.7	0
49.704	0
49.708	0
49.712	0
49.716	1
49.72	1
49.724	1
49.728	1
49.732	1
49.736	1
49.74	1
49.744	0
49.748	0
49.752	0
49.756	0
49.76	0
49.764	1
49.768	0
49.772	0
49.776	0
49.78	0
49.784	0
49.788	1
49.792	0
49.796	0
49.8	0
49.804	0
49.808	1
49.812	1
49.816	0
49.82	0
49.824	0
49.828	0
49.832	1
49.836	1
49.84	0
49.844	0
49.848	0
49.852	1
49.856	1
49.86	1
49.864	1
49.868	1
49.872	1
49.876	1
49.88	1
49.884	0
49.888	0
49.892	0
49.896	0
49.9	1
49.904	2
49.908	1
49.912	1
49.916	0
49.92	0
49.924	0
49.928	1
49.932	0
49.936	0
49.94	0
49.944	1
49.948	1
49.952	1
49.956	0
49.96	1
49.964	1
49.968	0
49.972	1
49.976	2
49.98	1
49.984	14
49.988	68
49.992	166
49.996	324
50	350
50.004	264
50.008	148
50.012	79
50.016	43
50.02	25
50.024	14
50.028	7
50.032	2
50.036	2
50.04	2
50.044	2
50.048	1
50.052	0
50.056	0
50.06	0
50.064	0
50.068	1
50.072	2
50.076	3
50.08	2
50.084	1
50.088	0
50.092	0
50.096	1
50.1	1
50.104	0
50.108	0
50.112	1
50.116	1
50.12	0
50.124	0
50.128	0
50.132	1
50.136	0
50.14	0
50.144	1
50.148	1
50.152	1
50.156	0
50.16	0
50.164	1
50.168	2
50.172	1
50.176	0
50.18	1
50.184	0
50.188	0
50.192	1
50.196	0
50.2	1
50.204	1
50.208	0
50.212	1
50.216	1
50.22	0
50.224	0
50.228	0
50.232	0
50.236	0
50.24	0
50.244	0
50.248	0
50.252	0
50.256	1
50.26	0
50.264	0
50.268	0
50.272	0
50.276	0
50.28	0
50.284	1
50.288	0
50.292	0
50.296	0
50.3	1
50.304	1
50.308	1
50.312	0
50.316	0
50.32	0
50.324	0
50.328	0
50.332	0
50.336	0
50.34	0
50.344	0
50.348	1
50.352	1
50.356	0
50.36	0
50.364	0
50.368	0
50.372	1
50.376	0
50.38	0
50.384	1
50.388	0
50.392	0
50.396	1
50.4	0
50.404	0
50.408	0
50.412	0
50.416	0
50.42	1
50.424	0
50.428	0
50.432	0
50.436	1
50.44	1
50.444	0
50.448	0
50.452	0
50.456	0
50.46	0
50.464	1
50.468	1
50.472	2
50.476	1
50.48	0
50.484	0
50.488	0
50.492	0
50.496	1
50.5	0
50.504	0
50.508	0
50.512	0
50.516	0
50.52	1
50.524	2
50.528	2
50.532	1
50.536	0
50.54	0
50.544	0
50.548	0
50.552	0
50.556	0
50.56	2
50.564	2
50.568	2
50.572	1
50.576	0
50.58	0
50.584	0
50.588	0
50.592	0
50.596	0
50.6	0
50.604	0
50.608	0
50.612	0
50.616	0
50.62	1
50.624	0
50.628	0
50.632	0
50.636	0
50.64	0
50.644	1
50.648	0
50.652	0
50.656	1
50.66	1
50.664	1
50.668	0
50.672	1
50.676	0
50.68	0
50.684	0
50.688	0
50.692	0
50.696	0
50.7	1
50.704	1
50.708	1
50.712	1
50.716	1
50.72	1
50.724	0
50.728	0
50.732	1
50.736	0
50.74	0
50.744	1
50.748	0
50.752	0
50.756	0
50.76	0
50.764	0
50.768	0
50.772	0
50.776	0
50.78	0
50.784	2
50.788	1
50.792	1
50.796	0
50.8	1
50.804	1
50.808	1
50.812	0
50.816	0
50.82	1
50.824	0
50.828	1
50.832	2
50.836	1
50.84	0
50.844	1
50.848	0
50.852	0
50.856	0
50.86	0
50.864	0
50.868	0
50.872	0
50.876	0
50.88	1
50.884	1
50.888	1
50.892	1
50.896	0
50.9	1
50.904	1
50.908	0
50.912	1
50.916	1
50.92	0
50.924	0
50.928	0
50.932	0
50.936	0
50.94	1
50.944	2
50.948	1
50.952	1
50.956	1
50.96	2
50.964	1
50.968	0
50.972	0
50.976	0
50.98	0
50.984	1
50.988	1
50.992	1
50.996	9
51	32
51.004	60
51.008	75
51.012	53
51.016	23
51.02	15
51.024	11
51.028	18
51.032	47
51.036	261
51.04	513
51.044	749
51.048	614
51.052	395
51.056	143
51.06	56
51.064	13
51.068	4
51.072	2
51.076	1
51.08	0
51.084	1
51.088	1
51.092	1
51.096	1
51.1	1
51.104	0
51.108	2
51.112	3
51.116	4
51.12	3
51.124	3
51.128	2
51.132	1
51.136	1
51.14	0
51.144	2
51.148	2
51.152	0
51.156	0
51.16	0
51.164	0
51.168	0
51.172	1
51.176	1
51.18	0
51.184	1
51.188	1
51.192	1
51.196	1
51.2	1
51.204	0
51.208	1
51.212	1
51.216	0
51.22	0
51.224	0
51.228	0
51.232	0
51.236	0
51.24	0
51.244	0
51.248	0
51.252	0
51.256	1
51.26	1
51.264	0
51.268	0
51.272	0
51.276	0
51.28	0
51.284	0
51.288	0
51.292	2
51.296	2
51.3	1
51.304	0
51.308	0
51.312	0
51.316	0
51.32	0
51.324	0
51.328	1
51.332	0
51.336	0
51.34	0
51.344	1
51.348	1
51.352	0
51.356	0
51.36	0
51.364	0
51.368	0
51.372	0
51.376	1
51.38	0
51.384	0
51.388	0
51.392	0
51.396	0
51.4	1
51.404	0
51.408	0
51.412	0
51.416	1
51.42	1
51.424	2
51.428	1
51.432	1
51.436	2
51.44	2
51.444	1
51.448	0
51.452	0
51.456	0
51.46	1
51.464	0
51.468	0
51.472	0
51.476	0
51.48	0
51.484	0
51.488	0
51.492	1
51.496	2
51.5	0
51.504	0
51.508	0
51.512	0
51.516	0
51.52	0
51.524	1
51.528	0
51.532	1
51.536	2
51.54	1
51.544	1
51.548	1
51.552	0
51.556	0
51.56	1
51.564	1
51.568	1
51.572	1
51.576	1
51.58	1
51.584	1
51.588	1
51.592	1
51.596	1
51.6	0
51.604	0
51.608	0
51.612	1
51.616	1
51.62	0
51.624	0
51.628	0
51.632	0
51.636	0
51.64	0
51.644	0
51.648	0
51.652	0
51.656	0
51.66	0
51.664	0
51.668	0
51.672	0
51.676	0
51.68	1
51.684	2
51.688	1
51.692	0
51.696	2
51.7	1
51.704	1
51.708	2
51.712	1
51.716	0
51.72	0
51.724	0
51.728	0
51.732	1
51.736	0
51.74	0
51.744	0
51.748	1
51.752	1
51.756	1
51.76	1
51.764	1
51.768	2
51.772	1
51.776	1
51.78	0
51.784	0
51.788	0
51.792	0
51.796	1
51.8	2
51.804	1
51.808	0
51.812	0
51.816	0
51.82	0
51.824	0
51.828	1
51.832	0
51.836	0
51.84	0
51.844	0
51.848	0
51.852	0
51.856	0
51.86	0
51.864	1
51.868	0
51.872	0
51.876	0
51.88	0
51.884	0
51.888	0
51.892	1
51.896	1
51.9	0
51.904	0
51.908	0
51.912	1
51.916	0
51.92	0
51.924	1
51.928	0
51.932	0
51.936	0
51.94	0
51.944	0
51.948	0
51.952	2
51.956	1
51.96	0
51.964	1
51.968	1
51.972	1
51.976	0
51.98	1
51.984	2
51.988	1
51.992	2
51.996	3
[truncated: 31,085 more rows]
