# Supplementary material for: Rapid Detection of Volatile Organic Metabolites in Urine by High-Pressure Photoionization Mass Spectrometry for Breast Cancer Screening: A Pilot Study
Source: Metabolites. 2023 Jul 21;13(7):870. doi: 10.3390/metabo13070870 (PMC10385751; doi:10.3390/metabo13070870)
Supplement: Supplementary file 1 [file metabolites-13-00870-s001.zip › Mass_data/CTL/CTL24.txt]

44	69
44.004	52
44.008	32
44.012	72
44.016	162
44.02	301
44.024	247
44.028	157
44.032	60
44.036	18
44.04	8
44.044	16
44.048	38
44.052	43
44.056	33
44.06	19
44.064	7
44.068	3
44.072	1
44.076	2
44.08	3
44.084	2
44.088	2
44.092	1
44.096	2
44.1	1
44.104	0
44.108	1
44.112	2
44.116	2
44.12	2
44.124	1
44.128	1
44.132	1
44.136	0
44.14	0
44.144	1
44.148	1
44.152	0
44.156	1
44.16	2
44.164	3
44.168	2
44.172	1
44.176	1
44.18	0
44.184	1
44.188	0
44.192	1
44.196	2
44.2	1
44.204	0
44.208	1
44.212	0
44.216	1
44.22	1
44.224	1
44.228	0
44.232	0
44.236	0
44.24	1
44.244	0
44.248	0
44.252	1
44.256	1
44.26	1
44.264	1
44.268	0
44.272	1
44.276	0
44.28	0
44.284	2
44.288	3
44.292	2
44.296	0
44.3	3
44.304	1
44.308	0
44.312	0
44.316	1
44.32	0
44.324	0
44.328	1
44.332	2
44.336	1
44.34	0
44.344	3
44.348	2
44.352	2
44.356	1
44.36	1
44.364	1
44.368	0
44.372	1
44.376	1
44.38	2
44.384	3
44.388	0
44.392	0
44.396	0
44.4	0
44.404	1
44.408	1
44.412	0
44.416	0
44.42	1
44.424	1
44.428	0
44.432	1
44.436	0
44.44	0
44.444	0
44.448	0
44.452	0
44.456	1
44.46	1
44.464	1
44.468	1
44.472	2
44.476	0
44.48	0
44.484	0
44.488	0
44.492	1
44.496	1
44.5	0
44.504	0
44.508	1
44.512	2
44.516	1
44.52	0
44.524	0
44.528	0
44.532	0
44.536	0
44.54	1
44.544	3
44.548	1
44.552	0
44.556	1
44.56	2
44.564	1
44.568	0
44.572	1
44.576	0
44.58	0
44.584	0
44.588	1
44.592	1
44.596	0
44.6	0
44.604	0
44.608	1
44.612	1
44.616	1
44.62	1
44.624	0
44.628	0
44.632	0
44.636	0
44.64	0
44.644	1
44.648	1
44.652	1
44.656	1
44.66	1
44.664	0
44.668	0
44.672	0
44.676	1
44.68	0
44.684	0
44.688	0
44.692	1
44.696	0
44.7	0
44.704	1
44.708	1
44.712	0
44.716	0
44.72	1
44.724	0
44.728	0
44.732	1
44.736	2
44.74	1
44.744	0
44.748	1
44.752	0
44.756	0
44.76	0
44.764	1
44.768	0
44.772	0
44.776	1
44.78	0
44.784	1
44.788	1
44.792	0
44.796	0
44.8	0
44.804	0
44.808	0
44.812	1
44.816	2
44.82	2
44.824	2
44.828	1
44.832	0
44.836	0
44.84	1
44.844	2
44.848	1
44.852	0
44.856	0
44.86	0
44.864	0
44.868	0
44.872	0
44.876	0
44.88	0
44.884	0
44.888	0
44.892	0
44.896	0
44.9	0
44.904	0
44.908	0
44.912	0
44.916	0
44.92	0
44.924	0
44.928	0
44.932	1
44.936	3
44.94	1
44.944	1
44.948	2
44.952	0
44.956	1
44.96	1
44.964	2
44.968	16
44.972	88
44.976	189
44.98	256
44.984	161
44.988	74
44.992	43
44.996	70
45	69
45.004	52
45.008	25
45.012	16
45.016	18
45.02	41
45.024	165
45.028	461
45.032	720
45.036	779
45.04	428
45.044	178
45.048	48
45.052	27
45.056	24
45.06	21
45.064	13
45.068	6
45.072	2
45.076	0
45.08	0
45.084	0
45.088	0
45.092	0
45.096	0
45.1	2
45.104	4
45.108	4
45.112	1
45.116	1
45.12	2
45.124	1
45.128	0
45.132	0
45.136	0
45.14	0
45.144	0
45.148	0
45.152	0
45.156	0
45.16	0
45.164	1
45.168	2
45.172	2
45.176	1
45.18	1
45.184	0
45.188	0
45.192	0
45.196	2
45.2	2
45.204	1
45.208	4
45.212	1
45.216	0
45.22	0
45.224	0
45.228	0
45.232	0
45.236	0
45.24	1
45.244	1
45.248	1
45.252	2
45.256	1
45.26	1
45.264	0
45.268	0
45.272	0
45.276	0
45.28	1
45.284	0
45.288	0
45.292	0
45.296	1
45.3	1
45.304	0
45.308	0
45.312	0
45.316	0
45.32	1
45.324	2
45.328	1
45.332	0
45.336	1
45.34	0
45.344	0
45.348	1
45.352	0
45.356	0
45.36	0
45.364	0
45.368	1
45.372	1
45.376	1
45.38	0
45.384	0
45.388	0
45.392	1
45.396	0
45.4	1
45.404	2
45.408	0
45.412	0
45.416	0
45.42	1
45.424	0
45.428	0
45.432	1
45.436	0
45.44	0
45.444	0
45.448	0
45.452	0
45.456	0
45.46	0
45.464	1
45.468	1
45.472	1
45.476	2
45.48	1
45.484	1
45.488	0
45.492	1
45.496	0
45.5	0
45.504	1
45.508	0
45.512	0
45.516	0
45.52	0
45.524	1
45.528	1
45.532	1
45.536	2
45.54	2
45.544	1
45.548	0
45.552	1
45.556	1
45.56	0
45.564	0
45.568	0
45.572	0
45.576	0
45.58	1
45.584	1
45.588	0
45.592	0
45.596	0
45.6	0
45.604	0
45.608	0
45.612	1
45.616	2
45.62	0
45.624	0
45.628	0
45.632	0
45.636	1
45.64	1
45.644	0
45.648	1
45.652	0
45.656	0
45.66	1
45.664	0
45.668	0
45.672	0
45.676	0
45.68	1
45.684	1
45.688	1
45.692	0
45.696	0
45.7	1
45.704	0
45.708	0
45.712	0
45.716	0
45.72	0
45.724	0
45.728	0
45.732	0
45.736	1
45.74	1
45.744	1
45.748	1
45.752	1
45.756	0
45.76	0
45.764	0
45.768	0
45.772	1
45.776	1
45.78	1
45.784	0
45.788	2
45.792	1
45.796	0
45.8	1
45.804	1
45.808	1
45.812	0
45.816	1
45.82	2
45.824	1
45.828	0
45.832	0
45.836	0
45.84	0
45.844	1
45.848	0
45.852	0
45.856	1
45.86	1
45.864	1
45.868	1
45.872	0
45.876	0
45.88	0
45.884	1
45.888	0
45.892	0
45.896	0
45.9	0
45.904	0
45.908	0
45.912	0
45.916	0
45.92	0
45.924	1
45.928	2
45.932	1
45.936	1
45.94	0
45.944	0
45.948	0
45.952	1
45.956	0
45.96	0
45.964	0
45.968	2
45.972	11
45.976	18
45.98	24
45.984	37
45.988	77
45.992	103
45.996	71
46	39
46.004	16
46.008	3
46.012	1
46.016	2
46.02	6
46.024	13
46.028	24
46.032	30
46.036	30
46.04	31
46.044	19
46.048	7
46.052	6
46.056	15
46.06	34
46.064	60
46.068	63
46.072	40
46.076	10
46.08	4
46.084	2
46.088	1
46.092	0
46.096	1
46.1	2
46.104	2
46.108	1
46.112	1
46.116	1
46.12	0
46.124	1
46.128	2
46.132	1
46.136	0
46.14	0
46.144	0
46.148	0
46.152	0
46.156	0
46.16	0
46.164	2
46.168	1
46.172	0
46.176	0
46.18	1
46.184	1
46.188	0
46.192	0
46.196	1
46.2	1
46.204	1
46.208	0
46.212	0
46.216	0
46.22	0
46.224	1
46.228	1
46.232	1
46.236	0
46.24	0
46.244	0
46.248	0
46.252	0
46.256	0
46.26	0
46.264	0
46.268	0
46.272	1
46.276	0
46.28	0
46.284	0
46.288	0
46.292	0
46.296	1
46.3	2
46.304	1
46.308	0
46.312	1
46.316	1
46.32	0
46.324	0
46.328	0
46.332	1
46.336	2
46.34	1
46.344	3
46.348	1
46.352	0
46.356	1
46.36	1
46.364	2
46.368	3
46.372	1
46.376	0
46.38	0
46.384	1
46.388	0
46.392	0
46.396	1
46.4	1
46.404	1
46.408	1
46.412	0
46.416	0
46.42	0
46.424	0
46.428	0
46.432	0
46.436	0
46.44	1
46.444	0
46.448	0
46.452	0
46.456	1
46.46	1
46.464	1
46.468	1
46.472	0
46.476	0
46.48	0
46.484	0
46.488	0
46.492	0
46.496	1
46.5	1
46.504	0
46.508	0
46.512	0
46.516	0
46.52	1
46.524	1
46.528	1
46.532	1
46.536	0
46.54	2
46.544	3
46.548	0
46.552	0
46.556	0
46.56	0
46.564	2
46.568	1
46.572	0
46.576	1
46.58	1
46.584	1
46.588	1
46.592	0
46.596	2
46.6	2
46.604	0
46.608	0
46.612	0
46.616	0
46.62	1
46.624	1
46.628	0
46.632	1
46.636	0
46.64	0
46.644	0
46.648	1
46.652	1
46.656	2
46.66	1
46.664	0
46.668	0
46.672	1
46.676	1
46.68	1
46.684	1
46.688	0
46.692	0
46.696	1
46.7	1
46.704	0
46.708	0
46.712	1
46.716	0
46.72	0
46.724	1
46.728	1
46.732	1
46.736	1
46.74	0
46.744	0
46.748	1
46.752	3
46.756	1
46.76	1
46.764	2
46.768	2
46.772	2
46.776	2
46.78	2
46.784	1
46.788	1
46.792	1
46.796	0
46.8	1
46.804	2
46.808	2
46.812	1
46.816	1
46.82	2
46.824	3
46.828	2
46.832	1
46.836	0
46.84	2
46.844	2
46.848	0
46.852	0
46.856	2
46.86	3
46.864	0
46.868	0
46.872	0
46.876	0
46.88	1
46.884	2
46.888	1
46.892	1
46.896	1
46.9	1
46.904	0
46.908	1
46.912	2
46.916	1
46.92	0
46.924	0
46.928	0
46.932	0
46.936	1
46.94	1
46.944	0
46.948	1
46.952	1
46.956	0
46.96	1
46.964	2
46.968	7
46.972	19
46.976	13
46.98	16
46.984	36
46.988	130
46.992	282
46.996	388
47	251
47.004	120
47.008	32
47.012	6
47.016	7
47.02	6
47.024	3
47.028	6
47.032	42
47.036	566
47.04	2146
47.044	7604
47.048	11497
47.052	12718
47.056	6904
47.06	3077
47.064	860
47.068	347
47.072	164
47.076	89
47.08	52
47.084	26
47.088	12
47.092	6
47.096	4
47.1	4
47.104	4
47.108	3
47.112	12
47.116	33
47.12	68
47.124	69
47.128	52
47.132	24
47.136	10
47.14	8
47.144	7
47.148	4
47.152	5
47.156	5
47.16	4
47.164	4
47.168	5
47.172	7
47.176	6
47.18	3
47.184	2
47.188	3
47.192	5
47.196	6
47.2	7
47.204	4
47.208	5
47.212	6
47.216	2
47.22	2
47.224	4
47.228	5
47.232	4
47.236	3
47.24	2
47.244	3
47.248	2
47.252	1
47.256	3
47.26	3
47.264	2
47.268	1
47.272	3
47.276	3
47.28	2
47.284	2
47.288	3
47.292	4
47.296	3
47.3	1
47.304	1
47.308	3
47.312	1
47.316	2
47.32	3
47.324	4
47.328	2
47.332	2
47.336	4
47.34	3
47.344	3
47.348	4
47.352	4
47.356	4
47.36	4
47.364	2
47.368	1
47.372	3
47.376	6
47.38	5
47.384	4
47.388	5
47.392	3
47.396	3
47.4	3
47.404	5
47.408	3
47.412	1
47.416	0
47.42	4
47.424	3
47.428	1
47.432	1
47.436	2
47.44	2
47.444	3
47.448	2
47.452	3
47.456	5
47.46	2
47.464	2
47.468	3
47.472	1
47.476	2
47.48	3
47.484	3
47.488	2
47.492	2
47.496	2
47.5	2
47.504	2
47.508	2
47.512	2
47.516	3
47.52	2
47.524	1
47.528	4
47.532	4
47.536	3
47.54	1
47.544	1
47.548	1
47.552	3
47.556	2
47.56	2
47.564	2
47.568	1
47.572	1
47.576	0
47.58	2
47.584	1
47.588	1
47.592	4
47.596	3
47.6	3
47.604	3
47.608	4
47.612	3
47.616	1
47.62	0
47.624	1
47.628	2
47.632	4
47.636	2
47.64	1
47.644	1
47.648	3
47.652	3
47.656	1
47.66	3
47.664	3
47.668	3
47.672	1
47.676	2
47.68	2
47.684	0
47.688	3
47.692	2
47.696	0
47.7	1
47.704	0
47.708	0
47.712	1
47.716	0
47.72	1
47.724	2
47.728	3
47.732	2
47.736	0
47.74	1
47.744	3
47.748	3
47.752	0
47.756	1
47.76	1
47.764	2
47.768	1
47.772	1
47.776	2
47.78	4
47.784	2
47.788	1
47.792	3
47.796	2
47.8	2
47.804	3
47.808	3
47.812	3
47.816	3
47.82	1
47.824	1
47.828	0
47.832	0
47.836	1
47.84	1
47.844	0
47.848	3
47.852	3
47.856	2
47.86	4
47.864	3
47.868	2
47.872	0
47.876	2
47.88	2
47.884	1
47.888	3
47.892	4
47.896	3
47.9	1
47.904	2
47.908	3
47.912	1
47.916	1
47.92	2
47.924	4
47.928	2
47.932	2
47.936	4
47.94	1
47.944	1
47.948	2
47.952	1
47.956	2
47.96	2
47.964	2
47.968	5
47.972	5
47.976	2
47.98	4
47.984	12
47.988	108
47.992	561
47.996	2216
48	3894
48.004	4838
48.008	3076
48.012	1439
48.016	349
48.02	136
48.024	34
48.028	12
48.032	10
48.036	8
48.04	21
48.044	68
48.048	186
48.052	267
48.056	282
48.06	145
48.064	61
48.068	26
48.072	26
48.076	23
48.08	17
48.084	9
48.088	4
48.092	2
48.096	3
48.1	1
48.104	1
48.108	4
48.112	2
48.116	2
48.12	3
48.124	6
48.128	4
48.132	3
48.136	3
48.14	2
48.144	2
48.148	1
48.152	3
48.156	5
48.16	7
48.164	4
48.168	4
48.172	3
48.176	1
48.18	2
48.184	2
48.188	1
48.192	2
48.196	2
48.2	2
48.204	3
48.208	2
48.212	1
48.216	2
48.22	1
48.224	0
48.228	1
48.232	2
48.236	2
48.24	1
48.244	4
48.248	4
48.252	3
48.256	1
48.26	1
48.264	1
48.268	0
48.272	2
48.276	3
48.28	2
48.284	2
48.288	2
48.292	3
48.296	1
48.3	1
48.304	2
48.308	2
48.312	2
48.316	1
48.32	0
48.324	1
48.328	2
48.332	1
48.336	1
48.34	3
48.344	5
48.348	2
48.352	2
48.356	2
48.36	2
48.364	1
48.368	0
48.372	0
48.376	1
48.38	1
48.384	1
48.388	2
48.392	2
48.396	1
48.4	1
48.404	1
48.408	1
48.412	1
48.416	0
48.42	0
48.424	0
48.428	1
48.432	1
48.436	1
48.44	1
48.444	1
48.448	1
48.452	1
48.456	1
48.46	1
48.464	0
48.468	1
48.472	1
48.476	1
48.48	1
48.484	1
48.488	1
48.492	2
48.496	2
48.5	2
48.504	2
48.508	3
48.512	3
48.516	2
48.52	2
48.524	2
48.528	1
48.532	2
48.536	2
48.54	2
48.544	2
48.548	1
48.552	1
48.556	0
48.56	0
48.564	0
48.568	1
48.572	2
48.576	2
48.58	1
48.584	4
48.588	3
48.592	1
48.596	2
48.6	1
48.604	1
48.608	3
48.612	1
48.616	1
48.62	2
48.624	1
48.628	1
48.632	1
48.636	0
48.64	0
48.644	1
48.648	1
48.652	1
48.656	1
48.66	0
48.664	1
48.668	3
48.672	5
48.676	2
48.68	1
48.684	1
48.688	1
48.692	1
48.696	1
48.7	0
48.704	1
48.708	1
48.712	0
48.716	2
48.72	2
48.724	1
48.728	0
48.732	0
48.736	0
48.74	1
48.744	3
48.748	3
48.752	1
48.756	0
48.76	0
48.764	1
48.768	2
48.772	2
48.776	1
48.78	1
48.784	2
48.788	3
48.792	2
48.796	3
48.8	3
48.804	1
48.808	2
48.812	1
48.816	0
48.82	1
48.824	2
48.828	1
48.832	1
48.836	1
48.84	1
48.844	4
48.848	2
48.852	0
48.856	1
48.86	0
48.864	1
48.868	2
48.872	1
48.876	1
48.88	3
48.884	2
48.888	1
48.892	0
48.896	1
48.9	1
48.904	1
48.908	2
48.912	1
48.916	1
48.92	0
48.924	1
48.928	1
48.932	0
48.936	1
48.94	1
48.944	0
48.948	1
48.952	1
48.956	0
48.96	0
48.964	0
48.968	0
48.972	0
48.976	2
48.98	4
48.984	6
48.988	16
48.992	32
48.996	64
49	195
49.004	497
49.008	831
49.012	958
49.016	637
49.02	265
49.024	79
49.028	31
49.032	13
49.036	7
49.04	7
49.044	10
49.048	17
49.052	24
49.056	27
49.06	24
49.064	10
49.068	4
49.072	3
49.076	3
49.08	2
49.084	4
49.088	9
49.092	4
49.096	1
49.1	1
49.104	2
49.108	2
49.112	0
49.116	0
49.12	0
49.124	1
49.128	0
49.132	1
49.136	1
49.14	2
49.144	1
49.148	0
49.152	1
49.156	0
49.16	0
49.164	0
49.168	0
49.172	0
49.176	0
49.18	1
49.184	0
49.188	1
49.192	4
49.196	2
49.2	1
49.204	2
49.208	2
49.212	2
49.216	1
49.22	1
49.224	1
49.228	1
49.232	0
49.236	0
49.24	0
49.244	1
49.248	0
49.252	0
49.256	0
49.26	0
49.264	0
49.268	1
49.272	2
49.276	1
49.28	0
49.284	0
49.288	0
49.292	0
49.296	0
49.3	0
49.304	0
49.308	1
49.312	0
49.316	0
49.32	2
49.324	1
49.328	0
49.332	1
49.336	0
49.34	0
49.344	1
49.348	1
49.352	2
49.356	3
49.36	1
49.364	1
49.368	0
49.372	0
49.376	0
49.38	0
49.384	0
49.388	2
49.392	2
49.396	1
49.4	2
49.404	2
49.408	1
49.412	0
49.416	1
49.42	2
49.424	0
49.428	0
49.432	0
49.436	1
49.44	0
49.444	0
49.448	0
49.452	1
49.456	2
49.46	1
49.464	0
49.468	0
49.472	1
49.476	1
49.48	1
49.484	1
49.488	0
49.492	0
49.496	1
49.5	3
49.504	2
49.508	1
49.512	1
49.516	2
49.52	2
49.524	1
49.528	1
49.532	1
49.536	0
49.54	1
49.544	1
49.548	0
49.552	0
49.556	1
49.56	2
49.564	2
49.568	1
49.572	0
49.576	0
49.58	1
49.584	1
49.588	0
49.592	0
49.596	0
49.6	1
49.604	0
49.608	0
49.612	0
49.616	2
49.62	1
49.624	0
49.628	1
49.632	1
49.636	1
49.64	0
49.644	1
49.648	1
49.652	2
49.656	2
49.66	2
49.664	1
49.668	1
49.672	2
49.676	3
49.68	1
49.684	1
49.688	1
49.692	1
49.696	1
49.7	1
49.704	0
49.708	0
49.712	0
49.716	0
49.72	1
49.724	2
49.728	1
49.732	0
49.736	0
49.74	1
49.744	2
49.748	2
49.752	1
49.756	3
49.76	2
49.764	0
49.768	0
49.772	1
49.776	1
49.78	2
49.784	3
49.788	2
49.792	1
49.796	0
49.8	0
49.804	0
49.808	0
49.812	0
49.816	0
49.82	0
49.824	0
49.828	1
49.832	1
49.836	1
49.84	1
49.844	0
49.848	0
49.852	0
49.856	1
49.86	2
49.864	1
49.868	0
49.872	1
49.876	1
49.88	0
49.884	0
49.888	0
49.892	0
49.896	2
49.9	1
49.904	0
49.908	0
49.912	1
49.916	2
49.92	0
49.924	1
49.928	1
49.932	0
49.936	1
49.94	1
49.944	0
49.948	1
49.952	1
49.956	0
49.96	1
49.964	1
49.968	1
49.972	1
49.976	1
49.98	1
49.984	3
49.988	41
49.992	102
49.996	184
50	198
50.004	168
50.008	82
50.012	50
50.016	30
50.02	18
50.024	9
50.028	3
50.032	2
50.036	1
50.04	0
50.044	0
50.048	1
50.052	1
50.056	0
50.06	2
50.064	3
50.068	2
50.072	1
50.076	0
50.08	0
50.084	1
50.088	1
50.092	1
50.096	0
50.1	1
50.104	1
50.108	0
50.112	1
50.116	1
50.12	0
50.124	1
50.128	2
50.132	3
50.136	1
50.14	1
50.144	0
50.148	0
50.152	1
50.156	2
50.16	0
50.164	1
50.168	2
50.172	0
50.176	1
50.18	1
50.184	0
50.188	1
50.192	2
50.196	1
50.2	1
50.204	1
50.208	2
50.212	2
50.216	1
50.22	0
50.224	0
50.228	0
50.232	1
50.236	0
50.24	0
50.244	0
50.248	1
50.252	0
50.256	0
50.26	0
50.264	1
50.268	1
50.272	0
50.276	1
50.28	2
50.284	1
50.288	0
50.292	0
50.296	0
50.3	0
50.304	0
50.308	0
50.312	1
50.316	1
50.32	1
50.324	0
50.328	0
50.332	0
50.336	0
50.34	0
50.344	0
50.348	0
50.352	0
50.356	0
50.36	1
50.364	1
50.368	1
50.372	0
50.376	0
50.38	0
50.384	0
50.388	0
50.392	0
50.396	1
50.4	0
50.404	0
50.408	0
50.412	0
50.416	0
50.42	0
50.424	1
50.428	1
50.432	1
50.436	1
50.44	0
50.444	0
50.448	0
50.452	0
50.456	0
50.46	1
50.464	1
50.468	1
50.472	0
50.476	1
50.48	1
50.484	1
50.488	1
50.492	1
50.496	2
50.5	1
50.504	1
50.508	0
50.512	0
50.516	0
50.52	0
50.524	1
50.528	0
50.532	0
50.536	1
50.54	0
50.544	0
50.548	1
50.552	2
50.556	2
50.56	1
50.564	0
50.568	0
50.572	1
50.576	1
50.58	1
50.584	0
50.588	1
50.592	1
50.596	1
50.6	2
50.604	1
50.608	0
50.612	1
50.616	0
50.62	0
50.624	1
50.628	1
50.632	1
50.636	0
50.64	0
50.644	0
50.648	1
50.652	2
50.656	2
50.66	1
50.664	0
50.668	0
50.672	0
50.676	0
50.68	0
50.684	1
50.688	1
50.692	1
50.696	0
50.7	0
50.704	0
50.708	1
50.712	0
50.716	0
50.72	0
50.724	0
50.728	0
50.732	0
50.736	1
50.74	0
50.744	0
50.748	0
50.752	0
50.756	0
50.76	1
50.764	1
50.768	1
50.772	1
50.776	0
50.78	1
50.784	2
50.788	1
50.792	0
50.796	1
50.8	0
50.804	0
50.808	0
50.812	0
50.816	0
50.82	0
50.824	0
50.828	0
50.832	0
50.836	2
50.84	1
50.844	1
50.848	1
50.852	0
50.856	0
50.86	2
50.864	1
50.868	0
50.872	0
50.876	0
50.88	0
50.884	0
50.888	1
50.892	1
50.896	0
50.9	1
50.904	1
50.908	1
50.912	0
50.916	0
50.92	1
50.924	0
50.928	0
50.932	1
50.936	0
50.94	0
50.944	0
50.948	0
50.952	0
50.956	0
50.96	1
50.964	0
50.968	0
50.972	0
50.976	1
50.98	1
50.984	0
50.988	1
50.992	4
50.996	10
51	29
51.004	42
51.008	46
51.012	29
51.016	16
51.02	9
51.024	6
51.028	7
51.032	13
51.036	46
51.04	92
51.044	141
51.048	111
51.052	71
51.056	28
51.06	9
51.064	3
51.068	3
51.072	1
51.076	0
51.08	1
51.084	0
51.088	1
51.092	2
51.096	3
51.1	1
51.104	0
51.108	1
51.112	0
51.116	1
51.12	5
51.124	2
51.128	0
51.132	0
51.136	0
51.14	0
51.144	1
51.148	1
51.152	1
51.156	1
51.16	1
51.164	1
51.168	1
51.172	0
51.176	0
51.18	1
51.184	1
51.188	1
51.192	0
51.196	1
51.2	1
51.204	1
51.208	0
51.212	0
51.216	0
51.22	1
51.224	1
51.228	0
51.232	0
51.236	0
51.24	0
51.244	0
51.248	0
51.252	0
51.256	1
51.26	0
51.264	0
51.268	1
51.272	1
51.276	1
51.28	0
51.284	0
51.288	0
51.292	1
51.296	0
51.3	0
51.304	0
51.308	1
51.312	1
51.316	2
51.32	1
51.324	1
51.328	0
51.332	0
51.336	0
51.34	0
51.344	1
51.348	1
51.352	1
51.356	0
51.36	0
51.364	0
51.368	0
51.372	0
51.376	0
51.38	2
51.384	1
51.388	0
51.392	0
51.396	0
51.4	0
51.404	0
51.408	0
51.412	0
51.416	0
51.42	1
51.424	1
51.428	0
51.432	0
51.436	0
51.44	0
51.444	1
51.448	1
51.452	1
51.456	0
51.46	0
51.464	0
51.468	1
51.472	1
51.476	1
51.48	0
51.484	0
51.488	0
51.492	0
51.496	0
51.5	0
51.504	1
51.508	1
51.512	0
51.516	0
51.52	1
51.524	2
51.528	1
51.532	0
51.536	0
51.54	2
51.544	1
51.548	0
51.552	0
51.556	0
51.56	0
51.564	0
51.568	1
51.572	2
51.576	0
51.58	1
51.584	2
51.588	1
51.592	2
51.596	2
51.6	0
51.604	1
51.608	1
51.612	1
51.616	1
51.62	1
51.624	1
51.628	0
51.632	0
51.636	0
51.64	1
51.644	1
51.648	0
51.652	1
51.656	1
51.66	1
51.664	0
51.668	0
51.672	1
51.676	0
51.68	0
51.684	1
51.688	1
51.692	1
51.696	1
51.7	1
51.704	1
51.708	1
51.712	1
51.716	1
51.72	0
51.724	0
51.728	0
51.732	1
51.736	0
51.74	0
51.744	0
51.748	0
51.752	0
51.756	0
51.76	0
51.764	0
51.768	0
51.772	1
51.776	1
51.78	0
51.784	1
51.788	1
51.792	1
51.796	0
51.8	0
51.804	1
51.808	0
51.812	0
51.816	1
51.82	1
51.824	1
51.828	1
51.832	1
51.836	0
51.84	0
51.844	0
51.848	1
51.852	1
51.856	0
51.86	0
51.864	0
51.868	0
51.872	0
51.876	0
51.88	1
51.884	0
51.888	0
51.892	0
51.896	0
51.9	0
51.904	0
51.908	0
51.912	0
51.916	1
51.92	0
51.924	0
51.928	0
51.932	1
51.936	1
51.94	0
51.944	0
51.948	0
51.952	0
51.956	0
51.96	1
51.964	2
51.968	1
51.972	0
51.976	1
51.98	0
51.984	0
51.988	0
51.992	0
51.996	1
[truncated: 31,085 more rows]
