# Supplementary material for: Rapid Detection of Volatile Organic Metabolites in Urine by High-Pressure Photoionization Mass Spectrometry for Breast Cancer Screening: A Pilot Study
Source: Metabolites. 2023 Jul 21;13(7):870. doi: 10.3390/metabo13070870 (PMC10385751; doi:10.3390/metabo13070870)
Supplement: Supplementary file 1 [file metabolites-13-00870-s001.zip › Mass_data/CTL/CTL25.txt]

44	61
44.004	39
44.008	82
44.012	333
44.016	1072
44.02	1576
44.024	1594
44.028	751
44.032	285
44.036	63
44.04	17
44.044	28
44.048	43
44.052	49
44.056	24
44.06	10
44.064	3
44.068	2
44.072	4
44.076	3
44.08	4
44.084	11
44.088	18
44.092	16
44.096	9
44.1	3
44.104	2
44.108	2
44.112	2
44.116	4
44.12	2
44.124	2
44.128	4
44.132	4
44.136	4
44.14	3
44.144	4
44.148	3
44.152	2
44.156	2
44.16	3
44.164	4
44.168	4
44.172	2
44.176	1
44.18	1
44.184	2
44.188	0
44.192	1
44.196	1
44.2	1
44.204	1
44.208	2
44.212	3
44.216	4
44.22	3
44.224	2
44.228	1
44.232	1
44.236	2
44.24	2
44.244	1
44.248	2
44.252	1
44.256	1
44.26	2
44.264	3
44.268	3
44.272	2
44.276	3
44.28	2
44.284	2
44.288	2
44.292	1
44.296	2
44.3	2
44.304	2
44.308	3
44.312	3
44.316	2
44.32	2
44.324	1
44.328	2
44.332	3
44.336	4
44.34	2
44.344	1
44.348	3
44.352	3
44.356	4
44.36	4
44.364	1
44.368	1
44.372	3
44.376	5
44.38	3
44.384	3
44.388	3
44.392	3
44.396	2
44.4	1
44.404	1
44.408	0
44.412	1
44.416	1
44.42	2
44.424	1
44.428	1
44.432	2
44.436	0
44.44	1
44.444	2
44.448	1
44.452	3
44.456	3
44.46	3
44.464	2
44.468	2
44.472	2
44.476	2
44.48	4
44.484	2
44.488	1
44.492	0
44.496	1
44.5	2
44.504	2
44.508	0
44.512	0
44.516	0
44.52	1
44.524	0
44.528	0
44.532	0
44.536	1
44.54	1
44.544	1
44.548	2
44.552	1
44.556	1
44.56	1
44.564	0
44.568	3
44.572	3
44.576	3
44.58	2
44.584	1
44.588	1
44.592	1
44.596	1
44.6	2
44.604	1
44.608	0
44.612	1
44.616	1
44.62	1
44.624	0
44.628	0
44.632	0
44.636	1
44.64	0
44.644	1
44.648	1
44.652	0
44.656	2
44.66	2
44.664	0
44.668	1
44.672	1
44.676	2
44.68	3
44.684	1
44.688	0
44.692	1
44.696	2
44.7	1
44.704	1
44.708	2
44.712	0
44.716	1
44.72	2
44.724	1
44.728	0
44.732	2
44.736	4
44.74	2
44.744	1
44.748	2
44.752	3
44.756	2
44.76	2
44.764	3
44.768	4
44.772	1
44.776	0
44.78	1
44.784	1
44.788	1
44.792	1
44.796	0
44.8	1
44.804	1
44.808	1
44.812	2
44.816	1
44.82	0
44.824	1
44.828	1
44.832	1
44.836	2
44.84	3
44.844	3
44.848	3
44.852	2
44.856	1
44.86	1
44.864	1
44.868	2
44.872	1
44.876	1
44.88	2
44.884	0
44.888	0
44.892	1
44.896	2
44.9	0
44.904	1
44.908	1
44.912	1
44.916	2
44.92	3
44.924	3
44.928	0
44.932	0
44.936	0
44.94	1
44.944	1
44.948	1
44.952	2
44.956	0
44.96	1
44.964	6
44.968	22
44.972	84
44.976	190
44.98	249
44.984	185
44.988	95
44.992	62
44.996	70
45	72
45.004	61
45.008	46
45.012	34
45.016	91
45.02	159
45.024	218
45.028	232
45.032	261
45.036	223
45.04	112
45.044	40
45.048	21
45.052	25
45.056	27
45.06	20
45.064	13
45.068	8
45.072	5
45.076	2
45.08	1
45.084	1
45.088	2
45.092	1
45.096	1
45.1	3
45.104	3
45.108	2
45.112	1
45.116	2
45.12	2
45.124	0
45.128	1
45.132	1
45.136	2
45.14	3
45.144	1
45.148	0
45.152	1
45.156	0
45.16	0
45.164	0
45.168	1
45.172	0
45.176	0
45.18	0
45.184	0
45.188	1
45.192	1
45.196	0
45.2	2
45.204	2
45.208	2
45.212	1
45.216	0
45.22	0
45.224	1
45.228	0
45.232	0
45.236	0
45.24	1
45.244	0
45.248	1
45.252	3
45.256	1
45.26	0
45.264	0
45.268	0
45.272	2
45.276	2
45.28	2
45.284	0
45.288	1
45.292	1
45.296	1
45.3	0
45.304	0
45.308	0
45.312	0
45.316	1
45.32	2
45.324	3
45.328	0
45.332	0
45.336	0
45.34	1
45.344	0
45.348	1
45.352	2
45.356	2
45.36	1
45.364	0
45.368	1
45.372	1
45.376	2
45.38	3
45.384	2
45.388	2
45.392	2
45.396	2
45.4	2
45.404	1
45.408	0
45.412	0
45.416	1
45.42	1
45.424	2
45.428	0
45.432	0
45.436	1
45.44	0
45.444	0
45.448	0
45.452	1
45.456	1
45.46	0
45.464	0
45.468	0
45.472	1
45.476	1
45.48	1
45.484	2
45.488	1
45.492	1
45.496	0
45.5	0
45.504	0
45.508	1
45.512	0
45.516	1
45.52	1
45.524	0
45.528	0
45.532	0
45.536	0
45.54	0
45.544	0
45.548	0
45.552	1
45.556	2
45.56	2
45.564	0
45.568	0
45.572	1
45.576	1
45.58	0
45.584	0
45.588	0
45.592	1
45.596	1
45.6	2
45.604	2
45.608	1
45.612	2
45.616	2
45.62	1
45.624	2
45.628	1
45.632	1
45.636	0
45.64	1
45.644	1
45.648	0
45.652	0
45.656	0
45.66	0
45.664	0
45.668	2
45.672	1
45.676	0
45.68	0
45.684	1
45.688	1
45.692	0
45.696	1
45.7	1
45.704	0
45.708	1
45.712	0
45.716	0
45.72	1
45.724	0
45.728	0
45.732	1
45.736	1
45.74	1
45.744	1
45.748	0
45.752	1
45.756	1
45.76	1
45.764	2
45.768	1
45.772	1
45.776	2
45.78	0
45.784	0
45.788	0
45.792	0
45.796	0
45.8	1
45.804	3
45.808	1
45.812	1
45.816	0
45.82	0
45.824	0
45.828	0
45.832	0
45.836	2
45.84	3
45.844	3
45.848	1
45.852	1
45.856	1
45.86	1
45.864	0
45.868	0
45.872	0
45.876	0
45.88	0
45.884	1
45.888	2
45.892	0
45.896	0
45.9	0
45.904	1
45.908	0
45.912	0
45.916	1
45.92	2
45.924	1
45.928	0
45.932	0
45.936	0
45.94	0
45.944	1
45.948	2
45.952	2
45.956	1
45.96	0
45.964	5
45.968	10
45.972	11
45.976	18
45.98	31
45.984	47
45.988	70
45.992	78
45.996	64
46	27
46.004	10
46.008	3
46.012	2
46.016	3
46.02	12
46.024	25
46.028	41
46.032	32
46.036	20
46.04	8
46.044	3
46.048	3
46.052	4
46.056	8
46.06	35
46.064	44
46.068	37
46.072	17
46.076	8
46.08	3
46.084	0
46.088	1
46.092	1
46.096	0
46.1	1
46.104	1
46.108	1
46.112	1
46.116	1
46.12	1
46.124	0
46.128	1
46.132	0
46.136	0
46.14	0
46.144	1
46.148	1
46.152	2
46.156	0
46.16	1
46.164	1
46.168	1
46.172	1
46.176	1
46.18	0
46.184	2
46.188	1
46.192	0
46.196	0
46.2	1
46.204	1
46.208	0
46.212	0
46.216	0
46.22	0
46.224	0
46.228	1
46.232	1
46.236	0
46.24	0
46.244	0
46.248	1
46.252	1
46.256	0
46.26	0
46.264	1
46.268	1
46.272	1
46.276	0
46.28	0
46.284	0
46.288	0
46.292	1
46.296	0
46.3	0
46.304	0
46.308	0
46.312	0
46.316	0
46.32	0
46.324	1
46.328	1
46.332	0
46.336	0
46.34	0
46.344	1
46.348	1
46.352	0
46.356	0
46.36	0
46.364	0
46.368	0
46.372	0
46.376	0
46.38	0
46.384	0
46.388	0
46.392	0
46.396	0
46.4	0
46.404	0
46.408	1
46.412	2
46.416	1
46.42	1
46.424	1
46.428	0
46.432	0
46.436	0
46.44	0
46.444	0
46.448	0
46.452	1
46.456	2
46.46	1
46.464	1
46.468	0
46.472	1
46.476	0
46.48	0
46.484	1
46.488	0
46.492	0
46.496	1
46.5	0
46.504	0
46.508	0
46.512	0
46.516	0
46.52	0
46.524	0
46.528	0
46.532	1
46.536	1
46.54	1
46.544	0
46.548	1
46.552	2
46.556	2
46.56	1
46.564	0
46.568	1
46.572	1
46.576	1
46.58	1
46.584	0
46.588	0
46.592	0
46.596	0
46.6	1
46.604	2
46.608	3
46.612	1
46.616	0
46.62	1
46.624	0
46.628	0
46.632	0
46.636	0
46.64	0
46.644	0
46.648	0
46.652	1
46.656	1
46.66	0
46.664	1
46.668	1
46.672	1
46.676	1
46.68	1
46.684	1
46.688	0
46.692	0
46.696	0
46.7	0
46.704	0
46.708	0
46.712	0
46.716	1
46.72	1
46.724	0
46.728	0
46.732	1
46.736	1
46.74	1
46.744	1
46.748	1
46.752	1
46.756	2
46.76	1
46.764	1
46.768	1
46.772	0
46.776	0
46.78	0
46.784	0
46.788	0
46.792	1
46.796	1
46.8	1
46.804	0
46.808	0
46.812	0
46.816	2
46.82	2
46.824	1
46.828	0
46.832	0
46.836	0
46.84	0
46.844	0
46.848	0
46.852	0
46.856	0
46.86	0
46.864	0
46.868	1
46.872	0
46.876	0
46.88	0
46.884	2
46.888	1
46.892	0
46.896	0
46.9	0
46.904	0
46.908	0
46.912	0
46.916	0
46.92	0
46.924	1
46.928	0
46.932	0
46.936	0
46.94	1
46.944	1
46.948	0
46.952	0
46.956	0
46.96	1
46.964	1
46.968	5
46.972	9
46.976	12
46.98	17
46.984	88
46.988	224
46.992	449
46.996	452
47	336
47.004	124
47.008	43
47.012	8
47.016	5
47.02	3
47.024	2
47.028	2
47.032	4
47.036	34
47.04	154
47.044	388
47.048	604
47.052	558
47.056	333
47.06	128
47.064	43
47.068	13
47.072	10
47.076	5
47.08	2
47.084	2
47.088	3
47.092	3
47.096	2
47.1	0
47.104	0
47.108	0
47.112	1
47.116	2
47.12	3
47.124	4
47.128	2
47.132	2
47.136	2
47.14	0
47.144	0
47.148	0
47.152	0
47.156	0
47.16	0
47.164	1
47.168	0
47.172	0
47.176	0
47.18	1
47.184	0
47.188	0
47.192	1
47.196	0
47.2	1
47.204	2
47.208	0
47.212	1
47.216	1
47.22	0
47.224	1
47.228	2
47.232	1
47.236	0
47.24	1
47.244	1
47.248	0
47.252	0
47.256	0
47.26	1
47.264	0
47.268	0
47.272	0
47.276	0
47.28	1
47.284	2
47.288	3
47.292	2
47.296	2
47.3	2
47.304	2
47.308	2
47.312	1
47.316	0
47.32	0
47.324	0
47.328	1
47.332	1
47.336	1
47.34	0
47.344	1
47.348	1
47.352	1
47.356	0
47.36	1
47.364	1
47.368	0
47.372	0
47.376	0
47.38	1
47.384	0
47.388	1
47.392	1
47.396	1
47.4	1
47.404	1
47.408	0
47.412	1
47.416	1
47.42	0
47.424	0
47.428	1
47.432	1
47.436	1
47.44	1
47.444	1
47.448	2
47.452	2
47.456	2
47.46	1
47.464	0
47.468	1
47.472	1
47.476	2
47.48	1
47.484	0
47.488	0
47.492	0
47.496	0
47.5	1
47.504	1
47.508	2
47.512	1
47.516	0
47.52	0
47.524	1
47.528	4
47.532	1
47.536	0
47.54	1
47.544	1
47.548	0
47.552	0
47.556	0
47.56	1
47.564	1
47.568	2
47.572	3
47.576	2
47.58	1
47.584	1
47.588	1
47.592	1
47.596	1
47.6	0
47.604	0
47.608	0
47.612	1
47.616	1
47.62	1
47.624	3
47.628	1
47.632	0
47.636	1
47.64	2
47.644	1
47.648	0
47.652	1
47.656	1
47.66	0
47.664	0
47.668	0
47.672	0
47.676	0
47.68	1
47.684	2
47.688	3
47.692	2
47.696	2
47.7	1
47.704	0
47.708	0
47.712	1
47.716	2
47.72	1
47.724	1
47.728	1
47.732	1
47.736	1
47.74	0
47.744	0
47.748	0
47.752	0
47.756	0
47.76	1
47.764	2
47.768	1
47.772	0
47.776	0
47.78	0
47.784	0
47.788	2
47.792	2
47.796	1
47.8	0
47.804	0
47.808	1
47.812	1
47.816	1
47.82	0
47.824	0
47.828	0
47.832	1
47.836	3
47.84	1
47.844	1
47.848	2
47.852	1
47.856	1
47.86	0
47.864	0
47.868	1
47.872	1
47.876	0
47.88	1
47.884	1
47.888	0
47.892	1
47.896	1
47.9	2
47.904	1
47.908	2
47.912	2
47.916	0
47.92	1
47.924	1
47.928	0
47.932	1
47.936	2
47.94	1
47.944	1
47.948	0
47.952	0
47.956	1
47.96	5
47.964	6
47.968	4
47.972	3
47.976	4
47.98	6
47.984	9
47.988	229
47.992	1100
47.996	3328
48	5824
48.004	6309
48.008	4073
48.012	1815
48.016	552
48.02	115
48.024	50
48.028	19
48.032	7
48.036	8
48.04	8
48.044	9
48.048	10
48.052	13
48.056	11
48.06	5
48.064	3
48.068	10
48.072	19
48.076	22
48.08	16
48.084	9
48.088	4
48.092	1
48.096	0
48.1	1
48.104	1
48.108	1
48.112	2
48.116	3
48.12	3
48.124	3
48.128	2
48.132	3
48.136	2
48.14	0
48.144	1
48.148	2
48.152	3
48.156	3
48.16	2
48.164	1
48.168	1
48.172	1
48.176	1
48.18	2
48.184	1
48.188	1
48.192	1
48.196	3
48.2	3
48.204	2
48.208	1
48.212	0
48.216	0
48.22	1
48.224	1
48.228	2
48.232	4
48.236	3
48.24	1
48.244	0
48.248	2
48.252	2
48.256	2
48.26	4
48.264	3
48.268	3
48.272	2
48.276	1
48.28	1
48.284	2
48.288	2
48.292	2
48.296	3
48.3	3
48.304	2
48.308	1
48.312	0
48.316	1
48.32	1
48.324	0
48.328	1
48.332	2
48.336	3
48.34	2
48.344	1
48.348	0
48.352	2
48.356	1
48.36	1
48.364	1
48.368	1
48.372	1
48.376	0
48.38	0
48.384	0
48.388	1
48.392	1
48.396	0
48.4	0
48.404	2
48.408	1
48.412	0
48.416	1
48.42	1
48.424	1
48.428	1
48.432	1
48.436	1
48.44	0
48.444	0
48.448	1
48.452	1
48.456	1
48.46	1
48.464	1
48.468	0
48.472	1
48.476	1
48.48	0
48.484	1
48.488	0
48.492	0
48.496	1
48.5	0
48.504	0
48.508	0
48.512	1
48.516	1
48.52	1
48.524	0
48.528	1
48.532	2
48.536	0
48.54	0
48.544	0
48.548	1
48.552	0
48.556	0
48.56	1
48.564	0
48.568	0
48.572	0
48.576	0
48.58	0
48.584	1
48.588	0
48.592	1
48.596	2
48.6	3
48.604	2
48.608	1
48.612	0
48.616	1
48.62	1
48.624	0
48.628	0
48.632	0
48.636	0
48.64	0
48.644	0
48.648	0
48.652	1
48.656	0
48.66	0
48.664	1
48.668	1
48.672	1
48.676	1
48.68	1
48.684	1
48.688	1
48.692	1
48.696	0
48.7	0
48.704	1
48.708	0
48.712	1
48.716	3
48.72	1
48.724	0
48.728	0
48.732	0
48.736	0
48.74	0
48.744	0
48.748	1
48.752	2
48.756	1
48.76	3
48.764	3
48.768	1
48.772	2
48.776	2
48.78	1
48.784	2
48.788	2
48.792	1
48.796	0
48.8	0
48.804	0
48.808	0
48.812	1
48.816	2
48.82	1
48.824	1
48.828	1
48.832	0
48.836	0
48.84	0
48.844	0
48.848	0
48.852	1
48.856	1
48.86	0
48.864	0
48.868	0
48.872	1
48.876	1
48.88	1
48.884	1
48.888	0
48.892	0
48.896	1
48.9	1
48.904	0
48.908	0
48.912	0
48.916	0
48.92	0
48.924	0
48.928	1
48.932	3
48.936	5
48.94	1
48.944	0
48.948	0
48.952	2
48.956	1
48.96	1
48.964	0
48.968	0
48.972	0
48.976	0
48.98	2
48.984	6
48.988	14
48.992	35
48.996	115
49	284
49.004	689
49.008	1062
49.012	1160
49.016	657
49.02	307
49.024	89
49.028	26
49.032	10
49.036	3
49.04	0
49.044	1
49.048	2
49.052	3
49.056	2
49.06	2
49.064	3
49.068	4
49.072	2
49.076	1
49.08	2
49.084	4
49.088	3
49.092	0
49.096	0
49.1	1
49.104	2
49.108	0
49.112	1
49.116	2
49.12	0
49.124	1
49.128	2
49.132	2
49.136	1
49.14	1
49.144	0
49.148	1
49.152	1
49.156	1
49.16	0
49.164	1
49.168	3
49.172	2
49.176	3
49.18	3
49.184	0
49.188	2
49.192	2
49.196	1
49.2	1
49.204	1
49.208	1
49.212	0
49.216	0
49.22	0
49.224	0
49.228	0
49.232	1
49.236	2
49.24	1
49.244	0
49.248	1
49.252	0
49.256	0
49.26	1
49.264	0
49.268	0
49.272	1
49.276	1
49.28	1
49.284	0
49.288	1
49.292	1
49.296	0
49.3	0
49.304	0
49.308	0
49.312	1
49.316	2
49.32	2
49.324	0
49.328	1
49.332	1
49.336	1
49.34	2
49.344	1
49.348	0
49.352	1
49.356	1
49.36	0
49.364	0
49.368	1
49.372	2
49.376	0
49.38	2
49.384	2
49.388	0
49.392	0
49.396	0
49.4	1
49.404	3
49.408	3
49.412	1
49.416	0
49.42	0
49.424	1
49.428	0
49.432	0
49.436	0
49.44	0
49.444	0
49.448	0
49.452	1
49.456	0
49.46	0
49.464	0
49.468	0
49.472	0
49.476	1
49.48	1
49.484	1
49.488	1
49.492	1
49.496	1
49.5	1
49.504	2
49.508	1
49.512	0
49.516	1
49.52	1
49.524	1
49.528	1
49.532	1
49.536	1
49.54	0
49.544	0
49.548	0
49.552	0
49.556	1
49.56	0
49.564	0
49.568	1
49.572	0
49.576	0
49.58	0
49.584	0
49.588	0
49.592	1
49.596	1
49.6	1
49.604	1
49.608	0
49.612	0
49.616	0
49.62	1
49.624	1
49.628	1
49.632	0
49.636	1
49.64	1
49.644	0
49.648	0
49.652	0
49.656	0
49.66	0
49.664	1
49.668	3
49.672	1
49.676	0
49.68	0
49.684	1
49.688	0
49.692	0
49.696	1
49.7	2
49.704	2
49.708	0
49.712	0
49.716	1
49.72	2
49.724	2
49.728	2
49.732	1
49.736	1
49.74	1
49.744	0
49.748	2
49.752	1
49.756	0
49.76	0
49.764	1
49.768	2
49.772	0
49.776	0
49.78	0
49.784	0
49.788	1
49.792	2
49.796	1
49.8	1
49.804	1
49.808	0
49.812	0
49.816	0
49.82	1
49.824	0
49.828	0
49.832	0
49.836	1
49.84	1
49.844	1
49.848	0
49.852	0
49.856	0
49.86	0
49.864	0
49.868	1
49.872	2
49.876	1
49.88	1
49.884	1
49.888	1
49.892	1
49.896	1
49.9	0
49.904	0
49.908	0
49.912	0
49.916	1
49.92	1
49.924	1
49.928	1
49.932	1
49.936	1
49.94	2
49.944	2
49.948	1
49.952	1
49.956	1
49.96	1
49.964	2
49.968	2
49.972	1
49.976	0
49.98	1
49.984	16
49.988	65
49.992	166
49.996	257
50	302
50.004	212
50.008	119
50.012	51
50.016	31
50.02	17
50.024	6
50.028	5
50.032	3
50.036	0
50.04	1
50.044	1
50.048	1
50.052	0
50.056	0
50.06	1
50.064	3
50.068	2
50.072	1
50.076	1
50.08	1
50.084	1
50.088	1
50.092	2
50.096	2
50.1	1
50.104	2
50.108	2
50.112	1
50.116	1
50.12	1
50.124	2
50.128	0
50.132	0
50.136	1
50.14	1
50.144	0
50.148	0
50.152	1
50.156	0
50.16	0
50.164	1
50.168	0
50.172	0
50.176	0
50.18	0
50.184	0
50.188	0
50.192	0
50.196	0
50.2	1
50.204	0
50.208	0
50.212	0
50.216	0
50.22	0
50.224	0
50.228	0
50.232	0
50.236	0
50.24	0
50.244	0
50.248	0
50.252	0
50.256	0
50.26	0
50.264	0
50.268	1
50.272	1
50.276	0
50.28	1
50.284	1
50.288	0
50.292	0
50.296	0
50.3	0
50.304	0
50.308	0
50.312	0
50.316	0
50.32	0
50.324	0
50.328	0
50.332	1
50.336	1
50.34	1
50.344	2
50.348	2
50.352	0
50.356	0
50.36	0
50.364	0
50.368	0
50.372	0
50.376	1
50.38	0
50.384	0
50.388	0
50.392	2
50.396	1
50.4	0
50.404	0
50.408	0
50.412	0
50.416	1
50.42	0
50.424	0
50.428	0
50.432	0
50.436	0
50.44	0
50.444	0
50.448	0
50.452	1
50.456	1
50.46	1
50.464	0
50.468	0
50.472	0
50.476	0
50.48	1
50.484	1
50.488	2
50.492	0
50.496	0
50.5	1
50.504	0
50.508	1
50.512	1
50.516	1
50.52	0
50.524	0
50.528	1
50.532	1
50.536	1
50.54	0
50.544	1
50.548	1
50.552	0
50.556	0
50.56	0
50.564	1
50.568	0
50.572	0
50.576	1
50.58	0
50.584	0
50.588	0
50.592	1
50.596	1
50.6	0
50.604	1
50.608	1
50.612	1
50.616	0
50.62	1
50.624	1
50.628	0
50.632	0
50.636	0
50.64	0
50.644	1
50.648	2
50.652	1
50.656	0
50.66	0
50.664	0
50.668	1
50.672	2
50.676	2
50.68	1
50.684	0
50.688	1
50.692	1
50.696	1
50.7	0
50.704	0
50.708	0
50.712	0
50.716	0
50.72	1
50.724	1
50.728	0
50.732	0
50.736	0
50.74	1
50.744	0
50.748	0
50.752	0
50.756	1
50.76	1
50.764	0
50.768	1
50.772	1
50.776	1
50.78	1
50.784	1
50.788	0
50.792	1
50.796	1
50.8	1
50.804	0
50.808	0
50.812	0
50.816	0
50.82	0
50.824	1
50.828	0
50.832	0
50.836	0
50.84	0
50.844	1
50.848	2
50.852	0
50.856	1
50.86	1
50.864	0
50.868	0
50.872	0
50.876	0
50.88	1
50.884	1
50.888	0
50.892	0
50.896	0
50.9	0
50.904	0
50.908	1
50.912	2
50.916	0
50.92	0
50.924	1
50.928	0
50.932	0
50.936	0
50.94	0
50.944	1
50.948	1
50.952	0
50.956	1
50.96	1
50.964	0
50.968	0
50.972	0
50.976	0
50.98	0
50.984	0
50.988	1
50.992	0
50.996	9
51	30
51.004	42
51.008	43
51.012	34
51.016	16
51.02	8
51.024	9
51.028	11
51.032	42
51.036	105
51.04	262
51.044	301
51.048	257
51.052	141
51.056	64
51.06	16
51.064	8
51.068	3
51.072	0
51.076	0
51.08	0
51.084	0
51.088	1
51.092	0
51.096	0
51.1	1
51.104	2
51.108	2
51.112	0
51.116	1
51.12	2
51.124	5
51.128	2
51.132	0
51.136	0
51.14	1
51.144	1
51.148	0
51.152	1
51.156	1
51.16	0
51.164	1
51.168	1
51.172	0
51.176	2
51.18	2
51.184	0
51.188	1
51.192	1
51.196	0
51.2	1
51.204	1
51.208	1
51.212	0
51.216	0
51.22	0
51.224	1
51.228	1
51.232	1
51.236	0
51.24	0
51.244	0
51.248	0
51.252	1
51.256	1
51.26	0
51.264	1
51.268	1
51.272	1
51.276	1
51.28	1
51.284	1
51.288	0
51.292	1
51.296	3
51.3	1
51.304	0
51.308	1
51.312	1
51.316	1
51.32	0
51.324	1
51.328	1
51.332	0
51.336	0
51.34	1
51.344	2
51.348	2
51.352	2
51.356	2
51.36	0
51.364	0
51.368	1
51.372	0
51.376	0
51.38	0
51.384	2
51.388	1
51.392	0
51.396	1
51.4	1
51.404	1
51.408	2
51.412	3
51.416	2
51.42	0
51.424	0
51.428	0
51.432	0
51.436	0
51.44	0
51.444	1
51.448	1
51.452	1
51.456	0
51.46	1
51.464	2
51.468	1
51.472	0
51.476	0
51.48	0
51.484	1
51.488	1
51.492	1
51.496	0
51.5	0
51.504	0
51.508	0
51.512	0
51.516	0
51.52	0
51.524	0
51.528	0
51.532	0
51.536	0
51.54	0
51.544	1
51.548	1
51.552	0
51.556	1
51.56	1
51.564	0
51.568	1
51.572	0
51.576	0
51.58	2
51.584	1
51.588	0
51.592	1
51.596	1
51.6	1
51.604	0
51.608	0
51.612	0
51.616	1
51.62	0
51.624	0
51.628	1
51.632	2
51.636	2
51.64	2
51.644	1
51.648	1
51.652	1
51.656	0
51.66	0
51.664	0
51.668	0
51.672	0
51.676	1
51.68	1
51.684	1
51.688	0
51.692	0
51.696	0
51.7	0
51.704	0
51.708	0
51.712	1
51.716	1
51.72	1
51.724	0
51.728	1
51.732	1
51.736	0
51.74	0
51.744	0
51.748	0
51.752	0
51.756	0
51.76	0
51.764	0
51.768	0
51.772	1
51.776	1
51.78	1
51.784	0
51.788	0
51.792	0
51.796	1
51.8	1
51.804	0
51.808	0
51.812	0
51.816	0
51.82	0
51.824	1
51.828	0
51.832	0
51.836	1
51.84	1
51.844	1
51.848	1
51.852	1
51.856	1
51.86	0
51.864	0
51.868	0
51.872	1
51.876	1
51.88	1
51.884	1
51.888	1
51.892	1
51.896	2
51.9	2
51.904	2
51.908	2
51.912	2
51.916	2
51.92	1
51.924	1
51.928	1
51.932	0
51.936	0
51.94	0
51.944	0
51.948	0
51.952	0
51.956	1
51.96	0
51.964	0
51.968	0
51.972	1
51.976	1
51.98	0
51.984	0
51.988	0
51.992	0
51.996	1
[truncated: 31,085 more rows]
