# Supplementary material for: Rapid Detection of Volatile Organic Metabolites in Urine by High-Pressure Photoionization Mass Spectrometry for Breast Cancer Screening: A Pilot Study
Source: Metabolites. 2023 Jul 21;13(7):870. doi: 10.3390/metabo13070870 (PMC10385751; doi:10.3390/metabo13070870)
Supplement: Supplementary file 1 [file metabolites-13-00870-s001.zip › Mass_data/CTL/CTL26.txt]

44	96
44.004	52
44.008	43
44.012	100
44.016	337
44.02	579
44.024	647
44.028	489
44.032	217
44.036	75
44.04	19
44.044	25
44.048	27
44.052	24
44.056	17
44.06	10
44.064	4
44.068	0
44.072	1
44.076	1
44.08	1
44.084	1
44.088	2
44.092	3
44.096	3
44.1	3
44.104	2
44.108	1
44.112	1
44.116	0
44.12	0
44.124	1
44.128	1
44.132	1
44.136	0
44.14	0
44.144	1
44.148	3
44.152	1
44.156	1
44.16	2
44.164	3
44.168	2
44.172	1
44.176	1
44.18	2
44.184	2
44.188	2
44.192	1
44.196	2
44.2	2
44.204	1
44.208	1
44.212	0
44.216	1
44.22	2
44.224	1
44.228	0
44.232	0
44.236	1
44.24	1
44.244	1
44.248	1
44.252	2
44.256	1
44.26	1
44.264	1
44.268	2
44.272	2
44.276	1
44.28	0
44.284	1
44.288	2
44.292	1
44.296	0
44.3	0
44.304	0
44.308	1
44.312	0
44.316	0
44.32	0
44.324	2
44.328	1
44.332	1
44.336	1
44.34	0
44.344	1
44.348	2
44.352	1
44.356	0
44.36	0
44.364	1
44.368	0
44.372	1
44.376	1
44.38	1
44.384	0
44.388	0
44.392	1
44.396	0
44.4	1
44.404	1
44.408	0
44.412	0
44.416	1
44.42	2
44.424	2
44.428	1
44.432	1
44.436	1
44.44	0
44.444	1
44.448	1
44.452	0
44.456	0
44.46	0
44.464	0
44.468	0
44.472	1
44.476	2
44.48	1
44.484	1
44.488	1
44.492	1
44.496	1
44.5	0
44.504	1
44.508	1
44.512	0
44.516	1
44.52	1
44.524	1
44.528	1
44.532	0
44.536	0
44.54	0
44.544	0
44.548	0
44.552	1
44.556	1
44.56	0
44.564	0
44.568	1
44.572	3
44.576	2
44.58	1
44.584	1
44.588	0
44.592	0
44.596	1
44.6	0
44.604	1
44.608	1
44.612	1
44.616	1
44.62	0
44.624	0
44.628	0
44.632	0
44.636	0
44.64	1
44.644	4
44.648	2
44.652	1
44.656	2
44.66	0
44.664	0
44.668	0
44.672	0
44.676	0
44.68	0
44.684	0
44.688	0
44.692	0
44.696	0
44.7	0
44.704	0
44.708	0
44.712	0
44.716	0
44.72	0
44.724	0
44.728	0
44.732	0
44.736	1
44.74	2
44.744	0
44.748	0
44.752	0
44.756	1
44.76	1
44.764	0
44.768	0
44.772	1
44.776	1
44.78	1
44.784	0
44.788	0
44.792	1
44.796	1
44.8	1
44.804	0
44.808	0
44.812	0
44.816	0
44.82	1
44.824	1
44.828	0
44.832	1
44.836	0
44.84	0
44.844	0
44.848	0
44.852	0
44.856	1
44.86	1
44.864	1
44.868	1
44.872	1
44.876	1
44.88	1
44.884	2
44.888	0
44.892	1
44.896	1
44.9	0
44.904	0
44.908	0
44.912	0
44.916	0
44.92	1
44.924	1
44.928	1
44.932	0
44.936	0
44.94	0
44.944	0
44.948	0
44.952	0
44.956	1
44.96	2
44.964	5
44.968	25
44.972	67
44.976	157
44.98	153
44.984	112
44.988	68
44.992	78
44.996	91
45	97
45.004	62
45.008	41
45.012	29
45.016	24
45.02	70
45.024	298
45.028	704
45.032	1329
45.036	1117
45.04	682
45.044	192
45.048	67
45.052	21
45.056	13
45.06	10
45.064	7
45.068	4
45.072	3
45.076	4
45.08	2
45.084	1
45.088	1
45.092	1
45.096	3
45.1	5
45.104	4
45.108	3
45.112	2
45.116	1
45.12	2
45.124	2
45.128	1
45.132	0
45.136	2
45.14	3
45.144	1
45.148	0
45.152	0
45.156	0
45.16	1
45.164	0
45.168	1
45.172	2
45.176	0
45.18	0
45.184	0
45.188	0
45.192	0
45.196	0
45.2	0
45.204	0
45.208	1
45.212	1
45.216	0
45.22	0
45.224	0
45.228	1
45.232	0
45.236	1
45.24	1
45.244	0
45.248	1
45.252	1
45.256	2
45.26	1
45.264	1
45.268	1
45.272	0
45.276	0
45.28	0
45.284	0
45.288	0
45.292	1
45.296	1
45.3	1
45.304	0
45.308	1
45.312	1
45.316	1
45.32	1
45.324	1
45.328	1
45.332	1
45.336	0
45.34	0
45.344	0
45.348	0
45.352	0
45.356	0
45.36	0
45.364	0
45.368	1
45.372	2
45.376	1
45.38	0
45.384	0
45.388	0
45.392	1
45.396	1
45.4	2
45.404	1
45.408	1
45.412	0
45.416	1
45.42	1
45.424	1
45.428	0
45.432	0
45.436	0
45.44	1
45.444	1
45.448	0
45.452	0
45.456	0
45.46	0
45.464	1
45.468	2
45.472	0
45.476	1
45.48	1
45.484	0
45.488	2
45.492	1
45.496	1
45.5	0
45.504	1
45.508	2
45.512	1
45.516	1
45.52	1
45.524	1
45.528	0
45.532	1
45.536	1
45.54	0
45.544	0
45.548	1
45.552	1
45.556	0
45.56	0
45.564	0
45.568	0
45.572	0
45.576	1
45.58	2
45.584	2
45.588	1
45.592	1
45.596	0
45.6	1
45.604	2
45.608	1
45.612	0
45.616	0
45.62	0
45.624	0
45.628	3
45.632	1
45.636	0
45.64	0
45.644	0
45.648	0
45.652	0
45.656	1
45.66	0
45.664	0
45.668	1
45.672	0
45.676	1
45.68	2
45.684	1
45.688	0
45.692	0
45.696	1
45.7	1
45.704	1
45.708	0
45.712	0
45.716	0
45.72	0
45.724	1
45.728	0
45.732	0
45.736	0
45.74	0
45.744	0
45.748	0
45.752	0
45.756	0
45.76	0
45.764	1
45.768	2
45.772	1
45.776	0
45.78	0
45.784	1
45.788	1
45.792	0
45.796	0
45.8	1
45.804	1
45.808	0
45.812	1
45.816	1
45.82	0
45.824	0
45.828	0
45.832	0
45.836	1
45.84	0
45.844	0
45.848	1
45.852	2
45.856	1
45.86	1
45.864	2
45.868	0
45.872	0
45.876	0
45.88	1
45.884	1
45.888	1
45.892	0
45.896	0
45.9	0
45.904	0
45.908	0
45.912	1
45.916	1
45.92	0
45.924	0
45.928	0
45.932	0
45.936	1
45.94	0
45.944	0
45.948	0
45.952	1
45.956	1
45.96	0
45.964	1
45.968	2
45.972	8
45.976	21
45.98	35
45.984	65
45.988	100
45.992	118
45.996	81
46	39
46.004	9
46.008	6
46.012	5
46.016	8
46.02	20
46.024	51
46.028	77
46.032	87
46.036	52
46.04	30
46.044	17
46.048	5
46.052	1
46.056	5
46.06	15
46.064	27
46.068	25
46.072	12
46.076	3
46.08	1
46.084	1
46.088	1
46.092	0
46.096	0
46.1	0
46.104	0
46.108	0
46.112	0
46.116	1
46.12	1
46.124	1
46.128	0
46.132	0
46.136	0
46.14	0
46.144	0
46.148	0
46.152	0
46.156	1
46.16	3
46.164	2
46.168	0
46.172	0
46.176	0
46.18	0
46.184	0
46.188	0
46.192	0
46.196	1
46.2	0
46.204	0
46.208	0
46.212	1
46.216	0
46.22	0
46.224	0
46.228	0
46.232	0
46.236	0
46.24	0
46.244	1
46.248	1
46.252	0
46.256	0
46.26	1
46.264	1
46.268	0
46.272	0
46.276	0
46.28	1
46.284	0
46.288	1
46.292	1
46.296	0
46.3	0
46.304	0
46.308	0
46.312	0
46.316	0
46.32	0
46.324	0
46.328	1
46.332	1
46.336	0
46.34	2
46.344	1
46.348	0
46.352	1
46.356	1
46.36	1
46.364	1
46.368	0
46.372	0
46.376	0
46.38	0
46.384	0
46.388	0
46.392	0
46.396	1
46.4	1
46.404	0
46.408	2
46.412	1
46.416	0
46.42	0
46.424	1
46.428	1
46.432	0
46.436	1
46.44	1
46.444	1
46.448	0
46.452	0
46.456	0
46.46	1
46.464	1
46.468	1
46.472	1
46.476	0
46.48	0
46.484	0
46.488	1
46.492	1
46.496	1
46.5	0
46.504	0
46.508	1
46.512	1
46.516	1
46.52	1
46.524	1
46.528	0
46.532	1
46.536	1
46.54	1
46.544	3
46.548	1
46.552	0
46.556	0
46.56	0
46.564	0
46.568	0
46.572	0
46.576	0
46.58	0
46.584	1
46.588	0
46.592	0
46.596	0
46.6	0
46.604	0
46.608	0
46.612	0
46.616	0
46.62	0
46.624	0
46.628	0
46.632	0
46.636	0
46.64	0
46.644	0
46.648	0
46.652	1
46.656	0
46.66	1
46.664	2
46.668	0
46.672	0
46.676	0
46.68	0
46.684	0
46.688	0
46.692	1
46.696	0
46.7	0
46.704	0
46.708	0
46.712	0
46.716	0
46.72	0
46.724	0
46.728	0
46.732	0
46.736	0
46.74	0
46.744	0
46.748	1
46.752	0
46.756	0
46.76	1
46.764	0
46.768	0
46.772	0
46.776	0
46.78	0
46.784	1
46.788	2
46.792	0
46.796	1
46.8	1
46.804	0
46.808	1
46.812	1
46.816	0
46.82	0
46.824	0
46.828	1
46.832	0
46.836	1
46.84	1
46.844	1
46.848	0
46.852	0
46.856	0
46.86	1
46.864	0
46.868	0
46.872	0
46.876	0
46.88	0
46.884	0
46.888	1
46.892	1
46.896	0
46.9	0
46.904	1
46.908	1
46.912	0
46.916	0
46.92	0
46.924	1
46.928	0
46.932	1
46.936	2
46.94	0
46.944	0
46.948	0
46.952	0
46.956	0
46.96	0
46.964	2
46.968	8
46.972	14
46.976	14
46.98	7
46.984	35
46.988	117
46.992	223
46.996	241
47	161
47.004	70
47.008	29
47.012	12
47.016	3
47.02	0
47.024	0
47.028	1
47.032	14
47.036	65
47.04	587
47.044	1376
47.048	2409
47.052	1983
47.056	1256
47.06	412
47.064	157
47.068	57
47.072	26
47.076	14
47.08	8
47.084	4
47.088	1
47.092	1
47.096	2
47.1	3
47.104	0
47.108	1
47.112	3
47.116	4
47.12	11
47.124	11
47.128	6
47.132	4
47.136	2
47.14	1
47.144	0
47.148	0
47.152	0
47.156	0
47.16	0
47.164	0
47.168	1
47.172	0
47.176	0
47.18	0
47.184	0
47.188	0
47.192	0
47.196	1
47.2	2
47.204	2
47.208	1
47.212	0
47.216	1
47.22	1
47.224	0
47.228	0
47.232	1
47.236	2
47.24	1
47.244	1
47.248	0
47.252	2
47.256	2
47.26	1
47.264	0
47.268	1
47.272	1
47.276	1
47.28	0
47.284	0
47.288	0
47.292	1
47.296	2
47.3	1
47.304	0
47.308	0
47.312	0
47.316	1
47.32	0
47.324	1
47.328	1
47.332	1
47.336	2
47.34	2
47.344	2
47.348	1
47.352	1
47.356	1
47.36	0
47.364	0
47.368	0
47.372	1
47.376	0
47.38	0
47.384	0
47.388	2
47.392	2
47.396	0
47.4	2
47.404	1
47.408	1
47.412	0
47.416	0
47.42	0
47.424	1
47.428	0
47.432	0
47.436	0
47.44	1
47.444	0
47.448	0
47.452	0
47.456	0
47.46	0
47.464	1
47.468	1
47.472	2
47.476	2
47.48	2
47.484	2
47.488	1
47.492	0
47.496	0
47.5	1
47.504	2
47.508	0
47.512	1
47.516	1
47.52	1
47.524	0
47.528	1
47.532	2
47.536	1
47.54	2
47.544	4
47.548	1
47.552	0
47.556	0
47.56	1
47.564	1
47.568	1
47.572	0
47.576	0
47.58	0
47.584	0
47.588	2
47.592	1
47.596	0
47.6	1
47.604	0
47.608	0
47.612	0
47.616	0
47.62	0
47.624	1
47.628	1
47.632	0
47.636	1
47.64	4
47.644	3
47.648	2
47.652	1
47.656	0
47.66	0
47.664	0
47.668	1
47.672	0
47.676	0
47.68	0
47.684	0
47.688	0
47.692	1
47.696	2
47.7	2
47.704	1
47.708	1
47.712	1
47.716	1
47.72	0
47.724	0
47.728	0
47.732	0
47.736	0
47.74	0
47.744	1
47.748	0
47.752	2
47.756	2
47.76	0
47.764	0
47.768	0
47.772	1
47.776	0
47.78	0
47.784	0
47.788	0
47.792	1
47.796	1
47.8	0
47.804	0
47.808	0
47.812	0
47.816	0
47.82	0
47.824	0
47.828	1
47.832	1
47.836	1
47.84	0
47.844	1
47.848	1
47.852	2
47.856	1
47.86	0
47.864	0
47.868	0
47.872	0
47.876	0
47.88	0
47.884	1
47.888	1
47.892	0
47.896	0
47.9	0
47.904	0
47.908	0
47.912	1
47.916	2
47.92	0
47.924	1
47.928	1
47.932	1
47.936	1
47.94	1
47.944	1
47.948	1
47.952	0
47.956	0
47.96	1
47.964	4
47.968	5
47.972	3
47.976	1
47.98	2
47.984	5
47.988	9
47.992	21
47.996	42
48	75
48.004	75
48.008	58
48.012	25
48.016	11
48.02	3
48.024	0
48.028	2
48.032	2
48.036	1
48.04	3
48.044	15
48.048	36
48.052	68
48.056	47
48.06	25
48.064	6
48.068	2
48.072	0
48.076	1
48.08	4
48.084	3
48.088	1
48.092	0
48.096	0
48.1	0
48.104	0
48.108	0
48.112	0
48.116	1
48.12	0
48.124	0
48.128	0
48.132	0
48.136	1
48.14	1
48.144	0
48.148	1
48.152	1
48.156	0
48.16	0
48.164	0
48.168	0
48.172	1
48.176	0
48.18	0
48.184	0
48.188	0
48.192	0
48.196	0
48.2	0
48.204	0
48.208	1
48.212	1
48.216	0
48.22	0
48.224	1
48.228	1
48.232	1
48.236	2
48.24	1
48.244	1
48.248	0
48.252	0
48.256	0
48.26	0
48.264	1
48.268	0
48.272	0
48.276	0
48.28	1
48.284	1
48.288	0
48.292	2
48.296	2
48.3	1
48.304	0
48.308	1
48.312	1
48.316	1
48.32	1
48.324	1
48.328	1
48.332	0
48.336	0
48.34	0
48.344	2
48.348	1
48.352	0
48.356	1
48.36	1
48.364	1
48.368	0
48.372	0
48.376	0
48.38	0
48.384	0
48.388	0
48.392	1
48.396	0
48.4	1
48.404	1
48.408	1
48.412	1
48.416	1
48.42	1
48.424	0
48.428	0
48.432	0
48.436	0
48.44	0
48.444	0
48.448	0
48.452	0
48.456	0
48.46	0
48.464	0
48.468	0
48.472	0
48.476	0
48.48	0
48.484	1
48.488	1
48.492	1
48.496	0
48.5	1
48.504	0
48.508	0
48.512	1
48.516	0
48.52	0
48.524	0
48.528	0
48.532	0
48.536	0
48.54	0
48.544	0
48.548	0
48.552	2
48.556	1
48.56	1
48.564	2
48.568	2
48.572	2
48.576	1
48.58	1
48.584	1
48.588	1
48.592	0
48.596	1
48.6	1
48.604	0
48.608	0
48.612	0
48.616	1
48.62	1
48.624	1
48.628	0
48.632	0
48.636	1
48.64	3
48.644	0
48.648	0
48.652	0
48.656	1
48.66	0
48.664	0
48.668	1
48.672	0
48.676	0
48.68	1
48.684	0
48.688	0
48.692	1
48.696	1
48.7	0
48.704	0
48.708	0
48.712	1
48.716	1
48.72	1
48.724	0
48.728	0
48.732	1
48.736	0
48.74	0
48.744	0
48.748	0
48.752	0
48.756	0
48.76	0
48.764	0
48.768	0
48.772	0
48.776	0
48.78	0
48.784	0
48.788	1
48.792	1
48.796	0
48.8	0
48.804	0
48.808	0
48.812	1
48.816	1
48.82	1
48.824	0
48.828	1
48.832	1
48.836	1
48.84	0
48.844	0
48.848	0
48.852	3
48.856	2
48.86	1
48.864	0
48.868	1
48.872	1
48.876	0
48.88	0
48.884	0
48.888	1
48.892	1
48.896	1
48.9	0
48.904	0
48.908	1
48.912	1
48.916	0
48.92	0
48.924	0
48.928	1
48.932	0
48.936	0
48.94	0
48.944	0
48.948	0
48.952	0
48.956	0
48.96	1
48.964	1
48.968	1
48.972	0
48.976	1
48.98	2
48.984	5
48.988	9
48.992	14
48.996	8
49	5
49.004	5
49.008	9
49.012	10
49.016	8
49.02	6
49.024	3
49.028	1
49.032	1
49.036	0
49.04	0
49.044	1
49.048	6
49.052	9
49.056	10
49.06	6
49.064	4
49.068	3
49.072	0
49.076	0
49.08	0
49.084	0
49.088	1
49.092	2
49.096	2
49.1	1
49.104	0
49.108	1
49.112	1
49.116	1
49.12	0
49.124	0
49.128	0
49.132	0
49.136	0
49.14	0
49.144	0
49.148	1
49.152	0
49.156	0
49.16	0
49.164	1
49.168	1
49.172	1
49.176	0
49.18	0
49.184	1
49.188	0
49.192	0
49.196	0
49.2	0
49.204	0
49.208	0
49.212	0
49.216	1
49.22	1
49.224	0
49.228	0
49.232	0
49.236	1
49.24	1
49.244	1
49.248	1
49.252	1
49.256	0
49.26	0
49.264	0
49.268	1
49.272	1
49.276	0
49.28	0
49.284	1
49.288	2
49.292	0
49.296	0
49.3	1
49.304	0
49.308	0
49.312	0
49.316	1
49.32	0
49.324	0
49.328	0
49.332	1
49.336	2
49.34	1
49.344	0
49.348	0
49.352	0
49.356	0
49.36	0
49.364	1
49.368	0
49.372	0
49.376	0
49.38	0
49.384	0
49.388	0
49.392	0
49.396	1
49.4	1
49.404	0
49.408	0
49.412	0
49.416	0
49.42	0
49.424	0
49.428	0
49.432	0
49.436	1
49.44	1
49.444	1
49.448	0
49.452	0
49.456	0
49.46	0
49.464	0
49.468	0
49.472	1
49.476	1
49.48	2
49.484	1
49.488	1
49.492	0
49.496	0
49.5	0
49.504	0
49.508	1
49.512	0
49.516	0
49.52	0
49.524	0
49.528	0
49.532	0
49.536	0
49.54	0
49.544	1
49.548	1
49.552	1
49.556	0
49.56	0
49.564	0
49.568	0
49.572	0
49.576	1
49.58	1
49.584	1
49.588	1
49.592	1
49.596	0
49.6	0
49.604	0
49.608	0
49.612	0
49.616	0
49.62	1
49.624	0
49.628	0
49.632	1
49.636	0
49.64	0
49.644	0
49.648	1
49.652	0
49.656	0
49.66	1
49.664	1
49.668	1
49.672	0
49.676	0
49.68	0
49.684	0
49.688	1
49.692	1
49.696	0
49.7	0
49.704	0
49.708	0
49.712	0
49.716	0
49.72	0
49.724	0
49.728	0
49.732	0
49.736	0
49.74	0
49.744	0
49.748	0
49.752	0
49.756	0
49.76	0
49.764	1
49.768	1
49.772	2
49.776	0
49.78	0
49.784	0
49.788	0
49.792	1
49.796	1
49.8	2
49.804	1
49.808	1
49.812	1
49.816	1
49.82	1
49.824	0
49.828	0
49.832	0
49.836	0
49.84	0
49.844	1
49.848	1
49.852	1
49.856	0
49.86	0
49.864	1
49.868	0
49.872	0
49.876	1
49.88	1
49.884	1
49.888	0
49.892	0
49.896	0
49.9	0
49.904	1
49.908	1
49.912	0
49.916	0
49.92	0
49.924	0
49.928	0
49.932	1
49.936	1
49.94	0
49.944	0
49.948	0
49.952	1
49.956	0
49.96	0
49.964	0
49.968	0
49.972	1
49.976	2
49.98	0
49.984	1
49.988	3
49.992	2
49.996	3
50	4
50.004	4
50.008	4
50.012	6
50.016	10
50.02	6
50.024	2
50.028	0
50.032	1
50.036	1
50.04	0
50.044	0
50.048	0
50.052	0
50.056	0
50.06	1
50.064	2
50.068	0
50.072	1
50.076	2
50.08	0
50.084	1
50.088	2
50.092	1
50.096	2
50.1	2
50.104	1
50.108	0
50.112	0
50.116	0
50.12	0
50.124	0
50.128	0
50.132	0
50.136	0
50.14	0
50.144	0
50.148	0
50.152	1
50.156	2
50.16	1
50.164	1
50.168	0
50.172	1
50.176	1
50.18	0
50.184	0
50.188	0
50.192	1
50.196	0
50.2	0
50.204	0
50.208	1
50.212	1
50.216	0
50.22	0
50.224	0
50.228	0
50.232	0
50.236	0
50.24	1
50.244	0
50.248	1
50.252	1
50.256	0
50.26	0
50.264	0
50.268	0
50.272	0
50.276	0
50.28	0
50.284	0
50.288	0
50.292	0
50.296	0
50.3	0
50.304	0
50.308	0
50.312	0
50.316	0
50.32	1
50.324	1
50.328	0
50.332	0
50.336	1
50.34	1
50.344	1
50.348	0
50.352	0
50.356	0
50.36	0
50.364	0
50.368	0
50.372	0
50.376	0
50.38	1
50.384	1
50.388	1
50.392	1
50.396	0
50.4	1
50.404	2
50.408	0
50.412	0
50.416	0
50.42	1
50.424	1
50.428	1
50.432	0
50.436	0
50.44	0
50.444	0
50.448	1
50.452	1
50.456	0
50.46	0
50.464	0
50.468	0
50.472	0
50.476	0
50.48	0
50.484	0
50.488	0
50.492	0
50.496	0
50.5	0
50.504	0
50.508	0
50.512	0
50.516	1
50.52	0
50.524	1
50.528	2
50.532	1
50.536	0
50.54	0
50.544	0
50.548	0
50.552	0
50.556	0
50.56	0
50.564	1
50.568	2
50.572	1
50.576	0
50.58	0
50.584	1
50.588	1
50.592	1
50.596	1
50.6	1
50.604	1
50.608	0
50.612	0
50.616	0
50.62	1
50.624	0
50.628	0
50.632	0
50.636	0
50.64	0
50.644	0
50.648	0
50.652	0
50.656	0
50.66	1
50.664	1
50.668	0
50.672	1
50.676	1
50.68	1
50.684	0
50.688	0
50.692	0
50.696	0
50.7	0
50.704	0
50.708	0
50.712	0
50.716	0
50.72	1
50.724	1
50.728	0
50.732	1
50.736	1
50.74	1
50.744	2
50.748	1
50.752	0
50.756	1
50.76	0
50.764	0
50.768	0
50.772	0
50.776	0
50.78	1
50.784	0
50.788	0
50.792	0
50.796	0
50.8	0
50.804	1
50.808	0
50.812	0
50.816	0
50.82	0
50.824	0
50.828	0
50.832	0
50.836	0
50.84	0
50.844	0
50.848	1
50.852	1
50.856	0
50.86	0
50.864	0
50.868	0
50.872	0
50.876	0
50.88	0
50.884	0
50.888	0
50.892	0
50.896	0
50.9	0
50.904	0
50.908	0
50.912	0
50.916	1
50.92	0
50.924	0
50.928	0
50.932	0
50.936	0
50.94	0
50.944	0
50.948	0
50.952	1
50.956	0
50.96	0
50.964	1
50.968	0
50.972	0
50.976	0
50.98	0
50.984	0
50.988	0
50.992	0
50.996	0
51	1
51.004	3
51.008	2
51.012	3
51.016	4
51.02	5
51.024	5
51.028	2
51.032	36
51.036	136
51.04	294
51.044	344
51.048	275
51.052	120
51.056	53
51.06	18
51.064	5
51.068	3
51.072	2
51.076	1
51.08	0
51.084	0
51.088	1
51.092	1
51.096	1
51.1	0
51.104	0
51.108	0
51.112	1
51.116	3
51.12	1
51.124	0
51.128	0
51.132	0
51.136	0
51.14	0
51.144	0
51.148	0
51.152	0
51.156	0
51.16	0
51.164	1
51.168	1
51.172	1
51.176	0
51.18	0
51.184	0
51.188	0
51.192	0
51.196	0
51.2	0
51.204	1
51.208	1
51.212	0
51.216	1
51.22	1
51.224	0
51.228	0
51.232	0
51.236	0
51.24	1
51.244	1
51.248	1
51.252	1
51.256	0
51.26	0
51.264	0
51.268	0
51.272	0
51.276	0
51.28	1
51.284	1
51.288	0
51.292	0
51.296	0
51.3	0
51.304	0
51.308	0
51.312	0
51.316	0
51.32	0
51.324	0
51.328	0
51.332	0
51.336	0
51.34	0
51.344	0
51.348	0
51.352	1
51.356	1
51.36	0
51.364	0
51.368	0
51.372	0
51.376	0
51.38	0
51.384	1
51.388	0
51.392	0
51.396	0
51.4	0
51.404	0
51.408	1
51.412	0
51.416	1
51.42	2
51.424	1
51.428	1
51.432	1
51.436	1
51.44	0
51.444	0
51.448	1
51.452	1
51.456	1
51.46	1
51.464	0
51.468	0
51.472	1
51.476	0
51.48	0
51.484	0
51.488	0
51.492	0
51.496	0
51.5	0
51.504	0
51.508	0
51.512	0
51.516	0
51.52	0
51.524	1
51.528	1
51.532	0
51.536	0
51.54	0
51.544	0
51.548	1
51.552	1
51.556	0
51.56	0
51.564	0
51.568	0
51.572	0
51.576	0
51.58	1
51.584	0
51.588	0
51.592	1
51.596	0
51.6	0
51.604	1
51.608	0
51.612	1
51.616	2
51.62	1
51.624	1
51.628	1
51.632	0
51.636	0
51.64	0
51.644	1
51.648	0
51.652	0
51.656	0
51.66	0
51.664	0
51.668	1
51.672	1
51.676	1
51.68	0
51.684	0
51.688	0
51.692	0
51.696	0
51.7	0
51.704	0
51.708	0
51.712	0
51.716	0
51.72	0
51.724	0
51.728	0
51.732	0
51.736	0
51.74	0
51.744	0
51.748	0
51.752	1
51.756	0
51.76	0
51.764	0
51.768	1
51.772	1
51.776	0
51.78	2
51.784	1
51.788	0
51.792	0
51.796	0
51.8	1
51.804	1
51.808	1
51.812	1
51.816	1
51.82	1
51.824	2
51.828	2
51.832	2
51.836	1
51.84	0
51.844	0
51.848	0
51.852	0
51.856	1
51.86	1
51.864	0
51.868	0
51.872	0
51.876	0
51.88	0
51.884	0
51.888	1
51.892	1
51.896	1
51.9	0
51.904	0
51.908	0
51.912	0
51.916	0
51.92	0
51.924	0
51.928	1
51.932	1
51.936	1
51.94	0
51.944	0
51.948	0
51.952	0
51.956	0
51.96	0
51.964	1
51.968	1
51.972	1
51.976	0
51.98	0
51.984	0
51.988	1
51.992	1
51.996	0
[truncated: 31,085 more rows]
