# Supplementary material for: Rapid Detection of Volatile Organic Metabolites in Urine by High-Pressure Photoionization Mass Spectrometry for Breast Cancer Screening: A Pilot Study
Source: Metabolites. 2023 Jul 21;13(7):870. doi: 10.3390/metabo13070870 (PMC10385751; doi:10.3390/metabo13070870)
Supplement: Supplementary file 1 [file metabolites-13-00870-s001.zip › Mass_data/CTL/CTL27.txt]

44	51
44.004	39
44.008	39
44.012	213
44.016	542
44.02	1023
44.024	826
44.028	497
44.032	163
44.036	55
44.04	23
44.044	23
44.048	35
44.052	31
44.056	21
44.06	10
44.064	5
44.068	3
44.072	2
44.076	2
44.08	1
44.084	2
44.088	5
44.092	10
44.096	7
44.1	4
44.104	2
44.108	2
44.112	3
44.116	3
44.12	1
44.124	2
44.128	1
44.132	1
44.136	2
44.14	3
44.144	3
44.148	3
44.152	2
44.156	3
44.16	3
44.164	2
44.168	2
44.172	3
44.176	3
44.18	1
44.184	3
44.188	3
44.192	3
44.196	1
44.2	2
44.204	1
44.208	0
44.212	2
44.216	1
44.22	0
44.224	1
44.228	1
44.232	2
44.236	3
44.24	4
44.244	3
44.248	3
44.252	4
44.256	7
44.26	4
44.264	1
44.268	0
44.272	1
44.276	1
44.28	1
44.284	2
44.288	1
44.292	1
44.296	2
44.3	2
44.304	2
44.308	2
44.312	2
44.316	1
44.32	1
44.324	2
44.328	1
44.332	2
44.336	3
44.34	2
44.344	3
44.348	2
44.352	1
44.356	0
44.36	1
44.364	2
44.368	2
44.372	5
44.376	2
44.38	0
44.384	1
44.388	2
44.392	1
44.396	1
44.4	2
44.404	2
44.408	3
44.412	4
44.416	1
44.42	2
44.424	2
44.428	1
44.432	1
44.436	0
44.44	0
44.444	2
44.448	1
44.452	0
44.456	0
44.46	3
44.464	2
44.468	1
44.472	2
44.476	1
44.48	1
44.484	1
44.488	3
44.492	2
44.496	3
44.5	5
44.504	1
44.508	1
44.512	2
44.516	1
44.52	1
44.524	1
44.528	1
44.532	1
44.536	2
44.54	2
44.544	1
44.548	0
44.552	1
44.556	1
44.56	2
44.564	1
44.568	0
44.572	0
44.576	0
44.58	2
44.584	2
44.588	0
44.592	0
44.596	0
44.6	0
44.604	1
44.608	2
44.612	2
44.616	1
44.62	0
44.624	0
44.628	0
44.632	0
44.636	1
44.64	2
44.644	1
44.648	1
44.652	1
44.656	1
44.66	2
44.664	0
44.668	0
44.672	1
44.676	3
44.68	2
44.684	1
44.688	2
44.692	0
44.696	1
44.7	2
44.704	3
44.708	1
44.712	1
44.716	1
44.72	0
44.724	0
44.728	0
44.732	1
44.736	1
44.74	0
44.744	1
44.748	3
44.752	3
44.756	3
44.76	3
44.764	2
44.768	1
44.772	2
44.776	3
44.78	1
44.784	1
44.788	2
44.792	3
44.796	2
44.8	1
44.804	1
44.808	0
44.812	1
44.816	1
44.82	0
44.824	1
44.828	1
44.832	1
44.836	0
44.84	1
44.844	1
44.848	0
44.852	2
44.856	3
44.86	3
44.864	1
44.868	1
44.872	1
44.876	0
44.88	0
44.884	1
44.888	1
44.892	1
44.896	0
44.9	0
44.904	0
44.908	0
44.912	0
44.916	0
44.92	0
44.924	1
44.928	1
44.932	0
44.936	1
44.94	0
44.944	0
44.948	0
44.952	2
44.956	1
44.96	1
44.964	0
44.968	27
44.972	99
44.976	197
44.98	247
44.984	164
44.988	78
44.992	43
44.996	42
45	37
45.004	31
45.008	21
45.012	24
45.016	51
45.02	112
45.024	277
45.028	592
45.032	877
45.036	918
45.04	505
45.044	194
45.048	46
45.052	29
45.056	29
45.06	29
45.064	17
45.068	7
45.072	2
45.076	1
45.08	1
45.084	2
45.088	2
45.092	1
45.096	2
45.1	2
45.104	3
45.108	2
45.112	3
45.116	3
45.12	2
45.124	1
45.128	1
45.132	1
45.136	1
45.14	3
45.144	3
45.148	2
45.152	1
45.156	0
45.16	0
45.164	0
45.168	0
45.172	0
45.176	0
45.18	1
45.184	0
45.188	1
45.192	2
45.196	2
45.2	1
45.204	0
45.208	0
45.212	0
45.216	0
45.22	0
45.224	0
45.228	0
45.232	0
45.236	2
45.24	2
45.244	2
45.248	2
45.252	0
45.256	1
45.26	1
45.264	0
45.268	1
45.272	1
45.276	1
45.28	1
45.284	1
45.288	1
45.292	1
45.296	0
45.3	1
45.304	2
45.308	2
45.312	1
45.316	1
45.32	2
45.324	1
45.328	0
45.332	1
45.336	0
45.34	0
45.344	1
45.348	2
45.352	1
45.356	0
45.36	1
45.364	1
45.368	0
45.372	0
45.376	1
45.38	0
45.384	0
45.388	0
45.392	0
45.396	1
45.4	1
45.404	1
45.408	2
45.412	1
45.416	0
45.42	1
45.424	0
45.428	0
45.432	0
45.436	1
45.44	2
45.444	2
45.448	2
45.452	1
45.456	1
45.46	2
45.464	0
45.468	1
45.472	1
45.476	0
45.48	2
45.484	2
45.488	1
45.492	1
45.496	2
45.5	1
45.504	0
45.508	0
45.512	1
45.516	2
45.52	2
45.524	1
45.528	1
45.532	1
45.536	1
45.54	1
45.544	0
45.548	1
45.552	0
45.556	0
45.56	0
45.564	1
45.568	1
45.572	2
45.576	0
45.58	0
45.584	0
45.588	0
45.592	2
45.596	2
45.6	1
45.604	0
45.608	1
45.612	1
45.616	0
45.62	1
45.624	1
45.628	0
45.632	0
45.636	1
45.64	1
45.644	0
45.648	0
45.652	0
45.656	1
45.66	3
45.664	1
45.668	0
45.672	1
45.676	1
45.68	1
45.684	1
45.688	1
45.692	0
45.696	0
45.7	1
45.704	0
45.708	1
45.712	2
45.716	3
45.72	2
45.724	1
45.728	0
45.732	1
45.736	0
45.74	0
45.744	0
45.748	1
45.752	1
45.756	2
45.76	0
45.764	0
45.768	0
45.772	0
45.776	1
45.78	2
45.784	2
45.788	0
45.792	0
45.796	0
45.8	1
45.804	0
45.808	0
45.812	0
45.816	0
45.82	0
45.824	0
45.828	0
45.832	0
45.836	0
45.84	1
45.844	1
45.848	2
45.852	2
45.856	1
45.86	2
45.864	1
45.868	0
45.872	2
45.876	1
45.88	1
45.884	0
45.888	0
45.892	1
45.896	3
45.9	1
45.904	0
45.908	0
45.912	2
45.916	1
45.92	1
45.924	0
45.928	0
45.932	0
45.936	0
45.94	0
45.944	1
45.948	1
45.952	2
45.956	0
45.96	0
45.964	2
45.968	7
45.972	11
45.976	12
45.98	12
45.984	31
45.988	61
45.992	78
45.996	42
46	21
46.004	8
46.008	2
46.012	2
46.016	4
46.02	9
46.024	20
46.028	37
46.032	41
46.036	31
46.04	24
46.044	16
46.048	7
46.052	5
46.056	15
46.06	29
46.064	45
46.068	38
46.072	26
46.076	13
46.08	5
46.084	2
46.088	2
46.092	1
46.096	2
46.1	1
46.104	0
46.108	0
46.112	0
46.116	0
46.12	1
46.124	1
46.128	1
46.132	2
46.136	2
46.14	1
46.144	1
46.148	2
46.152	2
46.156	2
46.16	1
46.164	0
46.168	0
46.172	0
46.176	0
46.18	1
46.184	1
46.188	1
46.192	1
46.196	0
46.2	0
46.204	1
46.208	2
46.212	2
46.216	2
46.22	0
46.224	0
46.228	0
46.232	0
46.236	0
46.24	1
46.244	2
46.248	0
46.252	0
46.256	0
46.26	1
46.264	2
46.268	1
46.272	0
46.276	0
46.28	0
46.284	0
46.288	1
46.292	0
46.296	0
46.3	0
46.304	0
46.308	0
46.312	0
46.316	0
46.32	1
46.324	1
46.328	0
46.332	1
46.336	1
46.34	1
46.344	2
46.348	1
46.352	1
46.356	1
46.36	0
46.364	0
46.368	1
46.372	0
46.376	0
46.38	1
46.384	0
46.388	0
46.392	1
46.396	4
46.4	2
46.404	1
46.408	0
46.412	0
46.416	0
46.42	0
46.424	1
46.428	1
46.432	1
46.436	0
46.44	2
46.444	1
46.448	1
46.452	1
46.456	0
46.46	1
46.464	2
46.468	2
46.472	1
46.476	1
46.48	2
46.484	1
46.488	1
46.492	0
46.496	2
46.5	2
46.504	1
46.508	0
46.512	0
46.516	1
46.52	2
46.524	1
46.528	0
46.532	1
46.536	2
46.54	1
46.544	0
46.548	0
46.552	0
46.556	0
46.56	0
46.564	0
46.568	0
46.572	0
46.576	0
46.58	0
46.584	0
46.588	0
46.592	0
46.596	0
46.6	0
46.604	0
46.608	0
46.612	0
46.616	0
46.62	0
46.624	0
46.628	0
46.632	0
46.636	1
46.64	1
46.644	1
46.648	0
46.652	0
46.656	1
46.66	0
46.664	1
46.668	1
46.672	0
46.676	2
46.68	2
46.684	0
46.688	2
46.692	1
46.696	0
46.7	0
46.704	1
46.708	1
46.712	1
46.716	0
46.72	0
46.724	0
46.728	1
46.732	1
46.736	1
46.74	0
46.744	1
46.748	1
46.752	0
46.756	1
46.76	1
46.764	1
46.768	1
46.772	2
46.776	2
46.78	1
46.784	1
46.788	1
46.792	0
46.796	3
46.8	1
46.804	0
46.808	0
46.812	0
46.816	0
46.82	1
46.824	0
46.828	1
46.832	1
46.836	0
46.84	1
46.844	2
46.848	1
46.852	0
46.856	0
46.86	1
46.864	1
46.868	1
46.872	1
46.876	1
46.88	0
46.884	0
46.888	0
46.892	0
46.896	0
46.9	0
46.904	1
46.908	0
46.912	0
46.916	1
46.92	0
46.924	0
46.928	0
46.932	0
46.936	0
46.94	0
46.944	1
46.948	1
46.952	1
46.956	2
46.96	0
46.964	1
46.968	5
46.972	13
46.976	13
46.98	23
46.984	52
46.988	220
46.992	397
46.996	504
47	325
47.004	158
47.008	44
47.012	11
47.016	7
47.02	4
47.024	2
47.028	0
47.032	25
47.036	269
47.04	1046
47.044	3281
47.048	4704
47.052	4757
47.056	2585
47.06	1122
47.064	277
47.068	110
47.072	50
47.076	29
47.08	19
47.084	11
47.088	5
47.092	1
47.096	3
47.1	3
47.104	3
47.108	2
47.112	3
47.116	8
47.12	20
47.124	21
47.128	16
47.132	7
47.136	3
47.14	3
47.144	2
47.148	0
47.152	0
47.156	1
47.16	2
47.164	1
47.168	1
47.172	0
47.176	2
47.18	2
47.184	2
47.188	2
47.192	2
47.196	2
47.2	2
47.204	2
47.208	2
47.212	2
47.216	0
47.22	0
47.224	0
47.228	1
47.232	2
47.236	2
47.24	1
47.244	1
47.248	0
47.252	0
47.256	1
47.26	2
47.264	2
47.268	2
47.272	2
47.276	2
47.28	3
47.284	0
47.288	0
47.292	1
47.296	4
47.3	2
47.304	1
47.308	2
47.312	2
47.316	1
47.32	0
47.324	2
47.328	1
47.332	1
47.336	2
47.34	3
47.344	3
47.348	1
47.352	1
47.356	2
47.36	3
47.364	2
47.368	1
47.372	1
47.376	2
47.38	2
47.384	2
47.388	1
47.392	0
47.396	0
47.4	0
47.404	1
47.408	2
47.412	2
47.416	1
47.42	1
47.424	1
47.428	2
47.432	2
47.436	2
47.44	2
47.444	2
47.448	3
47.452	2
47.456	0
47.46	1
47.464	1
47.468	0
47.472	0
47.476	2
47.48	3
47.484	2
47.488	1
47.492	1
47.496	2
47.5	0
47.504	0
47.508	1
47.512	0
47.516	1
47.52	1
47.524	0
47.528	2
47.532	2
47.536	0
47.54	2
47.544	2
47.548	2
47.552	2
47.556	1
47.56	0
47.564	1
47.568	2
47.572	2
47.576	1
47.58	0
47.584	0
47.588	0
47.592	0
47.596	1
47.6	1
47.604	1
47.608	2
47.612	2
47.616	1
47.62	1
47.624	1
47.628	2
47.632	2
47.636	1
47.64	1
47.644	2
47.648	2
47.652	2
47.656	1
47.66	2
47.664	1
47.668	0
47.672	2
47.676	1
47.68	1
47.684	0
47.688	1
47.692	1
47.696	0
47.7	2
47.704	1
47.708	0
47.712	1
47.716	1
47.72	1
47.724	1
47.728	0
47.732	0
47.736	1
47.74	0
47.744	0
47.748	1
47.752	0
47.756	0
47.76	1
47.764	3
47.768	2
47.772	1
47.776	2
47.78	0
47.784	0
47.788	1
47.792	2
47.796	3
47.8	2
47.804	0
47.808	1
47.812	2
47.816	1
47.82	2
47.824	1
47.828	0
47.832	2
47.836	1
47.84	0
47.844	1
47.848	2
47.852	2
47.856	0
47.86	1
47.864	1
47.868	1
47.872	0
47.876	0
47.88	0
47.884	0
47.888	1
47.892	2
47.896	3
47.9	3
47.904	2
47.908	0
47.912	2
47.916	1
47.92	1
47.924	2
47.928	1
47.932	1
47.936	2
47.94	3
47.944	3
47.948	1
47.952	2
47.956	3
47.96	3
47.964	4
47.968	5
47.972	6
47.976	5
47.98	4
47.984	14
47.988	154
47.992	901
47.996	3206
48	5521
48.004	6577
48.008	4029
48.012	1721
48.016	420
48.02	175
48.024	51
48.028	21
48.032	17
48.036	15
48.04	19
48.044	39
48.048	80
48.052	107
48.056	105
48.06	57
48.064	25
48.068	10
48.072	12
48.076	14
48.08	15
48.084	8
48.088	5
48.092	2
48.096	0
48.1	0
48.104	0
48.108	1
48.112	1
48.116	1
48.12	1
48.124	3
48.128	3
48.132	2
48.136	0
48.14	1
48.144	2
48.148	3
48.152	2
48.156	3
48.16	5
48.164	3
48.168	1
48.172	0
48.176	1
48.18	2
48.184	3
48.188	2
48.192	1
48.196	2
48.2	3
48.204	1
48.208	1
48.212	2
48.216	3
48.22	2
48.224	1
48.228	2
48.232	1
48.236	1
48.24	1
48.244	3
48.248	2
48.252	0
48.256	2
48.26	4
48.264	4
48.268	1
48.272	0
48.276	0
48.28	1
48.284	2
48.288	2
48.292	2
48.296	0
48.3	0
48.304	1
48.308	0
48.312	1
48.316	2
48.32	1
48.324	1
48.328	1
48.332	2
48.336	1
48.34	1
48.344	1
48.348	2
48.352	1
48.356	1
48.36	1
48.364	2
48.368	3
48.372	3
48.376	1
48.38	1
48.384	2
48.388	2
48.392	2
48.396	2
48.4	0
48.404	1
48.408	1
48.412	0
48.416	1
48.42	2
48.424	2
48.428	3
48.432	3
48.436	1
48.44	1
48.444	1
48.448	0
48.452	0
48.456	1
48.46	1
48.464	1
48.468	0
48.472	0
48.476	0
48.48	1
48.484	1
48.488	0
48.492	1
48.496	0
48.5	1
48.504	3
48.508	2
48.512	2
48.516	2
48.52	1
48.524	1
48.528	0
48.532	2
48.536	2
48.54	1
48.544	1
48.548	2
48.552	2
48.556	0
48.56	1
48.564	1
48.568	0
48.572	0
48.576	0
48.58	1
48.584	0
48.588	1
48.592	2
48.596	0
48.6	1
48.604	2
48.608	3
48.612	2
48.616	1
48.62	0
48.624	1
48.628	1
48.632	0
48.636	0
48.64	0
48.644	1
48.648	3
48.652	3
48.656	2
48.66	0
48.664	0
48.668	0
48.672	0
48.676	1
48.68	2
48.684	1
48.688	3
48.692	2
48.696	0
48.7	1
48.704	1
48.708	1
48.712	0
48.716	0
48.72	0
48.724	1
48.728	0
48.732	1
48.736	2
48.74	2
48.744	2
48.748	3
48.752	1
48.756	1
48.76	1
48.764	0
48.768	0
48.772	1
48.776	3
48.78	2
48.784	1
48.788	1
48.792	2
48.796	2
48.8	2
48.804	2
48.808	2
48.812	1
48.816	0
48.82	1
48.824	1
48.828	0
48.832	0
48.836	0
48.84	0
48.844	1
48.848	1
48.852	0
48.856	1
48.86	1
48.864	1
48.868	0
48.872	2
48.876	2
48.88	1
48.884	0
48.888	1
48.892	2
48.896	0
48.9	0
48.904	1
48.908	2
48.912	1
48.916	1
48.92	0
48.924	0
48.928	0
48.932	1
48.936	1
48.94	1
48.944	2
48.948	2
48.952	2
48.956	1
48.96	2
48.964	1
48.968	1
48.972	3
48.976	2
48.98	3
48.984	6
48.988	18
48.992	34
48.996	72
49	278
49.004	707
49.008	1168
49.012	1261
49.016	823
49.02	326
49.024	112
49.028	42
49.032	13
49.036	4
49.04	4
49.044	4
49.048	5
49.052	12
49.056	11
49.06	7
49.064	5
49.068	3
49.072	2
49.076	3
49.08	4
49.084	3
49.088	0
49.092	2
49.096	3
49.1	2
49.104	1
49.108	1
49.112	1
49.116	1
49.12	2
49.124	3
49.128	3
49.132	2
49.136	1
49.14	0
49.144	0
49.148	0
49.152	1
49.156	2
49.16	2
49.164	1
49.168	2
49.172	2
49.176	2
49.18	1
49.184	1
49.188	0
49.192	2
49.196	1
49.2	1
49.204	1
49.208	0
49.212	1
49.216	2
49.22	1
49.224	0
49.228	0
49.232	1
49.236	1
49.24	0
49.244	0
49.248	1
49.252	2
49.256	0
49.26	0
49.264	0
49.268	0
49.272	0
49.276	1
49.28	2
49.284	1
49.288	0
49.292	0
49.296	1
49.3	2
49.304	3
49.308	0
49.312	1
49.316	1
49.32	0
49.324	1
49.328	2
49.332	1
49.336	1
49.34	1
49.344	1
49.348	2
49.352	2
49.356	1
49.36	1
49.364	1
49.368	1
49.372	1
49.376	0
49.38	0
49.384	0
49.388	1
49.392	1
49.396	0
49.4	1
49.404	1
49.408	0
49.412	1
49.416	1
49.42	0
49.424	1
49.428	1
49.432	0
49.436	1
49.44	1
49.444	1
49.448	1
49.452	1
49.456	1
49.46	0
49.464	0
49.468	0
49.472	0
49.476	0
49.48	0
49.484	0
49.488	0
49.492	0
49.496	0
49.5	0
49.504	0
49.508	0
49.512	0
49.516	0
49.52	0
49.524	1
49.528	1
49.532	1
49.536	2
49.54	1
49.544	0
49.548	0
49.552	1
49.556	1
49.56	1
49.564	1
49.568	0
49.572	0
49.576	1
49.58	1
49.584	1
49.588	0
49.592	1
49.596	1
49.6	0
49.604	0
49.608	0
49.612	1
49.616	1
49.62	1
49.624	0
49.628	1
49.632	1
49.636	1
49.64	3
49.644	1
49.648	1
49.652	2
49.656	1
49.66	1
49.664	0
49.668	0
49.672	0
49.676	0
49.68	0
49.684	0
49.688	0
49.692	0
49.696	0
49.7	0
49.704	0
49.708	1
49.712	1
49.716	1
49.72	0
49.724	0
49.728	0
49.732	0
49.736	0
49.74	0
49.744	1
49.748	1
49.752	1
49.756	0
49.76	0
49.764	1
49.768	1
49.772	2
49.776	2
49.78	1
49.784	2
49.788	1
49.792	0
49.796	1
49.8	2
49.804	2
49.808	1
49.812	1
49.816	0
49.82	0
49.824	0
49.828	0
49.832	1
49.836	1
49.84	1
49.844	1
49.848	1
49.852	1
49.856	1
49.86	0
49.864	0
49.868	0
49.872	1
49.876	1
49.88	0
49.884	1
49.888	1
49.892	0
49.896	0
49.9	0
49.904	1
49.908	0
49.912	1
49.916	2
49.92	0
49.924	1
49.928	1
49.932	0
49.936	1
49.94	1
49.944	1
49.948	0
49.952	0
49.956	1
49.96	0
49.964	0
49.968	1
49.972	0
49.976	0
49.98	2
49.984	11
49.988	70
49.992	159
49.996	282
50	261
50.004	190
50.008	95
50.012	51
50.016	27
50.02	21
50.024	10
50.028	3
50.032	0
50.036	1
50.04	2
50.044	2
50.048	2
50.052	2
50.056	1
50.06	2
50.064	2
50.068	2
50.072	0
50.076	0
50.08	0
50.084	1
50.088	0
50.092	0
50.096	0
50.1	1
50.104	1
50.108	0
50.112	0
50.116	0
50.12	0
50.124	0
50.128	0
50.132	1
50.136	0
50.14	0
50.144	0
50.148	1
50.152	1
50.156	1
50.16	0
50.164	0
50.168	0
50.172	2
50.176	1
50.18	1
50.184	1
50.188	0
50.192	0
50.196	0
50.2	1
50.204	2
50.208	1
50.212	0
50.216	0
50.22	0
50.224	0
50.228	0
50.232	0
50.236	1
50.24	0
50.244	0
50.248	0
50.252	1
50.256	1
50.26	1
50.264	0
50.268	0
50.272	0
50.276	1
50.28	1
50.284	0
50.288	0
50.292	1
50.296	2
50.3	1
50.304	1
50.308	1
50.312	0
50.316	0
50.32	0
50.324	0
50.328	2
50.332	2
50.336	0
50.34	2
50.344	3
50.348	1
50.352	1
50.356	1
50.36	0
50.364	0
50.368	0
50.372	0
50.376	1
50.38	2
50.384	1
50.388	0
50.392	0
50.396	1
50.4	1
50.404	1
50.408	1
50.412	0
50.416	0
50.42	0
50.424	1
50.428	0
50.432	0
50.436	0
50.44	1
50.444	1
50.448	0
50.452	0
50.456	0
50.46	0
50.464	1
50.468	2
50.472	2
50.476	1
50.48	0
50.484	0
50.488	1
50.492	1
50.496	0
50.5	1
50.504	1
50.508	0
50.512	1
50.516	1
50.52	1
50.524	0
50.528	0
50.532	0
50.536	2
50.54	1
50.544	0
50.548	1
50.552	0
50.556	0
50.56	1
50.564	0
50.568	0
50.572	0
50.576	1
50.58	1
50.584	0
50.588	1
50.592	1
50.596	0
50.6	0
50.604	0
50.608	0
50.612	0
50.616	0
50.62	0
50.624	1
50.628	0
50.632	0
50.636	1
50.64	1
50.644	1
50.648	1
50.652	2
50.656	1
50.66	0
50.664	0
50.668	0
50.672	0
50.676	0
50.68	0
50.684	1
50.688	0
50.692	0
50.696	1
50.7	0
50.704	0
50.708	0
50.712	1
50.716	1
50.72	1
50.724	0
50.728	1
50.732	2
50.736	0
50.74	1
50.744	2
50.748	0
50.752	0
50.756	0
50.76	0
50.764	0
50.768	0
50.772	0
50.776	0
50.78	0
50.784	0
50.788	0
50.792	0
50.796	0
50.8	1
50.804	1
50.808	1
50.812	0
50.816	0
50.82	0
50.824	1
50.828	1
50.832	0
50.836	0
50.84	1
50.844	1
50.848	0
50.852	1
50.856	1
50.86	2
50.864	2
50.868	2
50.872	2
50.876	1
50.88	1
50.884	1
50.888	0
50.892	0
50.896	0
50.9	0
50.904	0
50.908	0
50.912	1
50.916	1
50.92	0
50.924	1
50.928	1
50.932	0
50.936	2
50.94	1
50.944	0
50.948	2
50.952	2
50.956	2
50.96	1
50.964	0
50.968	0
50.972	1
50.976	2
50.98	3
50.984	1
50.988	2
50.992	6
50.996	15
51	38
51.004	57
51.008	69
51.012	41
51.016	19
51.02	7
51.024	5
51.028	12
51.032	29
51.036	115
51.04	221
51.044	330
51.048	258
51.052	158
51.056	48
51.06	15
51.064	3
51.068	2
51.072	0
51.076	0
51.08	0
51.084	2
51.088	1
51.092	0
51.096	2
51.1	1
51.104	1
51.108	2
51.112	2
51.116	2
51.12	0
51.124	1
51.128	2
51.132	1
51.136	0
51.14	0
51.144	0
51.148	0
51.152	0
51.156	1
51.16	2
51.164	2
51.168	1
51.172	2
51.176	2
51.18	1
51.184	2
51.188	1
51.192	0
51.196	1
51.2	1
51.204	2
51.208	1
51.212	1
51.216	0
51.22	1
51.224	1
51.228	2
51.232	0
51.236	0
51.24	0
51.244	0
51.248	0
51.252	0
51.256	0
51.26	1
51.264	2
51.268	0
51.272	0
51.276	0
51.28	0
51.284	0
51.288	0
51.292	0
51.296	0
51.3	0
51.304	0
51.308	1
51.312	1
51.316	0
51.32	1
51.324	1
51.328	0
51.332	1
51.336	1
51.34	2
51.344	2
51.348	1
51.352	0
51.356	0
51.36	0
51.364	0
51.368	1
51.372	1
51.376	1
51.38	0
51.384	0
51.388	1
51.392	1
51.396	1
51.4	1
51.404	0
51.408	0
51.412	0
51.416	0
51.42	0
51.424	0
51.428	1
51.432	2
51.436	2
51.44	3
51.444	1
51.448	0
51.452	0
51.456	0
51.46	0
51.464	0
51.468	0
51.472	0
51.476	0
51.48	1
51.484	1
51.488	0
51.492	0
51.496	0
51.5	0
51.504	1
51.508	1
51.512	0
51.516	1
51.52	1
51.524	0
51.528	0
51.532	0
51.536	1
51.54	2
51.544	1
51.548	0
51.552	0
51.556	0
51.56	1
51.564	2
51.568	2
51.572	1
51.576	2
51.58	1
51.584	0
51.588	0
51.592	1
51.596	1
51.6	0
51.604	0
51.608	0
51.612	1
51.616	0
51.62	0
51.624	0
51.628	1
51.632	2
51.636	0
51.64	0
51.644	0
51.648	0
51.652	0
51.656	0
51.66	1
51.664	0
51.668	0
51.672	1
51.676	1
51.68	2
51.684	3
51.688	2
51.692	1
51.696	0
51.7	0
51.704	0
51.708	0
51.712	2
51.716	2
51.72	1
51.724	0
51.728	0
51.732	0
51.736	1
51.74	1
51.744	2
51.748	1
51.752	1
51.756	0
51.76	1
51.764	1
51.768	0
51.772	0
51.776	1
51.78	2
51.784	0
51.788	0
51.792	1
51.796	1
51.8	1
51.804	0
51.808	0
51.812	0
51.816	1
51.82	1
51.824	1
51.828	0
51.832	0
51.836	1
51.84	1
51.844	1
51.848	0
51.852	0
51.856	0
51.86	1
51.864	2
51.868	0
51.872	1
51.876	2
51.88	0
51.884	0
51.888	0
51.892	0
51.896	1
51.9	1
51.904	1
51.908	1
51.912	1
51.916	0
51.92	0
51.924	0
51.928	1
51.932	1
51.936	1
51.94	1
51.944	0
51.948	0
51.952	1
51.956	0
51.96	0
51.964	0
51.968	0
51.972	0
51.976	0
51.98	1
51.984	2
51.988	3
51.992	4
51.996	4
[truncated: 31,085 more rows]
