# Supplementary material for: Rapid Detection of Volatile Organic Metabolites in Urine by High-Pressure Photoionization Mass Spectrometry for Breast Cancer Screening: A Pilot Study
Source: Metabolites. 2023 Jul 21;13(7):870. doi: 10.3390/metabo13070870 (PMC10385751; doi:10.3390/metabo13070870)
Supplement: Supplementary file 1 [file metabolites-13-00870-s001.zip › Mass_data/CTL/CTL3.txt]

44	141
44.004	65
44.008	61
44.012	156
44.016	521
44.02	756
44.024	738
44.028	385
44.032	146
44.036	41
44.04	23
44.044	29
44.048	37
44.052	32
44.056	16
44.06	10
44.064	5
44.068	2
44.072	1
44.076	0
44.08	2
44.084	5
44.088	3
44.092	4
44.096	3
44.1	2
44.104	2
44.108	1
44.112	2
44.116	3
44.12	1
44.124	1
44.128	2
44.132	1
44.136	2
44.14	2
44.144	2
44.148	4
44.152	2
44.156	1
44.16	2
44.164	2
44.168	2
44.172	1
44.176	2
44.18	1
44.184	1
44.188	1
44.192	2
44.196	3
44.2	2
44.204	0
44.208	1
44.212	1
44.216	1
44.22	5
44.224	2
44.228	0
44.232	1
44.236	3
44.24	2
44.244	1
44.248	0
44.252	1
44.256	2
44.26	2
44.264	0
44.268	1
44.272	1
44.276	2
44.28	1
44.284	0
44.288	1
44.292	2
44.296	2
44.3	2
44.304	2
44.308	0
44.312	1
44.316	1
44.32	0
44.324	2
44.328	1
44.332	1
44.336	1
44.34	1
44.344	1
44.348	2
44.352	1
44.356	2
44.36	2
44.364	3
44.368	1
44.372	2
44.376	2
44.38	0
44.384	0
44.388	0
44.392	1
44.396	1
44.4	2
44.404	2
44.408	2
44.412	1
44.416	1
44.42	1
44.424	1
44.428	0
44.432	0
44.436	1
44.44	2
44.444	1
44.448	1
44.452	2
44.456	0
44.46	0
44.464	1
44.468	1
44.472	0
44.476	0
44.48	0
44.484	0
44.488	0
44.492	0
44.496	1
44.5	0
44.504	0
44.508	0
44.512	1
44.516	0
44.52	1
44.524	2
44.528	1
44.532	2
44.536	1
44.54	0
44.544	0
44.548	0
44.552	0
44.556	1
44.56	0
44.564	0
44.568	0
44.572	0
44.576	1
44.58	1
44.584	2
44.588	1
44.592	1
44.596	1
44.6	0
44.604	0
44.608	1
44.612	2
44.616	1
44.62	1
44.624	2
44.628	0
44.632	0
44.636	0
44.64	0
44.644	1
44.648	2
44.652	2
44.656	2
44.66	1
44.664	1
44.668	3
44.672	1
44.676	0
44.68	0
44.684	0
44.688	0
44.692	0
44.696	0
44.7	1
44.704	0
44.708	0
44.712	1
44.716	1
44.72	1
44.724	1
44.728	0
44.732	1
44.736	1
44.74	0
44.744	0
44.748	0
44.752	0
44.756	0
44.76	1
44.764	0
44.768	0
44.772	2
44.776	1
44.78	0
44.784	1
44.788	2
44.792	1
44.796	0
44.8	0
44.804	0
44.808	0
44.812	0
44.816	1
44.82	0
44.824	0
44.828	1
44.832	3
44.836	1
44.84	0
44.844	1
44.848	0
44.852	0
44.856	1
44.86	1
44.864	0
44.868	0
44.872	0
44.876	0
44.88	0
44.884	0
44.888	1
44.892	0
44.896	1
44.9	2
44.904	1
44.908	1
44.912	0
44.916	0
44.92	1
44.924	1
44.928	0
44.932	0
44.936	0
44.94	0
44.944	0
44.948	0
44.952	0
44.956	0
44.96	0
44.964	3
44.968	26
44.972	79
44.976	182
44.98	208
44.984	174
44.988	81
44.992	160
44.996	218
45	219
45.004	110
45.008	53
45.012	34
45.016	50
45.02	83
45.024	127
45.028	193
45.032	323
45.036	264
45.04	151
45.044	36
45.048	22
45.052	18
45.056	21
45.06	28
45.064	16
45.068	6
45.072	3
45.076	1
45.08	1
45.084	0
45.088	2
45.092	1
45.096	0
45.1	0
45.104	2
45.108	2
45.112	1
45.116	0
45.12	1
45.124	2
45.128	3
45.132	3
45.136	2
45.14	1
45.144	0
45.148	0
45.152	0
45.156	0
45.16	1
45.164	1
45.168	1
45.172	0
45.176	0
45.18	0
45.184	0
45.188	2
45.192	1
45.196	1
45.2	0
45.204	1
45.208	0
45.212	1
45.216	3
45.22	1
45.224	1
45.228	3
45.232	1
45.236	2
45.24	2
45.244	1
45.248	0
45.252	0
45.256	0
45.26	0
45.264	1
45.268	2
45.272	2
45.276	1
45.28	0
45.284	1
45.288	0
45.292	1
45.296	1
45.3	0
45.304	0
45.308	0
45.312	0
45.316	2
45.32	1
45.324	0
45.328	0
45.332	0
45.336	0
45.34	1
45.344	0
45.348	1
45.352	1
45.356	0
45.36	1
45.364	1
45.368	1
45.372	1
45.376	0
45.38	1
45.384	2
45.388	0
45.392	1
45.396	1
45.4	1
45.404	0
45.408	0
45.412	1
45.416	1
45.42	0
45.424	0
45.428	0
45.432	0
45.436	0
45.44	1
45.444	0
45.448	0
45.452	0
45.456	0
45.46	1
45.464	2
45.468	1
45.472	0
45.476	1
45.48	1
45.484	0
45.488	0
45.492	0
45.496	0
45.5	0
45.504	1
45.508	1
45.512	0
45.516	1
45.52	1
45.524	0
45.528	0
45.532	0
45.536	0
45.54	0
45.544	0
45.548	1
45.552	1
45.556	0
45.56	0
45.564	0
45.568	0
45.572	0
45.576	0
45.58	0
45.584	0
45.588	0
45.592	0
45.596	1
45.6	1
45.604	1
45.608	1
45.612	0
45.616	0
45.62	0
45.624	0
45.628	0
45.632	1
45.636	1
45.64	0
45.644	0
45.648	0
45.652	1
45.656	0
45.66	0
45.664	0
45.668	0
45.672	1
45.676	1
45.68	0
45.684	0
45.688	0
45.692	0
45.696	0
45.7	1
45.704	1
45.708	1
45.712	0
45.716	1
45.72	1
45.724	0
45.728	0
45.732	0
45.736	1
45.74	0
45.744	1
45.748	1
45.752	1
45.756	1
45.76	1
45.764	1
45.768	1
45.772	0
45.776	0
45.78	1
45.784	0
45.788	0
45.792	0
45.796	0
45.8	1
45.804	1
45.808	0
45.812	0
45.816	0
45.82	0
45.824	1
45.828	0
45.832	0
45.836	0
45.84	0
45.844	0
45.848	0
45.852	0
45.856	0
45.86	0
45.864	0
45.868	0
45.872	0
45.876	0
45.88	0
45.884	0
45.888	0
45.892	0
45.896	0
45.9	0
45.904	1
45.908	0
45.912	0
45.916	0
45.92	1
45.924	0
45.928	1
45.932	2
45.936	1
45.94	2
45.944	1
45.948	0
45.952	0
45.956	0
45.96	0
45.964	2
45.968	7
45.972	12
45.976	13
45.98	16
45.984	38
45.988	72
45.992	82
45.996	63
46	36
46.004	12
46.008	4
46.012	1
46.016	1
46.02	5
46.024	19
46.028	29
46.032	23
46.036	18
46.04	11
46.044	4
46.048	3
46.052	4
46.056	9
46.06	22
46.064	33
46.068	29
46.072	13
46.076	7
46.08	4
46.084	2
46.088	0
46.092	0
46.096	0
46.1	1
46.104	0
46.108	0
46.112	1
46.116	0
46.12	0
46.124	0
46.128	1
46.132	0
46.136	0
46.14	0
46.144	0
46.148	0
46.152	0
46.156	1
46.16	0
46.164	0
46.168	1
46.172	0
46.176	0
46.18	1
46.184	2
46.188	1
46.192	1
46.196	0
46.2	0
46.204	0
46.208	0
46.212	0
46.216	1
46.22	1
46.224	0
46.228	0
46.232	0
46.236	0
46.24	0
46.244	1
46.248	1
46.252	1
46.256	1
46.26	1
46.264	1
46.268	0
46.272	0
46.276	0
46.28	1
46.284	1
46.288	1
46.292	0
46.296	2
46.3	1
46.304	0
46.308	0
46.312	0
46.316	0
46.32	0
46.324	0
46.328	0
46.332	0
46.336	1
46.34	0
46.344	0
46.348	0
46.352	0
46.356	1
46.36	1
46.364	1
46.368	2
46.372	2
46.376	1
46.38	0
46.384	0
46.388	0
46.392	1
46.396	0
46.4	0
46.404	0
46.408	0
46.412	0
46.416	1
46.42	0
46.424	1
46.428	1
46.432	0
46.436	0
46.44	0
46.444	0
46.448	2
46.452	1
46.456	1
46.46	2
46.464	1
46.468	0
46.472	1
46.476	1
46.48	1
46.484	1
46.488	0
46.492	1
46.496	1
46.5	0
46.504	0
46.508	0
46.512	0
46.516	1
46.52	1
46.524	1
46.528	0
46.532	1
46.536	1
46.54	1
46.544	0
46.548	1
46.552	1
46.556	0
46.56	1
46.564	2
46.568	1
46.572	0
46.576	1
46.58	2
46.584	1
46.588	0
46.592	0
46.596	1
46.6	0
46.604	0
46.608	0
46.612	0
46.616	0
46.62	0
46.624	1
46.628	1
46.632	1
46.636	0
46.64	1
46.644	0
46.648	0
46.652	0
46.656	0
46.66	0
46.664	1
46.668	0
46.672	1
46.676	1
46.68	0
46.684	0
46.688	0
46.692	1
46.696	0
46.7	1
46.704	1
46.708	0
46.712	1
46.716	2
46.72	1
46.724	0
46.728	0
46.732	0
46.736	0
46.74	0
46.744	0
46.748	1
46.752	0
46.756	0
46.76	0
46.764	0
46.768	1
46.772	1
46.776	0
46.78	0
46.784	0
46.788	0
46.792	0
46.796	0
46.8	0
46.804	0
46.808	2
46.812	2
46.816	1
46.82	1
46.824	1
46.828	0
46.832	1
46.836	0
46.84	0
46.844	1
46.848	0
46.852	0
46.856	0
46.86	2
46.864	1
46.868	0
46.872	0
46.876	1
46.88	1
46.884	0
46.888	0
46.892	0
46.896	0
46.9	3
46.904	1
46.908	0
46.912	1
46.916	0
46.92	0
46.924	0
46.928	0
46.932	0
46.936	1
46.94	0
46.944	0
46.948	1
46.952	3
46.956	3
46.96	3
46.964	2
46.968	4
46.972	10
46.976	14
46.98	12
46.984	68
46.988	200
46.992	381
46.996	378
47	264
47.004	119
47.008	37
47.012	12
47.016	4
47.02	3
47.024	2
47.028	2
47.032	8
47.036	29
47.04	360
47.044	879
47.048	1567
47.052	1284
47.056	823
47.06	304
47.064	112
47.068	35
47.072	20
47.076	5
47.08	2
47.084	3
47.088	4
47.092	2
47.096	1
47.1	1
47.104	0
47.108	1
47.112	2
47.116	1
47.12	6
47.124	8
47.128	5
47.132	2
47.136	1
47.14	0
47.144	1
47.148	2
47.152	2
47.156	0
47.16	0
47.164	0
47.168	0
47.172	0
47.176	0
47.18	1
47.184	0
47.188	2
47.192	2
47.196	0
47.2	0
47.204	0
47.208	1
47.212	0
47.216	1
47.22	2
47.224	1
47.228	1
47.232	2
47.236	5
47.24	1
47.244	0
47.248	0
47.252	0
47.256	0
47.26	0
47.264	0
47.268	0
47.272	0
47.276	0
47.28	1
47.284	1
47.288	2
47.292	2
47.296	2
47.3	2
47.304	3
47.308	2
47.312	2
47.316	1
47.32	2
47.324	1
47.328	0
47.332	0
47.336	1
47.34	1
47.344	1
47.348	0
47.352	0
47.356	0
47.36	2
47.364	1
47.368	0
47.372	0
47.376	0
47.38	1
47.384	2
47.388	1
47.392	0
47.396	0
47.4	0
47.404	0
47.408	0
47.412	0
47.416	0
47.42	0
47.424	0
47.428	1
47.432	1
47.436	0
47.44	0
47.444	0
47.448	0
47.452	1
47.456	0
47.46	0
47.464	1
47.468	1
47.472	1
47.476	0
47.48	1
47.484	1
47.488	1
47.492	1
47.496	0
47.5	0
47.504	0
47.508	2
47.512	2
47.516	0
47.52	0
47.524	1
47.528	1
47.532	0
47.536	1
47.54	1
47.544	0
47.548	1
47.552	0
47.556	0
47.56	2
47.564	1
47.568	0
47.572	1
47.576	1
47.58	1
47.584	2
47.588	2
47.592	1
47.596	1
47.6	0
47.604	1
47.608	1
47.612	1
47.616	2
47.62	2
47.624	1
47.628	1
47.632	1
47.636	1
47.64	1
47.644	0
47.648	0
47.652	1
47.656	0
47.66	0
47.664	0
47.668	0
47.672	0
47.676	0
47.68	1
47.684	0
47.688	0
47.692	0
47.696	0
47.7	0
47.704	0
47.708	0
47.712	1
47.716	1
47.72	0
47.724	0
47.728	0
47.732	0
47.736	0
47.74	1
47.744	2
47.748	0
47.752	0
47.756	0
47.76	1
47.764	1
47.768	1
47.772	0
47.776	1
47.78	1
47.784	0
47.788	2
47.792	2
47.796	2
47.8	2
47.804	1
47.808	1
47.812	1
47.816	1
47.82	1
47.824	0
47.828	1
47.832	1
47.836	1
47.84	0
47.844	1
47.848	1
47.852	1
47.856	1
47.86	1
47.864	1
47.868	1
47.872	1
47.876	1
47.88	2
47.884	1
47.888	1
47.892	0
47.896	0
47.9	0
47.904	1
47.908	1
47.912	1
47.916	2
47.92	0
47.924	2
47.928	2
47.932	1
47.936	0
47.94	0
47.944	1
47.948	2
47.952	2
47.956	3
47.96	2
47.964	3
47.968	3
47.972	5
47.976	3
47.98	4
47.984	14
47.988	115
47.992	1002
47.996	2609
48	5270
48.004	5239
48.008	3853
48.012	1428
48.016	570
48.02	152
48.024	35
48.028	16
48.032	6
48.036	4
48.04	6
48.044	16
48.048	27
48.052	38
48.056	31
48.06	20
48.064	6
48.068	7
48.072	11
48.076	16
48.08	14
48.084	8
48.088	3
48.092	1
48.096	2
48.1	1
48.104	0
48.108	1
48.112	2
48.116	1
48.12	1
48.124	1
48.128	1
48.132	2
48.136	1
48.14	0
48.144	2
48.148	1
48.152	1
48.156	2
48.16	3
48.164	3
48.168	2
48.172	1
48.176	2
48.18	2
48.184	1
48.188	0
48.192	0
48.196	1
48.2	2
48.204	2
48.208	1
48.212	0
48.216	1
48.22	2
48.224	0
48.228	2
48.232	2
48.236	0
48.24	0
48.244	0
48.248	0
48.252	1
48.256	1
48.26	2
48.264	0
48.268	1
48.272	1
48.276	1
48.28	2
48.284	1
48.288	0
48.292	3
48.296	3
48.3	1
48.304	2
48.308	1
48.312	0
48.316	0
48.32	1
48.324	1
48.328	1
48.332	0
48.336	0
48.34	0
48.344	1
48.348	1
48.352	1
48.356	1
48.36	0
48.364	0
48.368	1
48.372	2
48.376	2
48.38	0
48.384	1
48.388	1
48.392	1
48.396	0
48.4	0
48.404	1
48.408	1
48.412	1
48.416	1
48.42	0
48.424	1
48.428	1
48.432	0
48.436	1
48.44	2
48.444	1
48.448	1
48.452	1
48.456	1
48.46	0
48.464	1
48.468	1
48.472	1
48.476	0
48.48	1
48.484	2
48.488	1
48.492	0
48.496	0
48.5	2
48.504	1
48.508	0
48.512	1
48.516	2
48.52	3
48.524	4
48.528	3
48.532	2
48.536	0
48.54	0
48.544	0
48.548	1
48.552	1
48.556	0
48.56	0
48.564	1
48.568	0
48.572	0
48.576	1
48.58	0
48.584	0
48.588	0
48.592	0
48.596	0
48.6	1
48.604	0
48.608	1
48.612	1
48.616	1
48.62	0
48.624	0
48.628	0
48.632	0
48.636	0
48.64	0
48.644	0
48.648	0
48.652	1
48.656	1
48.66	1
48.664	1
48.668	0
48.672	0
48.676	0
48.68	1
48.684	0
48.688	0
48.692	1
48.696	0
48.7	0
48.704	0
48.708	0
48.712	1
48.716	1
48.72	1
48.724	1
48.728	1
48.732	1
48.736	0
48.74	0
48.744	0
48.748	1
48.752	1
48.756	1
48.76	0
48.764	1
48.768	1
48.772	0
48.776	3
48.78	3
48.784	1
48.788	2
48.792	1
48.796	0
48.8	1
48.804	1
48.808	1
48.812	0
48.816	2
48.82	2
48.824	1
48.828	0
48.832	0
48.836	1
48.84	1
48.844	1
48.848	0
48.852	0
48.856	0
48.86	0
48.864	2
48.868	1
48.872	1
48.876	2
48.88	1
48.884	1
48.888	0
48.892	1
48.896	1
48.9	0
48.904	0
48.908	1
48.912	2
48.916	1
48.92	2
48.924	2
48.928	0
48.932	0
48.936	0
48.94	0
48.944	1
48.948	1
48.952	0
48.956	0
48.96	1
48.964	2
48.968	0
48.972	0
48.976	1
48.98	4
48.984	13
48.988	23
48.992	34
48.996	89
49	263
49.004	548
49.008	933
49.012	922
49.016	662
49.02	288
49.024	106
49.028	20
49.032	4
49.036	1
49.04	2
49.044	5
49.048	6
49.052	7
49.056	9
49.06	3
49.064	1
49.068	0
49.072	0
49.076	1
49.08	2
49.084	2
49.088	1
49.092	1
49.096	1
49.1	1
49.104	1
49.108	0
49.112	0
49.116	0
49.12	1
49.124	2
49.128	1
49.132	0
49.136	0
49.14	1
49.144	2
49.148	2
49.152	1
49.156	0
49.16	0
49.164	1
49.168	1
49.172	1
49.176	1
49.18	1
49.184	0
49.188	0
49.192	0
49.196	1
49.2	1
49.204	1
49.208	1
49.212	1
49.216	0
49.22	1
49.224	2
49.228	1
49.232	1
49.236	0
49.24	1
49.244	1
49.248	0
49.252	0
49.256	0
49.26	0
49.264	0
49.268	1
49.272	1
49.276	0
49.28	0
49.284	0
49.288	0
49.292	0
49.296	0
49.3	0
49.304	0
49.308	0
49.312	0
49.316	1
49.32	0
49.324	0
49.328	0
49.332	1
49.336	1
49.34	1
49.344	0
49.348	0
49.352	0
49.356	0
49.36	1
49.364	2
49.368	0
49.372	0
49.376	1
49.38	1
49.384	1
49.388	1
49.392	0
49.396	0
49.4	1
49.404	2
49.408	1
49.412	1
49.416	0
49.42	1
49.424	1
49.428	0
49.432	1
49.436	1
49.44	0
49.444	1
49.448	1
49.452	1
49.456	1
49.46	0
49.464	0
49.468	0
49.472	1
49.476	1
49.48	1
49.484	1
49.488	1
49.492	0
49.496	0
49.5	0
49.504	0
49.508	1
49.512	0
49.516	0
49.52	0
49.524	0
49.528	0
49.532	0
49.536	0
49.54	0
49.544	1
49.548	1
49.552	1
49.556	0
49.56	1
49.564	1
49.568	1
49.572	0
49.576	0
49.58	0
49.584	0
49.588	0
49.592	0
49.596	0
49.6	0
49.604	0
49.608	0
49.612	1
49.616	1
49.62	0
49.624	0
49.628	0
49.632	0
49.636	0
49.64	0
49.644	0
49.648	1
49.652	0
49.656	0
49.66	0
49.664	0
49.668	0
49.672	1
49.676	1
49.68	1
49.684	0
49.688	0
49.692	0
49.696	1
49.7	0
49.704	0
49.708	0
49.712	1
49.716	0
49.72	0
49.724	0
49.728	1
49.732	1
49.736	0
49.74	1
49.744	1
49.748	1
49.752	0
49.756	0
49.76	0
49.764	0
49.768	0
49.772	0
49.776	0
49.78	0
49.784	0
49.788	1
49.792	0
49.796	0
49.8	0
49.804	0
49.808	1
49.812	2
49.816	1
49.82	0
49.824	0
49.828	1
49.832	1
49.836	0
49.84	1
49.844	1
49.848	0
49.852	0
49.856	0
49.86	0
49.864	0
49.868	0
49.872	1
49.876	3
49.88	1
49.884	0
49.888	0
49.892	0
49.896	0
49.9	1
49.904	0
49.908	0
49.912	1
49.916	0
49.92	0
49.924	0
49.928	1
49.932	0
49.936	0
49.94	0
49.944	0
49.948	0
49.952	0
49.956	0
49.96	0
49.964	0
49.968	0
49.972	0
49.976	1
49.98	2
49.984	11
49.988	39
49.992	147
49.996	245
50	292
50.004	176
50.008	99
50.012	47
50.016	25
50.02	17
50.024	12
50.028	5
50.032	2
50.036	0
50.04	0
50.044	0
50.048	0
50.052	0
50.056	0
50.06	0
50.064	1
50.068	2
50.072	1
50.076	0
50.08	2
50.084	1
50.088	0
50.092	0
50.096	1
50.1	1
50.104	1
50.108	0
50.112	0
50.116	0
50.12	0
50.124	0
50.128	0
50.132	0
50.136	0
50.14	1
50.144	1
50.148	1
50.152	0
50.156	0
50.16	0
50.164	1
50.168	0
50.172	0
50.176	0
50.18	0
50.184	0
50.188	0
50.192	1
50.196	0
50.2	0
50.204	0
50.208	0
50.212	0
50.216	1
50.22	1
50.224	1
50.228	0
50.232	0
50.236	0
50.24	0
50.244	1
50.248	1
50.252	0
50.256	0
50.26	0
50.264	0
50.268	0
50.272	0
50.276	0
50.28	0
50.284	0
50.288	0
50.292	1
50.296	1
50.3	1
50.304	0
50.308	0
50.312	0
50.316	0
50.32	0
50.324	0
50.328	0
50.332	0
50.336	0
50.34	0
50.344	1
50.348	1
50.352	1
50.356	2
50.36	1
50.364	0
50.368	1
50.372	1
50.376	1
50.38	0
50.384	1
50.388	1
50.392	0
50.396	0
50.4	0
50.404	0
50.408	1
50.412	1
50.416	0
50.42	1
50.424	1
50.428	1
50.432	0
50.436	1
50.44	1
50.444	2
50.448	1
50.452	0
50.456	0
50.46	0
50.464	0
50.468	0
50.472	0
50.476	0
50.48	0
50.484	1
50.488	1
50.492	0
50.496	0
50.5	0
50.504	0
50.508	0
50.512	0
50.516	0
50.52	0
50.524	0
50.528	0
50.532	0
50.536	1
50.54	1
50.544	1
50.548	2
50.552	2
50.556	1
50.56	0
50.564	0
50.568	1
50.572	1
50.576	1
50.58	0
50.584	1
50.588	1
50.592	0
50.596	1
50.6	1
50.604	0
50.608	0
50.612	0
50.616	0
50.62	2
50.624	1
50.628	0
50.632	0
50.636	0
50.64	0
50.644	0
50.648	0
50.652	0
50.656	0
50.66	1
50.664	1
50.668	0
50.672	1
50.676	1
50.68	1
50.684	0
50.688	0
50.692	1
50.696	0
50.7	0
50.704	0
50.708	0
50.712	0
50.716	0
50.72	0
50.724	0
50.728	0
50.732	2
50.736	1
50.74	0
50.744	0
50.748	0
50.752	0
50.756	0
50.76	0
50.764	0
50.768	1
50.772	1
50.776	1
50.78	0
50.784	0
50.788	0
50.792	0
50.796	0
50.8	0
50.804	1
50.808	0
50.812	0
50.816	0
50.82	0
50.824	0
50.828	0
50.832	1
50.836	1
50.84	0
50.844	0
50.848	0
50.852	1
50.856	0
50.86	0
50.864	0
50.868	0
50.872	0
50.876	0
50.88	0
50.884	0
50.888	0
50.892	0
50.896	0
50.9	1
50.904	2
50.908	1
50.912	1
50.916	2
50.92	1
50.924	0
50.928	0
50.932	0
50.936	0
50.94	0
50.944	1
50.948	1
50.952	0
50.956	0
50.96	1
50.964	2
50.968	0
50.972	0
50.976	1
50.98	1
50.984	1
50.988	1
50.992	0
50.996	8
51	24
51.004	52
51.008	47
51.012	32
51.016	10
51.02	7
51.024	6
51.028	5
51.032	42
51.036	132
51.04	283
51.044	364
51.048	327
51.052	176
51.056	77
51.06	24
51.064	11
51.068	4
51.072	1
51.076	1
51.08	0
51.084	0
51.088	1
51.092	0
51.096	0
51.1	1
51.104	0
51.108	0
51.112	1
51.116	3
51.12	4
51.124	3
51.128	1
51.132	1
51.136	1
51.14	0
51.144	1
51.148	2
51.152	0
51.156	0
51.16	0
51.164	0
51.168	0
51.172	0
51.176	0
51.18	0
51.184	0
51.188	1
51.192	0
51.196	0
51.2	0
51.204	0
51.208	0
51.212	1
51.216	1
51.22	1
51.224	1
51.228	1
51.232	1
51.236	0
51.24	0
51.244	0
51.248	0
51.252	1
51.256	1
51.26	0
51.264	0
51.268	0
51.272	0
51.276	0
51.28	0
51.284	0
51.288	0
51.292	0
51.296	0
51.3	1
51.304	0
51.308	1
51.312	2
51.316	2
51.32	2
51.324	1
51.328	1
51.332	1
51.336	0
51.34	0
51.344	0
51.348	1
51.352	0
51.356	0
51.36	0
51.364	0
51.368	0
51.372	0
51.376	1
51.38	1
51.384	0
51.388	0
51.392	0
51.396	1
51.4	1
51.404	1
51.408	0
51.412	2
51.416	2
51.42	1
51.424	0
51.428	0
51.432	0
51.436	0
51.44	0
51.444	0
51.448	1
51.452	0
51.456	0
51.46	0
51.464	0
51.468	0
51.472	0
51.476	0
51.48	0
51.484	0
51.488	0
51.492	0
51.496	0
51.5	0
51.504	1
51.508	2
51.512	1
51.516	1
51.52	0
51.524	0
51.528	0
51.532	0
51.536	0
51.54	0
51.544	0
51.548	1
51.552	1
51.556	0
51.56	1
51.564	1
51.568	0
51.572	0
51.576	0
51.58	0
51.584	0
51.588	0
51.592	0
51.596	0
51.6	0
51.604	0
51.608	1
51.612	1
51.616	0
51.62	1
51.624	1
51.628	0
51.632	0
51.636	1
51.64	1
51.644	0
51.648	0
51.652	0
51.656	0
51.66	0
51.664	0
51.668	0
51.672	1
51.676	1
51.68	1
51.684	0
51.688	0
51.692	0
51.696	0
51.7	0
51.704	1
51.708	0
51.712	0
51.716	0
51.72	0
51.724	0
51.728	1
51.732	0
51.736	0
51.74	0
51.744	0
51.748	0
51.752	1
51.756	0
51.76	0
51.764	0
51.768	0
51.772	1
51.776	2
51.78	1
51.784	0
51.788	1
51.792	0
51.796	0
51.8	0
51.804	0
51.808	0
51.812	0
51.816	0
51.82	0
51.824	0
51.828	0
51.832	0
51.836	0
51.84	1
51.844	1
51.848	0
51.852	0
51.856	0
51.86	0
51.864	1
51.868	1
51.872	2
51.876	0
51.88	0
51.884	0
51.888	0
51.892	1
51.896	2
51.9	0
51.904	1
51.908	1
51.912	0
51.916	0
51.92	0
51.924	0
51.928	1
51.932	1
51.936	1
51.94	1
51.944	1
51.948	1
51.952	1
51.956	1
51.96	0
51.964	1
51.968	1
51.972	1
51.976	0
51.98	0
51.984	1
51.988	2
51.992	4
51.996	5
[truncated: 31,085 more rows]
