# Supplementary material for: Rapid Detection of Volatile Organic Metabolites in Urine by High-Pressure Photoionization Mass Spectrometry for Breast Cancer Screening: A Pilot Study
Source: Metabolites. 2023 Jul 21;13(7):870. doi: 10.3390/metabo13070870 (PMC10385751; doi:10.3390/metabo13070870)
Supplement: Supplementary file 1 [file metabolites-13-00870-s001.zip › Mass_data/CTL/CTL4.txt]

44	72
44.004	43
44.008	127
44.012	525
44.016	1415
44.02	2333
44.024	2086
44.028	1149
44.032	370
44.036	130
44.04	46
44.044	44
44.048	73
44.052	68
44.056	45
44.06	12
44.064	8
44.068	5
44.072	3
44.076	5
44.08	6
44.084	8
44.088	11
44.092	13
44.096	11
44.1	7
44.104	6
44.108	3
44.112	3
44.116	4
44.12	3
44.124	5
44.128	6
44.132	6
44.136	5
44.14	3
44.144	2
44.148	1
44.152	1
44.156	1
44.16	3
44.164	5
44.168	3
44.172	2
44.176	3
44.18	4
44.184	6
44.188	8
44.192	10
44.196	3
44.2	3
44.204	6
44.208	4
44.212	4
44.216	2
44.22	0
44.224	0
44.228	2
44.232	3
44.236	1
44.24	3
44.244	4
44.248	3
44.252	4
44.256	3
44.26	2
44.264	2
44.268	5
44.272	5
44.276	4
44.28	3
44.284	5
44.288	4
44.292	1
44.296	2
44.3	3
44.304	3
44.308	3
44.312	5
44.316	6
44.32	6
44.324	2
44.328	3
44.332	3
44.336	2
44.34	3
44.344	4
44.348	3
44.352	1
44.356	2
44.36	3
44.364	4
44.368	5
44.372	2
44.376	1
44.38	1
44.384	0
44.388	0
44.392	0
44.396	0
44.4	1
44.404	3
44.408	3
44.412	1
44.416	2
44.42	2
44.424	1
44.428	0
44.432	1
44.436	2
44.44	3
44.444	5
44.448	5
44.452	3
44.456	3
44.46	3
44.464	2
44.468	1
44.472	3
44.476	2
44.48	1
44.484	1
44.488	3
44.492	3
44.496	2
44.5	0
44.504	2
44.508	4
44.512	7
44.516	4
44.52	1
44.524	0
44.528	1
44.532	3
44.536	4
44.54	3
44.544	0
44.548	1
44.552	2
44.556	3
44.56	5
44.564	4
44.568	3
44.572	2
44.576	2
44.58	2
44.584	1
44.588	0
44.592	2
44.596	3
44.6	4
44.604	3
44.608	3
44.612	3
44.616	2
44.62	1
44.624	2
44.628	3
44.632	5
44.636	4
44.64	4
44.644	5
44.648	1
44.652	0
44.656	1
44.66	3
44.664	2
44.668	1
44.672	0
44.676	2
44.68	3
44.684	3
44.688	3
44.692	4
44.696	4
44.7	2
44.704	1
44.708	1
44.712	1
44.716	2
44.72	2
44.724	2
44.728	3
44.732	2
44.736	1
44.74	1
44.744	0
44.748	2
44.752	1
44.756	1
44.76	0
44.764	0
44.768	0
44.772	0
44.776	1
44.78	2
44.784	2
44.788	1
44.792	0
44.796	0
44.8	0
44.804	1
44.808	2
44.812	2
44.816	1
44.82	3
44.824	2
44.828	1
44.832	2
44.836	1
44.84	1
44.844	1
44.848	1
44.852	2
44.856	2
44.86	1
44.864	0
44.868	0
44.872	1
44.876	2
44.88	1
44.884	0
44.888	1
44.892	0
44.896	1
44.9	2
44.904	1
44.908	3
44.912	3
44.916	1
44.92	2
44.924	1
44.928	1
44.932	0
44.936	1
44.94	1
44.944	1
44.948	1
44.952	1
44.956	1
44.96	1
44.964	3
44.968	21
44.972	62
44.976	142
44.98	171
44.984	139
44.988	66
44.992	83
44.996	102
45	101
45.004	59
45.008	42
45.012	56
45.016	111
45.02	245
45.024	267
45.028	287
45.032	348
45.036	246
45.04	136
45.044	43
45.048	17
45.052	43
45.056	60
45.06	55
45.064	28
45.068	13
45.072	4
45.076	0
45.08	1
45.084	2
45.088	4
45.092	2
45.096	2
45.1	3
45.104	3
45.108	2
45.112	2
45.116	2
45.12	1
45.124	2
45.128	2
45.132	1
45.136	1
45.14	1
45.144	1
45.148	1
45.152	0
45.156	0
45.16	0
45.164	3
45.168	2
45.172	0
45.176	2
45.18	2
45.184	1
45.188	0
45.192	0
45.196	1
45.2	1
45.204	1
45.208	1
45.212	1
45.216	0
45.22	2
45.224	2
45.228	2
45.232	2
45.236	1
45.24	1
45.244	0
45.248	0
45.252	0
45.256	0
45.26	1
45.264	0
45.268	1
45.272	2
45.276	3
45.28	1
45.284	0
45.288	0
45.292	0
45.296	0
45.3	1
45.304	1
45.308	2
45.312	2
45.316	1
45.32	1
45.324	0
45.328	0
45.332	1
45.336	0
45.34	0
45.344	1
45.348	3
45.352	2
45.356	2
45.36	1
45.364	1
45.368	1
45.372	1
45.376	0
45.38	1
45.384	1
45.388	1
45.392	0
45.396	0
45.4	0
45.404	0
45.408	0
45.412	0
45.416	0
45.42	0
45.424	1
45.428	2
45.432	1
45.436	0
45.44	0
45.444	0
45.448	0
45.452	0
45.456	0
45.46	0
45.464	1
45.468	1
45.472	1
45.476	0
45.48	0
45.484	1
45.488	0
45.492	0
45.496	0
45.5	1
45.504	0
45.508	1
45.512	1
45.516	1
45.52	0
45.524	1
45.528	3
45.532	1
45.536	1
45.54	2
45.544	1
45.548	0
45.552	0
45.556	0
45.56	2
45.564	2
45.568	1
45.572	0
45.576	0
45.58	0
45.584	0
45.588	1
45.592	2
45.596	1
45.6	0
45.604	4
45.608	3
45.612	0
45.616	0
45.62	0
45.624	1
45.628	3
45.632	1
45.636	1
45.64	2
45.644	2
45.648	1
45.652	0
45.656	1
45.66	2
45.664	2
45.668	1
45.672	0
45.676	1
45.68	1
45.684	0
45.688	0
45.692	0
45.696	1
45.7	1
45.704	2
45.708	2
45.712	2
45.716	1
45.72	0
45.724	0
45.728	2
45.732	3
45.736	2
45.74	1
45.744	1
45.748	1
45.752	1
45.756	2
45.76	1
45.764	0
45.768	1
45.772	0
45.776	0
45.78	0
45.784	1
45.788	1
45.792	1
45.796	2
45.8	1
45.804	2
45.808	3
45.812	1
45.816	1
45.82	2
45.824	3
45.828	2
45.832	2
45.836	2
45.84	0
45.844	1
45.848	1
45.852	0
45.856	0
45.86	0
45.864	1
45.868	1
45.872	2
45.876	3
45.88	4
45.884	1
45.888	0
45.892	1
45.896	0
45.9	1
45.904	1
45.908	0
45.912	0
45.916	0
45.92	1
45.924	0
45.928	1
45.932	2
45.936	2
45.94	1
45.944	2
45.948	3
45.952	3
45.956	2
45.96	2
45.964	4
45.968	7
45.972	13
45.976	20
45.98	19
45.984	35
45.988	57
45.992	84
45.996	62
46	36
46.004	11
46.008	8
46.012	4
46.016	4
46.02	11
46.024	24
46.028	24
46.032	16
46.036	16
46.04	10
46.044	5
46.048	5
46.052	7
46.056	28
46.06	62
46.064	89
46.068	75
46.072	47
46.076	17
46.08	8
46.084	3
46.088	2
46.092	1
46.096	2
46.1	2
46.104	1
46.108	2
46.112	2
46.116	2
46.12	2
46.124	2
46.128	3
46.132	2
46.136	1
46.14	1
46.144	0
46.148	1
46.152	1
46.156	0
46.16	1
46.164	0
46.168	0
46.172	0
46.176	0
46.18	0
46.184	0
46.188	1
46.192	0
46.196	0
46.2	1
46.204	0
46.208	0
46.212	0
46.216	1
46.22	1
46.224	1
46.228	1
46.232	2
46.236	2
46.24	1
46.244	0
46.248	0
46.252	0
46.256	0
46.26	0
46.264	0
46.268	1
46.272	0
46.276	1
46.28	2
46.284	0
46.288	1
46.292	1
46.296	0
46.3	0
46.304	0
46.308	0
46.312	0
46.316	1
46.32	1
46.324	0
46.328	0
46.332	0
46.336	0
46.34	0
46.344	1
46.348	1
46.352	0
46.356	1
46.36	1
46.364	2
46.368	1
46.372	0
46.376	1
46.38	2
46.384	1
46.388	1
46.392	1
46.396	0
46.4	0
46.404	0
46.408	1
46.412	2
46.416	1
46.42	0
46.424	0
46.428	0
46.432	0
46.436	0
46.44	0
46.444	0
46.448	1
46.452	0
46.456	0
46.46	1
46.464	1
46.468	2
46.472	2
46.476	2
46.48	1
46.484	0
46.488	0
46.492	0
46.496	1
46.5	1
46.504	0
46.508	0
46.512	0
46.516	1
46.52	0
46.524	1
46.528	2
46.532	0
46.536	1
46.54	1
46.544	1
46.548	0
46.552	0
46.556	0
46.56	2
46.564	1
46.568	1
46.572	2
46.576	1
46.58	1
46.584	1
46.588	1
46.592	1
46.596	1
46.6	2
46.604	1
46.608	0
46.612	1
46.616	1
46.62	0
46.624	0
46.628	1
46.632	2
46.636	2
46.64	1
46.644	1
46.648	1
46.652	0
46.656	0
46.66	1
46.664	2
46.668	1
46.672	0
46.676	0
46.68	0
46.684	0
46.688	1
46.692	1
46.696	1
46.7	0
46.704	0
46.708	0
46.712	0
46.716	1
46.72	1
46.724	0
46.728	1
46.732	2
46.736	3
46.74	1
46.744	0
46.748	1
46.752	0
46.756	0
46.76	1
46.764	2
46.768	1
46.772	0
46.776	0
46.78	0
46.784	1
46.788	2
46.792	1
46.796	1
46.8	1
46.804	1
46.808	1
46.812	1
46.816	0
46.82	0
46.824	0
46.828	0
46.832	0
46.836	1
46.84	2
46.844	1
46.848	0
46.852	0
46.856	0
46.86	0
46.864	0
46.868	0
46.872	0
46.876	1
46.88	1
46.884	0
46.888	0
46.892	0
46.896	0
46.9	0
46.904	1
46.908	1
46.912	2
46.916	1
46.92	0
46.924	0
46.928	1
46.932	1
46.936	1
46.94	0
46.944	1
46.948	1
46.952	2
46.956	0
46.96	2
46.964	3
46.968	3
46.972	4
46.976	8
46.98	15
46.984	40
46.988	150
46.992	268
46.996	348
47	199
47.004	83
47.008	22
47.012	9
47.016	3
47.02	2
47.024	4
47.028	3
47.032	5
47.036	10
47.04	117
47.044	304
47.048	499
47.052	425
47.056	260
47.06	103
47.064	29
47.068	12
47.072	5
47.076	0
47.08	1
47.084	2
47.088	1
47.092	1
47.096	1
47.1	1
47.104	1
47.108	1
47.112	1
47.116	1
47.12	3
47.124	3
47.128	3
47.132	1
47.136	2
47.14	2
47.144	1
47.148	0
47.152	0
47.156	0
47.16	1
47.164	0
47.168	0
47.172	2
47.176	2
47.18	2
47.184	1
47.188	1
47.192	1
47.196	0
47.2	2
47.204	2
47.208	2
47.212	1
47.216	1
47.22	1
47.224	0
47.228	1
47.232	1
47.236	0
47.24	0
47.244	0
47.248	0
47.252	0
47.256	1
47.26	2
47.264	3
47.268	1
47.272	1
47.276	1
47.28	1
47.284	1
47.288	1
47.292	0
47.296	1
47.3	1
47.304	0
47.308	3
47.312	1
47.316	1
47.32	4
47.324	1
47.328	1
47.332	2
47.336	0
47.34	0
47.344	1
47.348	1
47.352	0
47.356	0
47.36	1
47.364	0
47.368	0
47.372	1
47.376	0
47.38	1
47.384	1
47.388	0
47.392	1
47.396	1
47.4	0
47.404	1
47.408	1
47.412	1
47.416	0
47.42	1
47.424	1
47.428	2
47.432	3
47.436	2
47.44	0
47.444	1
47.448	1
47.452	1
47.456	0
47.46	1
47.464	2
47.468	4
47.472	3
47.476	2
47.48	1
47.484	0
47.488	0
47.492	1
47.496	2
47.5	3
47.504	3
47.508	3
47.512	1
47.516	0
47.52	0
47.524	1
47.528	1
47.532	0
47.536	1
47.54	1
47.544	1
47.548	1
47.552	0
47.556	0
47.56	0
47.564	2
47.568	3
47.572	2
47.576	0
47.58	0
47.584	0
47.588	1
47.592	0
47.596	0
47.6	0
47.604	0
47.608	0
47.612	1
47.616	3
47.62	1
47.624	0
47.628	1
47.632	1
47.636	1
47.64	0
47.644	1
47.648	1
47.652	0
47.656	0
47.66	1
47.664	2
47.668	2
47.672	3
47.676	3
47.68	2
47.684	0
47.688	0
47.692	1
47.696	2
47.7	2
47.704	2
47.708	1
47.712	0
47.716	0
47.72	1
47.724	1
47.728	1
47.732	2
47.736	0
47.74	0
47.744	0
47.748	0
47.752	0
47.756	0
47.76	1
47.764	1
47.768	1
47.772	1
47.776	1
47.78	0
47.784	0
47.788	1
47.792	2
47.796	2
47.8	1
47.804	0
47.808	0
47.812	0
47.816	1
47.82	1
47.824	1
47.828	1
47.832	1
47.836	1
47.84	2
47.844	1
47.848	1
47.852	0
47.856	0
47.86	1
47.864	1
47.868	1
47.872	3
47.876	3
47.88	1
47.884	2
47.888	2
47.892	1
47.896	0
47.9	1
47.904	1
47.908	1
47.912	2
47.916	1
47.92	0
47.924	0
47.928	1
47.932	2
47.936	0
47.94	1
47.944	2
47.948	1
47.952	2
47.956	2
47.96	2
47.964	5
47.968	4
47.972	1
47.976	4
47.98	6
47.984	17
47.988	50
47.992	671
47.996	1940
48	3884
48.004	3802
48.008	2672
48.012	975
48.016	387
48.02	125
48.024	26
48.028	8
48.032	5
48.036	5
48.04	6
48.044	9
48.048	15
48.052	21
48.056	13
48.06	11
48.064	10
48.068	7
48.072	5
48.076	4
48.08	5
48.084	4
48.088	4
48.092	3
48.096	3
48.1	3
48.104	2
48.108	0
48.112	1
48.116	1
48.12	3
48.124	2
48.128	1
48.132	2
48.136	3
48.14	3
48.144	2
48.148	2
48.152	1
48.156	1
48.16	1
48.164	2
48.168	2
48.172	1
48.176	2
48.18	2
48.184	1
48.188	2
48.192	3
48.196	4
48.2	1
48.204	2
48.208	3
48.212	3
48.216	2
48.22	1
48.224	2
48.228	1
48.232	1
48.236	2
48.24	2
48.244	1
48.248	1
48.252	3
48.256	2
48.26	1
48.264	0
48.268	0
48.272	0
48.276	1
48.28	1
48.284	1
48.288	0
48.292	0
48.296	0
48.3	0
48.304	0
48.308	1
48.312	1
48.316	1
48.32	0
48.324	0
48.328	1
48.332	3
48.336	2
48.34	1
48.344	0
48.348	0
48.352	0
48.356	1
48.36	0
48.364	1
48.368	3
48.372	1
48.376	2
48.38	4
48.384	1
48.388	0
48.392	0
48.396	1
48.4	0
48.404	1
48.408	2
48.412	1
48.416	0
48.42	1
48.424	2
48.428	1
48.432	0
48.436	2
48.44	2
48.444	1
48.448	0
48.452	0
48.456	0
48.46	1
48.464	1
48.468	1
48.472	1
48.476	2
48.48	1
48.484	1
48.488	2
48.492	1
48.496	1
48.5	1
48.504	0
48.508	0
48.512	1
48.516	3
48.52	2
48.524	0
48.528	2
48.532	3
48.536	4
48.54	2
48.544	2
48.548	2
48.552	1
48.556	0
48.56	0
48.564	1
48.568	0
48.572	1
48.576	2
48.58	0
48.584	0
48.588	0
48.592	0
48.596	0
48.6	0
48.604	0
48.608	1
48.612	1
48.616	2
48.62	2
48.624	1
48.628	1
48.632	3
48.636	1
48.64	0
48.644	1
48.648	0
48.652	0
48.656	1
48.66	1
48.664	1
48.668	1
48.672	0
48.676	0
48.68	0
48.684	0
48.688	1
48.692	1
48.696	1
48.7	0
48.704	0
48.708	1
48.712	0
48.716	0
48.72	1
48.724	1
48.728	1
48.732	1
48.736	3
48.74	2
48.744	1
48.748	0
48.752	0
48.756	1
48.76	2
48.764	0
48.768	1
48.772	2
48.776	2
48.78	1
48.784	0
48.788	0
48.792	0
48.796	1
48.8	3
48.804	2
48.808	1
48.812	0
48.816	0
48.82	0
48.824	0
48.828	0
48.832	0
48.836	0
48.84	0
48.844	0
48.848	1
48.852	3
48.856	1
48.86	0
48.864	1
48.868	0
48.872	0
48.876	0
48.88	1
48.884	1
48.888	1
48.892	3
48.896	2
48.9	1
48.904	0
48.908	1
48.912	1
48.916	0
48.92	0
48.924	0
48.928	0
48.932	1
48.936	1
48.94	0
48.944	1
48.948	1
48.952	1
48.956	0
48.96	1
48.964	1
48.968	2
48.972	1
48.976	2
48.98	3
48.984	7
48.988	11
48.992	20
48.996	38
49	115
49.004	250
49.008	467
49.012	420
49.016	290
49.02	97
49.024	40
49.028	10
49.032	3
49.036	1
49.04	3
49.044	6
49.048	3
49.052	2
49.056	2
49.06	1
49.064	0
49.068	0
49.072	0
49.076	1
49.08	1
49.084	0
49.088	1
49.092	1
49.096	0
49.1	1
49.104	1
49.108	0
49.112	2
49.116	1
49.12	2
49.124	3
49.128	2
49.132	1
49.136	0
49.14	0
49.144	0
49.148	1
49.152	3
49.156	3
49.16	2
49.164	0
49.168	0
49.172	0
49.176	0
49.18	1
49.184	2
49.188	2
49.192	1
49.196	0
49.2	0
49.204	1
49.208	1
49.212	0
49.216	1
49.22	1
49.224	1
49.228	0
49.232	1
49.236	1
49.24	1
49.244	0
49.248	0
49.252	1
49.256	0
49.26	2
49.264	4
49.268	2
49.272	1
49.276	2
49.28	1
49.284	2
49.288	2
49.292	0
49.296	1
49.3	2
49.304	2
49.308	1
49.312	0
49.316	1
49.32	1
49.324	1
49.328	1
49.332	2
49.336	2
49.34	1
49.344	2
49.348	2
49.352	2
49.356	0
49.36	1
49.364	1
49.368	0
49.372	0
49.376	0
49.38	0
49.384	0
49.388	1
49.392	2
49.396	2
49.4	2
49.404	1
49.408	1
49.412	0
49.416	0
49.42	1
49.424	0
49.428	0
49.432	1
49.436	0
49.44	0
49.444	0
49.448	1
49.452	1
49.456	1
49.46	0
49.464	0
49.468	1
49.472	1
49.476	0
49.48	0
49.484	0
49.488	0
49.492	0
49.496	0
49.5	1
49.504	2
49.508	1
49.512	2
49.516	1
49.52	0
49.524	0
49.528	0
49.532	1
49.536	0
49.54	1
49.544	1
49.548	0
49.552	1
49.556	1
49.56	0
49.564	0
49.568	0
49.572	0
49.576	0
49.58	0
49.584	1
49.588	2
49.592	2
49.596	1
49.6	2
49.604	1
49.608	1
49.612	0
49.616	1
49.62	1
49.624	0
49.628	1
49.632	1
49.636	2
49.64	2
49.644	1
49.648	0
49.652	0
49.656	2
49.66	4
49.664	2
49.668	1
49.672	2
49.676	0
49.68	1
49.684	1
49.688	0
49.692	0
49.696	0
49.7	0
49.704	0
49.708	0
49.712	0
49.716	0
49.72	0
49.724	1
49.728	0
49.732	0
49.736	0
49.74	3
49.744	1
49.748	0
49.752	0
49.756	1
49.76	1
49.764	0
49.768	0
49.772	1
49.776	2
49.78	1
49.784	0
49.788	0
49.792	1
49.796	2
49.8	3
49.804	3
49.808	3
49.812	2
49.816	0
49.82	0
49.824	0
49.828	0
49.832	0
49.836	1
49.84	2
49.844	1
49.848	1
49.852	0
49.856	0
49.86	0
49.864	1
49.868	0
49.872	0
49.876	1
49.88	1
49.884	1
49.888	1
49.892	0
49.896	1
49.9	2
49.904	1
49.908	0
49.912	0
49.916	0
49.92	0
49.924	0
49.928	1
49.932	0
49.936	0
49.94	0
49.944	1
49.948	1
49.952	0
49.956	2
49.96	2
49.964	1
49.968	0
49.972	0
49.976	0
49.98	2
49.984	11
49.988	41
49.992	101
49.996	171
50	178
50.004	115
50.008	73
50.012	39
50.016	13
50.02	7
50.024	4
50.028	3
50.032	1
50.036	1
50.04	0
50.044	1
50.048	1
50.052	1
50.056	2
50.06	2
50.064	2
50.068	2
50.072	2
50.076	1
50.08	0
50.084	1
50.088	1
50.092	0
50.096	1
50.1	1
50.104	0
50.108	1
50.112	1
50.116	1
50.12	0
50.124	0
50.128	0
50.132	0
50.136	1
50.14	1
50.144	1
50.148	0
50.152	0
50.156	0
50.16	1
50.164	1
50.168	0
50.172	1
50.176	1
50.18	0
50.184	0
50.188	0
50.192	0
50.196	1
50.2	1
50.204	0
50.208	0
50.212	0
50.216	0
50.22	0
50.224	0
50.228	0
50.232	0
50.236	1
50.24	1
50.244	2
50.248	1
50.252	1
50.256	0
50.26	1
50.264	1
50.268	0
50.272	1
50.276	1
50.28	0
50.284	2
50.288	2
50.292	2
50.296	1
50.3	1
50.304	1
50.308	0
50.312	1
50.316	1
50.32	1
50.324	2
50.328	2
50.332	1
50.336	1
50.34	1
50.344	1
50.348	1
50.352	1
50.356	1
50.36	2
50.364	1
50.368	0
50.372	1
50.376	2
50.38	3
50.384	0
50.388	0
50.392	0
50.396	1
50.4	1
50.404	1
50.408	1
50.412	0
50.416	0
50.42	0
50.424	1
50.428	1
50.432	2
50.436	1
50.44	0
50.444	0
50.448	1
50.452	1
50.456	1
50.46	0
50.464	0
50.468	0
50.472	0
50.476	1
50.48	2
50.484	1
50.488	2
50.492	2
50.496	2
50.5	2
50.504	2
50.508	1
50.512	0
50.516	0
50.52	1
50.524	1
50.528	1
50.532	0
50.536	0
50.54	0
50.544	0
50.548	1
50.552	2
50.556	1
50.56	0
50.564	1
50.568	2
50.572	0
50.576	0
50.58	1
50.584	0
50.588	2
50.592	4
50.596	2
50.6	1
50.604	1
50.608	3
50.612	1
50.616	0
50.62	1
50.624	0
50.628	0
50.632	1
50.636	0
50.64	1
50.644	2
50.648	1
50.652	0
50.656	0
50.66	1
50.664	1
50.668	0
50.672	0
50.676	0
50.68	1
50.684	0
50.688	0
50.692	0
50.696	1
50.7	1
50.704	1
50.708	1
50.712	1
50.716	1
50.72	0
50.724	0
50.728	1
50.732	4
50.736	1
50.74	1
50.744	2
50.748	2
50.752	2
50.756	1
50.76	0
50.764	0
50.768	0
50.772	1
50.776	1
50.78	0
50.784	1
50.788	1
50.792	0
50.796	1
50.8	2
50.804	2
50.808	1
50.812	0
50.816	0
50.82	1
50.824	0
50.828	0
50.832	0
50.836	2
50.84	2
50.844	0
50.848	0
50.852	0
50.856	1
50.86	1
50.864	1
50.868	0
50.872	0
50.876	0
50.88	0
50.884	1
50.888	1
50.892	0
50.896	0
50.9	0
50.904	0
50.908	0
50.912	0
50.916	0
50.92	1
50.924	0
50.928	0
50.932	0
50.936	1
50.94	1
50.944	0
50.948	1
50.952	1
50.956	0
50.96	0
50.964	0
50.968	0
50.972	1
50.976	1
50.98	0
50.984	1
50.988	1
50.992	2
50.996	7
51	13
51.004	18
51.008	17
51.012	15
51.016	11
51.02	8
51.024	6
51.028	4
51.032	6
51.036	28
51.04	55
51.044	77
51.048	53
51.052	23
51.056	9
51.06	4
51.064	2
51.068	0
51.072	1
51.076	1
51.08	1
51.084	0
51.088	0
51.092	0
51.096	1
51.1	2
51.104	1
51.108	0
51.112	0
51.116	1
51.12	0
51.124	0
51.128	1
51.132	1
51.136	1
51.14	0
51.144	2
51.148	2
51.152	3
51.156	1
51.16	0
51.164	0
51.168	2
51.172	2
51.176	3
51.18	1
51.184	0
51.188	0
51.192	2
51.196	1
51.2	0
51.204	0
51.208	1
51.212	2
51.216	1
51.22	0
51.224	0
51.228	0
51.232	0
51.236	0
51.24	0
51.244	1
51.248	1
51.252	0
51.256	1
51.26	1
51.264	2
51.268	1
51.272	1
51.276	0
51.28	1
51.284	1
51.288	0
51.292	1
51.296	1
51.3	1
51.304	0
51.308	0
51.312	0
51.316	0
51.32	0
51.324	0
51.328	2
51.332	2
51.336	2
51.34	1
51.344	0
51.348	1
51.352	3
51.356	2
51.36	0
51.364	0
51.368	1
51.372	1
51.376	0
51.38	0
51.384	0
51.388	1
51.392	0
51.396	1
51.4	2
51.404	1
51.408	1
51.412	0
51.416	1
51.42	1
51.424	1
51.428	0
51.432	1
51.436	2
51.44	1
51.444	0
51.448	0
51.452	0
51.456	1
51.46	2
51.464	1
51.468	0
51.472	0
51.476	0
51.48	0
51.484	0
51.488	0
51.492	0
51.496	1
51.5	2
51.504	1
51.508	0
51.512	2
51.516	1
51.52	1
51.524	1
51.528	0
51.532	0
51.536	1
51.54	1
51.544	1
51.548	1
51.552	2
51.556	2
51.56	0
51.564	1
51.568	1
51.572	0
51.576	1
51.58	2
51.584	2
51.588	1
51.592	1
51.596	2
51.6	1
51.604	0
51.608	0
51.612	1
51.616	2
51.62	3
51.624	2
51.628	1
51.632	0
51.636	0
51.64	0
51.644	1
51.648	2
51.652	2
51.656	1
51.66	0
51.664	0
51.668	1
51.672	0
51.676	0
51.68	1
51.684	0
51.688	1
51.692	2
51.696	0
51.7	0
51.704	1
51.708	0
51.712	0
51.716	0
51.72	1
51.724	1
51.728	0
51.732	1
51.736	1
51.74	1
51.744	0
51.748	0
51.752	0
51.756	1
51.76	2
51.764	2
51.768	0
51.772	1
51.776	1
51.78	0
51.784	1
51.788	1
51.792	0
51.796	1
51.8	2
51.804	2
51.808	1
51.812	0
51.816	0
51.82	0
51.824	1
51.828	2
51.832	1
51.836	1
51.84	0
51.844	1
51.848	2
51.852	3
51.856	2
51.86	1
51.864	0
51.868	1
51.872	2
51.876	2
51.88	2
51.884	1
51.888	0
51.892	0
51.896	0
51.9	1
51.904	2
51.908	1
51.912	0
51.916	0
51.92	0
51.924	0
51.928	1
51.932	1
51.936	0
51.94	2
51.944	1
51.948	0
51.952	0
51.956	0
51.96	0
51.964	0
51.968	0
51.972	1
51.976	0
51.98	0
51.984	0
51.988	2
51.992	2
51.996	1
[truncated: 31,085 more rows]
