# Supplementary material for: Rapid Detection of Volatile Organic Metabolites in Urine by High-Pressure Photoionization Mass Spectrometry for Breast Cancer Screening: A Pilot Study
Source: Metabolites. 2023 Jul 21;13(7):870. doi: 10.3390/metabo13070870 (PMC10385751; doi:10.3390/metabo13070870)
Supplement: Supplementary file 1 [file metabolites-13-00870-s001.zip › Mass_data/CTL/CTL5.txt]

44	50
44.004	39
44.008	32
44.012	71
44.016	164
44.02	293
44.024	260
44.028	158
44.032	44
44.036	18
44.04	9
44.044	14
44.048	34
44.052	28
44.056	17
44.06	7
44.064	3
44.068	2
44.072	1
44.076	0
44.08	1
44.084	1
44.088	2
44.092	3
44.096	2
44.1	1
44.104	0
44.108	1
44.112	1
44.116	1
44.12	2
44.124	1
44.128	0
44.132	0
44.136	0
44.14	1
44.144	1
44.148	1
44.152	1
44.156	0
44.16	0
44.164	0
44.168	0
44.172	0
44.176	1
44.18	1
44.184	1
44.188	1
44.192	2
44.196	1
44.2	0
44.204	0
44.208	0
44.212	0
44.216	0
44.22	0
44.224	0
44.228	1
44.232	1
44.236	1
44.24	1
44.244	1
44.248	1
44.252	0
44.256	1
44.26	1
44.264	1
44.268	0
44.272	0
44.276	0
44.28	0
44.284	0
44.288	0
44.292	0
44.296	0
44.3	0
44.304	0
44.308	0
44.312	0
44.316	0
44.32	0
44.324	0
44.328	0
44.332	0
44.336	1
44.34	2
44.344	1
44.348	1
44.352	0
44.356	0
44.36	1
44.364	1
44.368	0
44.372	0
44.376	1
44.38	1
44.384	1
44.388	1
44.392	1
44.396	1
44.4	0
44.404	0
44.408	0
44.412	0
44.416	2
44.42	1
44.424	0
44.428	0
44.432	1
44.436	2
44.44	3
44.444	1
44.448	0
44.452	0
44.456	0
44.46	0
44.464	0
44.468	0
44.472	0
44.476	0
44.48	0
44.484	0
44.488	0
44.492	1
44.496	1
44.5	0
44.504	0
44.508	0
44.512	0
44.516	0
44.52	1
44.524	1
44.528	0
44.532	0
44.536	0
44.54	0
44.544	1
44.548	0
44.552	0
44.556	0
44.56	0
44.564	1
44.568	1
44.572	0
44.576	0
44.58	0
44.584	0
44.588	1
44.592	0
44.596	0
44.6	1
44.604	0
44.608	1
44.612	1
44.616	1
44.62	1
44.624	1
44.628	0
44.632	1
44.636	0
44.64	0
44.644	0
44.648	0
44.652	1
44.656	1
44.66	0
44.664	1
44.668	1
44.672	0
44.676	0
44.68	0
44.684	0
44.688	0
44.692	0
44.696	0
44.7	0
44.704	0
44.708	0
44.712	0
44.716	0
44.72	0
44.724	1
44.728	1
44.732	0
44.736	0
44.74	0
44.744	0
44.748	0
44.752	0
44.756	0
44.76	1
44.764	0
44.768	0
44.772	0
44.776	1
44.78	0
44.784	0
44.788	0
44.792	1
44.796	2
44.8	2
44.804	1
44.808	0
44.812	1
44.816	2
44.82	0
44.824	1
44.828	1
44.832	0
44.836	1
44.84	1
44.844	1
44.848	0
44.852	0
44.856	0
44.86	0
44.864	0
44.868	0
44.872	0
44.876	0
44.88	1
44.884	2
44.888	2
44.892	1
44.896	0
44.9	0
44.904	0
44.908	0
44.912	0
44.916	0
44.92	1
44.924	0
44.928	0
44.932	0
44.936	0
44.94	1
44.944	1
44.948	0
44.952	0
44.956	0
44.96	0
44.964	0
44.968	26
44.972	102
44.976	243
44.98	277
44.984	200
44.988	81
44.992	51
44.996	56
45	53
45.004	35
45.008	15
45.012	13
45.016	19
45.02	27
45.024	77
45.028	155
45.032	245
45.036	258
45.04	164
45.044	62
45.048	17
45.052	23
45.056	26
45.06	23
45.064	15
45.068	9
45.072	4
45.076	0
45.08	0
45.084	0
45.088	0
45.092	0
45.096	0
45.1	1
45.104	4
45.108	1
45.112	1
45.116	2
45.12	0
45.124	1
45.128	1
45.132	0
45.136	0
45.14	0
45.144	0
45.148	0
45.152	1
45.156	1
45.16	0
45.164	0
45.168	0
45.172	0
45.176	0
45.18	0
45.184	0
45.188	0
45.192	1
45.196	0
45.2	0
45.204	0
45.208	0
45.212	0
45.216	0
45.22	0
45.224	0
45.228	0
45.232	0
45.236	0
45.24	0
45.244	0
45.248	0
45.252	0
45.256	0
45.26	0
45.264	0
45.268	1
45.272	1
45.276	0
45.28	1
45.284	1
45.288	2
45.292	0
45.296	0
45.3	0
45.304	1
45.308	0
45.312	0
45.316	1
45.32	0
45.324	0
45.328	0
45.332	0
45.336	1
45.34	1
45.344	0
45.348	0
45.352	0
45.356	0
45.36	0
45.364	2
45.368	1
45.372	0
45.376	0
45.38	0
45.384	1
45.388	2
45.392	0
45.396	1
45.4	1
45.404	1
45.408	0
45.412	0
45.416	0
45.42	0
45.424	0
45.428	0
45.432	0
45.436	0
45.44	0
45.444	0
45.448	0
45.452	0
45.456	0
45.46	0
45.464	0
45.468	0
45.472	0
45.476	0
45.48	1
45.484	1
45.488	0
45.492	0
45.496	0
45.5	0
45.504	1
45.508	1
45.512	1
45.516	0
45.52	1
45.524	1
45.528	0
45.532	0
45.536	0
45.54	0
45.544	0
45.548	0
45.552	0
45.556	0
45.56	0
45.564	0
45.568	0
45.572	0
45.576	0
45.58	0
45.584	0
45.588	0
45.592	0
45.596	0
45.6	0
45.604	0
45.608	0
45.612	0
45.616	0
45.62	1
45.624	1
45.628	0
45.632	0
45.636	0
45.64	0
45.644	1
45.648	0
45.652	0
45.656	0
45.66	0
45.664	0
45.668	0
45.672	0
45.676	0
45.68	0
45.684	0
45.688	0
45.692	1
45.696	1
45.7	0
45.704	0
45.708	0
45.712	0
45.716	0
45.72	0
45.724	0
45.728	1
45.732	0
45.736	0
45.74	0
45.744	1
45.748	1
45.752	1
45.756	0
45.76	0
45.764	0
45.768	0
45.772	2
45.776	1
45.78	0
45.784	0
45.788	0
45.792	0
45.796	0
45.8	0
45.804	0
45.808	0
45.812	1
45.816	0
45.82	0
45.824	1
45.828	0
45.832	1
45.836	1
45.84	1
45.844	1
45.848	1
45.852	0
45.856	0
45.86	0
45.864	0
45.868	0
45.872	0
45.876	0
45.88	1
45.884	0
45.888	0
45.892	0
45.896	0
45.9	0
45.904	0
45.908	0
45.912	1
45.916	0
45.92	0
45.924	0
45.928	0
45.932	0
45.936	0
45.94	1
45.944	0
45.948	0
45.952	0
45.956	0
45.96	0
45.964	1
45.968	5
45.972	14
45.976	19
45.98	14
45.984	42
45.988	66
45.992	82
45.996	69
46	39
46.004	11
46.008	3
46.012	1
46.016	3
46.02	10
46.024	17
46.028	22
46.032	24
46.036	18
46.04	11
46.044	5
46.048	0
46.052	0
46.056	8
46.06	20
46.064	33
46.068	33
46.072	23
46.076	8
46.08	2
46.084	0
46.088	1
46.092	0
46.096	1
46.1	1
46.104	0
46.108	1
46.112	1
46.116	0
46.12	1
46.124	0
46.128	0
46.132	0
46.136	0
46.14	0
46.144	0
46.148	0
46.152	0
46.156	0
46.16	0
46.164	0
46.168	0
46.172	0
46.176	1
46.18	0
46.184	0
46.188	0
46.192	0
46.196	0
46.2	0
46.204	0
46.208	0
46.212	0
46.216	0
46.22	0
46.224	0
46.228	1
46.232	0
46.236	0
46.24	0
46.244	0
46.248	1
46.252	1
46.256	0
46.26	1
46.264	1
46.268	0
46.272	0
46.276	0
46.28	0
46.284	1
46.288	0
46.292	0
46.296	1
46.3	0
46.304	0
46.308	0
46.312	0
46.316	0
46.32	0
46.324	0
46.328	0
46.332	1
46.336	1
46.34	0
46.344	0
46.348	0
46.352	0
46.356	1
46.36	0
46.364	0
46.368	0
46.372	0
46.376	0
46.38	0
46.384	0
46.388	0
46.392	0
46.396	1
46.4	0
46.404	0
46.408	0
46.412	1
46.416	1
46.42	0
46.424	0
46.428	0
46.432	0
46.436	1
46.44	0
46.444	0
46.448	0
46.452	0
46.456	0
46.46	0
46.464	0
46.468	0
46.472	0
46.476	0
46.48	0
46.484	0
46.488	0
46.492	0
46.496	0
46.5	0
46.504	0
46.508	0
46.512	0
46.516	0
46.52	0
46.524	0
46.528	0
46.532	0
46.536	0
46.54	0
46.544	0
46.548	0
46.552	0
46.556	0
46.56	0
46.564	0
46.568	0
46.572	0
46.576	1
46.58	0
46.584	0
46.588	0
46.592	1
46.596	1
46.6	0
46.604	0
46.608	0
46.612	1
46.616	0
46.62	0
46.624	0
46.628	0
46.632	0
46.636	0
46.64	0
46.644	0
46.648	0
46.652	0
46.656	0
46.66	0
46.664	0
46.668	1
46.672	2
46.676	1
46.68	0
46.684	0
46.688	0
46.692	0
46.696	0
46.7	0
46.704	0
46.708	0
46.712	1
46.716	0
46.72	0
46.724	0
46.728	0
46.732	0
46.736	1
46.74	1
46.744	0
46.748	0
46.752	0
46.756	0
46.76	0
46.764	1
46.768	0
46.772	0
46.776	0
46.78	0
46.784	0
46.788	0
46.792	1
46.796	0
46.8	0
46.804	0
46.808	0
46.812	0
46.816	0
46.82	0
46.824	0
46.828	0
46.832	1
46.836	0
46.84	0
46.844	0
46.848	0
46.852	0
46.856	0
46.86	0
46.864	0
46.868	0
46.872	0
46.876	0
46.88	0
46.884	0
46.888	1
46.892	0
46.896	0
46.9	0
46.904	0
46.908	0
46.912	0
46.916	0
46.92	0
46.924	0
46.928	0
46.932	0
46.936	0
46.94	0
46.944	0
46.948	0
46.952	0
46.956	1
46.96	1
46.964	2
46.968	4
46.972	9
46.976	14
46.98	20
46.984	35
46.988	209
46.992	394
46.996	552
47	382
47.004	196
47.008	38
47.012	16
47.016	7
47.02	2
47.024	0
47.028	0
47.032	3
47.036	32
47.04	221
47.044	748
47.048	1230
47.052	1225
47.056	740
47.06	320
47.064	81
47.068	41
47.072	19
47.076	9
47.08	2
47.084	2
47.088	2
47.092	0
47.096	2
47.1	2
47.104	0
47.108	0
47.112	1
47.116	2
47.12	4
47.124	4
47.128	3
47.132	2
47.136	2
47.14	2
47.144	2
47.148	0
47.152	1
47.156	1
47.16	1
47.164	1
47.168	1
47.172	0
47.176	0
47.18	0
47.184	0
47.188	0
47.192	1
47.196	1
47.2	2
47.204	1
47.208	1
47.212	0
47.216	2
47.22	1
47.224	0
47.228	0
47.232	0
47.236	0
47.24	0
47.244	1
47.248	1
47.252	0
47.256	0
47.26	0
47.264	0
47.268	0
47.272	0
47.276	0
47.28	0
47.284	0
47.288	0
47.292	1
47.296	1
47.3	0
47.304	0
47.308	2
47.312	1
47.316	0
47.32	1
47.324	0
47.328	0
47.332	0
47.336	0
47.34	0
47.344	0
47.348	1
47.352	0
47.356	0
47.36	0
47.364	0
47.368	0
47.372	0
47.376	1
47.38	0
47.384	0
47.388	1
47.392	0
47.396	0
47.4	0
47.404	1
47.408	0
47.412	0
47.416	0
47.42	1
47.424	1
47.428	2
47.432	1
47.436	0
47.44	0
47.444	0
47.448	0
47.452	0
47.456	0
47.46	0
47.464	0
47.468	0
47.472	1
47.476	1
47.48	0
47.484	2
47.488	1
47.492	0
47.496	0
47.5	1
47.504	1
47.508	0
47.512	2
47.516	2
47.52	1
47.524	1
47.528	1
47.532	1
47.536	1
47.54	2
47.544	2
47.548	1
47.552	0
47.556	0
47.56	0
47.564	2
47.568	1
47.572	1
47.576	0
47.58	1
47.584	1
47.588	0
47.592	0
47.596	0
47.6	1
47.604	0
47.608	1
47.612	2
47.616	3
47.62	2
47.624	1
47.628	0
47.632	1
47.636	1
47.64	0
47.644	0
47.648	1
47.652	1
47.656	0
47.66	0
47.664	0
47.668	0
47.672	0
47.676	0
47.68	0
47.684	0
47.688	0
47.692	0
47.696	0
47.7	1
47.704	1
47.708	1
47.712	1
47.716	1
47.72	0
47.724	0
47.728	0
47.732	0
47.736	1
47.74	0
47.744	0
47.748	1
47.752	1
47.756	1
47.76	2
47.764	0
47.768	0
47.772	1
47.776	2
47.78	1
47.784	1
47.788	0
47.792	0
47.796	0
47.8	1
47.804	1
47.808	0
47.812	0
47.816	1
47.82	0
47.824	0
47.828	0
47.832	1
47.836	1
47.84	0
47.844	1
47.848	0
47.852	0
47.856	0
47.86	1
47.864	1
47.868	0
47.872	1
47.876	1
47.88	0
47.884	0
47.888	0
47.892	0
47.896	0
47.9	0
47.904	0
47.908	0
47.912	0
47.916	0
47.92	1
47.924	0
47.928	0
47.932	0
47.936	1
47.94	1
47.944	1
47.948	0
47.952	1
47.956	2
47.96	1
47.964	3
47.968	3
47.972	3
47.976	5
47.98	4
47.984	14
47.988	50
47.992	889
47.996	3224
48	6280
48.004	7219
48.008	5086
48.012	2238
48.016	726
48.02	247
48.024	60
48.028	23
48.032	16
48.036	10
48.04	5
48.044	9
48.048	14
48.052	19
48.056	23
48.06	17
48.064	11
48.068	7
48.072	10
48.076	13
48.08	18
48.084	11
48.088	6
48.092	3
48.096	1
48.1	2
48.104	2
48.108	2
48.112	2
48.116	2
48.12	1
48.124	0
48.128	0
48.132	1
48.136	0
48.14	0
48.144	0
48.148	2
48.152	2
48.156	2
48.16	3
48.164	2
48.168	1
48.172	1
48.176	3
48.18	3
48.184	2
48.188	0
48.192	0
48.196	0
48.2	1
48.204	2
48.208	1
48.212	0
48.216	2
48.22	2
48.224	1
48.228	2
48.232	1
48.236	0
48.24	0
48.244	1
48.248	1
48.252	0
48.256	1
48.26	1
48.264	1
48.268	1
48.272	2
48.276	2
48.28	0
48.284	0
48.288	0
48.292	0
48.296	1
48.3	1
48.304	0
48.308	1
48.312	1
48.316	0
48.32	1
48.324	2
48.328	2
48.332	0
48.336	1
48.34	1
48.344	2
48.348	1
48.352	1
48.356	1
48.36	0
48.364	0
48.368	0
48.372	2
48.376	2
48.38	1
48.384	0
48.388	1
48.392	1
48.396	1
48.4	2
48.404	2
48.408	0
48.412	0
48.416	0
48.42	0
48.424	0
48.428	1
48.432	1
48.436	0
48.44	1
48.444	1
48.448	1
48.452	0
48.456	1
48.46	2
48.464	1
48.468	1
48.472	1
48.476	0
48.48	1
48.484	1
48.488	1
48.492	2
48.496	2
48.5	0
48.504	2
48.508	1
48.512	0
48.516	1
48.52	2
48.524	2
48.528	1
48.532	1
48.536	1
48.54	0
48.544	0
48.548	1
48.552	2
48.556	1
48.56	0
48.564	0
48.568	0
48.572	1
48.576	1
48.58	0
48.584	0
48.588	0
48.592	1
48.596	1
48.6	1
48.604	1
48.608	0
48.612	0
48.616	0
48.62	1
48.624	1
48.628	1
48.632	0
48.636	0
48.64	0
48.644	0
48.648	1
48.652	1
48.656	1
48.66	0
48.664	0
48.668	0
48.672	1
48.676	0
48.68	0
48.684	1
48.688	0
48.692	0
48.696	0
48.7	0
48.704	0
48.708	0
48.712	1
48.716	0
48.72	0
48.724	0
48.728	1
48.732	1
48.736	0
48.74	1
48.744	1
48.748	0
48.752	0
48.756	0
48.76	0
48.764	0
48.768	1
48.772	1
48.776	0
48.78	0
48.784	0
48.788	1
48.792	0
48.796	0
48.8	0
48.804	0
48.808	1
48.812	2
48.816	2
48.82	2
48.824	2
48.828	1
48.832	0
48.836	0
48.84	0
48.844	1
48.848	1
48.852	0
48.856	0
48.86	1
48.864	3
48.868	1
48.872	0
48.876	0
48.88	1
48.884	0
48.888	1
48.892	2
48.896	1
48.9	0
48.904	0
48.908	0
48.912	1
48.916	2
48.92	0
48.924	1
48.928	1
48.932	2
48.936	1
48.94	0
48.944	1
48.948	2
48.952	2
48.956	1
48.96	0
48.964	0
48.968	1
48.972	2
48.976	1
48.98	3
48.984	10
48.988	17
48.992	38
48.996	78
49	363
49.004	905
49.008	1664
49.012	1683
49.016	1235
49.02	532
49.024	192
49.028	58
49.032	22
49.036	9
49.04	5
49.044	4
49.048	6
49.052	4
49.056	2
49.06	2
49.064	1
49.068	0
49.072	0
49.076	2
49.08	2
49.084	4
49.088	6
49.092	3
49.096	0
49.1	2
49.104	1
49.108	1
49.112	1
49.116	0
49.12	0
49.124	0
49.128	1
49.132	1
49.136	0
49.14	0
49.144	0
49.148	1
49.152	0
49.156	1
49.16	1
49.164	0
49.168	0
49.172	0
49.176	0
49.18	1
49.184	1
49.188	0
49.192	2
49.196	2
49.2	0
49.204	2
49.208	1
49.212	0
49.216	2
49.22	2
49.224	1
49.228	0
49.232	1
49.236	1
49.24	0
49.244	1
49.248	1
49.252	1
49.256	1
49.26	1
49.264	0
49.268	0
49.272	0
49.276	0
49.28	0
49.284	0
49.288	0
49.292	0
49.296	0
49.3	0
49.304	1
49.308	0
49.312	0
49.316	0
49.32	0
49.324	0
49.328	0
49.332	0
49.336	0
49.34	0
49.344	1
49.348	0
49.352	0
49.356	0
49.36	1
49.364	1
49.368	1
49.372	1
49.376	1
49.38	0
49.384	1
49.388	0
49.392	0
49.396	0
49.4	0
49.404	0
49.408	1
49.412	0
49.416	0
49.42	0
49.424	1
49.428	1
49.432	1
49.436	1
49.44	1
49.444	0
49.448	0
49.452	0
49.456	0
49.46	0
49.464	0
49.468	0
49.472	0
49.476	1
49.48	1
49.484	1
49.488	0
49.492	0
49.496	0
49.5	0
49.504	0
49.508	1
49.512	0
49.516	0
49.52	0
49.524	0
49.528	1
49.532	1
49.536	1
49.54	0
49.544	0
49.548	1
49.552	0
49.556	1
49.56	2
49.564	1
49.568	1
49.572	0
49.576	0
49.58	0
49.584	0
49.588	0
49.592	1
49.596	1
49.6	1
49.604	0
49.608	0
49.612	0
49.616	0
49.62	0
49.624	0
49.628	0
49.632	0
49.636	0
49.64	0
49.644	0
49.648	0
49.652	1
49.656	0
49.66	0
49.664	0
49.668	0
49.672	0
49.676	0
49.68	0
49.684	0
49.688	1
49.692	0
49.696	0
49.7	0
49.704	1
49.708	1
49.712	0
49.716	1
49.72	0
49.724	0
49.728	0
49.732	0
49.736	0
49.74	0
49.744	1
49.748	1
49.752	1
49.756	0
49.76	0
49.764	0
49.768	0
49.772	0
49.776	1
49.78	0
49.784	0
49.788	0
49.792	1
49.796	0
49.8	0
49.804	0
49.808	0
49.812	0
49.816	0
49.82	1
49.824	1
49.828	0
49.832	0
49.836	0
49.84	1
49.844	0
49.848	0
49.852	1
49.856	0
49.86	1
49.864	2
49.868	0
49.872	1
49.876	1
49.88	1
49.884	0
49.888	1
49.892	2
49.896	1
49.9	0
49.904	1
49.908	0
49.912	0
49.916	0
49.92	0
49.924	1
49.928	2
49.932	0
49.936	0
49.94	1
49.944	0
49.948	1
49.952	1
49.956	0
49.96	1
49.964	1
49.968	0
49.972	0
49.976	0
49.98	0
49.984	7
49.988	56
49.992	145
49.996	314
50	323
50.004	236
50.008	128
50.012	72
50.016	41
50.02	17
50.024	8
50.028	4
50.032	1
50.036	0
50.04	0
50.044	0
50.048	1
50.052	1
50.056	1
50.06	0
50.064	0
50.068	1
50.072	0
50.076	0
50.08	0
50.084	0
50.088	0
50.092	0
50.096	0
50.1	0
50.104	0
50.108	2
50.112	1
50.116	0
50.12	0
50.124	1
50.128	1
50.132	0
50.136	0
50.14	0
50.144	0
50.148	1
50.152	1
50.156	1
50.16	0
50.164	0
50.168	0
50.172	0
50.176	0
50.18	0
50.184	0
50.188	0
50.192	0
50.196	1
50.2	0
50.204	0
50.208	0
50.212	0
50.216	0
50.22	0
50.224	0
50.228	0
50.232	0
50.236	0
50.24	0
50.244	1
50.248	0
50.252	0
50.256	1
50.26	1
50.264	1
50.268	0
50.272	0
50.276	0
50.28	0
50.284	0
50.288	0
50.292	0
50.296	0
50.3	0
50.304	0
50.308	0
50.312	1
50.316	1
50.32	0
50.324	0
50.328	0
50.332	0
50.336	0
50.34	0
50.344	0
50.348	0
50.352	0
50.356	0
50.36	0
50.364	0
50.368	0
50.372	0
50.376	1
50.38	1
50.384	0
50.388	0
50.392	0
50.396	1
50.4	0
50.404	0
50.408	0
50.412	0
50.416	0
50.42	1
50.424	0
50.428	0
50.432	0
50.436	0
50.44	0
50.444	0
50.448	1
50.452	0
50.456	0
50.46	1
50.464	0
50.468	0
50.472	0
50.476	1
50.48	1
50.484	0
50.488	0
50.492	0
50.496	0
50.5	0
50.504	0
50.508	0
50.512	0
50.516	0
50.52	0
50.524	0
50.528	0
50.532	0
50.536	1
50.54	1
50.544	0
50.548	0
50.552	0
50.556	0
50.56	0
50.564	0
50.568	0
50.572	0
50.576	0
50.58	0
50.584	1
50.588	0
50.592	0
50.596	0
50.6	0
50.604	0
50.608	0
50.612	1
50.616	1
50.62	0
50.624	0
50.628	0
50.632	1
50.636	0
50.64	0
50.644	0
50.648	0
50.652	1
50.656	1
50.66	0
50.664	0
50.668	0
50.672	0
50.676	0
50.68	0
50.684	0
50.688	0
50.692	0
50.696	1
50.7	0
50.704	0
50.708	1
50.712	0
50.716	0
50.72	1
50.724	0
50.728	0
50.732	0
50.736	2
50.74	2
50.744	1
50.748	0
50.752	0
50.756	0
50.76	0
50.764	0
50.768	0
50.772	0
50.776	0
50.78	0
50.784	0
50.788	0
50.792	0
50.796	0
50.8	0
50.804	0
50.808	0
50.812	0
50.816	0
50.82	0
50.824	0
50.828	0
50.832	0
50.836	0
50.84	0
50.844	1
50.848	0
50.852	0
50.856	0
50.86	0
50.864	0
50.868	0
50.872	0
50.876	0
50.88	0
50.884	0
50.888	0
50.892	0
50.896	1
50.9	1
50.904	1
50.908	1
50.912	1
50.916	1
50.92	1
50.924	1
50.928	1
50.932	1
50.936	1
50.94	1
50.944	0
50.948	0
50.952	0
50.956	0
50.96	0
50.964	0
50.968	0
50.972	1
50.976	1
50.98	0
50.984	0
50.988	0
50.992	2
50.996	13
51	43
51.004	72
51.008	83
51.012	56
51.016	27
51.02	14
51.024	8
51.028	12
51.032	31
51.036	182
51.04	364
51.044	567
51.048	427
51.052	264
51.056	102
51.06	43
51.064	11
51.068	2
51.072	1
51.076	1
51.08	0
51.084	0
51.088	0
51.092	0
51.096	0
51.1	0
51.104	0
51.108	0
51.112	0
51.116	0
51.12	1
51.124	3
51.128	4
51.132	2
51.136	1
51.14	1
51.144	0
51.148	1
51.152	1
51.156	0
51.16	1
51.164	1
51.168	0
51.172	1
51.176	1
51.18	0
51.184	0
51.188	0
51.192	1
51.196	0
51.2	0
51.204	0
51.208	0
51.212	0
51.216	0
51.22	0
51.224	0
51.228	0
51.232	0
51.236	0
51.24	1
51.244	0
51.248	0
51.252	0
51.256	0
51.26	0
51.264	0
51.268	2
51.272	1
51.276	0
51.28	0
51.284	0
51.288	0
51.292	0
51.296	0
51.3	0
51.304	0
51.308	0
51.312	0
51.316	0
51.32	0
51.324	0
51.328	0
51.332	0
51.336	0
51.34	0
51.344	0
51.348	0
51.352	1
51.356	0
51.36	0
51.364	0
51.368	0
51.372	0
51.376	0
51.38	1
51.384	1
51.388	0
51.392	0
51.396	0
51.4	0
51.404	0
51.408	0
51.412	1
51.416	0
51.42	0
51.424	0
51.428	0
51.432	0
51.436	0
51.44	0
51.444	0
51.448	0
51.452	0
51.456	0
51.46	0
51.464	0
51.468	0
51.472	0
51.476	0
51.48	1
51.484	1
51.488	0
51.492	0
51.496	0
51.5	0
51.504	0
51.508	0
51.512	0
51.516	1
51.52	1
51.524	0
51.528	0
51.532	0
51.536	0
51.54	0
51.544	0
51.548	0
51.552	0
51.556	0
51.56	1
51.564	0
51.568	0
51.572	0
51.576	0
51.58	0
51.584	0
51.588	0
51.592	1
51.596	2
51.6	0
51.604	0
51.608	0
51.612	0
51.616	0
51.62	0
51.624	0
51.628	0
51.632	0
51.636	2
51.64	2
51.644	1
51.648	0
51.652	1
51.656	1
51.66	1
51.664	0
51.668	0
51.672	0
51.676	1
51.68	1
51.684	0
51.688	0
51.692	0
51.696	1
51.7	0
51.704	0
51.708	0
51.712	0
51.716	0
51.72	0
51.724	1
51.728	1
51.732	1
51.736	0
51.74	0
51.744	0
51.748	0
51.752	0
51.756	0
51.76	0
51.764	0
51.768	0
51.772	0
51.776	0
51.78	1
51.784	0
51.788	0
51.792	0
51.796	0
51.8	0
51.804	0
51.808	0
51.812	0
51.816	0
51.82	0
51.824	0
51.828	0
51.832	0
51.836	0
51.84	0
51.844	0
51.848	0
51.852	0
51.856	0
51.86	0
51.864	0
51.868	0
51.872	0
51.876	1
51.88	0
51.884	0
51.888	0
51.892	0
51.896	0
51.9	0
51.904	1
51.908	0
51.912	0
51.916	0
51.92	0
51.924	0
51.928	0
51.932	1
51.936	1
51.94	1
51.944	0
51.948	0
51.952	1
51.956	1
51.96	1
51.964	0
51.968	0
51.972	0
51.976	1
51.98	0
51.984	0
51.988	2
51.992	1
51.996	1
[truncated: 31,085 more rows]
