# Supplementary material for: Rapid Detection of Volatile Organic Metabolites in Urine by High-Pressure Photoionization Mass Spectrometry for Breast Cancer Screening: A Pilot Study
Source: Metabolites. 2023 Jul 21;13(7):870. doi: 10.3390/metabo13070870 (PMC10385751; doi:10.3390/metabo13070870)
Supplement: Supplementary file 1 [file metabolites-13-00870-s001.zip › Mass_data/CTL/CTL6.txt]

44	64
44.004	33
44.008	30
44.012	71
44.016	259
44.02	387
44.024	391
44.028	218
44.032	87
44.036	25
44.04	12
44.044	22
44.048	29
44.052	27
44.056	16
44.06	8
44.064	5
44.068	4
44.072	3
44.076	1
44.08	0
44.084	1
44.088	5
44.092	4
44.096	2
44.1	1
44.104	1
44.108	0
44.112	0
44.116	1
44.12	1
44.124	1
44.128	1
44.132	1
44.136	2
44.14	2
44.144	2
44.148	0
44.152	2
44.156	2
44.16	0
44.164	1
44.168	1
44.172	0
44.176	1
44.18	1
44.184	1
44.188	0
44.192	0
44.196	0
44.2	0
44.204	0
44.208	0
44.212	1
44.216	2
44.22	0
44.224	1
44.228	1
44.232	2
44.236	0
44.24	0
44.244	0
44.248	0
44.252	1
44.256	1
44.26	2
44.264	1
44.268	1
44.272	1
44.276	2
44.28	1
44.284	1
44.288	1
44.292	0
44.296	1
44.3	1
44.304	0
44.308	0
44.312	1
44.316	1
44.32	0
44.324	0
44.328	1
44.332	1
44.336	0
44.34	0
44.344	0
44.348	1
44.352	3
44.356	2
44.36	1
44.364	2
44.368	0
44.372	0
44.376	0
44.38	1
44.384	1
44.388	1
44.392	1
44.396	1
44.4	2
44.404	2
44.408	1
44.412	1
44.416	0
44.42	0
44.424	0
44.428	0
44.432	1
44.436	3
44.44	0
44.444	0
44.448	0
44.452	0
44.456	1
44.46	1
44.464	0
44.468	0
44.472	0
44.476	0
44.48	1
44.484	2
44.488	1
44.492	0
44.496	0
44.5	0
44.504	0
44.508	0
44.512	1
44.516	0
44.52	0
44.524	0
44.528	1
44.532	0
44.536	0
44.54	0
44.544	0
44.548	0
44.552	0
44.556	0
44.56	0
44.564	1
44.568	2
44.572	0
44.576	0
44.58	1
44.584	0
44.588	0
44.592	0
44.596	0
44.6	0
44.604	0
44.608	0
44.612	1
44.616	1
44.62	1
44.624	0
44.628	1
44.632	1
44.636	1
44.64	0
44.644	1
44.648	0
44.652	0
44.656	1
44.66	0
44.664	0
44.668	1
44.672	1
44.676	1
44.68	1
44.684	0
44.688	1
44.692	1
44.696	0
44.7	0
44.704	0
44.708	0
44.712	0
44.716	1
44.72	0
44.724	0
44.728	0
44.732	0
44.736	0
44.74	0
44.744	1
44.748	0
44.752	0
44.756	1
44.76	0
44.764	0
44.768	0
44.772	0
44.776	0
44.78	0
44.784	0
44.788	0
44.792	0
44.796	0
44.8	0
44.804	0
44.808	0
44.812	0
44.816	0
44.82	0
44.824	0
44.828	0
44.832	0
44.836	1
44.84	2
44.844	0
44.848	0
44.852	0
44.856	0
44.86	0
44.864	0
44.868	0
44.872	0
44.876	1
44.88	1
44.884	2
44.888	1
44.892	0
44.896	0
44.9	0
44.904	0
44.908	0
44.912	1
44.916	0
44.92	1
44.924	1
44.928	1
44.932	1
44.936	0
44.94	0
44.944	1
44.948	0
44.952	0
44.956	0
44.96	1
44.964	3
44.968	26
44.972	81
44.976	186
44.98	212
44.984	174
44.988	73
44.992	72
44.996	82
45	85
45.004	45
45.008	25
45.012	20
45.016	30
45.02	58
45.024	160
45.028	338
45.032	601
45.036	523
45.04	323
45.044	98
45.048	40
45.052	18
45.056	17
45.06	14
45.064	10
45.068	6
45.072	1
45.076	0
45.08	0
45.084	1
45.088	0
45.092	2
45.096	3
45.1	4
45.104	3
45.108	3
45.112	2
45.116	0
45.12	1
45.124	2
45.128	1
45.132	2
45.136	1
45.14	0
45.144	1
45.148	1
45.152	1
45.156	1
45.16	0
45.164	0
45.168	0
45.172	0
45.176	1
45.18	1
45.184	2
45.188	2
45.192	1
45.196	1
45.2	0
45.204	1
45.208	1
45.212	0
45.216	0
45.22	1
45.224	1
45.228	1
45.232	0
45.236	0
45.24	0
45.244	1
45.248	1
45.252	1
45.256	1
45.26	0
45.264	1
45.268	1
45.272	1
45.276	0
45.28	0
45.284	1
45.288	2
45.292	1
45.296	1
45.3	1
45.304	0
45.308	0
45.312	1
45.316	0
45.32	0
45.324	0
45.328	1
45.332	1
45.336	1
45.34	0
45.344	0
45.348	1
45.352	1
45.356	0
45.36	0
45.364	0
45.368	0
45.372	0
45.376	0
45.38	0
45.384	1
45.388	0
45.392	0
45.396	0
45.4	0
45.404	0
45.408	0
45.412	0
45.416	1
45.42	0
45.424	0
45.428	0
45.432	0
45.436	0
45.44	0
45.444	1
45.448	0
45.452	0
45.456	0
45.46	1
45.464	1
45.468	0
45.472	1
45.476	1
45.48	1
45.484	0
45.488	0
45.492	0
45.496	1
45.5	0
45.504	0
45.508	0
45.512	0
45.516	0
45.52	0
45.524	0
45.528	0
45.532	0
45.536	0
45.54	0
45.544	0
45.548	0
45.552	0
45.556	0
45.56	0
45.564	0
45.568	0
45.572	1
45.576	0
45.58	0
45.584	1
45.588	0
45.592	0
45.596	0
45.6	0
45.604	0
45.608	0
45.612	0
45.616	0
45.62	0
45.624	1
45.628	0
45.632	0
45.636	0
45.64	0
45.644	0
45.648	0
45.652	0
45.656	0
45.66	0
45.664	0
45.668	0
45.672	0
45.676	0
45.68	1
45.684	0
45.688	1
45.692	1
45.696	0
45.7	0
45.704	0
45.708	0
45.712	0
45.716	0
45.72	0
45.724	0
45.728	0
45.732	0
45.736	0
45.74	2
45.744	1
45.748	1
45.752	2
45.756	1
45.76	0
45.764	0
45.768	0
45.772	1
45.776	1
45.78	1
45.784	0
45.788	0
45.792	0
45.796	0
45.8	1
45.804	1
45.808	1
45.812	0
45.816	0
45.82	0
45.824	2
45.828	1
45.832	0
45.836	0
45.84	0
45.844	0
45.848	0
45.852	3
45.856	1
45.86	0
45.864	0
45.868	0
45.872	0
45.876	0
45.88	2
45.884	1
45.888	0
45.892	0
45.896	1
45.9	1
45.904	1
45.908	1
45.912	1
45.916	1
45.92	1
45.924	0
45.928	0
45.932	1
45.936	0
45.94	0
45.944	0
45.948	1
45.952	0
45.956	0
45.96	1
45.964	2
45.968	4
45.972	7
45.976	10
45.98	18
45.984	40
45.988	69
45.992	80
45.996	66
46	41
46.004	10
46.008	5
46.012	2
46.016	1
46.02	6
46.024	13
46.028	23
46.032	40
46.036	26
46.04	14
46.044	8
46.048	3
46.052	2
46.056	8
46.06	30
46.064	32
46.068	25
46.072	13
46.076	7
46.08	4
46.084	2
46.088	0
46.092	1
46.096	1
46.1	1
46.104	1
46.108	1
46.112	1
46.116	1
46.12	1
46.124	1
46.128	0
46.132	1
46.136	1
46.14	1
46.144	1
46.148	0
46.152	0
46.156	1
46.16	0
46.164	0
46.168	0
46.172	0
46.176	0
46.18	0
46.184	0
46.188	1
46.192	1
46.196	0
46.2	1
46.204	0
46.208	0
46.212	1
46.216	0
46.22	0
46.224	0
46.228	1
46.232	0
46.236	0
46.24	1
46.244	1
46.248	1
46.252	0
46.256	0
46.26	0
46.264	0
46.268	0
46.272	0
46.276	0
46.28	0
46.284	0
46.288	0
46.292	0
46.296	0
46.3	0
46.304	0
46.308	0
46.312	0
46.316	0
46.32	0
46.324	0
46.328	0
46.332	0
46.336	0
46.34	1
46.344	1
46.348	1
46.352	0
46.356	0
46.36	0
46.364	0
46.368	0
46.372	0
46.376	0
46.38	0
46.384	0
46.388	0
46.392	0
46.396	1
46.4	1
46.404	0
46.408	0
46.412	0
46.416	0
46.42	0
46.424	0
46.428	0
46.432	0
46.436	0
46.44	0
46.444	0
46.448	0
46.452	1
46.456	1
46.46	0
46.464	0
46.468	0
46.472	0
46.476	1
46.48	1
46.484	1
46.488	0
46.492	0
46.496	0
46.5	0
46.504	0
46.508	0
46.512	0
46.516	0
46.52	0
46.524	0
46.528	0
46.532	0
46.536	0
46.54	1
46.544	1
46.548	0
46.552	0
46.556	1
46.56	0
46.564	0
46.568	0
46.572	1
46.576	1
46.58	1
46.584	1
46.588	1
46.592	1
46.596	0
46.6	0
46.604	0
46.608	0
46.612	1
46.616	2
46.62	1
46.624	0
46.628	0
46.632	0
46.636	0
46.64	0
46.644	1
46.648	1
46.652	1
46.656	0
46.66	0
46.664	0
46.668	0
46.672	0
46.676	0
46.68	0
46.684	0
46.688	0
46.692	0
46.696	1
46.7	1
46.704	0
46.708	0
46.712	0
46.716	0
46.72	0
46.724	1
46.728	1
46.732	0
46.736	0
46.74	0
46.744	0
46.748	0
46.752	0
46.756	0
46.76	0
46.764	0
46.768	1
46.772	1
46.776	2
46.78	1
46.784	0
46.788	0
46.792	0
46.796	0
46.8	1
46.804	0
46.808	0
46.812	0
46.816	0
46.82	1
46.824	1
46.828	1
46.832	0
46.836	0
46.84	0
46.844	1
46.848	0
46.852	0
46.856	0
46.86	0
46.864	0
46.868	0
46.872	0
46.876	0
46.88	0
46.884	0
46.888	0
46.892	0
46.896	0
46.9	1
46.904	0
46.908	0
46.912	0
46.916	1
46.92	1
46.924	1
46.928	0
46.932	0
46.936	0
46.94	1
46.944	0
46.948	0
46.952	1
46.956	2
46.96	2
46.964	4
46.968	8
46.972	9
46.976	10
46.98	12
46.984	65
46.988	201
46.992	399
46.996	399
47	288
47.004	136
47.008	41
47.012	14
47.016	5
47.02	1
47.024	4
47.028	6
47.032	18
47.036	108
47.04	713
47.044	1654
47.048	2912
47.052	2426
47.056	1541
47.06	491
47.064	220
47.068	83
47.072	32
47.076	15
47.08	6
47.084	1
47.088	1
47.092	2
47.096	2
47.1	1
47.104	2
47.108	1
47.112	3
47.116	12
47.12	14
47.124	13
47.128	7
47.132	4
47.136	3
47.14	2
47.144	2
47.148	1
47.152	1
47.156	0
47.16	1
47.164	1
47.168	0
47.172	2
47.176	2
47.18	0
47.184	0
47.188	1
47.192	1
47.196	2
47.2	1
47.204	1
47.208	1
47.212	1
47.216	1
47.22	0
47.224	0
47.228	2
47.232	3
47.236	2
47.24	1
47.244	1
47.248	1
47.252	0
47.256	0
47.26	1
47.264	3
47.268	2
47.272	2
47.276	2
47.28	2
47.284	2
47.288	1
47.292	2
47.296	3
47.3	2
47.304	0
47.308	2
47.312	2
47.316	1
47.32	1
47.324	1
47.328	1
47.332	1
47.336	1
47.34	1
47.344	0
47.348	1
47.352	1
47.356	1
47.36	3
47.364	1
47.368	0
47.372	1
47.376	1
47.38	1
47.384	0
47.388	0
47.392	1
47.396	2
47.4	1
47.404	0
47.408	0
47.412	0
47.416	0
47.42	0
47.424	1
47.428	0
47.432	1
47.436	2
47.44	0
47.444	0
47.448	0
47.452	0
47.456	0
47.46	0
47.464	1
47.468	1
47.472	1
47.476	0
47.48	0
47.484	1
47.488	1
47.492	0
47.496	0
47.5	0
47.504	1
47.508	1
47.512	1
47.516	0
47.52	0
47.524	0
47.528	0
47.532	0
47.536	0
47.54	1
47.544	2
47.548	0
47.552	0
47.556	1
47.56	2
47.564	2
47.568	1
47.572	0
47.576	0
47.58	0
47.584	1
47.588	0
47.592	0
47.596	1
47.6	2
47.604	1
47.608	0
47.612	1
47.616	0
47.62	0
47.624	0
47.628	0
47.632	0
47.636	0
47.64	0
47.644	1
47.648	1
47.652	2
47.656	1
47.66	0
47.664	1
47.668	0
47.672	0
47.676	0
47.68	0
47.684	0
47.688	0
47.692	0
47.696	0
47.7	0
47.704	0
47.708	0
47.712	0
47.716	0
47.72	0
47.724	1
47.728	1
47.732	0
47.736	2
47.74	2
47.744	0
47.748	2
47.752	1
47.756	0
47.76	1
47.764	0
47.768	0
47.772	0
47.776	1
47.78	1
47.784	1
47.788	1
47.792	2
47.796	2
47.8	0
47.804	0
47.808	0
47.812	0
47.816	0
47.82	1
47.824	3
47.828	1
47.832	2
47.836	3
47.84	2
47.844	1
47.848	0
47.852	0
47.856	0
47.86	0
47.864	0
47.868	2
47.872	2
47.876	2
47.88	2
47.884	3
47.888	2
47.892	1
47.896	1
47.9	1
47.904	0
47.908	0
47.912	0
47.916	0
47.92	1
47.924	2
47.928	2
47.932	1
47.936	0
47.94	0
47.944	1
47.948	1
47.952	3
47.956	5
47.96	4
47.964	5
47.968	4
47.972	2
47.976	2
47.98	3
47.984	8
47.988	103
47.992	986
47.996	2633
48	5488
48.004	5540
48.008	4116
48.012	1578
48.016	610
48.02	149
48.024	46
48.028	24
48.032	14
48.036	12
48.04	8
48.044	29
48.048	56
48.052	73
48.056	56
48.06	35
48.064	18
48.068	15
48.072	14
48.076	16
48.08	21
48.084	13
48.088	2
48.092	3
48.096	2
48.1	2
48.104	1
48.108	4
48.112	5
48.116	4
48.12	1
48.124	0
48.128	0
48.132	1
48.136	2
48.14	2
48.144	0
48.148	1
48.152	2
48.156	1
48.16	2
48.164	2
48.168	2
48.172	2
48.176	1
48.18	0
48.184	1
48.188	2
48.192	3
48.196	3
48.2	2
48.204	1
48.208	0
48.212	0
48.216	0
48.22	0
48.224	0
48.228	1
48.232	2
48.236	0
48.24	0
48.244	0
48.248	1
48.252	2
48.256	1
48.26	0
48.264	0
48.268	1
48.272	1
48.276	0
48.28	1
48.284	1
48.288	0
48.292	1
48.296	1
48.3	2
48.304	3
48.308	2
48.312	0
48.316	3
48.32	2
48.324	1
48.328	3
48.332	2
48.336	2
48.34	1
48.344	0
48.348	0
48.352	1
48.356	2
48.36	1
48.364	0
48.368	0
48.372	0
48.376	0
48.38	0
48.384	1
48.388	1
48.392	0
48.396	2
48.4	2
48.404	2
48.408	0
48.412	0
48.416	0
48.42	1
48.424	1
48.428	1
48.432	0
48.436	2
48.44	2
48.444	1
48.448	0
48.452	0
48.456	0
48.46	2
48.464	1
48.468	1
48.472	1
48.476	0
48.48	0
48.484	1
48.488	2
48.492	1
48.496	0
48.5	0
48.504	0
48.508	0
48.512	0
48.516	1
48.52	1
48.524	0
48.528	0
48.532	0
48.536	0
48.54	1
48.544	1
48.548	1
48.552	0
48.556	0
48.56	0
48.564	0
48.568	0
48.572	0
48.576	0
48.58	1
48.584	1
48.588	1
48.592	1
48.596	1
48.6	2
48.604	2
48.608	1
48.612	0
48.616	0
48.62	1
48.624	1
48.628	0
48.632	1
48.636	1
48.64	0
48.644	1
48.648	1
48.652	0
48.656	1
48.66	1
48.664	1
48.668	0
48.672	1
48.676	1
48.68	1
48.684	0
48.688	0
48.692	1
48.696	0
48.7	0
48.704	0
48.708	1
48.712	1
48.716	1
48.72	0
48.724	1
48.728	1
48.732	0
48.736	0
48.74	0
48.744	1
48.748	1
48.752	1
48.756	1
48.76	1
48.764	2
48.768	1
48.772	0
48.776	1
48.78	1
48.784	0
48.788	0
48.792	0
48.796	0
48.8	1
48.804	1
48.808	1
48.812	1
48.816	0
48.82	0
48.824	1
48.828	1
48.832	1
48.836	1
48.84	2
48.844	1
48.848	0
48.852	0
48.856	0
48.86	0
48.864	2
48.868	1
48.872	0
48.876	1
48.88	0
48.884	0
48.888	0
48.892	1
48.896	1
48.9	0
48.904	1
48.908	1
48.912	1
48.916	0
48.92	0
48.924	0
48.928	0
48.932	1
48.936	1
48.94	0
48.944	0
48.948	1
48.952	3
48.956	1
48.96	0
48.964	1
48.968	0
48.972	1
48.976	1
48.98	3
48.984	12
48.988	21
48.992	28
48.996	87
49	296
49.004	655
49.008	1167
49.012	1157
49.016	805
49.02	333
49.024	125
49.028	40
49.032	13
49.036	4
49.04	2
49.044	5
49.048	4
49.052	4
49.056	4
49.06	3
49.064	2
49.068	1
49.072	1
49.076	1
49.08	2
49.084	3
49.088	3
49.092	3
49.096	2
49.1	1
49.104	0
49.108	1
49.112	0
49.116	1
49.12	2
49.124	2
49.128	2
49.132	1
49.136	2
49.14	1
49.144	0
49.148	1
49.152	1
49.156	1
49.16	1
49.164	1
49.168	1
49.172	1
49.176	1
49.18	1
49.184	0
49.188	0
49.192	1
49.196	3
49.2	0
49.204	0
49.208	0
49.212	0
49.216	1
49.22	1
49.224	0
49.228	1
49.232	1
49.236	0
49.24	1
49.244	1
49.248	0
49.252	2
49.256	2
49.26	1
49.264	0
49.268	0
49.272	1
49.276	2
49.28	1
49.284	0
49.288	0
49.292	0
49.296	0
49.3	1
49.304	2
49.308	1
49.312	0
49.316	1
49.32	0
49.324	0
49.328	0
49.332	0
49.336	0
49.34	0
49.344	0
49.348	0
49.352	0
49.356	0
49.36	0
49.364	1
49.368	0
49.372	0
49.376	1
49.38	0
49.384	0
49.388	0
49.392	1
49.396	1
49.4	1
49.404	0
49.408	0
49.412	0
49.416	0
49.42	0
49.424	0
49.428	0
49.432	0
49.436	0
49.44	1
49.444	0
49.448	1
49.452	1
49.456	1
49.46	0
49.464	0
49.468	1
49.472	1
49.476	1
49.48	0
49.484	0
49.488	0
49.492	0
49.496	1
49.5	1
49.504	1
49.508	0
49.512	0
49.516	0
49.52	0
49.524	0
49.528	0
49.532	1
49.536	0
49.54	0
49.544	0
49.548	1
49.552	1
49.556	0
49.56	0
49.564	0
49.568	0
49.572	1
49.576	0
49.58	0
49.584	0
49.588	0
49.592	0
49.596	0
49.6	0
49.604	1
49.608	2
49.612	1
49.616	1
49.62	2
49.624	1
49.628	0
49.632	0
49.636	0
49.64	0
49.644	1
49.648	0
49.652	2
49.656	2
49.66	0
49.664	0
49.668	0
49.672	0
49.676	0
49.68	0
49.684	0
49.688	0
49.692	0
49.696	1
49.7	0
49.704	0
49.708	1
49.712	1
49.716	0
49.72	0
49.724	0
49.728	0
49.732	0
49.736	0
49.74	0
49.744	0
49.748	1
49.752	0
49.756	0
49.76	1
49.764	0
49.768	0
49.772	0
49.776	0
49.78	0
49.784	0
49.788	0
49.792	0
49.796	0
49.8	0
49.804	1
49.808	1
49.812	0
49.816	0
49.82	0
49.824	0
49.828	0
49.832	0
49.836	0
49.84	0
49.844	0
49.848	1
49.852	2
49.856	1
49.86	0
49.864	0
49.868	1
49.872	1
49.876	0
49.88	0
49.884	0
49.888	0
49.892	0
49.896	0
49.9	0
49.904	1
49.908	1
49.912	0
49.916	0
49.92	0
49.924	0
49.928	0
49.932	1
49.936	1
49.94	2
49.944	3
49.948	3
49.952	1
49.956	0
49.96	0
49.964	0
49.968	0
49.972	0
49.976	1
49.98	2
49.984	14
49.988	45
49.992	148
49.996	238
50	286
50.004	189
50.008	111
50.012	56
50.016	43
50.02	22
50.024	5
50.028	3
50.032	1
50.036	0
50.04	0
50.044	0
50.048	0
50.052	0
50.056	0
50.06	0
50.064	0
50.068	0
50.072	0
50.076	1
50.08	0
50.084	0
50.088	0
50.092	1
50.096	1
50.1	1
50.104	0
50.108	0
50.112	0
50.116	0
50.12	0
50.124	0
50.128	0
50.132	1
50.136	1
50.14	0
50.144	1
50.148	1
50.152	0
50.156	0
50.16	0
50.164	0
50.168	0
50.172	0
50.176	0
50.18	0
50.184	0
50.188	0
50.192	0
50.196	0
50.2	0
50.204	0
50.208	0
50.212	0
50.216	0
50.22	1
50.224	1
50.228	0
50.232	0
50.236	0
50.24	0
50.244	0
50.248	0
50.252	1
50.256	0
50.26	0
50.264	0
50.268	1
50.272	0
50.276	1
50.28	3
50.284	2
50.288	1
50.292	1
50.296	0
50.3	0
50.304	0
50.308	0
50.312	0
50.316	0
50.32	0
50.324	0
50.328	0
50.332	0
50.336	0
50.34	0
50.344	2
50.348	1
50.352	0
50.356	1
50.36	0
50.364	0
50.368	0
50.372	0
50.376	0
50.38	1
50.384	0
50.388	0
50.392	1
50.396	1
50.4	1
50.404	0
50.408	1
50.412	1
50.416	0
50.42	1
50.424	1
50.428	0
50.432	1
50.436	1
50.44	0
50.444	1
50.448	1
50.452	1
50.456	0
50.46	0
50.464	0
50.468	0
50.472	1
50.476	1
50.48	0
50.484	0
50.488	0
50.492	0
50.496	1
50.5	1
50.504	0
50.508	0
50.512	0
50.516	0
50.52	0
50.524	0
50.528	0
50.532	0
50.536	0
50.54	0
50.544	0
50.548	0
50.552	0
50.556	0
50.56	1
50.564	1
50.568	1
50.572	1
50.576	1
50.58	1
50.584	0
50.588	0
50.592	0
50.596	0
50.6	0
50.604	1
50.608	0
50.612	1
50.616	2
50.62	0
50.624	0
50.628	1
50.632	0
50.636	0
50.64	0
50.644	0
50.648	0
50.652	0
50.656	1
50.66	1
50.664	1
50.668	0
50.672	1
50.676	1
50.68	0
50.684	0
50.688	0
50.692	1
50.696	0
50.7	0
50.704	0
50.708	0
50.712	0
50.716	0
50.72	1
50.724	1
50.728	0
50.732	0
50.736	0
50.74	1
50.744	0
50.748	0
50.752	0
50.756	0
50.76	1
50.764	1
50.768	0
50.772	0
50.776	0
50.78	0
50.784	0
50.788	0
50.792	0
50.796	0
50.8	1
50.804	2
50.808	1
50.812	0
50.816	1
50.82	1
50.824	1
50.828	0
50.832	0
50.836	0
50.84	0
50.844	0
50.848	0
50.852	0
50.856	0
50.86	0
50.864	0
50.868	0
50.872	0
50.876	0
50.88	0
50.884	1
50.888	1
50.892	0
50.896	0
50.9	0
50.904	1
50.908	0
50.912	0
50.916	0
50.92	0
50.924	0
50.928	0
50.932	0
50.936	0
50.94	0
50.944	2
50.948	3
50.952	2
50.956	1
50.96	1
50.964	0
50.968	0
50.972	0
50.976	0
50.98	0
50.984	0
50.988	1
50.992	2
50.996	12
51	29
51.004	54
51.008	48
51.012	35
51.016	19
51.02	14
51.024	10
51.028	5
51.032	78
51.036	248
51.04	535
51.044	668
51.048	598
51.052	314
51.056	133
51.06	31
51.064	3
51.068	4
51.072	4
51.076	3
51.08	2
51.084	1
51.088	1
51.092	1
51.096	1
51.1	1
51.104	1
51.108	1
51.112	1
51.116	3
51.12	4
51.124	4
51.128	1
51.132	0
51.136	0
51.14	1
51.144	1
51.148	1
51.152	0
51.156	0
51.16	0
51.164	0
51.168	0
51.172	0
51.176	0
51.18	0
51.184	0
51.188	0
51.192	1
51.196	1
51.2	0
51.204	0
51.208	0
51.212	1
51.216	0
51.22	0
51.224	0
51.228	0
51.232	0
51.236	0
51.24	0
51.244	0
51.248	1
51.252	0
51.256	0
51.26	0
51.264	0
51.268	0
51.272	0
51.276	0
51.28	0
51.284	0
51.288	1
51.292	0
51.296	0
51.3	0
51.304	0
51.308	0
51.312	0
51.316	1
51.32	2
51.324	1
51.328	0
51.332	0
51.336	0
51.34	0
51.344	0
51.348	0
51.352	1
51.356	1
51.36	0
51.364	0
51.368	1
51.372	2
51.376	1
51.38	0
51.384	1
51.388	0
51.392	0
51.396	0
51.4	1
51.404	1
51.408	0
51.412	0
51.416	1
51.42	2
51.424	0
51.428	0
51.432	0
51.436	0
51.44	0
51.444	0
51.448	0
51.452	1
51.456	1
51.46	2
51.464	1
51.468	0
51.472	1
51.476	1
51.48	1
51.484	0
51.488	1
51.492	1
51.496	0
51.5	0
51.504	0
51.508	0
51.512	1
51.516	1
51.52	0
51.524	0
51.528	0
51.532	1
51.536	2
51.54	2
51.544	1
51.548	1
51.552	1
51.556	0
51.56	0
51.564	0
51.568	0
51.572	1
51.576	1
51.58	0
51.584	1
51.588	1
51.592	0
51.596	0
51.6	0
51.604	0
51.608	1
51.612	1
51.616	0
51.62	0
51.624	1
51.628	2
51.632	0
51.636	0
51.64	0
51.644	0
51.648	1
51.652	1
51.656	0
51.66	1
51.664	1
51.668	1
51.672	0
51.676	0
51.68	0
51.684	0
51.688	0
51.692	0
51.696	1
51.7	1
51.704	0
51.708	0
51.712	0
51.716	1
51.72	0
51.724	0
51.728	0
51.732	0
51.736	0
51.74	0
51.744	0
51.748	0
51.752	0
51.756	0
51.76	0
51.764	0
51.768	1
51.772	1
51.776	0
51.78	1
51.784	1
51.788	0
51.792	1
51.796	1
51.8	0
51.804	1
51.808	1
51.812	0
51.816	1
51.82	1
51.824	1
51.828	0
51.832	0
51.836	0
51.84	0
51.844	0
51.848	1
51.852	0
51.856	0
51.86	0
51.864	0
51.868	0
51.872	0
51.876	2
51.88	1
51.884	0
51.888	1
51.892	0
51.896	0
51.9	0
51.904	0
51.908	0
51.912	0
51.916	1
51.92	1
51.924	1
51.928	2
51.932	2
51.936	0
51.94	0
51.944	0
51.948	2
51.952	1
51.956	0
51.96	0
51.964	0
51.968	0
51.972	0
51.976	0
51.98	0
51.984	1
51.988	5
51.992	6
51.996	2
[truncated: 31,085 more rows]
