# Supplementary material for: Rapid Detection of Volatile Organic Metabolites in Urine by High-Pressure Photoionization Mass Spectrometry for Breast Cancer Screening: A Pilot Study
Source: Metabolites. 2023 Jul 21;13(7):870. doi: 10.3390/metabo13070870 (PMC10385751; doi:10.3390/metabo13070870)
Supplement: Supplementary file 1 [file metabolites-13-00870-s001.zip › Mass_data/CTL/CTL7.txt]

44	43
44.004	31
44.008	70
44.012	204
44.016	798
44.02	1236
44.024	1278
44.028	591
44.032	249
44.036	73
44.04	20
44.044	20
44.048	25
44.052	24
44.056	17
44.06	10
44.064	5
44.068	3
44.072	5
44.076	3
44.08	4
44.084	7
44.088	10
44.092	8
44.096	4
44.1	1
44.104	3
44.108	2
44.112	2
44.116	1
44.12	3
44.124	4
44.128	4
44.132	2
44.136	2
44.14	3
44.144	5
44.148	5
44.152	3
44.156	2
44.16	3
44.164	1
44.168	0
44.172	2
44.176	5
44.18	4
44.184	3
44.188	2
44.192	5
44.196	4
44.2	3
44.204	4
44.208	3
44.212	3
44.216	4
44.22	2
44.224	1
44.228	2
44.232	4
44.236	4
44.24	3
44.244	2
44.248	2
44.252	1
44.256	3
44.26	5
44.264	2
44.268	3
44.272	3
44.276	4
44.28	3
44.284	2
44.288	2
44.292	1
44.296	2
44.3	3
44.304	3
44.308	1
44.312	1
44.316	2
44.32	1
44.324	0
44.328	1
44.332	2
44.336	3
44.34	1
44.344	1
44.348	2
44.352	2
44.356	2
44.36	2
44.364	2
44.368	0
44.372	0
44.376	1
44.38	2
44.384	1
44.388	1
44.392	2
44.396	1
44.4	1
44.404	1
44.408	1
44.412	2
44.416	2
44.42	2
44.424	0
44.428	1
44.432	2
44.436	3
44.44	1
44.444	2
44.448	2
44.452	2
44.456	2
44.46	2
44.464	1
44.468	3
44.472	1
44.476	0
44.48	1
44.484	2
44.488	3
44.492	3
44.496	1
44.5	1
44.504	1
44.508	2
44.512	2
44.516	2
44.52	1
44.524	0
44.528	3
44.532	4
44.536	3
44.54	3
44.544	2
44.548	1
44.552	1
44.556	0
44.56	0
44.564	0
44.568	1
44.572	2
44.576	1
44.58	1
44.584	4
44.588	2
44.592	1
44.596	3
44.6	1
44.604	1
44.608	1
44.612	0
44.616	1
44.62	1
44.624	2
44.628	0
44.632	0
44.636	0
44.64	1
44.644	1
44.648	1
44.652	2
44.656	0
44.66	1
44.664	1
44.668	0
44.672	0
44.676	1
44.68	1
44.684	0
44.688	1
44.692	2
44.696	3
44.7	1
44.704	0
44.708	1
44.712	2
44.716	1
44.72	1
44.724	2
44.728	0
44.732	1
44.736	1
44.74	0
44.744	1
44.748	1
44.752	1
44.756	1
44.76	0
44.764	0
44.768	1
44.772	1
44.776	2
44.78	1
44.784	0
44.788	2
44.792	4
44.796	4
44.8	2
44.804	2
44.808	2
44.812	1
44.816	0
44.82	0
44.824	0
44.828	0
44.832	0
44.836	1
44.84	2
44.844	0
44.848	0
44.852	0
44.856	1
44.86	2
44.864	1
44.868	1
44.872	1
44.876	1
44.88	1
44.884	2
44.888	1
44.892	1
44.896	1
44.9	2
44.904	1
44.908	1
44.912	2
44.916	2
44.92	1
44.924	1
44.928	1
44.932	1
44.936	2
44.94	3
44.944	1
44.948	2
44.952	2
44.956	1
44.96	0
44.964	6
44.968	32
44.972	91
44.976	251
44.98	277
44.984	195
44.988	80
44.992	40
44.996	31
45	41
45.004	23
45.008	17
45.012	28
45.016	76
45.02	122
45.024	149
45.028	160
45.032	232
45.036	189
45.04	104
45.044	30
45.048	17
45.052	14
45.056	14
45.06	16
45.064	8
45.068	1
45.072	0
45.076	0
45.08	0
45.084	0
45.088	1
45.092	2
45.096	3
45.1	3
45.104	2
45.108	2
45.112	3
45.116	1
45.12	0
45.124	1
45.128	4
45.132	2
45.136	3
45.14	3
45.144	1
45.148	1
45.152	1
45.156	2
45.16	2
45.164	1
45.168	1
45.172	1
45.176	0
45.18	0
45.184	1
45.188	2
45.192	1
45.196	1
45.2	2
45.204	1
45.208	1
45.212	2
45.216	1
45.22	0
45.224	0
45.228	0
45.232	1
45.236	1
45.24	0
45.244	1
45.248	1
45.252	1
45.256	1
45.26	2
45.264	1
45.268	1
45.272	0
45.276	1
45.28	2
45.284	1
45.288	2
45.292	1
45.296	1
45.3	1
45.304	2
45.308	2
45.312	3
45.316	1
45.32	1
45.324	1
45.328	0
45.332	1
45.336	1
45.34	1
45.344	1
45.348	0
45.352	1
45.356	2
45.36	1
45.364	1
45.368	0
45.372	1
45.376	2
45.38	2
45.384	3
45.388	1
45.392	1
45.396	2
45.4	0
45.404	1
45.408	1
45.412	2
45.416	2
45.42	1
45.424	0
45.428	0
45.432	1
45.436	3
45.44	4
45.444	2
45.448	2
45.452	2
45.456	1
45.46	1
45.464	1
45.468	0
45.472	1
45.476	1
45.48	1
45.484	0
45.488	0
45.492	1
45.496	2
45.5	0
45.504	1
45.508	1
45.512	2
45.516	1
45.52	1
45.524	1
45.528	0
45.532	0
45.536	1
45.54	2
45.544	1
45.548	0
45.552	1
45.556	0
45.56	1
45.564	2
45.568	1
45.572	1
45.576	1
45.58	1
45.584	0
45.588	0
45.592	0
45.596	1
45.6	0
45.604	0
45.608	0
45.612	0
45.616	1
45.62	1
45.624	2
45.628	1
45.632	1
45.636	1
45.64	0
45.644	1
45.648	1
45.652	0
45.656	0
45.66	0
45.664	1
45.668	1
45.672	2
45.676	2
45.68	0
45.684	2
45.688	2
45.692	1
45.696	3
45.7	1
45.704	0
45.708	0
45.712	0
45.716	1
45.72	1
45.724	0
45.728	1
45.732	1
45.736	1
45.74	0
45.744	1
45.748	1
45.752	0
45.756	0
45.76	1
45.764	3
45.768	1
45.772	0
45.776	0
45.78	0
45.784	0
45.788	0
45.792	0
45.796	0
45.8	0
45.804	0
45.808	1
45.812	0
45.816	1
45.82	2
45.824	1
45.828	2
45.832	2
45.836	1
45.84	0
45.844	0
45.848	1
45.852	2
45.856	1
45.86	0
45.864	0
45.868	1
45.872	1
45.876	1
45.88	1
45.884	1
45.888	1
45.892	1
45.896	0
45.9	0
45.904	0
45.908	0
45.912	0
45.916	1
45.92	0
45.924	1
45.928	2
45.932	3
45.936	1
45.94	1
45.944	0
45.948	1
45.952	0
45.956	0
45.96	1
45.964	3
45.968	8
45.972	15
45.976	20
45.98	28
45.984	42
45.988	63
45.992	79
45.996	56
46	22
46.004	9
46.008	4
46.012	2
46.016	3
46.02	11
46.024	17
46.028	22
46.032	24
46.036	19
46.04	12
46.044	4
46.048	3
46.052	6
46.056	10
46.06	17
46.064	29
46.068	28
46.072	9
46.076	2
46.08	1
46.084	2
46.088	0
46.092	1
46.096	1
46.1	2
46.104	1
46.108	0
46.112	0
46.116	1
46.12	0
46.124	0
46.128	0
46.132	0
46.136	0
46.14	0
46.144	0
46.148	0
46.152	0
46.156	1
46.16	0
46.164	1
46.168	2
46.172	0
46.176	0
46.18	0
46.184	0
46.188	0
46.192	0
46.196	0
46.2	0
46.204	0
46.208	0
46.212	0
46.216	1
46.22	1
46.224	1
46.228	1
46.232	1
46.236	0
46.24	2
46.244	1
46.248	0
46.252	0
46.256	1
46.26	1
46.264	0
46.268	0
46.272	0
46.276	0
46.28	0
46.284	1
46.288	1
46.292	0
46.296	0
46.3	1
46.304	2
46.308	2
46.312	1
46.316	0
46.32	1
46.324	0
46.328	0
46.332	0
46.336	1
46.34	0
46.344	0
46.348	0
46.352	1
46.356	0
46.36	0
46.364	2
46.368	1
46.372	0
46.376	1
46.38	0
46.384	0
46.388	0
46.392	0
46.396	0
46.4	1
46.404	2
46.408	2
46.412	1
46.416	0
46.42	0
46.424	1
46.428	1
46.432	0
46.436	0
46.44	0
46.444	1
46.448	1
46.452	0
46.456	0
46.46	0
46.464	1
46.468	1
46.472	0
46.476	1
46.48	1
46.484	1
46.488	2
46.492	1
46.496	1
46.5	2
46.504	1
46.508	0
46.512	1
46.516	0
46.52	1
46.524	1
46.528	1
46.532	0
46.536	1
46.54	2
46.544	0
46.548	1
46.552	1
46.556	0
46.56	1
46.564	1
46.568	1
46.572	0
46.576	0
46.58	0
46.584	0
46.588	1
46.592	1
46.596	2
46.6	2
46.604	1
46.608	0
46.612	0
46.616	0
46.62	0
46.624	0
46.628	0
46.632	1
46.636	2
46.64	1
46.644	0
46.648	0
46.652	0
46.656	1
46.66	1
46.664	0
46.668	0
46.672	0
46.676	0
46.68	1
46.684	2
46.688	1
46.692	0
46.696	1
46.7	1
46.704	0
46.708	1
46.712	0
46.716	0
46.72	0
46.724	1
46.728	1
46.732	2
46.736	1
46.74	1
46.744	1
46.748	0
46.752	1
46.756	1
46.76	0
46.764	2
46.768	1
46.772	0
46.776	1
46.78	0
46.784	0
46.788	1
46.792	2
46.796	2
46.8	1
46.804	0
46.808	1
46.812	1
46.816	0
46.82	1
46.824	2
46.828	1
46.832	0
46.836	0
46.84	0
46.844	0
46.848	0
46.852	0
46.856	0
46.86	1
46.864	1
46.868	1
46.872	1
46.876	0
46.88	0
46.884	0
46.888	0
46.892	0
46.896	0
46.9	2
46.904	2
46.908	1
46.912	0
46.916	2
46.92	3
46.924	0
46.928	2
46.932	2
46.936	0
46.94	1
46.944	1
46.948	1
46.952	0
46.956	0
46.96	1
46.964	4
46.968	3
46.972	6
46.976	11
46.98	13
46.984	86
46.988	268
46.992	576
46.996	538
47	370
47.004	143
47.008	48
47.012	14
47.016	4
47.02	2
47.024	4
47.028	4
47.032	9
47.036	87
47.04	618
47.044	1447
47.048	2493
47.052	2014
47.056	1200
47.06	366
47.064	165
47.068	60
47.072	26
47.076	13
47.08	6
47.084	4
47.088	5
47.092	2
47.096	0
47.1	1
47.104	1
47.108	1
47.112	3
47.116	5
47.12	5
47.124	5
47.128	6
47.132	3
47.136	1
47.14	0
47.144	0
47.148	1
47.152	2
47.156	0
47.16	1
47.164	2
47.168	2
47.172	1
47.176	0
47.18	1
47.184	1
47.188	2
47.192	3
47.196	2
47.2	1
47.204	1
47.208	0
47.212	1
47.216	1
47.22	0
47.224	1
47.228	1
47.232	1
47.236	2
47.24	1
47.244	1
47.248	2
47.252	0
47.256	0
47.26	0
47.264	0
47.268	0
47.272	0
47.276	1
47.28	1
47.284	1
47.288	0
47.292	2
47.296	1
47.3	0
47.304	0
47.308	1
47.312	1
47.316	0
47.32	1
47.324	2
47.328	3
47.332	3
47.336	2
47.34	2
47.344	2
47.348	1
47.352	0
47.356	0
47.36	0
47.364	0
47.368	0
47.372	1
47.376	2
47.38	2
47.384	1
47.388	1
47.392	1
47.396	1
47.4	0
47.404	0
47.408	1
47.412	1
47.416	1
47.42	1
47.424	1
47.428	0
47.432	1
47.436	2
47.44	1
47.444	0
47.448	0
47.452	0
47.456	0
47.46	0
47.464	1
47.468	2
47.472	2
47.476	0
47.48	0
47.484	1
47.488	1
47.492	1
47.496	0
47.5	1
47.504	2
47.508	1
47.512	1
47.516	0
47.52	0
47.524	0
47.528	0
47.532	0
47.536	1
47.54	1
47.544	0
47.548	2
47.552	3
47.556	2
47.56	0
47.564	0
47.568	1
47.572	4
47.576	1
47.58	0
47.584	1
47.588	1
47.592	1
47.596	1
47.6	0
47.604	1
47.608	1
47.612	0
47.616	0
47.62	0
47.624	0
47.628	2
47.632	1
47.636	0
47.64	0
47.644	0
47.648	0
47.652	1
47.656	0
47.66	0
47.664	1
47.668	1
47.672	1
47.676	0
47.68	1
47.684	1
47.688	1
47.692	1
47.696	2
47.7	2
47.704	0
47.708	1
47.712	1
47.716	0
47.72	0
47.724	1
47.728	1
47.732	1
47.736	0
47.74	1
47.744	2
47.748	0
47.752	0
47.756	1
47.76	2
47.764	1
47.768	0
47.772	1
47.776	0
47.78	0
47.784	0
47.788	2
47.792	2
47.796	1
47.8	0
47.804	0
47.808	0
47.812	2
47.816	1
47.82	0
47.824	0
47.828	1
47.832	1
47.836	0
47.84	0
47.844	0
47.848	1
47.852	3
47.856	1
47.86	1
47.864	2
47.868	1
47.872	0
47.876	0
47.88	2
47.884	1
47.888	0
47.892	2
47.896	1
47.9	0
47.904	1
47.908	1
47.912	1
47.916	1
47.92	2
47.924	1
47.928	1
47.932	3
47.936	1
47.94	1
47.944	4
47.948	3
47.952	2
47.956	1
47.96	4
47.964	4
47.968	3
47.972	3
47.976	3
47.98	5
47.984	9
47.988	179
47.992	1344
47.996	3535
48	7254
48.004	7240
48.008	5105
48.012	1963
48.016	724
48.02	188
48.024	74
48.028	36
48.032	17
48.036	12
48.04	13
48.044	23
48.048	40
48.052	66
48.056	59
48.06	38
48.064	10
48.068	9
48.072	9
48.076	7
48.08	9
48.084	8
48.088	6
48.092	4
48.096	2
48.1	1
48.104	2
48.108	1
48.112	1
48.116	2
48.12	2
48.124	2
48.128	2
48.132	3
48.136	3
48.14	2
48.144	0
48.148	2
48.152	4
48.156	3
48.16	4
48.164	3
48.168	0
48.172	1
48.176	2
48.18	3
48.184	0
48.188	0
48.192	0
48.196	1
48.2	0
48.204	0
48.208	1
48.212	1
48.216	1
48.22	2
48.224	1
48.228	1
48.232	1
48.236	3
48.24	3
48.244	2
48.248	1
48.252	1
48.256	1
48.26	2
48.264	0
48.268	1
48.272	2
48.276	1
48.28	1
48.284	1
48.288	2
48.292	2
48.296	2
48.3	1
48.304	1
48.308	1
48.312	0
48.316	0
48.32	1
48.324	1
48.328	1
48.332	3
48.336	3
48.34	1
48.344	1
48.348	1
48.352	1
48.356	0
48.36	0
48.364	1
48.368	2
48.372	3
48.376	3
48.38	2
48.384	2
48.388	1
48.392	0
48.396	1
48.4	2
48.404	2
48.408	2
48.412	2
48.416	2
48.42	0
48.424	1
48.428	2
48.432	1
48.436	0
48.44	1
48.444	4
48.448	3
48.452	2
48.456	3
48.46	1
48.464	2
48.468	4
48.472	2
48.476	1
48.48	0
48.484	1
48.488	2
48.492	2
48.496	1
48.5	2
48.504	1
48.508	0
48.512	1
48.516	2
48.52	3
48.524	2
48.528	1
48.532	0
48.536	1
48.54	0
48.544	0
48.548	1
48.552	1
48.556	1
48.56	1
48.564	1
48.568	0
48.572	0
48.576	1
48.58	0
48.584	0
48.588	0
48.592	0
48.596	0
48.6	1
48.604	2
48.608	2
48.612	2
48.616	1
48.62	2
48.624	1
48.628	0
48.632	1
48.636	1
48.64	1
48.644	0
48.648	0
48.652	0
48.656	1
48.66	0
48.664	0
48.668	2
48.672	3
48.676	3
48.68	0
48.684	1
48.688	2
48.692	2
48.696	1
48.7	1
48.704	0
48.708	0
48.712	1
48.716	1
48.72	1
48.724	0
48.728	0
48.732	0
48.736	0
48.74	1
48.744	2
48.748	2
48.752	2
48.756	1
48.76	0
48.764	1
48.768	1
48.772	1
48.776	2
48.78	2
48.784	1
48.788	0
48.792	0
48.796	1
48.8	1
48.804	1
48.808	0
48.812	2
48.816	1
48.82	0
48.824	0
48.828	1
48.832	1
48.836	0
48.84	1
48.844	2
48.848	1
48.852	1
48.856	1
48.86	1
48.864	0
48.868	0
48.872	1
48.876	4
48.88	2
48.884	0
48.888	1
48.892	2
48.896	2
48.9	0
48.904	1
48.908	1
48.912	1
48.916	0
48.92	0
48.924	1
48.928	2
48.932	1
48.936	2
48.94	3
48.944	2
48.948	1
48.952	0
48.956	1
48.96	1
48.964	2
48.968	1
48.972	1
48.976	2
48.98	2
48.984	11
48.988	25
48.992	44
48.996	126
49	412
49.004	937
49.008	1542
49.012	1506
49.016	956
49.02	431
49.024	157
49.028	40
49.032	17
49.036	7
49.04	4
49.044	5
49.048	9
49.052	10
49.056	8
49.06	5
49.064	3
49.068	0
49.072	1
49.076	2
49.08	2
49.084	2
49.088	2
49.092	1
49.096	0
49.1	1
49.104	2
49.108	2
49.112	1
49.116	0
49.12	1
49.124	1
49.128	1
49.132	1
49.136	0
49.14	0
49.144	0
49.148	0
49.152	1
49.156	2
49.16	4
49.164	2
49.168	1
49.172	2
49.176	1
49.18	0
49.184	0
49.188	1
49.192	1
49.196	1
49.2	0
49.204	0
49.208	0
49.212	1
49.216	0
49.22	1
49.224	2
49.228	1
49.232	0
49.236	1
49.24	0
49.244	0
49.248	0
49.252	0
49.256	0
49.26	0
49.264	1
49.268	0
49.272	0
49.276	0
49.28	0
49.284	0
49.288	1
49.292	1
49.296	1
49.3	1
49.304	1
49.308	1
49.312	2
49.316	0
49.32	0
49.324	0
49.328	1
49.332	2
49.336	2
49.34	0
49.344	0
49.348	0
49.352	1
49.356	0
49.36	0
49.364	0
49.368	1
49.372	1
49.376	1
49.38	0
49.384	0
49.388	0
49.392	0
49.396	1
49.4	1
49.404	2
49.408	1
49.412	1
49.416	1
49.42	0
49.424	0
49.428	0
49.432	1
49.436	1
49.44	1
49.444	1
49.448	1
49.452	0
49.456	0
49.46	1
49.464	1
49.468	0
49.472	0
49.476	0
49.48	0
49.484	0
49.488	0
49.492	1
49.496	1
49.5	1
49.504	1
49.508	1
49.512	1
49.516	0
49.52	0
49.524	0
49.528	0
49.532	1
49.536	0
49.54	0
49.544	1
49.548	2
49.552	2
49.556	1
49.56	1
49.564	1
49.568	1
49.572	0
49.576	0
49.58	0
49.584	2
49.588	1
49.592	0
49.596	0
49.6	1
49.604	1
49.608	1
49.612	2
49.616	2
49.62	2
49.624	2
49.628	2
49.632	1
49.636	0
49.64	0
49.644	1
49.648	1
49.652	0
49.656	0
49.66	0
49.664	0
49.668	0
49.672	0
49.676	0
49.68	0
49.684	0
49.688	1
49.692	1
49.696	0
49.7	0
49.704	0
49.708	0
49.712	2
49.716	2
49.72	1
49.724	1
49.728	0
49.732	0
49.736	0
49.74	1
49.744	1
49.748	0
49.752	0
49.756	0
49.76	1
49.764	0
49.768	1
49.772	2
49.776	1
49.78	1
49.784	0
49.788	0
49.792	1
49.796	2
49.8	1
49.804	0
49.808	0
49.812	0
49.816	2
49.82	2
49.824	1
49.828	0
49.832	0
49.836	0
49.84	0
49.844	1
49.848	2
49.852	0
49.856	0
49.86	0
49.864	1
49.868	0
49.872	0
49.876	1
49.88	1
49.884	1
49.888	0
49.892	1
49.896	1
49.9	0
49.904	0
49.908	0
49.912	0
49.916	1
49.92	1
49.924	0
49.928	1
49.932	1
49.936	0
49.94	0
49.944	2
49.948	3
49.952	2
49.956	1
49.96	0
49.964	2
49.968	1
49.972	1
49.976	2
49.98	3
49.984	17
49.988	50
49.992	197
49.996	323
50	396
50.004	220
50.008	120
50.012	65
50.016	34
50.02	19
50.024	10
50.028	3
50.032	3
50.036	3
50.04	0
50.044	1
50.048	1
50.052	1
50.056	0
50.06	1
50.064	2
50.068	2
50.072	1
50.076	0
50.08	1
50.084	1
50.088	1
50.092	0
50.096	0
50.1	0
50.104	2
50.108	1
50.112	0
50.116	1
50.12	2
50.124	2
50.128	1
50.132	0
50.136	0
50.14	0
50.144	0
50.148	0
50.152	1
50.156	1
50.16	1
50.164	0
50.168	1
50.172	1
50.176	0
50.18	0
50.184	1
50.188	2
50.192	2
50.196	1
50.2	1
50.204	1
50.208	0
50.212	0
50.216	1
50.22	0
50.224	1
50.228	2
50.232	1
50.236	1
50.24	0
50.244	1
50.248	1
50.252	0
50.256	1
50.26	1
50.264	0
50.268	0
50.272	1
50.276	1
50.28	1
50.284	0
50.288	0
50.292	0
50.296	0
50.3	0
50.304	0
50.308	2
50.312	2
50.316	0
50.32	1
50.324	1
50.328	1
50.332	1
50.336	1
50.34	0
50.344	0
50.348	0
50.352	0
50.356	0
50.36	1
50.364	2
50.368	0
50.372	0
50.376	0
50.38	0
50.384	0
50.388	0
50.392	1
50.396	0
50.4	0
50.404	0
50.408	0
50.412	0
50.416	1
50.42	0
50.424	0
50.428	0
50.432	1
50.436	1
50.44	1
50.444	2
50.448	2
50.452	1
50.456	0
50.46	1
50.464	1
50.468	2
50.472	1
50.476	1
50.48	0
50.484	0
50.488	0
50.492	1
50.496	1
50.5	1
50.504	0
50.508	1
50.512	1
50.516	1
50.52	0
50.524	0
50.528	1
50.532	1
50.536	1
50.54	0
50.544	0
50.548	0
50.552	0
50.556	0
50.56	1
50.564	2
50.568	0
50.572	1
50.576	1
50.58	2
50.584	1
50.588	1
50.592	1
50.596	2
50.6	2
50.604	1
50.608	0
50.612	0
50.616	1
50.62	1
50.624	1
50.628	0
50.632	2
50.636	2
50.64	3
50.644	1
50.648	0
50.652	0
50.656	0
50.66	1
50.664	2
50.668	0
50.672	1
50.676	2
50.68	0
50.684	1
50.688	1
50.692	2
50.696	1
50.7	1
50.704	0
50.708	0
50.712	0
50.716	1
50.72	1
50.724	1
50.728	1
50.732	1
50.736	1
50.74	0
50.744	1
50.748	1
50.752	1
50.756	1
50.76	1
50.764	0
50.768	1
50.772	0
50.776	1
50.78	3
50.784	1
50.788	0
50.792	0
50.796	0
50.8	0
50.804	0
50.808	1
50.812	2
50.816	2
50.82	1
50.824	0
50.828	0
50.832	1
50.836	2
50.84	1
50.844	1
50.848	1
50.852	1
50.856	1
50.86	1
50.864	0
50.868	2
50.872	1
50.876	0
50.88	1
50.884	1
50.888	1
50.892	0
50.896	0
50.9	0
50.904	0
50.908	1
50.912	1
50.916	0
50.92	1
50.924	1
50.928	0
50.932	0
50.936	0
50.94	0
50.944	1
50.948	1
50.952	0
50.956	0
50.96	0
50.964	1
50.968	1
50.972	1
50.976	0
50.98	0
50.984	1
50.988	2
50.992	4
50.996	24
51	51
51.004	76
51.008	66
51.012	44
51.016	19
51.02	15
51.024	14
51.028	10
51.032	40
51.036	131
51.04	318
51.044	374
51.048	333
51.052	174
51.056	79
51.06	22
51.064	4
51.068	1
51.072	0
51.076	1
51.08	1
51.084	1
51.088	1
51.092	1
51.096	1
51.1	0
51.104	1
51.108	1
51.112	1
51.116	2
51.12	2
51.124	3
51.128	2
51.132	1
51.136	0
51.14	2
51.144	1
51.148	1
51.152	0
51.156	1
51.16	1
51.164	0
51.168	0
51.172	0
51.176	0
51.18	1
51.184	1
51.188	0
51.192	1
51.196	2
51.2	1
51.204	0
51.208	0
51.212	1
51.216	1
51.22	1
51.224	1
51.228	1
51.232	1
51.236	1
51.24	3
51.244	2
51.248	0
51.252	0
51.256	0
51.26	0
51.264	0
51.268	1
51.272	3
51.276	1
51.28	0
51.284	1
51.288	3
51.292	2
51.296	1
51.3	0
51.304	0
51.308	0
51.312	2
51.316	1
51.32	0
51.324	2
51.328	1
51.332	1
51.336	0
51.34	0
51.344	1
51.348	2
51.352	1
51.356	0
51.36	1
51.364	0
51.368	0
51.372	1
51.376	0
51.38	0
51.384	1
51.388	0
51.392	0
51.396	1
51.4	1
51.404	1
51.408	0
51.412	0
51.416	0
51.42	0
51.424	1
51.428	1
51.432	2
51.436	0
51.44	0
51.444	1
51.448	0
51.452	0
51.456	0
51.46	1
51.464	1
51.468	1
51.472	0
51.476	1
51.48	2
51.484	1
51.488	0
51.492	0
51.496	2
51.5	2
51.504	2
51.508	0
51.512	1
51.516	1
51.52	0
51.524	0
51.528	0
51.532	0
51.536	1
51.54	1
51.544	0
51.548	1
51.552	1
51.556	1
51.56	1
51.564	1
51.568	1
51.572	1
51.576	1
51.58	1
51.584	0
51.588	1
51.592	2
51.596	1
51.6	0
51.604	0
51.608	0
51.612	0
51.616	1
51.62	1
51.624	1
51.628	1
51.632	0
51.636	0
51.64	0
51.644	0
51.648	1
51.652	2
51.656	0
51.66	0
51.664	0
51.668	0
51.672	0
51.676	0
51.68	1
51.684	1
51.688	1
51.692	0
51.696	0
51.7	0
51.704	2
51.708	1
51.712	0
51.716	0
51.72	0
51.724	0
51.728	1
51.732	0
51.736	1
51.74	2
51.744	1
51.748	1
51.752	1
51.756	2
51.76	2
51.764	0
51.768	1
51.772	1
51.776	1
51.78	0
51.784	0
51.788	0
51.792	0
51.796	0
51.8	0
51.804	0
51.808	0
51.812	0
51.816	1
51.82	1
51.824	1
51.828	0
51.832	1
51.836	3
51.84	2
51.844	1
51.848	1
51.852	1
51.856	1
51.86	1
51.864	0
51.868	0
51.872	0
51.876	2
51.88	1
51.884	0
51.888	0
51.892	0
51.896	0
51.9	0
51.904	0
51.908	0
51.912	1
51.916	1
51.92	1
51.924	0
51.928	1
51.932	3
51.936	1
51.94	0
51.944	0
51.948	1
51.952	0
51.956	0
51.96	0
51.964	1
51.968	1
51.972	1
51.976	1
51.98	1
51.984	0
51.988	1
51.992	4
51.996	8
[truncated: 31,085 more rows]
