# Supplementary material for: Rapid Detection of Volatile Organic Metabolites in Urine by High-Pressure Photoionization Mass Spectrometry for Breast Cancer Screening: A Pilot Study
Source: Metabolites. 2023 Jul 21;13(7):870. doi: 10.3390/metabo13070870 (PMC10385751; doi:10.3390/metabo13070870)
Supplement: Supplementary file 1 [file metabolites-13-00870-s001.zip › Mass_data/CTL/CTL8.txt]

44	103
44.004	45
44.008	37
44.012	107
44.016	253
44.02	445
44.024	364
44.028	206
44.032	57
44.036	26
44.04	12
44.044	17
44.048	47
44.052	43
44.056	30
44.06	13
44.064	7
44.068	3
44.072	1
44.076	2
44.08	1
44.084	2
44.088	3
44.092	5
44.096	4
44.1	3
44.104	2
44.108	1
44.112	1
44.116	1
44.12	0
44.124	1
44.128	1
44.132	1
44.136	0
44.14	0
44.144	0
44.148	1
44.152	1
44.156	1
44.16	1
44.164	0
44.168	1
44.172	2
44.176	4
44.18	4
44.184	2
44.188	1
44.192	1
44.196	1
44.2	1
44.204	1
44.208	0
44.212	2
44.216	1
44.22	0
44.224	0
44.228	0
44.232	0
44.236	1
44.24	0
44.244	0
44.248	0
44.252	0
44.256	0
44.26	1
44.264	2
44.268	0
44.272	0
44.276	0
44.28	1
44.284	0
44.288	1
44.292	2
44.296	1
44.3	1
44.304	1
44.308	1
44.312	0
44.316	0
44.32	0
44.324	1
44.328	1
44.332	2
44.336	2
44.34	1
44.344	0
44.348	0
44.352	0
44.356	1
44.36	0
44.364	1
44.368	2
44.372	0
44.376	0
44.38	0
44.384	0
44.388	0
44.392	0
44.396	0
44.4	1
44.404	1
44.408	1
44.412	1
44.416	1
44.42	0
44.424	1
44.428	2
44.432	1
44.436	1
44.44	0
44.444	1
44.448	1
44.452	1
44.456	2
44.46	0
44.464	0
44.468	0
44.472	2
44.476	1
44.48	0
44.484	0
44.488	0
44.492	0
44.496	0
44.5	0
44.504	0
44.508	0
44.512	1
44.516	0
44.52	1
44.524	1
44.528	0
44.532	0
44.536	1
44.54	1
44.544	0
44.548	0
44.552	1
44.556	2
44.56	0
44.564	0
44.568	0
44.572	0
44.576	1
44.58	0
44.584	0
44.588	0
44.592	0
44.596	0
44.6	0
44.604	0
44.608	0
44.612	0
44.616	0
44.62	0
44.624	0
44.628	1
44.632	0
44.636	0
44.64	0
44.644	0
44.648	0
44.652	0
44.656	0
44.66	0
44.664	0
44.668	0
44.672	1
44.676	1
44.68	0
44.684	0
44.688	1
44.692	0
44.696	1
44.7	1
44.704	0
44.708	1
44.712	1
44.716	0
44.72	1
44.724	0
44.728	0
44.732	0
44.736	0
44.74	0
44.744	0
44.748	0
44.752	1
44.756	1
44.76	0
44.764	0
44.768	1
44.772	1
44.776	0
44.78	1
44.784	1
44.788	0
44.792	0
44.796	0
44.8	0
44.804	0
44.808	0
44.812	0
44.816	0
44.82	1
44.824	1
44.828	1
44.832	0
44.836	0
44.84	0
44.844	0
44.848	0
44.852	0
44.856	0
44.86	1
44.864	0
44.868	0
44.872	0
44.876	1
44.88	0
44.884	0
44.888	1
44.892	0
44.896	0
44.9	0
44.904	1
44.908	1
44.912	0
44.916	0
44.92	1
44.924	0
44.928	0
44.932	0
44.936	1
44.94	1
44.944	1
44.948	1
44.952	1
44.956	1
44.96	2
44.964	0
44.968	25
44.972	92
44.976	200
44.98	224
44.984	161
44.988	90
44.992	114
44.996	138
45	118
45.004	58
45.008	33
45.012	23
45.016	27
45.02	46
45.024	118
45.028	275
45.032	457
45.036	465
45.04	272
45.044	96
45.048	31
45.052	26
45.056	18
45.06	11
45.064	12
45.068	6
45.072	1
45.076	0
45.08	0
45.084	0
45.088	0
45.092	2
45.096	3
45.1	4
45.104	3
45.108	1
45.112	2
45.116	2
45.12	0
45.124	0
45.128	0
45.132	1
45.136	2
45.14	1
45.144	0
45.148	0
45.152	0
45.156	0
45.16	0
45.164	2
45.168	1
45.172	0
45.176	1
45.18	1
45.184	1
45.188	1
45.192	1
45.196	0
45.2	0
45.204	0
45.208	0
45.212	0
45.216	0
45.22	1
45.224	0
45.228	0
45.232	0
45.236	0
45.24	0
45.244	0
45.248	1
45.252	0
45.256	0
45.26	0
45.264	1
45.268	0
45.272	0
45.276	0
45.28	1
45.284	1
45.288	1
45.292	0
45.296	1
45.3	1
45.304	0
45.308	1
45.312	1
45.316	2
45.32	0
45.324	0
45.328	0
45.332	0
45.336	2
45.34	1
45.344	1
45.348	0
45.352	1
45.356	1
45.36	0
45.364	0
45.368	0
45.372	0
45.376	1
45.38	0
45.384	0
45.388	0
45.392	0
45.396	0
45.4	0
45.404	1
45.408	0
45.412	0
45.416	1
45.42	0
45.424	1
45.428	1
45.432	0
45.436	0
45.44	0
45.444	1
45.448	1
45.452	0
45.456	0
45.46	0
45.464	1
45.468	1
45.472	0
45.476	1
45.48	0
45.484	0
45.488	0
45.492	0
45.496	0
45.5	0
45.504	0
45.508	0
45.512	0
45.516	0
45.52	1
45.524	1
45.528	0
45.532	1
45.536	0
45.54	0
45.544	0
45.548	0
45.552	0
45.556	0
45.56	0
45.564	0
45.568	0
45.572	0
45.576	0
45.58	0
45.584	0
45.588	0
45.592	1
45.596	1
45.6	0
45.604	0
45.608	1
45.612	1
45.616	0
45.62	0
45.624	0
45.628	0
45.632	2
45.636	1
45.64	0
45.644	0
45.648	0
45.652	0
45.656	0
45.66	1
45.664	0
45.668	0
45.672	0
45.676	0
45.68	0
45.684	0
45.688	0
45.692	0
45.696	0
45.7	1
45.704	0
45.708	0
45.712	0
45.716	0
45.72	0
45.724	0
45.728	0
45.732	0
45.736	0
45.74	0
45.744	1
45.748	0
45.752	0
45.756	0
45.76	0
45.764	0
45.768	0
45.772	0
45.776	0
45.78	0
45.784	0
45.788	1
45.792	1
45.796	0
45.8	0
45.804	1
45.808	1
45.812	0
45.816	0
45.82	0
45.824	0
45.828	0
45.832	0
45.836	1
45.84	2
45.844	1
45.848	0
45.852	0
45.856	1
45.86	0
45.864	1
45.868	2
45.872	1
45.876	0
45.88	0
45.884	0
45.888	0
45.892	1
45.896	2
45.9	1
45.904	0
45.908	0
45.912	1
45.916	2
45.92	1
45.924	0
45.928	0
45.932	0
45.936	0
45.94	0
45.944	1
45.948	1
45.952	0
45.956	1
45.96	1
45.964	1
45.968	5
45.972	10
45.976	14
45.98	17
45.984	40
45.988	66
45.992	86
45.996	66
46	38
46.004	15
46.008	7
46.012	2
46.016	1
46.02	4
46.024	9
46.028	26
46.032	37
46.036	30
46.04	16
46.044	7
46.048	4
46.052	2
46.056	9
46.06	18
46.064	27
46.068	18
46.072	9
46.076	5
46.08	6
46.084	4
46.088	2
46.092	0
46.096	1
46.1	1
46.104	0
46.108	0
46.112	0
46.116	0
46.12	0
46.124	0
46.128	0
46.132	1
46.136	1
46.14	1
46.144	0
46.148	1
46.152	1
46.156	1
46.16	0
46.164	0
46.168	0
46.172	0
46.176	0
46.18	1
46.184	1
46.188	0
46.192	0
46.196	0
46.2	1
46.204	0
46.208	1
46.212	1
46.216	0
46.22	0
46.224	0
46.228	0
46.232	1
46.236	1
46.24	1
46.244	1
46.248	0
46.252	0
46.256	0
46.26	1
46.264	0
46.268	0
46.272	0
46.276	0
46.28	0
46.284	0
46.288	0
46.292	0
46.296	0
46.3	0
46.304	0
46.308	0
46.312	0
46.316	1
46.32	1
46.324	0
46.328	0
46.332	0
46.336	0
46.34	0
46.344	1
46.348	1
46.352	1
46.356	0
46.36	0
46.364	0
46.368	0
46.372	0
46.376	0
46.38	0
46.384	0
46.388	0
46.392	0
46.396	0
46.4	1
46.404	1
46.408	0
46.412	0
46.416	0
46.42	0
46.424	0
46.428	1
46.432	1
46.436	1
46.44	1
46.444	1
46.448	0
46.452	1
46.456	0
46.46	0
46.464	0
46.468	0
46.472	1
46.476	3
46.48	0
46.484	0
46.488	0
46.492	0
46.496	1
46.5	1
46.504	0
46.508	1
46.512	0
46.516	0
46.52	0
46.524	1
46.528	1
46.532	0
46.536	0
46.54	0
46.544	0
46.548	1
46.552	0
46.556	0
46.56	0
46.564	0
46.568	0
46.572	0
46.576	1
46.58	0
46.584	0
46.588	0
46.592	0
46.596	0
46.6	1
46.604	0
46.608	0
46.612	0
46.616	0
46.62	0
46.624	0
46.628	0
46.632	1
46.636	1
46.64	0
46.644	0
46.648	0
46.652	0
46.656	0
46.66	0
46.664	0
46.668	0
46.672	0
46.676	0
46.68	0
46.684	0
46.688	0
46.692	1
46.696	2
46.7	0
46.704	0
46.708	0
46.712	0
46.716	0
46.72	0
46.724	0
46.728	0
46.732	0
46.736	0
46.74	0
46.744	0
46.748	0
46.752	0
46.756	0
46.76	0
46.764	1
46.768	0
46.772	0
46.776	0
46.78	0
46.784	1
46.788	1
46.792	0
46.796	0
46.8	0
46.804	0
46.808	0
46.812	0
46.816	0
46.82	1
46.824	0
46.828	0
46.832	0
46.836	0
46.84	0
46.844	0
46.848	0
46.852	0
46.856	0
46.86	0
46.864	0
46.868	1
46.872	2
46.876	0
46.88	1
46.884	1
46.888	1
46.892	0
46.896	0
46.9	1
46.904	0
46.908	0
46.912	0
46.916	1
46.92	2
46.924	2
46.928	1
46.932	1
46.936	1
46.94	1
46.944	1
46.948	0
46.952	0
46.956	0
46.96	0
46.964	1
46.968	3
46.972	9
46.976	9
46.98	19
46.984	51
46.988	218
46.992	382
46.996	499
47	293
47.004	138
47.008	36
47.012	14
47.016	5
47.02	2
47.024	3
47.028	2
47.032	20
47.036	149
47.04	786
47.044	2233
47.048	3377
47.052	3282
47.056	1853
47.06	755
47.064	196
47.068	85
47.072	33
47.076	16
47.08	8
47.084	6
47.088	5
47.092	4
47.096	3
47.1	2
47.104	2
47.108	0
47.112	1
47.116	4
47.12	13
47.124	13
47.128	10
47.132	5
47.136	2
47.14	1
47.144	0
47.148	1
47.152	0
47.156	0
47.16	1
47.164	1
47.168	1
47.172	1
47.176	0
47.18	0
47.184	0
47.188	0
47.192	2
47.196	3
47.2	1
47.204	2
47.208	1
47.212	0
47.216	0
47.22	0
47.224	0
47.228	1
47.232	2
47.236	2
47.24	1
47.244	0
47.248	0
47.252	1
47.256	0
47.26	0
47.264	0
47.268	1
47.272	1
47.276	2
47.28	3
47.284	1
47.288	1
47.292	0
47.296	0
47.3	1
47.304	1
47.308	2
47.312	1
47.316	1
47.32	1
47.324	2
47.328	2
47.332	1
47.336	2
47.34	3
47.344	2
47.348	0
47.352	0
47.356	0
47.36	0
47.364	1
47.368	1
47.372	1
47.376	2
47.38	1
47.384	0
47.388	1
47.392	1
47.396	1
47.4	0
47.404	0
47.408	0
47.412	0
47.416	1
47.42	1
47.424	1
47.428	2
47.432	1
47.436	1
47.44	2
47.444	0
47.448	1
47.452	2
47.456	2
47.46	1
47.464	0
47.468	1
47.472	3
47.476	2
47.48	0
47.484	0
47.488	1
47.492	1
47.496	0
47.5	1
47.504	1
47.508	1
47.512	3
47.516	2
47.52	1
47.524	0
47.528	0
47.532	0
47.536	0
47.54	1
47.544	1
47.548	0
47.552	1
47.556	1
47.56	2
47.564	1
47.568	0
47.572	1
47.576	3
47.58	2
47.584	2
47.588	1
47.592	1
47.596	1
47.6	1
47.604	0
47.608	0
47.612	1
47.616	3
47.62	2
47.624	1
47.628	0
47.632	1
47.636	1
47.64	1
47.644	0
47.648	0
47.652	0
47.656	0
47.66	1
47.664	1
47.668	0
47.672	2
47.676	1
47.68	1
47.684	3
47.688	1
47.692	0
47.696	1
47.7	0
47.704	0
47.708	0
47.712	2
47.716	1
47.72	0
47.724	1
47.728	0
47.732	0
47.736	0
47.74	1
47.744	1
47.748	0
47.752	0
47.756	0
47.76	0
47.764	2
47.768	1
47.772	1
47.776	1
47.78	0
47.784	0
47.788	1
47.792	0
47.796	1
47.8	1
47.804	1
47.808	1
47.812	1
47.816	0
47.82	1
47.824	1
47.828	0
47.832	1
47.836	2
47.84	3
47.844	0
47.848	0
47.852	0
47.856	1
47.86	0
47.864	0
47.868	1
47.872	1
47.876	1
47.88	0
47.884	0
47.888	1
47.892	1
47.896	0
47.9	0
47.904	0
47.908	0
47.912	2
47.916	1
47.92	0
47.924	1
47.928	0
47.932	1
47.936	2
47.94	1
47.944	1
47.948	1
47.952	1
47.956	2
47.96	4
47.964	2
47.968	3
47.972	4
47.976	5
47.98	5
47.984	21
47.988	86
47.992	825
47.996	2868
48	5358
48.004	6120
48.008	4115
48.012	1716
48.016	518
48.02	194
48.024	60
48.028	12
48.032	9
48.036	6
48.04	6
48.044	25
48.048	57
48.052	85
48.056	87
48.06	52
48.064	23
48.068	9
48.072	18
48.076	18
48.08	12
48.084	7
48.088	3
48.092	0
48.096	1
48.1	0
48.104	1
48.108	2
48.112	3
48.116	3
48.12	1
48.124	3
48.128	2
48.132	0
48.136	0
48.14	0
48.144	0
48.148	2
48.152	1
48.156	2
48.16	5
48.164	3
48.168	2
48.172	1
48.176	3
48.18	3
48.184	1
48.188	2
48.192	1
48.196	1
48.2	1
48.204	1
48.208	1
48.212	1
48.216	2
48.22	2
48.224	3
48.228	0
48.232	1
48.236	2
48.24	0
48.244	1
48.248	2
48.252	5
48.256	2
48.26	1
48.264	2
48.268	0
48.272	1
48.276	1
48.28	3
48.284	1
48.288	1
48.292	2
48.296	1
48.3	1
48.304	1
48.308	0
48.312	0
48.316	0
48.32	2
48.324	2
48.328	2
48.332	1
48.336	2
48.34	2
48.344	2
48.348	1
48.352	1
48.356	3
48.36	1
48.364	1
48.368	1
48.372	2
48.376	1
48.38	1
48.384	1
48.388	0
48.392	1
48.396	3
48.4	1
48.404	0
48.408	0
48.412	1
48.416	0
48.42	0
48.424	1
48.428	0
48.432	1
48.436	2
48.44	1
48.444	1
48.448	2
48.452	1
48.456	1
48.46	1
48.464	0
48.468	1
48.472	1
48.476	1
48.48	1
48.484	1
48.488	0
48.492	1
48.496	1
48.5	0
48.504	1
48.508	2
48.512	2
48.516	0
48.52	2
48.524	2
48.528	0
48.532	1
48.536	2
48.54	1
48.544	0
48.548	1
48.552	2
48.556	2
48.56	1
48.564	1
48.568	0
48.572	1
48.576	1
48.58	1
48.584	1
48.588	1
48.592	0
48.596	1
48.6	1
48.604	0
48.608	0
48.612	1
48.616	1
48.62	1
48.624	0
48.628	0
48.632	0
48.636	0
48.64	0
48.644	0
48.648	0
48.652	1
48.656	2
48.66	1
48.664	0
48.668	0
48.672	0
48.676	1
48.68	1
48.684	1
48.688	1
48.692	1
48.696	1
48.7	0
48.704	0
48.708	0
48.712	1
48.716	2
48.72	1
48.724	0
48.728	1
48.732	1
48.736	0
48.74	0
48.744	0
48.748	0
48.752	1
48.756	1
48.76	2
48.764	0
48.768	1
48.772	2
48.776	1
48.78	1
48.784	1
48.788	0
48.792	1
48.796	1
48.8	0
48.804	0
48.808	0
48.812	0
48.816	0
48.82	0
48.824	0
48.828	1
48.832	0
48.836	0
48.84	0
48.844	0
48.848	0
48.852	1
48.856	0
48.86	1
48.864	2
48.868	0
48.872	1
48.876	2
48.88	0
48.884	0
48.888	0
48.892	0
48.896	1
48.9	1
48.904	1
48.908	0
48.912	0
48.916	1
48.92	1
48.924	1
48.928	1
48.932	2
48.936	1
48.94	0
48.944	0
48.948	1
48.952	1
48.956	1
48.96	0
48.964	0
48.968	0
48.972	1
48.976	1
48.98	2
48.984	6
48.988	19
48.992	39
48.996	64
49	292
49.004	733
49.008	1320
49.012	1305
49.016	898
49.02	327
49.024	121
49.028	41
49.032	15
49.036	6
49.04	3
49.044	4
49.048	11
49.052	10
49.056	8
49.06	6
49.064	5
49.068	3
49.072	1
49.076	2
49.08	2
49.084	1
49.088	0
49.092	1
49.096	1
49.1	0
49.104	0
49.108	0
49.112	0
49.116	0
49.12	0
49.124	1
49.128	0
49.132	0
49.136	1
49.14	0
49.144	1
49.148	1
49.152	1
49.156	0
49.16	0
49.164	1
49.168	0
49.172	0
49.176	0
49.18	0
49.184	1
49.188	3
49.192	1
49.196	0
49.2	0
49.204	2
49.208	1
49.212	1
49.216	1
49.22	1
49.224	1
49.228	1
49.232	1
49.236	1
49.24	0
49.244	0
49.248	0
49.252	1
49.256	0
49.26	0
49.264	1
49.268	1
49.272	0
49.276	0
49.28	0
49.284	0
49.288	0
49.292	0
49.296	1
49.3	1
49.304	0
49.308	1
49.312	1
49.316	0
49.32	1
49.324	0
49.328	0
49.332	1
49.336	1
49.34	1
49.344	0
49.348	0
49.352	0
49.356	1
49.36	0
49.364	0
49.368	0
49.372	0
49.376	0
49.38	0
49.384	0
49.388	1
49.392	1
49.396	1
49.4	2
49.404	2
49.408	1
49.412	0
49.416	0
49.42	1
49.424	1
49.428	1
49.432	0
49.436	1
49.44	1
49.444	0
49.448	0
49.452	0
49.456	0
49.46	0
49.464	1
49.468	2
49.472	1
49.476	0
49.48	0
49.484	0
49.488	1
49.492	1
49.496	0
49.5	0
49.504	0
49.508	0
49.512	1
49.516	0
49.52	0
49.524	0
49.528	0
49.532	0
49.536	0
49.54	1
49.544	1
49.548	0
49.552	0
49.556	0
49.56	0
49.564	0
49.568	0
49.572	0
49.576	1
49.58	0
49.584	0
49.588	0
49.592	0
49.596	0
49.6	0
49.604	0
49.608	0
49.612	1
49.616	0
49.62	0
49.624	1
49.628	0
49.632	0
49.636	0
49.64	1
49.644	1
49.648	0
49.652	0
49.656	1
49.66	1
49.664	0
49.668	1
49.672	1
49.676	0
49.68	0
49.684	0
49.688	0
49.692	1
49.696	1
49.7	0
49.704	0
49.708	0
49.712	0
49.716	0
49.72	0
49.724	0
49.728	0
49.732	0
49.736	0
49.74	0
49.744	0
49.748	0
49.752	1
49.756	0
49.76	0
49.764	0
49.768	0
49.772	0
49.776	1
49.78	0
49.784	0
49.788	0
49.792	0
49.796	1
49.8	1
49.804	0
49.808	0
49.812	0
49.816	0
49.82	0
49.824	0
49.828	0
49.832	0
49.836	0
49.84	0
49.844	0
49.848	1
49.852	2
49.856	0
49.86	0
49.864	0
49.868	0
49.872	0
49.876	0
49.88	0
49.884	1
49.888	1
49.892	2
49.896	1
49.9	0
49.904	0
49.908	0
49.912	0
49.916	0
49.92	0
49.924	0
49.928	1
49.932	0
49.936	0
49.94	0
49.944	0
49.948	0
49.952	0
49.956	1
49.96	0
49.964	0
49.968	1
49.972	0
49.976	0
49.98	1
49.984	9
49.988	55
49.992	139
49.996	285
50	278
50.004	187
50.008	93
50.012	54
50.016	36
50.02	20
50.024	9
50.028	3
50.032	6
50.036	2
50.04	0
50.044	1
50.048	1
50.052	1
50.056	0
50.06	0
50.064	0
50.068	0
50.072	1
50.076	1
50.08	0
50.084	1
50.088	1
50.092	0
50.096	0
50.1	1
50.104	1
50.108	0
50.112	0
50.116	0
50.12	0
50.124	0
50.128	0
50.132	0
50.136	0
50.14	0
50.144	0
50.148	0
50.152	1
50.156	2
50.16	0
50.164	0
50.168	0
50.172	0
50.176	0
50.18	0
50.184	1
50.188	1
50.192	1
50.196	0
50.2	0
50.204	1
50.208	2
50.212	1
50.216	0
50.22	0
50.224	1
50.228	1
50.232	0
50.236	1
50.24	1
50.244	0
50.248	0
50.252	0
50.256	0
50.26	0
50.264	0
50.268	0
50.272	0
50.276	0
50.28	0
50.284	2
50.288	1
50.292	0
50.296	1
50.3	0
50.304	0
50.308	0
50.312	1
50.316	1
50.32	0
50.324	0
50.328	0
50.332	1
50.336	0
50.34	0
50.344	0
50.348	0
50.352	0
50.356	0
50.36	1
50.364	0
50.368	0
50.372	0
50.376	0
50.38	0
50.384	0
50.388	1
50.392	1
50.396	0
50.4	0
50.404	0
50.408	0
50.412	0
50.416	0
50.42	0
50.424	1
50.428	1
50.432	0
50.436	0
50.44	0
50.444	0
50.448	0
50.452	0
50.456	0
50.46	0
50.464	0
50.468	0
50.472	0
50.476	1
50.48	1
50.484	0
50.488	0
50.492	0
50.496	0
50.5	0
50.504	0
50.508	1
50.512	0
50.516	0
50.52	0
50.524	0
50.528	0
50.532	1
50.536	0
50.54	0
50.544	0
50.548	0
50.552	1
50.556	1
50.56	0
50.564	0
50.568	0
50.572	0
50.576	0
50.58	0
50.584	0
50.588	1
50.592	1
50.596	0
50.6	0
50.604	0
50.608	0
50.612	1
50.616	1
50.62	0
50.624	0
50.628	0
50.632	0
50.636	0
50.64	0
50.644	0
50.648	0
50.652	0
50.656	0
50.66	0
50.664	0
50.668	0
50.672	1
50.676	0
50.68	0
50.684	0
50.688	1
50.692	1
50.696	0
50.7	0
50.704	0
50.708	1
50.712	0
50.716	0
50.72	0
50.724	0
50.728	0
50.732	0
50.736	0
50.74	0
50.744	0
50.748	0
50.752	0
50.756	0
50.76	0
50.764	0
50.768	0
50.772	0
50.776	0
50.78	0
50.784	0
50.788	0
50.792	0
50.796	1
50.8	0
50.804	0
50.808	0
50.812	0
50.816	0
50.82	0
50.824	0
50.828	0
50.832	1
50.836	1
50.84	1
50.844	0
50.848	0
50.852	0
50.856	0
50.86	0
50.864	0
50.868	0
50.872	0
50.876	0
50.88	0
50.884	2
50.888	1
50.892	1
50.896	0
50.9	0
50.904	0
50.908	1
50.912	0
50.916	0
50.92	0
50.924	0
50.928	0
50.932	0
50.936	1
50.94	1
50.944	0
50.948	0
50.952	0
50.956	0
50.96	1
50.964	1
50.968	0
50.972	0
50.976	0
50.98	1
50.984	0
50.988	0
50.992	2
50.996	13
51	40
51.004	60
51.008	51
51.012	39
51.016	26
51.02	11
51.024	9
51.028	13
51.032	23
51.036	145
51.04	277
51.044	407
51.048	321
51.052	202
51.056	63
51.06	28
51.064	8
51.068	1
51.072	1
51.076	1
51.08	1
51.084	0
51.088	0
51.092	0
51.096	0
51.1	0
51.104	0
51.108	0
51.112	0
51.116	0
51.12	0
51.124	0
51.128	1
51.132	1
51.136	0
51.14	0
51.144	0
51.148	0
51.152	0
51.156	2
51.16	1
51.164	0
51.168	0
51.172	1
51.176	1
51.18	0
51.184	0
51.188	0
51.192	0
51.196	0
51.2	0
51.204	0
51.208	0
51.212	0
51.216	0
51.22	0
51.224	0
51.228	0
51.232	1
51.236	2
51.24	3
51.244	1
51.248	1
51.252	0
51.256	0
51.26	0
51.264	0
51.268	0
51.272	0
51.276	0
51.28	0
51.284	0
51.288	0
51.292	1
51.296	0
51.3	0
51.304	1
51.308	2
51.312	2
51.316	1
51.32	0
51.324	0
51.328	1
51.332	0
51.336	0
51.34	0
51.344	0
51.348	0
51.352	0
51.356	0
51.36	0
51.364	0
51.368	1
51.372	2
51.376	1
51.38	0
51.384	0
51.388	1
51.392	0
51.396	0
51.4	0
51.404	0
51.408	0
51.412	1
51.416	0
51.42	0
51.424	0
51.428	2
51.432	1
51.436	0
51.44	0
51.444	0
51.448	0
51.452	0
51.456	0
51.46	0
51.464	0
51.468	0
51.472	0
51.476	1
51.48	0
51.484	0
51.488	1
51.492	1
51.496	1
51.5	0
51.504	1
51.508	1
51.512	0
51.516	0
51.52	0
51.524	0
51.528	0
51.532	1
51.536	2
51.54	1
51.544	0
51.548	0
51.552	0
51.556	0
51.56	0
51.564	1
51.568	1
51.572	0
51.576	0
51.58	0
51.584	0
51.588	0
51.592	0
51.596	0
51.6	0
51.604	0
51.608	0
51.612	0
51.616	0
51.62	0
51.624	0
51.628	0
51.632	0
51.636	0
51.64	1
51.644	2
51.648	0
51.652	0
51.656	0
51.66	1
51.664	0
51.668	0
51.672	0
51.676	0
51.68	0
51.684	0
51.688	0
51.692	0
51.696	0
51.7	0
51.704	0
51.708	1
51.712	1
51.716	1
51.72	0
51.724	0
51.728	0
51.732	0
51.736	0
51.74	0
51.744	1
51.748	0
51.752	0
51.756	0
51.76	0
51.764	0
51.768	1
51.772	0
51.776	0
51.78	1
51.784	0
51.788	0
51.792	0
51.796	0
51.8	0
51.804	0
51.808	0
51.812	0
51.816	0
51.82	0
51.824	0
51.828	0
51.832	0
51.836	0
51.84	0
51.844	0
51.848	0
51.852	0
51.856	0
51.86	0
51.864	1
51.868	0
51.872	0
51.876	0
51.88	1
51.884	1
51.888	0
51.892	0
51.896	0
51.9	0
51.904	1
51.908	0
51.912	0
51.916	1
51.92	0
51.924	0
51.928	1
51.932	0
51.936	0
51.94	0
51.944	0
51.948	0
51.952	0
51.956	0
51.96	0
51.964	0
51.968	0
51.972	0
51.976	0
51.98	1
51.984	1
51.988	3
51.992	7
51.996	8
[truncated: 31,085 more rows]
