# Supplementary material for: Rapid Detection of Volatile Organic Metabolites in Urine by High-Pressure Photoionization Mass Spectrometry for Breast Cancer Screening: A Pilot Study
Source: Metabolites. 2023 Jul 21;13(7):870. doi: 10.3390/metabo13070870 (PMC10385751; doi:10.3390/metabo13070870)
Supplement: Supplementary file 1 [file metabolites-13-00870-s001.zip › Mass_data/CTL/CTL9.txt]

44	61
44.004	39
44.008	73
44.012	205
44.016	788
44.02	1093
44.024	1054
44.028	526
44.032	220
44.036	62
44.04	19
44.044	19
44.048	40
44.052	46
44.056	27
44.06	13
44.064	4
44.068	1
44.072	5
44.076	4
44.08	3
44.084	5
44.088	10
44.092	9
44.096	6
44.1	4
44.104	1
44.108	2
44.112	3
44.116	1
44.12	3
44.124	3
44.128	2
44.132	2
44.136	1
44.14	2
44.144	3
44.148	1
44.152	0
44.156	0
44.16	0
44.164	1
44.168	3
44.172	5
44.176	5
44.18	3
44.184	2
44.188	2
44.192	1
44.196	0
44.2	0
44.204	2
44.208	3
44.212	3
44.216	2
44.22	2
44.224	1
44.228	2
44.232	3
44.236	3
44.24	4
44.244	4
44.248	3
44.252	3
44.256	2
44.26	1
44.264	3
44.268	1
44.272	1
44.276	2
44.28	0
44.284	1
44.288	2
44.292	0
44.296	1
44.3	1
44.304	2
44.308	0
44.312	1
44.316	2
44.32	2
44.324	4
44.328	2
44.332	0
44.336	2
44.34	4
44.344	3
44.348	1
44.352	0
44.356	1
44.36	2
44.364	2
44.368	0
44.372	0
44.376	1
44.38	3
44.384	2
44.388	2
44.392	2
44.396	1
44.4	1
44.404	1
44.408	1
44.412	1
44.416	2
44.42	3
44.424	1
44.428	2
44.432	2
44.436	1
44.44	0
44.444	1
44.448	1
44.452	1
44.456	1
44.46	1
44.464	0
44.468	0
44.472	0
44.476	1
44.48	2
44.484	2
44.488	2
44.492	2
44.496	2
44.5	1
44.504	1
44.508	0
44.512	1
44.516	1
44.52	1
44.524	2
44.528	1
44.532	1
44.536	1
44.54	1
44.544	2
44.548	1
44.552	0
44.556	0
44.56	1
44.564	1
44.568	1
44.572	2
44.576	2
44.58	0
44.584	0
44.588	0
44.592	0
44.596	1
44.6	0
44.604	0
44.608	1
44.612	3
44.616	1
44.62	0
44.624	0
44.628	1
44.632	0
44.636	0
44.64	1
44.644	2
44.648	2
44.652	1
44.656	2
44.66	1
44.664	0
44.668	1
44.672	1
44.676	0
44.68	1
44.684	3
44.688	2
44.692	1
44.696	1
44.7	1
44.704	2
44.708	2
44.712	0
44.716	2
44.72	1
44.724	0
44.728	0
44.732	1
44.736	1
44.74	0
44.744	1
44.748	0
44.752	0
44.756	0
44.76	0
44.764	1
44.768	2
44.772	2
44.776	1
44.78	1
44.784	1
44.788	1
44.792	1
44.796	0
44.8	1
44.804	0
44.808	0
44.812	0
44.816	1
44.82	2
44.824	1
44.828	0
44.832	1
44.836	2
44.84	1
44.844	1
44.848	1
44.852	1
44.856	1
44.86	3
44.864	3
44.868	2
44.872	0
44.876	1
44.88	2
44.884	1
44.888	1
44.892	0
44.896	1
44.9	3
44.904	4
44.908	3
44.912	1
44.916	0
44.92	0
44.924	0
44.928	1
44.932	0
44.936	0
44.94	0
44.944	0
44.948	0
44.952	0
44.956	0
44.96	1
44.964	4
44.968	32
44.972	110
44.976	241
44.98	271
44.984	212
44.988	108
44.992	81
44.996	77
45	77
45.004	46
45.008	30
45.012	31
45.016	61
45.02	115
45.024	167
45.028	210
45.032	253
45.036	213
45.04	130
45.044	34
45.048	17
45.052	18
45.056	26
45.06	19
45.064	11
45.068	5
45.072	3
45.076	2
45.08	1
45.084	0
45.088	2
45.092	1
45.096	1
45.1	4
45.104	4
45.108	2
45.112	0
45.116	1
45.12	1
45.124	1
45.128	0
45.132	1
45.136	1
45.14	0
45.144	1
45.148	1
45.152	1
45.156	2
45.16	0
45.164	1
45.168	1
45.172	1
45.176	0
45.18	2
45.184	3
45.188	1
45.192	1
45.196	2
45.2	3
45.204	2
45.208	1
45.212	1
45.216	0
45.22	1
45.224	1
45.228	0
45.232	0
45.236	0
45.24	1
45.244	1
45.248	1
45.252	1
45.256	2
45.26	1
45.264	0
45.268	0
45.272	0
45.276	0
45.28	0
45.284	0
45.288	0
45.292	1
45.296	1
45.3	1
45.304	1
45.308	1
45.312	0
45.316	0
45.32	0
45.324	0
45.328	1
45.332	0
45.336	0
45.34	1
45.344	0
45.348	0
45.352	0
45.356	0
45.36	0
45.364	0
45.368	1
45.372	1
45.376	0
45.38	0
45.384	0
45.388	0
45.392	0
45.396	0
45.4	0
45.404	1
45.408	1
45.412	1
45.416	0
45.42	0
45.424	0
45.428	0
45.432	1
45.436	1
45.44	2
45.444	1
45.448	1
45.452	1
45.456	0
45.46	0
45.464	0
45.468	0
45.472	0
45.476	0
45.48	0
45.484	1
45.488	1
45.492	1
45.496	0
45.5	0
45.504	1
45.508	1
45.512	2
45.516	2
45.52	2
45.524	1
45.528	0
45.532	1
45.536	1
45.54	0
45.544	1
45.548	1
45.552	0
45.556	0
45.56	0
45.564	0
45.568	0
45.572	0
45.576	0
45.58	0
45.584	1
45.588	0
45.592	0
45.596	0
45.6	1
45.604	1
45.608	0
45.612	1
45.616	0
45.62	0
45.624	1
45.628	0
45.632	1
45.636	2
45.64	2
45.644	1
45.648	0
45.652	1
45.656	1
45.66	1
45.664	1
45.668	1
45.672	0
45.676	0
45.68	0
45.684	0
45.688	0
45.692	1
45.696	0
45.7	1
45.704	1
45.708	0
45.712	0
45.716	0
45.72	0
45.724	0
45.728	1
45.732	1
45.736	1
45.74	1
45.744	0
45.748	0
45.752	1
45.756	1
45.76	1
45.764	1
45.768	2
45.772	1
45.776	1
45.78	0
45.784	0
45.788	0
45.792	0
45.796	0
45.8	0
45.804	0
45.808	1
45.812	0
45.816	0
45.82	0
45.824	1
45.828	0
45.832	0
45.836	1
45.84	1
45.844	1
45.848	0
45.852	0
45.856	1
45.86	1
45.864	0
45.868	1
45.872	1
45.876	1
45.88	1
45.884	1
45.888	1
45.892	1
45.896	0
45.9	0
45.904	0
45.908	0
45.912	0
45.916	0
45.92	1
45.924	0
45.928	0
45.932	0
45.936	0
45.94	0
45.944	0
45.948	0
45.952	0
45.956	1
45.96	2
45.964	2
45.968	7
45.972	13
45.976	18
45.98	25
45.984	39
45.988	62
45.992	92
45.996	70
46	28
46.004	6
46.008	2
46.012	2
46.016	3
46.02	11
46.024	24
46.028	33
46.032	26
46.036	21
46.04	14
46.044	6
46.048	3
46.052	4
46.056	13
46.06	38
46.064	42
46.068	36
46.072	20
46.076	9
46.08	4
46.084	4
46.088	1
46.092	1
46.096	1
46.1	1
46.104	2
46.108	2
46.112	0
46.116	2
46.12	1
46.124	0
46.128	0
46.132	3
46.136	3
46.14	0
46.144	2
46.148	1
46.152	0
46.156	2
46.16	1
46.164	1
46.168	0
46.172	1
46.176	0
46.18	0
46.184	0
46.188	1
46.192	1
46.196	0
46.2	0
46.204	0
46.208	1
46.212	1
46.216	2
46.22	1
46.224	0
46.228	0
46.232	0
46.236	1
46.24	0
46.244	0
46.248	0
46.252	0
46.256	0
46.26	1
46.264	2
46.268	0
46.272	0
46.276	0
46.28	0
46.284	0
46.288	0
46.292	0
46.296	0
46.3	1
46.304	1
46.308	1
46.312	2
46.316	1
46.32	0
46.324	1
46.328	0
46.332	0
46.336	0
46.34	0
46.344	0
46.348	0
46.352	0
46.356	1
46.36	2
46.364	1
46.368	0
46.372	0
46.376	0
46.38	0
46.384	0
46.388	0
46.392	0
46.396	1
46.4	1
46.404	0
46.408	0
46.412	0
46.416	0
46.42	0
46.424	1
46.428	1
46.432	1
46.436	1
46.44	1
46.444	0
46.448	2
46.452	1
46.456	0
46.46	0
46.464	0
46.468	0
46.472	0
46.476	0
46.48	0
46.484	1
46.488	0
46.492	0
46.496	0
46.5	0
46.504	1
46.508	1
46.512	0
46.516	1
46.52	0
46.524	0
46.528	0
46.532	0
46.536	1
46.54	2
46.544	0
46.548	1
46.552	1
46.556	1
46.56	1
46.564	1
46.568	0
46.572	1
46.576	1
46.58	0
46.584	1
46.588	1
46.592	1
46.596	0
46.6	0
46.604	0
46.608	0
46.612	1
46.616	0
46.62	1
46.624	2
46.628	1
46.632	0
46.636	0
46.64	0
46.644	0
46.648	0
46.652	1
46.656	0
46.66	0
46.664	0
46.668	0
46.672	0
46.676	0
46.68	1
46.684	0
46.688	0
46.692	1
46.696	0
46.7	0
46.704	0
46.708	0
46.712	0
46.716	0
46.72	0
46.724	1
46.728	1
46.732	0
46.736	1
46.74	1
46.744	1
46.748	0
46.752	0
46.756	0
46.76	0
46.764	0
46.768	1
46.772	2
46.776	0
46.78	0
46.784	1
46.788	2
46.792	1
46.796	0
46.8	0
46.804	0
46.808	1
46.812	1
46.816	1
46.82	1
46.824	1
46.828	1
46.832	0
46.836	0
46.84	0
46.844	1
46.848	2
46.852	2
46.856	2
46.86	2
46.864	1
46.868	0
46.872	0
46.876	0
46.88	0
46.884	0
46.888	1
46.892	1
46.896	2
46.9	1
46.904	1
46.908	0
46.912	0
46.916	2
46.92	3
46.924	0
46.928	1
46.932	1
46.936	0
46.94	1
46.944	2
46.948	2
46.952	2
46.956	1
46.96	1
46.964	2
46.968	4
46.972	6
46.976	10
46.98	13
46.984	97
46.988	279
46.992	578
46.996	533
47	359
47.004	125
47.008	53
47.012	21
47.016	7
47.02	1
47.024	3
47.028	3
47.032	2
47.036	19
47.04	137
47.044	321
47.048	541
47.052	442
47.056	270
47.06	95
47.064	41
47.068	14
47.072	6
47.076	4
47.08	1
47.084	0
47.088	1
47.092	0
47.096	0
47.1	1
47.104	1
47.108	1
47.112	2
47.116	3
47.12	3
47.124	3
47.128	2
47.132	1
47.136	1
47.14	1
47.144	2
47.148	2
47.152	2
47.156	0
47.16	1
47.164	1
47.168	0
47.172	0
47.176	1
47.18	2
47.184	0
47.188	1
47.192	1
47.196	0
47.2	0
47.204	0
47.208	1
47.212	0
47.216	1
47.22	2
47.224	0
47.228	1
47.232	1
47.236	1
47.24	1
47.244	1
47.248	0
47.252	2
47.256	1
47.26	0
47.264	0
47.268	0
47.272	0
47.276	0
47.28	0
47.284	0
47.288	0
47.292	0
47.296	0
47.3	0
47.304	0
47.308	1
47.312	1
47.316	0
47.32	1
47.324	1
47.328	1
47.332	2
47.336	1
47.34	1
47.344	0
47.348	1
47.352	1
47.356	0
47.36	0
47.364	0
47.368	1
47.372	0
47.376	1
47.38	1
47.384	1
47.388	2
47.392	2
47.396	1
47.4	1
47.404	1
47.408	2
47.412	1
47.416	0
47.42	0
47.424	0
47.428	1
47.432	1
47.436	0
47.44	0
47.444	0
47.448	0
47.452	0
47.456	0
47.46	0
47.464	0
47.468	1
47.472	1
47.476	1
47.48	0
47.484	1
47.488	2
47.492	1
47.496	1
47.5	1
47.504	1
47.508	2
47.512	2
47.516	2
47.52	0
47.524	0
47.528	0
47.532	0
47.536	1
47.54	1
47.544	1
47.548	2
47.552	2
47.556	1
47.56	0
47.564	0
47.568	0
47.572	0
47.576	1
47.58	1
47.584	0
47.588	0
47.592	0
47.596	0
47.6	2
47.604	1
47.608	0
47.612	0
47.616	0
47.62	0
47.624	1
47.628	2
47.632	2
47.636	2
47.64	1
47.644	0
47.648	1
47.652	2
47.656	1
47.66	1
47.664	0
47.668	0
47.672	1
47.676	2
47.68	1
47.684	1
47.688	1
47.692	1
47.696	1
47.7	1
47.704	0
47.708	0
47.712	0
47.716	0
47.72	0
47.724	0
47.728	0
47.732	0
47.736	0
47.74	0
47.744	0
47.748	0
47.752	0
47.756	0
47.76	0
47.764	1
47.768	1
47.772	0
47.776	0
47.78	0
47.784	0
47.788	1
47.792	1
47.796	0
47.8	0
47.804	1
47.808	2
47.812	0
47.816	0
47.82	0
47.824	0
47.828	1
47.832	1
47.836	1
47.84	0
47.844	1
47.848	2
47.852	0
47.856	1
47.86	2
47.864	3
47.868	2
47.872	2
47.876	1
47.88	2
47.884	1
47.888	0
47.892	0
47.896	0
47.9	0
47.904	1
47.908	2
47.912	2
47.916	0
47.92	0
47.924	1
47.928	1
47.932	3
47.936	1
47.94	0
47.944	1
47.948	1
47.952	2
47.956	3
47.96	5
47.964	9
47.968	10
47.972	4
47.976	3
47.98	3
47.984	4
47.988	180
47.992	1372
47.996	3631
48	7500
48.004	7529
48.008	5330
48.012	2162
48.016	789
48.02	162
48.024	45
48.028	29
48.032	19
48.036	11
48.04	5
48.044	9
48.048	16
48.052	17
48.056	11
48.06	5
48.064	3
48.068	6
48.072	13
48.076	23
48.08	15
48.084	10
48.088	5
48.092	2
48.096	1
48.1	1
48.104	2
48.108	1
48.112	2
48.116	5
48.12	3
48.124	4
48.128	7
48.132	3
48.136	2
48.14	3
48.144	2
48.148	1
48.152	1
48.156	3
48.16	3
48.164	3
48.168	2
48.172	1
48.176	1
48.18	1
48.184	0
48.188	2
48.192	3
48.196	2
48.2	1
48.204	1
48.208	1
48.212	2
48.216	2
48.22	3
48.224	1
48.228	1
48.232	1
48.236	1
48.24	2
48.244	2
48.248	1
48.252	3
48.256	3
48.26	1
48.264	3
48.268	2
48.272	1
48.276	1
48.28	0
48.284	0
48.288	1
48.292	1
48.296	1
48.3	0
48.304	1
48.308	1
48.312	0
48.316	1
48.32	1
48.324	1
48.328	0
48.332	2
48.336	2
48.34	0
48.344	1
48.348	1
48.352	1
48.356	2
48.36	2
48.364	2
48.368	2
48.372	1
48.376	1
48.38	0
48.384	1
48.388	1
48.392	0
48.396	0
48.4	0
48.404	0
48.408	2
48.412	1
48.416	0
48.42	1
48.424	1
48.428	1
48.432	1
48.436	0
48.44	1
48.444	3
48.448	2
48.452	1
48.456	1
48.46	1
48.464	1
48.468	1
48.472	0
48.476	1
48.48	1
48.484	0
48.488	0
48.492	0
48.496	1
48.5	1
48.504	1
48.508	0
48.512	2
48.516	1
48.52	1
48.524	1
48.528	1
48.532	1
48.536	2
48.54	1
48.544	1
48.548	0
48.552	1
48.556	1
48.56	0
48.564	2
48.568	2
48.572	2
48.576	0
48.58	1
48.584	1
48.588	1
48.592	1
48.596	1
48.6	1
48.604	0
48.608	0
48.612	1
48.616	3
48.62	1
48.624	1
48.628	2
48.632	2
48.636	2
48.64	1
48.644	2
48.648	1
48.652	0
48.656	1
48.66	1
48.664	1
48.668	0
48.672	0
48.676	0
48.68	0
48.684	1
48.688	1
48.692	0
48.696	1
48.7	2
48.704	3
48.708	1
48.712	0
48.716	0
48.72	1
48.724	2
48.728	1
48.732	0
48.736	0
48.74	0
48.744	1
48.748	2
48.752	1
48.756	0
48.76	1
48.764	0
48.768	0
48.772	0
48.776	0
48.78	1
48.784	2
48.788	1
48.792	1
48.796	1
48.8	2
48.804	1
48.808	0
48.812	1
48.816	0
48.82	0
48.824	0
48.828	0
48.832	0
48.836	1
48.84	0
48.844	0
48.848	0
48.852	0
48.856	0
48.86	0
48.864	0
48.868	0
48.872	1
48.876	0
48.88	1
48.884	1
48.888	0
48.892	0
48.896	0
48.9	1
48.904	0
48.908	0
48.912	0
48.916	1
48.92	1
48.924	1
48.928	2
48.932	1
48.936	1
48.94	0
48.944	1
48.948	1
48.952	0
48.956	1
48.96	2
48.964	1
48.968	2
48.972	2
48.976	2
48.98	5
48.984	15
48.988	26
48.992	34
48.996	132
49	409
49.004	901
49.008	1507
49.012	1508
49.016	997
49.02	431
49.024	151
49.028	45
49.032	20
49.036	9
49.04	3
49.044	1
49.048	0
49.052	1
49.056	4
49.06	2
49.064	2
49.068	3
49.072	2
49.076	2
49.08	3
49.084	5
49.088	4
49.092	2
49.096	0
49.1	1
49.104	1
49.108	0
49.112	0
49.116	0
49.12	1
49.124	0
49.128	0
49.132	1
49.136	2
49.14	2
49.144	1
49.148	3
49.152	1
49.156	0
49.16	0
49.164	0
49.168	0
49.172	0
49.176	1
49.18	1
49.184	2
49.188	2
49.192	1
49.196	0
49.2	0
49.204	0
49.208	0
49.212	0
49.216	0
49.22	0
49.224	2
49.228	1
49.232	1
49.236	0
49.24	1
49.244	1
49.248	0
49.252	2
49.256	1
49.26	0
49.264	0
49.268	1
49.272	1
49.276	1
49.28	1
49.284	1
49.288	1
49.292	0
49.296	0
49.3	1
49.304	0
49.308	0
49.312	1
49.316	0
49.32	0
49.324	1
49.328	0
49.332	1
49.336	1
49.34	0
49.344	0
49.348	0
49.352	1
49.356	2
49.36	2
49.364	1
49.368	0
49.372	0
49.376	0
49.38	1
49.384	1
49.388	0
49.392	1
49.396	2
49.4	2
49.404	1
49.408	2
49.412	2
49.416	1
49.42	0
49.424	0
49.428	0
49.432	0
49.436	0
49.44	1
49.444	2
49.448	1
49.452	0
49.456	1
49.46	0
49.464	0
49.468	1
49.472	0
49.476	0
49.48	0
49.484	0
49.488	0
49.492	1
49.496	0
49.5	1
49.504	2
49.508	1
49.512	1
49.516	1
49.52	0
49.524	1
49.528	1
49.532	0
49.536	1
49.54	1
49.544	0
49.548	0
49.552	1
49.556	2
49.56	1
49.564	1
49.568	2
49.572	1
49.576	1
49.58	0
49.584	1
49.588	0
49.592	0
49.596	1
49.6	0
49.604	0
49.608	1
49.612	0
49.616	0
49.62	0
49.624	0
49.628	0
49.632	0
49.636	1
49.64	1
49.644	0
49.648	0
49.652	0
49.656	0
49.66	0
49.664	1
49.668	1
49.672	0
49.676	0
49.68	0
49.684	1
49.688	0
49.692	0
49.696	0
49.7	0
49.704	0
49.708	0
49.712	1
49.716	1
49.72	1
49.724	0
49.728	0
49.732	0
49.736	1
49.74	0
49.744	1
49.748	2
49.752	1
49.756	0
49.76	0
49.764	0
49.768	1
49.772	3
49.776	1
49.78	0
49.784	0
49.788	0
49.792	0
49.796	0
49.8	1
49.804	0
49.808	0
49.812	0
49.816	0
49.82	0
49.824	1
49.828	2
49.832	2
49.836	2
49.84	1
49.844	0
49.848	1
49.852	0
49.856	0
49.86	0
49.864	0
49.868	1
49.872	2
49.876	3
49.88	2
49.884	1
49.888	1
49.892	0
49.896	0
49.9	1
49.904	0
49.908	0
49.912	0
49.916	1
49.92	1
49.924	1
49.928	1
49.932	1
49.936	0
49.94	0
49.944	1
49.948	1
49.952	0
49.956	0
49.96	0
49.964	2
49.968	1
49.972	1
49.976	0
49.98	2
49.984	16
49.988	49
49.992	213
49.996	335
50	397
50.004	243
50.008	135
50.012	63
50.016	38
50.02	22
50.024	10
50.028	3
50.032	2
50.036	2
50.04	1
50.044	1
50.048	1
50.052	0
50.056	1
50.06	1
50.064	0
50.068	1
50.072	2
50.076	1
50.08	0
50.084	0
50.088	1
50.092	1
50.096	1
50.1	1
50.104	1
50.108	1
50.112	1
50.116	0
50.12	1
50.124	1
50.128	1
50.132	2
50.136	2
50.14	1
50.144	0
50.148	0
50.152	0
50.156	0
50.16	0
50.164	0
50.168	1
50.172	1
50.176	0
50.18	2
50.184	1
50.188	0
50.192	0
50.196	1
50.2	1
50.204	0
50.208	0
50.212	0
50.216	0
50.22	0
50.224	0
50.228	0
50.232	1
50.236	1
50.24	1
50.244	0
50.248	0
50.252	0
50.256	0
50.26	0
50.264	0
50.268	0
50.272	1
50.276	1
50.28	0
50.284	1
50.288	1
50.292	1
50.296	0
50.3	0
50.304	1
50.308	0
50.312	0
50.316	1
50.32	0
50.324	0
50.328	0
50.332	1
50.336	1
50.34	0
50.344	0
50.348	0
50.352	0
50.356	0
50.36	0
50.364	0
50.368	0
50.372	0
50.376	0
50.38	2
50.384	1
50.388	1
50.392	1
50.396	0
50.4	0
50.404	0
50.408	0
50.412	0
50.416	0
50.42	0
50.424	0
50.428	0
50.432	0
50.436	0
50.44	1
50.444	1
50.448	1
50.452	1
50.456	1
50.46	1
50.464	1
50.468	0
50.472	0
50.476	0
50.48	1
50.484	2
50.488	1
50.492	0
50.496	0
50.5	0
50.504	1
50.508	1
50.512	1
50.516	0
50.52	1
50.524	1
50.528	1
50.532	1
50.536	1
50.54	2
50.544	0
50.548	0
50.552	1
50.556	1
50.56	0
50.564	0
50.568	0
50.572	0
50.576	0
50.58	0
50.584	0
50.588	0
50.592	0
50.596	1
50.6	1
50.604	1
50.608	1
50.612	1
50.616	0
50.62	0
50.624	0
50.628	1
50.632	0
50.636	0
50.64	0
50.644	0
50.648	0
50.652	0
50.656	0
50.66	1
50.664	1
50.668	0
50.672	0
50.676	0
50.68	0
50.684	0
50.688	0
50.692	0
50.696	0
50.7	0
50.704	0
50.708	0
50.712	0
50.716	0
50.72	1
50.724	1
50.728	0
50.732	1
50.736	1
50.74	0
50.744	2
50.748	2
50.752	1
50.756	0
50.76	0
50.764	0
50.768	0
50.772	0
50.776	0
50.78	0
50.784	0
50.788	0
50.792	1
50.796	2
50.8	2
50.804	1
50.808	0
50.812	0
50.816	0
50.82	0
50.824	0
50.828	0
50.832	0
50.836	0
50.84	0
50.844	1
50.848	1
50.852	0
50.856	0
50.86	0
50.864	0
50.868	2
50.872	1
50.876	0
50.88	1
50.884	0
50.888	0
50.892	0
50.896	0
50.9	0
50.904	0
50.908	1
50.912	1
50.916	0
50.92	1
50.924	1
50.928	0
50.932	1
50.936	1
50.94	0
50.944	0
50.948	0
50.952	0
50.956	1
50.96	1
50.964	0
50.968	0
50.972	1
50.976	2
50.98	0
50.984	0
50.988	2
50.992	8
50.996	27
51	52
51.004	79
51.008	73
51.012	51
51.016	17
51.02	11
51.024	10
51.028	5
51.032	46
51.036	143
51.04	324
51.044	377
51.048	332
51.052	165
51.056	79
51.06	26
51.064	4
51.068	2
51.072	2
51.076	3
51.08	2
51.084	2
51.088	1
51.092	0
51.096	0
51.1	0
51.104	1
51.108	1
51.112	2
51.116	2
51.12	2
51.124	3
51.128	2
51.132	2
51.136	1
51.14	0
51.144	0
51.148	0
51.152	1
51.156	1
51.16	1
51.164	1
51.168	0
51.172	0
51.176	1
51.18	0
51.184	0
51.188	1
51.192	1
51.196	1
51.2	0
51.204	0
51.208	0
51.212	1
51.216	1
51.22	1
51.224	1
51.228	2
51.232	2
51.236	1
51.24	0
51.244	1
51.248	3
51.252	2
51.256	1
51.26	0
51.264	0
51.268	0
51.272	1
51.276	0
51.28	0
51.284	0
51.288	0
51.292	0
51.296	0
51.3	1
51.304	1
51.308	1
51.312	1
51.316	0
51.32	0
51.324	2
51.328	1
51.332	1
51.336	2
51.34	2
51.344	1
51.348	0
51.352	1
51.356	1
51.36	1
51.364	0
51.368	1
51.372	2
51.376	2
51.38	1
51.384	0
51.388	1
51.392	1
51.396	0
51.4	0
51.404	0
51.408	0
51.412	2
51.416	2
51.42	1
51.424	2
51.428	1
51.432	0
51.436	0
51.44	0
51.444	0
51.448	0
51.452	0
51.456	0
51.46	1
51.464	1
51.468	1
51.472	0
51.476	0
51.48	1
51.484	3
51.488	1
51.492	0
51.496	1
51.5	1
51.504	1
51.508	0
51.512	1
51.516	1
51.52	0
51.524	0
51.528	0
51.532	0
51.536	0
51.54	1
51.544	2
51.548	1
51.552	0
51.556	0
51.56	0
51.564	0
51.568	0
51.572	0
51.576	0
51.58	0
51.584	0
51.588	0
51.592	1
51.596	0
51.6	0
51.604	1
51.608	1
51.612	1
51.616	0
51.62	0
51.624	0
51.628	0
51.632	0
51.636	1
51.64	2
51.644	1
51.648	1
51.652	1
51.656	1
51.66	1
51.664	0
51.668	0
51.672	0
51.676	0
51.68	1
51.684	1
51.688	1
51.692	0
51.696	0
51.7	0
51.704	0
51.708	0
51.712	0
51.716	0
51.72	1
51.724	2
51.728	2
51.732	2
51.736	2
51.74	1
51.744	0
51.748	0
51.752	1
51.756	0
51.76	0
51.764	0
51.768	1
51.772	2
51.776	1
51.78	0
51.784	0
51.788	0
51.792	1
51.796	1
51.8	0
51.804	0
51.808	0
51.812	1
51.816	0
51.82	0
51.824	0
51.828	0
51.832	0
51.836	0
51.84	0
51.844	0
51.848	1
51.852	0
51.856	1
51.86	2
51.864	2
51.868	2
51.872	1
51.876	2
51.88	1
51.884	0
51.888	0
51.892	0
51.896	1
51.9	1
51.904	1
51.908	0
51.912	0
51.916	0
51.92	1
51.924	1
51.928	1
51.932	1
51.936	0
51.94	0
51.944	1
51.948	0
51.952	1
51.956	2
51.96	0
51.964	0
51.968	0
51.972	0
51.976	1
51.98	1
51.984	1
51.988	1
51.992	2
51.996	4
[truncated: 31,085 more rows]
